# Supplementary material for: Iron-catalysed direct coupling of organosodium compounds
Source: Nat Synth. 2025 Mar 25;4(7):816–25. doi: 10.1038/s44160-025-00771-1 (PMC12254037; doi:10.1038/s44160-025-00771-1)
Supplement: Supplementary file 2 — Crystallographic data for Fe-1, CCDC 2375564. [file 44160_2025_771_MOESM2_ESM.cif]

data_23eh338_absorption
_audit_creation_date               2023-11-21
_audit_creation_method
;
Olex2 1.5
(compiled 2023.08.24 svn.re1ec1418 for OlexSys, GUI svn.r6817)
;
_shelx_SHELXL_version_number       '2018/3'
_audit_contact_author_address      ?
_audit_contact_author_email        ?
_audit_contact_author_name         ''
_audit_contact_author_phone        ?
_publ_contact_author_id_orcid      ?
_publ_section_references
;
Dolomanov, O.V., Bourhis, L.J., Gildea, R.J, Howard, J.A.K. & Puschmann, H.
 (2009), J. Appl. Cryst. 42, 339-341.

Sheldrick, G.M. (2015). Acta Cryst. A71, 3-8.

Sheldrick, G.M. (2015). Acta Cryst. C71, 3-8.
;
_chemical_name_common              ?
_chemical_name_systematic          ?
_chemical_formula_moiety           'C13 H23 Br Fe N2 O'
_chemical_formula_sum              'C13 H23 Br Fe N2 O'
_chemical_formula_weight           359.09
_chemical_melting_point            ?
_chemical_oxdiff_formula           'C52  H92  Br4  Fe4  N8  O4  '
loop_
  _atom_type_symbol
  _atom_type_description
  _atom_type_scat_dispersion_real
  _atom_type_scat_dispersion_imag
  _atom_type_scat_source
 'C' 'C' 0.0033 0.0016 'International Tables Vol C Tables 4.2.6.8 and 6.1.1.4'
 'H' 'H' 0.0000 0.0000 'International Tables Vol C Tables 4.2.6.8 and 6.1.1.4'
 'N' 'N' 0.0061 0.0033 'International Tables Vol C Tables 4.2.6.8 and 6.1.1.4'
 'O' 'O' 0.0106 0.0060 'International Tables Vol C Tables 4.2.6.8 and 6.1.1.4'
 'Fe' 'Fe' 0.3463 0.8444 'International Tables Vol C Tables 4.2.6.8 and 6.1.1.4'
 'Br' 'Br' -0.2901 2.4595
 'International Tables Vol C Tables 4.2.6.8 and 6.1.1.4'

_shelx_space_group_comment
;
The symmetry employed for this shelxl refinement is uniquely defined
by the following loop, which should always be used as a source of
symmetry information in preference to the above space-group names.
They are only intended as comments.
;
_space_group_crystal_system        'monoclinic'
_space_group_IT_number             14
_space_group_name_H-M_alt          'P 1 21/c 1'
_space_group_name_Hall             '-P 2ybc'
loop_
  _space_group_symop_operation_xyz
 'x, y, z'
 '-x, y+1/2, -z+1/2'
 '-x, -y, -z'
 'x, -y-1/2, z-1/2'

_cell_length_a                     9.8964(2)
_cell_length_b                     10.9650(2)
_cell_length_c                     14.9610(2)
_cell_angle_alpha                  90
_cell_angle_beta                   98.6550(10)
_cell_angle_gamma                  90
_cell_volume                       1604.99(5)
_cell_formula_units_Z              4
_cell_measurement_reflns_used      24457
_cell_measurement_temperature      173.01(10)
_cell_measurement_theta_max        32.5040
_cell_measurement_theta_min        2.3000
_shelx_estimated_absorpt_T_max     0.760
_shelx_estimated_absorpt_T_min     0.482
_exptl_absorpt_coefficient_mu      3.421
_exptl_absorpt_correction_T_max    1.000
_exptl_absorpt_correction_T_min    0.491
_exptl_absorpt_correction_type     gaussian
_exptl_absorpt_process_details
;
CrysAlisPro 1.171.42.90a (Rigaku Oxford Diffraction, 2023)
Numerical absorption correction based on gaussian integration over
a multifaceted crystal model
Empirical absorption correction using spherical harmonics,
implemented in SCALE3 ABSPACK scaling algorithm.
;
_exptl_absorpt_special_details     ?
_exptl_crystal_colour              'translucent dark colourless'
_exptl_crystal_density_diffrn      1.486
_exptl_crystal_density_meas        ?
_exptl_crystal_density_method      ?
_exptl_crystal_description         needle
_exptl_crystal_F_000               736
loop_
  _exptl_crystal_face_index_h
  _exptl_crystal_face_index_k
  _exptl_crystal_face_index_l
  _exptl_crystal_face_perp_dist
 1 -2 0 0.1108
 -3 0 -20 0.0427
 0 15 4 0.1246
 7 0 -20 0.0570
 14 1 -3 0.0343
 -3 -7 -17 0.0854
 -13 4 0 0.0704
 1 0 2 0.0417
 4 -15 2 0.1160
 0 0 1 0.0408
 -1 -2 0 0.1003
 -12 -8 -3 0.0656
 -14 -2 0 0.0420
 -6 13 -6 0.1106
 5 12 -12 0.1112
 2 8 17 0.0728

_exptl_crystal_size_max            0.25
_exptl_crystal_size_mid            0.103
_exptl_crystal_size_min            0.085
loop_
  _exptl_oxdiff_crystal_face_indexfrac_h
  _exptl_oxdiff_crystal_face_indexfrac_k
  _exptl_oxdiff_crystal_face_indexfrac_l
  _exptl_oxdiff_crystal_face_x
  _exptl_oxdiff_crystal_face_y
  _exptl_oxdiff_crystal_face_z
 0.9989 -2.0001 -0.0013 -0.0586 -0.1245 0.0551
 -3.0016 -0.0130 -20.0024 0.2558 0.4703 0.8622
 0.0022 15.0030 4.0083 -0.1059 0.7709 -0.6111
 6.9890 -0.0130 -20.0055 -0.4606 0.3703 0.8255
 13.9862 0.9981 -3.0044 -1.0034 -0.0167 0.0469
 -3.0015 -7.0113 -17.0054 0.2953 0.0035 0.9402
 -12.9874 4.0001 0.0061 0.9053 0.3591 -0.0698
 0.9995 0.0013 2.0000 -0.0757 -0.0540 -0.0888
 3.9954 -14.9991 1.9914 -0.1929 -0.9430 0.3410
 0.0002 0.0007 1.0002 -0.0020 -0.0220 -0.0426
 -0.9992 -2.0001 -0.0007 0.0847 -0.1045 0.0624
 -11.9900 -8.0022 -3.0008 0.9180 -0.2720 0.4068
 -13.9869 -2.0001 0.0034 1.0161 0.0255 0.1101
 -5.9946 12.9964 -5.9925 0.3574 0.9365 -0.1047
 4.9936 11.9925 -11.9974 -0.4119 0.9013 0.1397
 2.0026 8.0113 17.0063 -0.2302 0.0638 -0.9659

_exptl_transmission_factor_max     ?
_exptl_transmission_factor_min     ?
_diffrn_reflns_av_R_equivalents    0.0269
_diffrn_reflns_av_unetI/netI       0.0151
_diffrn_reflns_Laue_measured_fraction_full  1.000
_diffrn_reflns_Laue_measured_fraction_max  1.000
_diffrn_reflns_limit_h_max         14
_diffrn_reflns_limit_h_min         -14
_diffrn_reflns_limit_k_max         15
_diffrn_reflns_limit_k_min         -15
_diffrn_reflns_limit_l_max         21
_diffrn_reflns_limit_l_min         -21
_diffrn_reflns_number              47417
_diffrn_reflns_point_group_measured_fraction_full  1.000
_diffrn_reflns_point_group_measured_fraction_max  1.000
_diffrn_reflns_theta_full          25.242
_diffrn_reflns_theta_max           30.506
_diffrn_reflns_theta_min           2.312
_diffrn_ambient_environment        N~2~
_diffrn_ambient_temperature        173.01(10)
_diffrn_detector                   'Hybrid Pixel Array Detector'
_diffrn_detector_area_resol_mean   10.0000
_diffrn_detector_type              'HyPix-Arc 100'
_diffrn_measured_fraction_theta_full  1.000
_diffrn_measured_fraction_theta_max  1.000
_diffrn_measurement_details
;
List of Runs (angles in degrees, time in seconds):

  # Type    Start    End  Width  t~exp~   \w     \q     \k     \f   Frames
--------------------------------------------------------------------------
  1  \w    -35.00  67.00   0.50    2.00    --  -13.44  36.00 -16.00  204
  2  \w    -94.00   9.00   0.50    2.00    --  -13.44 -36.00-173.00  206
  3  \w    -19.00  29.00   0.50    2.00    --  -13.44 -99.00   0.00   96
  4  \w    -83.00  16.00   0.50    2.00    --  -13.44 -77.00  90.00  198
  5  \w    -87.00 -42.00   0.50    2.00    --  -13.44-178.00 -60.00   90
  6  \w    -87.00 -42.00   0.50    2.00    --  -13.44-178.00   0.00   90
  7  \w    -87.00 -42.00   0.50    2.00    --  -13.44-178.00-120.00   90
  8  \w    -19.00  29.00   0.50    2.00    --  -13.44 -99.00  60.00   96
  9  \w    -18.00  11.00   0.50    2.00    --   13.29 -99.00 -30.00   58
 10  \w    -18.00  55.00   0.50    2.00    --   13.29 -99.00-150.00  146
 11  \w    -18.00  55.00   0.50    2.00    --   13.29 -99.00  90.00  146
 12  \w    -94.00   7.00   0.50    2.00    --  -13.44 -38.00 -60.00  202
 13  \w    -89.00 -40.00   0.50    2.00    --  -13.44 178.00 120.00   98
;
_diffrn_measurement_device         'four-circle diffractometer'
_diffrn_measurement_device_type    'XtaLAB Synergy R, HyPix-Arc 100'
_diffrn_measurement_method         '\w scans'
_diffrn_orient_matrix_type        
 'CrysAlisPro convention (1999,Acta A55,543-557)'
_diffrn_orient_matrix_UB_11        -0.0717136000
_diffrn_orient_matrix_UB_12        -0.0065082000
_diffrn_orient_matrix_UB_13        -0.0020235000
_diffrn_orient_matrix_UB_21        -0.0100184000
_diffrn_orient_matrix_UB_22        0.0572723000
_diffrn_orient_matrix_UB_23        -0.0220480000
_diffrn_orient_matrix_UB_31        -0.0036864000
_diffrn_orient_matrix_UB_32        -0.0293649000
_diffrn_orient_matrix_UB_33        -0.0425322000
_diffrn_radiation_monochromator    mirror
_diffrn_radiation_probe            x-ray
_diffrn_radiation_type             'Mo K\a'
_diffrn_radiation_wavelength       0.71073
_diffrn_source                     'micro-focus sealed X-ray tube'
_diffrn_source_type                'Mova (Mo) X-ray Source'
_reflns_Friedel_coverage           0.000
_reflns_Friedel_fraction_full      .
_reflns_Friedel_fraction_max       .
_reflns_number_gt                  4216
_reflns_number_total               4904
_reflns_special_details
;
 Reflections were merged by SHELXL according to the crystal
 class for the calculation of statistics and refinement.
 
 _reflns_Friedel_fraction is defined as the number of unique
 Friedel pairs measured divided by the number that would be
 possible theoretically, ignoring centric projections and
 systematic absences.
;
_reflns_threshold_expression       'I > 2\s(I)'
_computing_cell_refinement         'CrysAlisPro 1.171.42.90a (Rigaku OD, 2023)'
_computing_data_collection         'CrysAlisPro 1.171.42.90a (Rigaku OD, 2023)'
_computing_data_reduction          'CrysAlisPro 1.171.42.90a (Rigaku OD, 2023)'
_computing_molecular_graphics      'Olex2 1.5 (Dolomanov et al., 2009)'
_computing_publication_material    'Olex2 1.5 (Dolomanov et al., 2009)'
_computing_structure_refinement    'SHELXL 2018/3 (Sheldrick, 2015)'
_computing_structure_solution      'SHELXT 2018/2 (Sheldrick, 2018)'
_refine_diff_density_max           0.757
_refine_diff_density_min           -0.447
_refine_diff_density_rms           0.054
_refine_ls_extinction_coef         .
_refine_ls_extinction_method       none
_refine_ls_goodness_of_fit_ref     1.061
_refine_ls_hydrogen_treatment      refall
_refine_ls_matrix_type             full
_refine_ls_number_parameters       255
_refine_ls_number_reflns           4904
_refine_ls_number_restraints       0
_refine_ls_R_factor_all            0.0305
_refine_ls_R_factor_gt             0.0229
_refine_ls_restrained_S_all        1.061
_refine_ls_shift/su_max            0.001
_refine_ls_shift/su_mean           0.000
_refine_ls_structure_factor_coef   Fsqd
_refine_ls_weighting_details      
 'w=1/[\s^2^(Fo^2^)+(0.0309P)^2^+0.3204P] where P=(Fo^2^+2Fc^2^)/3'
_refine_ls_weighting_scheme        calc
_refine_ls_wR_factor_gt            0.0556
_refine_ls_wR_factor_ref           0.0577
_refine_special_details            ?
_olex2_refinement_description
;
;
_atom_sites_solution_hydrogens     difmap
_atom_sites_solution_primary       dual
_atom_sites_solution_secondary     ?
loop_
  _atom_site_label
  _atom_site_type_symbol
  _atom_site_fract_x
  _atom_site_fract_y
  _atom_site_fract_z
  _atom_site_U_iso_or_equiv
  _atom_site_adp_type
  _atom_site_occupancy
  _atom_site_site_symmetry_order
  _atom_site_calc_flag
  _atom_site_refinement_flags_posn
  _atom_site_refinement_flags_adp
  _atom_site_refinement_flags_occupancy
  _atom_site_disorder_assembly
  _atom_site_disorder_group
 Br1 Br 0.13021(2) 0.15556(2) 0.39012(2) 0.03323(5) Uani 1 1 d . . . . .
 Fe1 Fe 0.30300(2) 0.28797(2) 0.34188(2) 0.02532(5) Uani 1 1 d . . . . .
 O1 O 0.57999(12) 0.39136(11) 0.29079(8) 0.0445(3) Uani 1 1 d . . . . .
 N2 N 0.23135(14) 0.32339(13) 0.19964(8) 0.0381(3) Uani 1 1 d . . . . .
 N1 N 0.23536(14) 0.47540(12) 0.35804(10) 0.0435(3) Uani 1 1 d . . . . .
 C6 C 0.50353(13) 0.24886(13) 0.38921(8) 0.0258(2) Uani 1 1 d . . . . .
 C1 C 0.61513(14) 0.30439(13) 0.35766(9) 0.0298(3) Uani 1 1 d . . . . .
 C2 C 0.75044(15) 0.27566(15) 0.39073(10) 0.0347(3) Uani 1 1 d . . . . .
 C5 C 0.53688(14) 0.16179(13) 0.45718(9) 0.0284(3) Uani 1 1 d . . . . .
 C3 C 0.77731(15) 0.18961(16) 0.45900(10) 0.0366(3) Uani 1 1 d . . . . .
 C4 C 0.67171(16) 0.13244(14) 0.49264(10) 0.0344(3) Uani 1 1 d . . . . .
 C8 C 0.0992(2) 0.2643(3) 0.16580(13) 0.0555(5) Uani 1 1 d . . . . .
 C9 C 0.3311(2) 0.2790(3) 0.14234(12) 0.0574(6) Uani 1 1 d . . . . .
 C7 C 0.6849(2) 0.4417(2) 0.24724(15) 0.0542(5) Uani 1 1 d . . . . .
 C10 C 0.2205(2) 0.4578(2) 0.19280(15) 0.0605(5) Uani 1 1 d . . . . .
 C12 C 0.1450(3) 0.4873(2) 0.42813(17) 0.0618(5) Uani 1 1 d . . . . .
 C11 C 0.1570(2) 0.5096(2) 0.26905(16) 0.0607(5) Uani 1 1 d . . . . .
 C13 C 0.3543(3) 0.5553(2) 0.3827(3) 0.0756(8) Uani 1 1 d . . . . .
 H5 H 0.4631(18) 0.1175(16) 0.4818(11) 0.036(4) Uiso 1 1 d . . . . .
 H2 H 0.819(2) 0.3160(18) 0.3649(13) 0.047(5) Uiso 1 1 d . . . . .
 H3 H 0.868(2) 0.1710(17) 0.4820(13) 0.044(5) Uiso 1 1 d . . . . .
 H4 H 0.6893(19) 0.0724(18) 0.5367(13) 0.044(5) Uiso 1 1 d . . . . .
 H13A H 0.409(2) 0.549(2) 0.3414(14) 0.051(6) Uiso 1 1 d . . . . .
 H8A H 0.031(3) 0.298(2) 0.1967(16) 0.063(7) Uiso 1 1 d . . . . .
 H7A H 0.749(2) 0.483(2) 0.2916(16) 0.069(7) Uiso 1 1 d . . . . .
 H9A H 0.419(2) 0.311(2) 0.1653(14) 0.054(6) Uiso 1 1 d . . . . .
 H8B H 0.070(2) 0.281(2) 0.1060(16) 0.061(6) Uiso 1 1 d . . . . .
 H7B H 0.640(2) 0.498(2) 0.2026(16) 0.064(6) Uiso 1 1 d . . . . .
 H8C H 0.107(3) 0.176(2) 0.1764(18) 0.078(8) Uiso 1 1 d . . . . .
 H10A H 0.316(2) 0.489(2) 0.1980(15) 0.063(6) Uiso 1 1 d . . . . .
 H11A H 0.062(3) 0.471(2) 0.2631(16) 0.073(7) Uiso 1 1 d . . . . .
 H7C H 0.737(3) 0.376(2) 0.2212(16) 0.067(7) Uiso 1 1 d . . . . .
 H10B H 0.164(3) 0.479(2) 0.1341(16) 0.076(7) Uiso 1 1 d . . . . .
 H11B H 0.155(3) 0.594(3) 0.2665(17) 0.080(8) Uiso 1 1 d . . . . .
 H12A H 0.203(3) 0.464(2) 0.4865(17) 0.072(7) Uiso 1 1 d . . . . .
 H13B H 0.402(3) 0.530(2) 0.4355(16) 0.064(7) Uiso 1 1 d . . . . .
 H12B H 0.119(2) 0.570(3) 0.4304(16) 0.074(7) Uiso 1 1 d . . . . .
 H9B H 0.296(3) 0.304(2) 0.0795(18) 0.074(7) Uiso 1 1 d . . . . .
 H12C H 0.064(3) 0.429(3) 0.4123(17) 0.083(8) Uiso 1 1 d . . . . .
 H9C H 0.338(3) 0.190(3) 0.1454(18) 0.076(8) Uiso 1 1 d . . . . .
 H13C H 0.322(3) 0.639(3) 0.386(2) 0.094(9) Uiso 1 1 d . . . . .

loop_
  _atom_site_aniso_label
  _atom_site_aniso_U_11
  _atom_site_aniso_U_22
  _atom_site_aniso_U_33
  _atom_site_aniso_U_23
  _atom_site_aniso_U_13
  _atom_site_aniso_U_12
 Br1 0.02382(7) 0.04268(9) 0.03385(8) 0.00550(6) 0.00644(5) -0.00230(5)
 Fe1 0.01984(9) 0.02810(10) 0.02712(9) 0.00390(7) 0.00063(6) 0.00207(7)
 O1 0.0381(6) 0.0487(7) 0.0475(6) 0.0193(5) 0.0088(5) -0.0070(5)
 N2 0.0320(6) 0.0510(8) 0.0300(6) 0.0116(5) 0.0006(5) -0.0040(6)
 N1 0.0373(7) 0.0311(7) 0.0588(8) -0.0021(6) -0.0037(6) 0.0052(6)
 C6 0.0217(6) 0.0292(6) 0.0263(6) 0.0009(5) 0.0029(4) 0.0006(5)
 C1 0.0262(6) 0.0337(7) 0.0294(6) -0.0008(5) 0.0044(5) -0.0033(5)
 C2 0.0221(6) 0.0429(8) 0.0397(7) -0.0105(6) 0.0067(5) -0.0055(6)
 C5 0.0272(6) 0.0312(7) 0.0273(6) 0.0010(5) 0.0052(5) 0.0029(5)
 C3 0.0227(6) 0.0472(9) 0.0374(7) -0.0117(6) -0.0032(5) 0.0074(6)
 C4 0.0357(7) 0.0370(8) 0.0286(6) -0.0010(6) -0.0015(5) 0.0116(6)
 C8 0.0383(9) 0.0890(17) 0.0350(9) 0.0151(9) -0.0080(7) -0.0137(10)
 C9 0.0455(10) 0.0983(19) 0.0294(8) 0.0005(9) 0.0088(7) -0.0099(11)
 C7 0.0592(12) 0.0517(11) 0.0562(11) 0.0102(9) 0.0232(10) -0.0154(10)
 C10 0.0637(13) 0.0560(12) 0.0592(12) 0.0327(10) 0.0009(10) 0.0030(10)
 C12 0.0612(13) 0.0512(12) 0.0737(14) -0.0162(10) 0.0119(11) 0.0170(11)
 C11 0.0583(12) 0.0435(10) 0.0766(14) 0.0201(10) -0.0016(10) 0.0173(10)
 C13 0.0510(13) 0.0412(12) 0.131(3) -0.0257(14) 0.0025(16) -0.0039(10)

_geom_special_details
;
 All esds (except the esd in the dihedral angle between two l.s. planes)
 are estimated using the full covariance matrix.  The cell esds are taken
 into account individually in the estimation of esds in distances, angles
 and torsion angles; correlations between esds in cell parameters are only
 used when they are defined by crystal symmetry.  An approximate (isotropic)
 treatment of cell esds is used for estimating esds involving l.s. planes.
;
loop_
  _geom_bond_atom_site_label_1
  _geom_bond_atom_site_label_2
  _geom_bond_distance
  _geom_bond_site_symmetry_2
  _geom_bond_publ_flag
 Br1 Fe1 2.4340(2) . ?
 Fe1 N2 2.1744(12) . ?
 Fe1 N1 2.1861(14) . ?
 Fe1 C6 2.0496(13) . ?
 O1 C1 1.3879(18) . ?
 O1 C7 1.418(2) . ?
 N2 C8 1.479(2) . ?
 N2 C9 1.484(3) . ?
 N2 C10 1.480(3) . ?
 N1 C12 1.482(3) . ?
 N1 C11 1.485(3) . ?
 N1 C13 1.469(3) . ?
 C6 C1 1.4037(19) . ?
 C6 C5 1.3977(19) . ?
 C1 C2 1.392(2) . ?
 C2 C3 1.387(2) . ?
 C2 H2 0.94(2) . ?
 C5 C4 1.397(2) . ?
 C5 H5 0.993(18) . ?
 C3 C4 1.377(2) . ?
 C3 H3 0.94(2) . ?
 C4 H4 0.930(19) . ?
 C8 H8A 0.94(2) . ?
 C8 H8B 0.92(2) . ?
 C8 H8C 0.99(3) . ?
 C9 H9A 0.95(2) . ?
 C9 H9B 0.99(3) . ?
 C9 H9C 0.98(3) . ?
 C7 H7A 0.96(2) . ?
 C7 H7B 0.97(2) . ?
 C7 H7C 1.00(3) . ?
 C10 C11 1.495(3) . ?
 C10 H10A 0.99(2) . ?
 C10 H10B 1.00(2) . ?
 C12 H12A 1.00(2) . ?
 C12 H12B 0.95(3) . ?
 C12 H12C 1.02(3) . ?
 C11 H11A 1.02(3) . ?
 C11 H11B 0.93(3) . ?
 C13 H13A 0.88(2) . ?
 C13 H13B 0.90(2) . ?
 C13 H13C 0.98(3) . ?

loop_
  _geom_angle_atom_site_label_1
  _geom_angle_atom_site_label_2
  _geom_angle_atom_site_label_3
  _geom_angle
  _geom_angle_site_symmetry_1
  _geom_angle_site_symmetry_3
  _geom_angle_publ_flag
 N2 Fe1 Br1 104.87(4) . . ?
 N2 Fe1 N1 83.12(6) . . ?
 N1 Fe1 Br1 106.71(4) . . ?
 C6 Fe1 Br1 117.37(4) . . ?
 C6 Fe1 N2 122.12(5) . . ?
 C6 Fe1 N1 117.07(5) . . ?
 C1 O1 C7 118.52(14) . . ?
 C8 N2 Fe1 113.46(10) . . ?
 C8 N2 C9 106.81(16) . . ?
 C8 N2 C10 111.19(17) . . ?
 C9 N2 Fe1 111.07(11) . . ?
 C10 N2 Fe1 104.78(11) . . ?
 C10 N2 C9 109.54(16) . . ?
 C12 N1 Fe1 112.83(13) . . ?
 C12 N1 C11 108.85(16) . . ?
 C11 N1 Fe1 105.42(12) . . ?
 C13 N1 Fe1 109.97(13) . . ?
 C13 N1 C12 108.4(2) . . ?
 C13 N1 C11 111.4(2) . . ?
 C1 C6 Fe1 124.26(10) . . ?
 C5 C6 Fe1 120.31(10) . . ?
 C5 C6 C1 115.43(12) . . ?
 O1 C1 C6 114.58(12) . . ?
 O1 C1 C2 122.34(13) . . ?
 C2 C1 C6 123.08(13) . . ?
 C1 C2 H2 117.7(12) . . ?
 C3 C2 C1 118.91(14) . . ?
 C3 C2 H2 123.4(12) . . ?
 C6 C5 H5 119.9(10) . . ?
 C4 C5 C6 122.75(13) . . ?
 C4 C5 H5 117.4(10) . . ?
 C2 C3 H3 119.1(12) . . ?
 C4 C3 C2 120.46(13) . . ?
 C4 C3 H3 120.5(12) . . ?
 C5 C4 H4 119.9(12) . . ?
 C3 C4 C5 119.36(14) . . ?
 C3 C4 H4 120.7(12) . . ?
 N2 C8 H8A 108.6(15) . . ?
 N2 C8 H8B 112.2(14) . . ?
 N2 C8 H8C 109.2(16) . . ?
 H8A C8 H8B 105(2) . . ?
 H8A C8 H8C 111(2) . . ?
 H8B C8 H8C 111(2) . . ?
 N2 C9 H9A 108.6(13) . . ?
 N2 C9 H9B 106.9(15) . . ?
 N2 C9 H9C 110.3(16) . . ?
 H9A C9 H9B 114(2) . . ?
 H9A C9 H9C 108(2) . . ?
 H9B C9 H9C 109(2) . . ?
 O1 C7 H7A 108.5(14) . . ?
 O1 C7 H7B 105.8(14) . . ?
 O1 C7 H7C 110.6(14) . . ?
 H7A C7 H7B 111(2) . . ?
 H7A C7 H7C 107(2) . . ?
 H7B C7 H7C 113.7(19) . . ?
 N2 C10 C11 111.13(16) . . ?
 N2 C10 H10A 106.2(14) . . ?
 N2 C10 H10B 108.9(15) . . ?
 C11 C10 H10A 108.2(13) . . ?
 C11 C10 H10B 109.7(15) . . ?
 H10A C10 H10B 112.7(19) . . ?
 N1 C12 H12A 105.6(14) . . ?
 N1 C12 H12B 107.6(16) . . ?
 N1 C12 H12C 108.4(15) . . ?
 H12A C12 H12B 109(2) . . ?
 H12A C12 H12C 112(2) . . ?
 H12B C12 H12C 114(2) . . ?
 N1 C11 C10 111.42(16) . . ?
 N1 C11 H11A 108.8(14) . . ?
 N1 C11 H11B 107.1(16) . . ?
 C10 C11 H11A 105.3(14) . . ?
 C10 C11 H11B 110.9(16) . . ?
 H11A C11 H11B 113(2) . . ?
 N1 C13 H13A 109.3(14) . . ?
 N1 C13 H13B 109.5(17) . . ?
 N1 C13 H13C 108.5(18) . . ?
 H13A C13 H13B 107(2) . . ?
 H13A C13 H13C 111(2) . . ?
 H13B C13 H13C 112(2) . . ?

loop_
  _geom_torsion_atom_site_label_1
  _geom_torsion_atom_site_label_2
  _geom_torsion_atom_site_label_3
  _geom_torsion_atom_site_label_4
  _geom_torsion
  _geom_torsion_site_symmetry_1
  _geom_torsion_site_symmetry_2
  _geom_torsion_site_symmetry_3
  _geom_torsion_site_symmetry_4
  _geom_torsion_publ_flag
 Fe1 N2 C10 C11 -43.15(19) . . . . ?
 Fe1 N1 C11 C10 -37.7(2) . . . . ?
 Fe1 C6 C1 O1 0.68(18) . . . . ?
 Fe1 C6 C1 C2 -179.68(11) . . . . ?
 Fe1 C6 C5 C4 -179.30(11) . . . . ?
 O1 C1 C2 C3 178.59(14) . . . . ?
 N2 C10 C11 N1 57.4(2) . . . . ?
 C6 C1 C2 C3 -1.0(2) . . . . ?
 C6 C5 C4 C3 -1.0(2) . . . . ?
 C1 C6 C5 C4 0.8(2) . . . . ?
 C1 C2 C3 C4 0.8(2) . . . . ?
 C2 C3 C4 C5 0.1(2) . . . . ?
 C5 C6 C1 O1 -179.44(12) . . . . ?
 C5 C6 C1 C2 0.2(2) . . . . ?
 C8 N2 C10 C11 79.8(2) . . . . ?
 C9 N2 C10 C11 -162.38(17) . . . . ?
 C7 O1 C1 C6 -172.58(15) . . . . ?
 C7 O1 C1 C2 7.8(2) . . . . ?
 C12 N1 C11 C10 -159.00(19) . . . . ?
 C13 N1 C11 C10 81.5(2) . . . . ?

_shelx_res_file
;
TITL 23eh338_absorption_a.res in P2(1)/c
    23eh338_absorption.res
    created by SHELXL-2018/3 at 10:35:49 on 21-Nov-2023
REM Old TITL 23EH338_absorption in P2(1)/c
REM SHELXT solution in P2(1)/c: R1 0.097, Rweak 0.007, Alpha 0.030
REM <I/s> 0.484 for 183 systematic absences, Orientation as input
REM Formula found by SHELXT: C14 N2 Fe Br
CELL 0.71073 9.8964 10.965 14.961 90 98.655 90
ZERR 4 0.0002 0.0002 0.0002 0 0.001 0
LATT 1
SYMM -X,0.5+Y,0.5-Z
SFAC C H N O Fe Br
UNIT 52 92 8 4 4 4

L.S. 10
PLAN  20
SIZE 0.085 0.103 0.25
TEMP -100
CONF
BOND
list 4
fmap 2 53
ACTA
MORE -1
BOND $H
REM <olex2.extras>
REM <HklSrc "%.\\23EH338_absorption.hkl">
REM </olex2.extras>

WGHT    0.030900    0.320400
FVAR       0.46655
BR1   6    0.130209    0.155557    0.390123    11.00000    0.02382    0.04268 =
         0.03385    0.00550    0.00644   -0.00230
FE1   5    0.302996    0.287969    0.341878    11.00000    0.01984    0.02810 =
         0.02712    0.00390    0.00063    0.00207
O1    4    0.579989    0.391356    0.290793    11.00000    0.03810    0.04870 =
         0.04750    0.01935    0.00880   -0.00704
N2    3    0.231351    0.323394    0.199639    11.00000    0.03204    0.05099 =
         0.02999    0.01158    0.00057   -0.00403
N1    3    0.235362    0.475399    0.358042    11.00000    0.03728    0.03114 =
         0.05879   -0.00212   -0.00372    0.00521
C6    1    0.503530    0.248862    0.389211    11.00000    0.02174    0.02916 =
         0.02631    0.00092    0.00292    0.00061
C1    1    0.615135    0.304392    0.357657    11.00000    0.02619    0.03373 =
         0.02942   -0.00084    0.00442   -0.00333
C2    1    0.750443    0.275658    0.390726    11.00000    0.02210    0.04286 =
         0.03970   -0.01055    0.00672   -0.00549
C5    1    0.536876    0.161787    0.457179    11.00000    0.02721    0.03118 =
         0.02725    0.00102    0.00517    0.00291
C3    1    0.777312    0.189615    0.459002    11.00000    0.02271    0.04722 =
         0.03736   -0.01168   -0.00323    0.00735
C4    1    0.671705    0.132444    0.492638    11.00000    0.03570    0.03703 =
         0.02864   -0.00104   -0.00151    0.01157
C8    1    0.099186    0.264299    0.165795    11.00000    0.03829    0.08899 =
         0.03503    0.01513   -0.00805   -0.01369
C9    1    0.331086    0.278962    0.142335    11.00000    0.04549    0.09825 =
         0.02938    0.00053    0.00876   -0.00993
C7    1    0.684880    0.441723    0.247238    11.00000    0.05919    0.05167 =
         0.05618    0.01017    0.02322   -0.01538
C10   1    0.220533    0.457763    0.192802    11.00000    0.06365    0.05604 =
         0.05917    0.03268    0.00094    0.00301
C12   1    0.145034    0.487269    0.428132    11.00000    0.06116    0.05117 =
         0.07369   -0.01618    0.01194    0.01697
C11   1    0.157015    0.509641    0.269049    11.00000    0.05835    0.04347 =
         0.07664    0.02006   -0.00164    0.01732
C13   1    0.354288    0.555330    0.382699    11.00000    0.05100    0.04117 =
         0.13127   -0.02572    0.00254   -0.00393
H5    2    0.463108    0.117533    0.481811    11.00000    0.03561
H2    2    0.819499    0.315970    0.364895    11.00000    0.04749
H3    2    0.868472    0.170997    0.482037    11.00000    0.04361
H4    2    0.689274    0.072378    0.536730    11.00000    0.04355
H13A  2    0.408960    0.549131    0.341383    11.00000    0.05086
H8A   2    0.031417    0.297657    0.196678    11.00000    0.06320
H7A   2    0.748582    0.483388    0.291594    11.00000    0.06856
H9A   2    0.418916    0.311326    0.165286    11.00000    0.05382
H8B   2    0.070316    0.280740    0.105983    11.00000    0.06144
H7B   2    0.639776    0.497966    0.202616    11.00000    0.06389
H8C   2    0.107387    0.175690    0.176441    11.00000    0.07793
H10A  2    0.315690    0.488857    0.197960    11.00000    0.06334
H11A  2    0.061850    0.471152    0.263137    11.00000    0.07316
H7C   2    0.736570    0.375888    0.221175    11.00000    0.06735
H10B  2    0.163995    0.479496    0.134105    11.00000    0.07590
H11B  2    0.155285    0.594122    0.266508    11.00000    0.08029
H12A  2    0.202850    0.464298    0.486525    11.00000    0.07200
H13B  2    0.401916    0.530457    0.435463    11.00000    0.06378
H12B  2    0.119453    0.570465    0.430425    11.00000    0.07369
H9B   2    0.296130    0.303716    0.079541    11.00000    0.07367
H12C  2    0.064178    0.428982    0.412316    11.00000    0.08339
H9C   2    0.337687    0.190002    0.145377    11.00000    0.07584
H13C  2    0.321826    0.639347    0.386354    11.00000    0.09416
HKLF 4


REM  23eh338_absorption_a.res in P2(1)/c
REM wR2 = 0.0577, GooF = S = 1.061, Restrained GooF = 1.061 for all data
REM R1 = 0.0229 for 4216 Fo > 4sig(Fo) and 0.0305 for all 4904 data
REM 255 parameters refined using 0 restraints

END

WGHT      0.0309      0.3204

REM Highest difference peak  0.757,  deepest hole -0.447,  1-sigma level  0.054
Q1    1   0.1232  0.2216  0.4012  11.00000  0.05    0.76
Q2    1   0.1046  0.1758  0.3433  11.00000  0.05    0.41
Q3    1   0.5261  0.2076  0.4211  11.00000  0.05    0.38
Q4    1   0.2403  0.5268  0.2612  11.00000  0.05    0.35
Q5    1   0.4347  0.2745  0.3649  11.00000  0.05    0.33
Q6    1   0.3053  0.2535  0.2994  11.00000  0.05    0.32
Q7    1   0.5525  0.2789  0.3760  11.00000  0.05    0.32
Q8    1   0.1310  0.4394  0.2005  11.00000  0.05    0.32
Q9    1   0.6850  0.2693  0.3646  11.00000  0.05    0.31
Q10   1   0.0980  0.1179  0.4112  11.00000  0.05    0.31
Q11   1   0.6151  0.1598  0.4695  11.00000  0.05    0.30
Q12   1   0.7560  0.2363  0.4272  11.00000  0.05    0.29
Q13   1   0.7158  0.1568  0.4657  11.00000  0.05    0.27
Q14   1   0.2660  0.2931  0.1688  11.00000  0.05    0.27
Q15   1   0.4900  0.2260  0.3634  11.00000  0.05    0.26
Q16   1   0.3038  0.5036  0.3628  11.00000  0.05    0.23
Q17   1   0.2227  0.3844  0.1998  11.00000  0.05    0.23
Q18   1   0.2460  0.3058  0.2364  11.00000  0.05    0.22
Q19   1   0.2975  0.3411  0.3135  11.00000  0.05    0.22
Q20   1   0.6161  0.3963  0.3258  11.00000  0.05    0.22
;
_shelx_res_checksum                97383
_shelx_hkl_file
;
   0   0  -2 1149.11   23.28
   0   0   2 1138.30   23.25
   0   0   2 1087.88   23.16
   0   0  -2 1139.92   23.18
   0   0   2 1127.80   23.16
   0   0  -2 1056.07   23.15
   0   0  -2 1140.26   23.14
   0   0   2 1123.70   23.14
   0   0  -2 1139.58   23.19
   0   0   2 1106.22   23.17
   0   0  -2 1130.38   23.03
   0   0   2 1122.91   23.04
   0   0   3    2.01    0.73
   0   0  -3    0.40    0.72
   0   0   3    1.04    0.70
   0   0  -3    0.48    0.81
   0   0   3    0.77    0.62
   0   0  -3   -0.05    0.67
   0   0   3    0.05    0.64
   0   0  -3   -0.05    0.54
   0   0  -3    1.03    0.62
   0   0   3   -0.10    0.71
   0   0  -3   -0.04    0.53
   0   0   3   -0.34    0.52
   0   0   4 8213.34  166.66
   0   0   4 8305.98  166.55
   0   0  -4 8102.50  166.70
   0   0   4 8380.92  166.52
   0   0  -4 8020.65  166.50
   0   0  -4 8344.12  166.48
   0   0   4 8225.64  166.48
   0   0   4 7954.37  166.53
   0   0  -4 8268.66  166.25
   0   0   4 8126.82  166.27
   0   0   5    0.25    0.99
   0   0  -5   -0.48    0.99
   0   0   5    0.94    1.15
   0   0  -5    0.36    0.84
   0   0   5   -0.06    0.86
   0   0   5    2.35    1.07
   0   0   6  276.06    7.13
   0   0  -6  270.51    7.22
   0   0   6  268.71    6.91
   0   0  -6  257.38    6.96
   0   0  -6  277.47    6.98
   0   0   6  263.54    6.98
   0   0  -6  276.77    6.92
   0   0   6  244.19    6.93
   0   0   6  270.98    6.61
   0   0  -7    0.70    1.71
   0   0   7    0.13    1.56
   0   0  -7    0.48    1.52
   0   0   7    4.20    1.78
   0   0   7    1.17    1.53
   0   0  -7   -1.01    1.37
   0   0  -7    0.12    1.48
   0   0   7    1.05    1.49
   0   0   7    1.10    1.50
   0   0   7    0.45    1.28
   0   0   8 1025.29   22.26
   0   0  -8  916.88   21.37
   0   0   8 1010.63   21.56
   0   0   8  998.92   22.19
   0   0  -8  977.95   22.15
   0   0  -8 1015.56   22.00
   0   0   8  984.88   22.09
   0   0   8  998.95   22.08
   0   0  -8  993.69   22.48
   0   0   8  970.56   22.14
   0   0   9   -2.63    1.61
   0   0  -9    1.30    1.59
   0   0   9   -0.49    2.10
   0   0  -9    0.32    1.97
   0   0   9    0.33    1.97
   0   0  -9   -1.30    1.81
   0   0   9    0.30    1.95
   0   0   9    2.98    2.04
   0   0   9    1.45    2.09
   0   0  -9   -1.09    2.29
   0   0  10   27.36    2.83
   0   0  10   28.28    3.13
   0   0 -10   19.78    2.61
   0   0  10   20.74    2.75
   0   0  10   21.61    2.27
   0   0 -10   24.27    2.55
   0   0  10   23.87    2.78
   0   0  10   19.68    2.81
   0   0 -10   23.63    3.07
   0   0  11    0.17    2.27
   0   0  11   -0.97    2.52
   0   0 -11    1.13    3.01
   0   0 -11    1.43    2.41
   0   0  11    1.81    2.82
   0   0  11    0.84    2.36
   0   0  11   -1.53    2.03
   0   0  11    2.22    2.53
   0   0  11   -0.20    2.54
   0   0  12   12.75    3.10
   0   0  12   11.94    3.13
   0   0  12   13.26    2.56
   0   0 -12   11.51    3.36
   0   0  12   16.55    3.19
   0   0  12    7.02    2.91
   0   0  12   17.98    3.13
   0   0  12   12.19    3.29
   0   0 -12   11.78    3.09
   0   0  12   11.57    3.03
   0   0  13   -2.62    3.22
   0   0  13    0.32    2.53
   0   0  13    0.25    3.03
   0   0  13    1.03    2.99
   0   0 -13    1.75    3.30
   0   0 -13   -3.01    3.59
   0   0  14  218.65    7.88
   0   0 -14  215.04    8.51
   0   0  14  219.79    7.09
   0   0 -14  196.50    8.07
   0   0  14  193.56    8.08
   0   0  14  202.23    8.10
   0   0  15    7.43    4.09
   0   0 -15   -2.72    3.97
   0   0  15    1.82    3.01
   0   0  15    0.31    3.96
   0   0 -15   -0.32    4.29
   0   0 -16  101.53    6.67
   0   0  16  103.07    6.74
   0   0  16  106.23    5.34
   0   0  16  111.73    6.85
   0   0  16  106.32    7.00
   0   0  17   -1.76    4.79
   0   0 -17    0.36    4.60
   0   0  17    0.69    4.78
   0   0  17   -0.36    5.02
   0   0 -18  234.82   10.47
   0   0  18  231.46   10.26
   0   0  18  209.36   10.00
   0   0  18  235.84   10.44
   0   0  19    0.41    5.63
   0   0 -19    1.23    5.82
   0   0  19    0.79    5.69
   0   0  19   -4.64    5.99
   0   0 -20  103.15    8.91
   0   0  20  100.57    8.67
   0   0  20  120.68    8.92
   0   0  20   86.49    8.30
   0   0 -21    6.07    7.18
   0   0  21    0.45    6.74
   0   0  21   -8.30    6.92
   0   0  21    2.85    6.89
   0  -1  -1  124.06    2.87
   0   1   1  117.64    2.85
   0  -1   1  119.79    2.90
   0   1  -1  126.30    2.90
   0   1   1  116.62    2.86
   0  -1   1  119.97    2.78
   0   1  -1  120.83    2.78
   0   1   1  115.73    2.78
   0  -1  -1  116.88    2.78
   0  -1  -1  118.06    2.83
   0   1   1  116.74    2.81
   0   1   1  116.53    2.84
   0  -1   1  119.27    2.87
   0   1   1  116.27    2.79
   0  -1  -1  121.79    2.79
   0   1   2 9896.93  198.10
   0  -1  -2 9906.48  198.12
   0   1  -2 9952.62  198.24
   0   1  -2 9905.91  197.92
   0  -1   2 9890.55  197.93
   0  -1  -2 9927.68  197.93
   0   1   2 9941.45  197.92
   0   1  -2 9957.73  198.18
   0  -1   2 9785.72  198.21
   0  -1   2 9673.42  198.24
   0   1   2 9820.29  198.21
   0  -1  -2 9781.70  198.21
   0   1   2 9305.80  198.12
   0   1  -2 9999.00  198.06
   0  -1   2 9800.10  198.06
   0   1   2 9495.44  198.21
   0  -1   2 9960.90  198.01
   0   1  -2 9742.38  198.00
   0   1   2 9561.97  197.91
   0  -1  -2 9409.78  197.90
   0  -1   3  375.20    8.34
   0   1   3  362.71    8.36
   0   1  -3  376.14    8.33
   0   1  -3  376.95    8.44
   0   1   3  389.28    8.50
   0   1  -3  370.51    8.40
   0  -1   3  368.35    8.45
   0   1   3  377.66    8.35
   0  -1   3  375.80    8.27
   0   1   3  367.37    8.41
   0   1   3  378.17    8.42
   0   1  -3  368.22    8.26
   0   1   3  379.89    7.93
   0  -1  -3  366.85    7.93
   0   1  -3  376.36    7.93
   0  -1   3  360.45    7.91
   0   1   3  377.65    8.41
   0  -1   3  369.44    7.87
   0   1  -3  377.59    7.87
   0  -1  -3  384.16    8.42
   0  -1  -3  386.52    8.38
   0  -1   3  369.84    8.48
   0   1  -3  386.38    8.48
   0   1   3  371.75    8.22
   0   1   4  435.73   10.43
   0  -1   4  450.88   10.42
   0   1  -4  473.75   10.46
   0   1  -4  463.02   10.53
   0   1   4  468.07   10.32
   0   1   4  469.68   10.54
   0   1  -4  458.70   10.36
   0   1   4  470.82   10.51
   0  -1   4  473.38   10.38
   0  -1   4  472.30    9.92
   0   1  -4  466.31    9.90
   0   1   4  469.93   10.49
   0  -1  -4  473.35   10.44
   0  -1  -4  467.35    9.77
   0  -1   4  454.82    9.75
   0   1  -4  470.46    9.76
   0   1   4  468.70    9.76
   0   1  -4  465.72    9.77
   0   1   4  456.96    9.76
   0  -1   4  475.49   10.58
   0   1   4  473.86   10.48
   0   1  -5   74.69    2.71
   0   1  -5   74.75    2.76
   0   1   5   76.70    2.74
   0   1   5   70.82    2.71
   0  -1   5   68.28    2.58
   0   1   5   70.27    1.79
   0   1  -5   72.53    1.81
   0  -1   5   68.57    2.12
   0   1   5   70.32    2.62
   0   1  -5   75.16    2.16
   0   1   5   70.06    2.68
   0  -1   5   71.88    2.77
   0  -1  -5   69.87    1.79
   0  -1   5   71.83    1.78
   0   1   5   68.36    1.77
   0   1  -5   73.01    1.78
   0   1  -6 1857.42   39.18
   0  -1   6 1910.06   39.26
   0   1   6 1849.72   39.08
   0   1   6 1865.99   39.03
   0  -1   6 1841.50   38.88
   0  -1  -6 1881.36   39.30
   0   1  -6 1843.75   39.01
   0  -1   6 1830.08   39.10
   0   1   6 1844.67   39.01
   0  -1  -6 1862.83   39.00
   0   1  -6 1852.39   39.03
   0  -1   6 1803.61   39.07
   0   1   6 1880.52   39.08
   0  -1   6 1778.07   38.93
   0   1  -6 1873.53   38.26
   0   1   6 1866.61   38.90
   0  -1   6 1827.46   38.27
   0   1   7    0.54    1.54
   0   1  -7    1.05    1.05
   0  -1  -7    1.94    1.35
   0  -1   7   -0.13    1.66
   0  -1  -7   -2.05    1.88
   0  -1   7   -0.27    1.72
   0   1   7   -0.63    1.56
   0   1  -7    2.18    1.72
   0  -1   7    2.46    1.61
   0   1   7   -0.24    1.55
   0  -1  -7    0.73    1.53
   0   1  -7    0.99    1.58
   0  -1   7    0.98    1.03
   0   1   7    0.13    1.51
   0  -1   7    0.12    1.57
   0   1   7   -0.11    1.48
   0  -1   7    0.45    1.37
   0   1  -7    1.85    1.52
   0   1   7   -0.49    1.57
   0   1  -7    0.12    1.53
   0  -1   8   34.00    2.66
   0   1   8   38.05    2.74
   0   1  -8   36.16    2.84
   0   1   8   34.21    2.58
   0   1   8   31.96    2.52
   0  -1   8   36.28    2.52
   0  -1  -8   33.29    2.90
   0   1  -8   29.38    2.41
   0   1   8   35.52    2.66
   0   1  -8   35.88    2.62
   0  -1   8   36.58    2.79
   0  -1  -8   34.06    2.52
   0  -1   8   27.34    2.45
   0   1   8   32.04    2.49
   0  -1   8   32.15    2.54
   0   1   8   32.11    2.26
   0  -1   8   31.55    1.91
   0  -1  -8   30.07    2.30
   0   1   8   32.59    2.41
   0   1  -8   34.48    2.56
   0  -1  -9  407.27   10.83
   0  -1   9  399.58   10.17
   0   1   9  393.65   10.28
   0  -1   9  391.92   10.40
   0   1   9  375.93   10.28
   0   1  -9  400.55   10.41
   0   1   9  392.65   10.33
   0  -1   9  405.68   10.53
   0  -1  -9  381.85   10.28
   0   1   9  400.24   10.50
   0   1  -9  389.33   10.58
   0  -1   9  402.82   10.52
   0   1   9  372.11   10.22
   0   1   9  392.47   10.00
   0  -1   9  391.34    9.40
   0  -1  -9  382.32    9.87
   0  -1   9  389.50   10.50
   0   1   9  381.73   10.13
   0   1  -9  362.00   10.18
   0   1  -9  394.55   10.23
   0   1  10  277.42    8.10
   0  -1  10  265.87    8.33
   0   1 -10  277.24    8.19
   0   1  10  276.01    8.40
   0   1  10  283.34    8.32
   0  -1 -10  271.54    8.67
   0  -1  10  275.03    8.05
   0   1  10  274.36    8.20
   0   1 -10  279.70    8.55
   0   1  10  283.81    8.36
   0  -1  10  266.95    8.29
   0  -1  10  267.41    8.42
   0   1  10  275.13    8.31
   0   1 -10  265.54    8.28
   0  -1 -10  279.51    8.34
   0  -1  10  284.12    7.30
   0   1  10  284.21    7.89
   0   1  10  287.12    8.19
   0   1  11   99.15    4.89
   0   1  11  100.94    5.09
   0   1  11  100.70    4.81
   0   1 -11  105.25    5.19
   0  -1  11  103.74    4.78
   0  -1 -11  105.57    4.95
   0   1  11  112.58    5.06
   0  -1  11  103.07    4.90
   0  -1  11   98.38    5.01
   0   1  11  107.29    5.04
   0   1 -11  107.19    4.99
   0  -1  11  101.83    3.94
   0   1  11  100.95    4.45
   0  -1  11  105.55    5.08
   0   1 -11  101.52    4.75
   0   1  11   97.05    4.69
   0   1  12  118.44    5.37
   0   1 -12  115.06    5.24
   0  -1  12  115.05    5.65
   0   1  12  100.90    5.27
   0  -1  12  115.39    5.65
   0   1  12  118.66    5.57
   0   1  12  115.14    5.34
   0  -1  12  109.76    5.23
   0   1 -12  118.25    5.74
   0   1  12  126.23    5.45
   0   1 -12  120.92    5.52
   0  -1  12  113.41    5.70
   0   1  12  121.57    5.59
   0   1  12  114.95    4.90
   0  -1  12  113.31    4.39
   0  -1 -12  108.93    5.40
   0   1  12  126.38    5.63
   0   1  13  411.84   11.68
   0  -1  13  387.81   11.64
   0   1  13  406.56   11.78
   0   1  13  378.09   11.26
   0   1  13  378.38   11.30
   0   1 -13  386.17   11.58
   0  -1  13  378.50   11.66
   0   1  13  386.79   10.72
   0  -1  13  389.30   10.08
   0  -1 -13  381.93   11.52
   0   1 -13  367.32   11.67
   0  -1 -14   56.71    5.04
   0  -1  14   70.07    3.75
   0  -1  14   60.56    5.13
   0   1  14   64.67    5.16
   0  -1  14   51.40    4.39
   0   1  14   62.62    4.73
   0   1 -14   67.43    5.10
   0  -1  14   64.61    5.31
   0   1  14   72.23    4.35
   0   1  14   54.50    4.91
   0   1 -14   64.84    5.30
   0   1  15   15.92    4.37
   0  -1  15    8.63    4.19
   0   1  15   12.71    4.24
   0  -1  15   10.12    4.24
   0  -1 -15   16.94    4.44
   0   1 -15   20.84    4.31
   0  -1  15   16.64    3.13
   0   1  15   21.82    3.69
   0   1  15   12.95    4.23
   0   1 -15   20.59    4.56
   0  -1  16  305.58   11.17
   0   1  16  298.53   11.16
   0   1 -16  331.15   11.51
   0   1  16  323.09   11.05
   0  -1 -16  315.77   11.23
   0  -1  16  305.22   11.33
   0   1 -16  308.91   11.24
   0  -1  16  300.85    8.97
   0   1  16  294.88   11.08
   0  -1  17   50.54    5.96
   0   1  17   54.06    5.55
   0   1 -17   46.60    6.28
   0   1  17   37.09    5.73
   0  -1 -17   41.08    5.86
   0   1 -17   37.36    5.95
   0   1  17   31.89    5.52
   0  -1  17   38.06    5.74
   0   1 -18   94.05    7.64
   0   1 -18   87.14    7.30
   0  -1 -18   86.21    7.37
   0  -1  18   91.93    7.41
   0   1  18   90.11    7.64
   0  -1  18   92.72    7.71
   0   1  18   95.63    7.22
   0   1  18   88.03    5.42
   0  -1  18  102.58    7.33
   0   1  18   91.95    7.51
   0  -1 -19    3.31    6.01
   0   1 -19    6.97    5.98
   0   1  19   12.31    6.45
   0  -1  19   11.30    5.93
   0   1  19   12.81    6.05
   0  -1  19   13.28    5.98
   0   1  19   12.25    6.27
   0  -1  19   14.41    5.98
   0   1  20  158.23    9.93
   0  -1  20  147.84    9.49
   0  -1  20  150.96    9.85
   0   1  20  139.90    8.87
   0   1 -20  138.46    9.44
   0  -1 -20  152.13    9.76
   0  -1  20  136.87    9.25
   0   1  20  132.27    9.55
   0  -1 -21   -4.70    7.06
   0   1 -21   -2.79    7.23
   0  -1  21    7.25    7.05
   0   1  21    4.40    6.49
   0   1  21   -2.31    6.70
   0  -1  21   -0.88    6.43
   0   1  21   -3.35    6.67
   0  -1  21    0.94    6.77
   0   2   0 4850.17   91.85
   0  -2   0 4876.25   91.84
   0   2   0 4491.94   91.91
   0  -2   0 4364.12   91.91
   0   2   0 4368.99   91.94
   0  -2   0 4432.84   91.94
   0   2   0 4427.48   92.02
   0  -2   0 4296.49   92.00
   0   2   0 4457.21   91.80
   0  -2  -1  405.08    8.92
   0   2   1  400.80    8.92
   0   2  -1  406.73    8.56
   0  -2   1  376.48    9.00
   0   2  -1  388.53    8.98
   0   2   1  395.16    8.79
   0  -2  -1  405.33    8.96
   0  -2   1  389.98    8.95
   0   2   1  404.37    8.94
   0   2  -1  403.89    8.95
   0   2  -1  415.34    8.99
   0  -2   1  390.66    8.98
   0  -2  -1  404.13    9.00
   0   2   1  425.23    9.06
   0   2  -1  403.63    8.49
   0   2   1  405.17    8.85
   0  -2  -1  393.03    8.82
   0  -2  -1  418.53    8.90
   0   2   1  442.99    8.96
   0  -2   1  458.83    8.67
   0  -2  -1  407.48    8.80
   0   2   1  382.83    8.79
   0  -2  -1  386.90    8.78
   0  -2  -2  103.39    2.67
   0   2   2  104.97    2.70
   0  -2   2  101.84    2.84
   0   2   2  106.58    2.85
   0   2  -2  103.98    2.84
   0  -2  -2  100.65    2.84
   0  -2   2  103.69    3.07
   0   2  -2  103.85    3.02
   0  -2   2  107.63    3.05
   0   2   2  103.02    2.76
   0  -2  -2  104.38    2.99
   0   2   2  102.80    2.99
   0   2   2  104.41    3.02
   0   2  -2  105.14    2.62
   0  -2   2  104.32    2.65
   0  -2  -2   98.83    2.90
   0   2   2  107.12    2.95
   0   2  -2  101.52    2.59
   0   2   2  113.46    3.01
   0   2   2  100.62    2.87
   0  -2  -2  104.13    2.85
   0  -2  -3 4645.87   91.97
   0   2   3 4451.56   91.90
   0   2  -3 4621.06   92.07
   0   2  -3 4611.27   92.21
   0  -2   3 4377.97   92.24
   0   2   3 4509.44   92.19
   0  -2  -3 4508.47   91.80
   0   2   3 4505.58   91.79
   0   2  -3 4514.97   91.79
   0  -2   3 4497.34   91.79
   0  -2  -3 4545.02   91.99
   0   2   3 4404.12   92.03
   0  -2   3 4529.63   91.82
   0   2  -3 4510.54   91.79
   0   2   3 4489.66   92.14
   0  -2  -3 4459.40   92.10
   0   2  -3 4420.90   91.72
   0   2   3 4734.50   92.19
   0   2   3 4404.45   91.66
   0  -2  -3 4526.42   91.66
   0   2   4 4375.41   89.48
   0   2  -4 4444.78   89.12
   0  -2   4 4358.80   89.11
   0  -2  -4 4392.59   89.13
   0   2   4 4287.76   89.11
   0   2  -4 4525.65   89.76
   0   2   4 4332.68   89.13
   0  -2   4 4325.49   89.41
   0   2  -4 4492.46   89.43
   0   2   4 4342.87   89.74
   0   2   4 4404.21   89.61
   0   2  -4 4296.41   89.29
   0  -2   4 4425.16   89.32
   0   2   4 4247.02   89.70
   0   2   4 4449.45   89.77
   0   2   5  264.59    6.79
   0   2   5  253.27    6.20
   0  -2  -5  260.60    6.00
   0  -2   5  257.47    5.97
   0  -2   5  267.29    6.86
   0   2   5  255.62    6.55
   0  -2   5  243.82    6.40
   0   2   5  261.00    6.66
   0   2   5  254.98    6.66
   0   2   5  266.31    6.77
   0   2  -5  258.14    5.66
   0  -2   5  262.81    5.69
   0   2  -5  256.44    6.51
   0   2   5  261.25    6.83
   0   2   5  265.88    5.99
   0   2  -5  254.46    5.97
   0   2  -5  255.67    6.76
   0   2  -5  265.15    6.01
   0   2   5  265.52    6.00
   0   2   6 1059.19   22.13
   0   2  -6 1064.36   22.14
   0   2  -6 1073.14   23.30
   0  -2  -6 1049.70   22.14
   0  -2   6 1050.87   22.12
   0   2   6 1140.06   23.39
   0   2   6 1005.94   22.55
   0  -2  -6 1078.55   23.12
   0   2  -6 1088.12   23.19
   0   2   6 1044.09   23.05
   0  -2   6 1069.26   23.33
   0   2   6 1108.90   23.27
   0  -2  -6 1075.51   23.16
   0   2  -6 1054.48   22.01
   0  -2   6 1078.61   23.42
   0  -2   6 1076.88   22.04
   0   2  -6 1070.09   23.03
   0  -2   6  985.12   22.95
   0   2   6 1084.91   23.17
   0   2  -6 1078.98   23.29
   0   2   6 1080.45   23.43
   0   2   6 1043.96   22.15
   0   2  -6 1056.51   22.15
   0  -2   6 1092.89   22.92
   0   2   6 1039.69   23.14
   0   2   6 1054.58   23.15
   0   2   6 1043.67   23.15
   0   2   7 1599.01   33.40
   0   2  -7 1539.76   33.89
   0  -2  -7 1562.27   32.44
   0  -2  -7 1597.06   33.75
   0   2   7 1604.67   33.82
   0   2  -7 1584.74   33.54
   0   2   7 1573.58   33.79
   0  -2   7 1527.15   33.50
   0   2  -7 1574.01   33.82
   0  -2   7 1586.04   34.00
   0   2   7 1587.61   33.69
   0  -2   7 1578.98   34.08
   0  -2  -7 1608.20   33.75
   0   2   7 1588.41   33.80
   0   2  -7 1589.22   32.53
   0  -2   7 1604.95   32.58
   0   2   7 1562.09   33.79
   0  -2   7 1593.79   33.71
   0   2  -7 1562.15   33.92
   0   2   7 1578.70   34.01
   0   2   7 1577.34   32.41
   0   2  -7 1547.38   32.41
   0   2  -7 1558.14   32.44
   0   2   7 1549.41   32.44
   0   2   7 1570.22   33.81
   0   2  -8   78.88    2.20
   0   2   8   84.81    2.25
   0   2  -8   81.38    3.75
   0   2   8   80.57    3.38
   0   2   8   83.65    3.79
   0  -2  -8   85.25    3.66
   0   2   8   78.74    3.56
   0   2  -8   78.97    3.67
   0  -2   8   82.86    3.91
   0  -2   8   80.65    3.88
   0  -2  -8   77.87    3.54
   0   2   8   79.77    3.67
   0   2  -8   77.98    2.57
   0  -2   8   79.63    2.61
   0  -2   8   81.36    3.61
   0   2   8   76.99    3.68
   0   2  -8   80.67    3.84
   0   2   8   78.44    3.86
   0   2   8   79.19    2.27
   0   2  -8   78.18    2.27
   0  -2   8   77.14    3.41
   0   2   8   80.40    3.62
   0   2   8   81.63    3.65
   0   2  -8   77.01    3.46
   0   2   8   78.94    3.68
   0   2   9    5.01    2.24
   0   2   9    2.30    0.72
   0   2  -9    1.86    0.76
   0  -2  -9    1.65    2.07
   0   2  -9    2.52    1.99
   0   2   9    2.19    2.07
   0  -2   9    1.31    2.20
   0  -2   9    4.31    1.99
   0   2   9    0.84    1.76
   0   2  -9    4.88    2.17
   0   2   9    2.89    2.15
   0   2  -9    3.18    2.05
   0  -2   9    1.42    2.24
   0   2   9    3.54    1.98
   0  -2   9    1.76    1.26
   0   2   9    0.51    2.05
   0  -2   9    0.82    2.14
   0   2   9    2.32    2.30
   0   2  -9    1.55    0.67
   0   2   9    1.47    0.65
   0   2   9    1.14    2.21
   0   2  -9    2.51    2.33
   0   2   9    3.41    2.21
   0   2 -10   62.54    3.76
   0   2  10   57.20    3.42
   0   2  10   55.08    3.53
   0  -2  10   54.46    3.72
   0   2 -10   63.22    3.78
   0   2  10   55.57    3.56
   0  -2  10   62.87    3.96
   0  -2  10   52.37    2.49
   0   2  10   55.86    3.66
   0  -2  10   58.96    3.66
   0   2 -10   60.48    3.88
   0   2  10   61.60    3.93
   0   2  10   56.27    3.67
   0  -2  10   60.47    3.51
   0   2  10   51.06    3.54
   0   2 -10   57.80    3.54
   0  -2 -10   58.14    3.58
   0   2  10   54.61    2.94
   0   2  10   49.99    3.73
   0   2  10   58.47    3.76
   0   2 -11 1024.18   23.78
   0   2  11 1040.00   23.60
   0   2 -11 1037.71   23.88
   0   2  11 1050.59   23.67
   0  -2  11 1043.64   24.44
   0  -2  11 1040.20   24.22
   0   2 -11  992.18   23.90
   0   2  11 1036.03   23.86
   0  -2  11 1026.28   22.28
   0   2  11 1007.97   24.08
   0  -2  11 1054.39   24.06
   0   2  11 1044.20   23.91
   0   2 -11 1021.53   24.25
   0   2  11  974.44   24.08
   0   2  11 1041.04   23.91
   0  -2  11 1028.89   23.61
   0  -2 -11 1021.61   24.03
   0   2  11 1041.34   22.89
   0   2  11 1011.09   24.08
   0   2 -12   31.36    3.69
   0  -2  12   35.16    3.38
   0  -2  12   33.38    3.94
   0   2  12   31.99    3.44
   0  -2  12   25.53    3.68
   0   2  12   30.51    3.16
   0  -2 -12   36.71    3.77
   0   2 -12   27.50    3.44
   0   2  12   33.81    3.61
   0  -2  12   28.67    2.38
   0   2  12   28.82    3.60
   0  -2  12   28.66    3.65
   0   2  12   29.81    3.79
   0   2 -12   24.71    3.75
   0   2  12   28.96    3.55
   0   2  12   25.58    3.56
   0   2  12   23.79    3.65
   0   2  12   30.74    2.85
   0  -2 -13  117.58    5.96
   0  -2  13  119.04    4.28
   0   2  13  115.31    5.89
   0  -2  13  117.60    5.85
   0   2  13  112.40    4.76
   0   2  13  118.68    5.67
   0   2 -13  120.59    6.00
   0  -2  13  114.54    6.13
   0   2  13  118.26    5.51
   0   2  13  100.16    5.67
   0   2 -13  116.28    6.16
   0  -2 -14   60.96    5.07
   0  -2  14   66.98    3.46
   0  -2  14   58.84    5.20
   0   2  14   66.56    5.14
   0  -2  14   63.46    4.42
   0   2  14   65.92    3.91
   0   2  14   64.06    4.60
   0   2 -14   53.46    4.73
   0  -2  14   66.18    5.33
   0   2  14   63.36    4.55
   0   2  14   61.09    5.12
   0   2 -14   60.93    5.12
   0  -2 -15  341.24   11.32
   0  -2  15  327.03   11.17
   0   2  15  332.88   11.33
   0   2  15  324.35    9.49
   0   2  15  322.82   10.75
   0  -2  15  342.89   11.76
   0   2 -15  314.04   11.04
   0  -2  15  324.19    8.80
   0   2  15  327.42   11.32
   0   2 -15  327.07   11.36
   0   2 -16  141.98    7.83
   0  -2  16  141.60    7.80
   0   2  16  150.41    7.98
   0   2  16  154.09    6.12
   0   2 -16  150.01    8.05
   0   2  16  138.62    7.38
   0   2  16  143.90    7.81
   0  -2 -16  157.67    7.79
   0  -2  16  141.89    8.12
   0  -2 -17   45.88    5.98
   0   2 -17   50.31    6.02
   0   2 -17   43.06    6.08
   0   2  17   46.28    6.14
   0  -2  17   38.35    5.66
   0   2  17   47.45    5.93
   0   2  17   41.57    4.23
   0   2  17   48.20    5.64
   0  -2  17   50.83    6.46
   0   2  18  104.74    7.67
   0   2 -18   88.89    7.69
   0  -2  18   97.99    7.47
   0   2  18   89.98    7.59
   0  -2 -18   95.75    7.57
   0   2 -18   82.67    7.33
   0   2  18   99.91    7.18
   0  -2  18   90.03    7.77
   0   2 -19   29.19    6.69
   0  -2 -19   31.33    6.64
   0   2  19   26.29    5.93
   0  -2  19   41.55    6.84
   0   2 -19   34.42    7.00
   0   2  19   37.99    6.88
   0  -2  19   37.00    6.78
   0   2  19   33.17    6.67
   0  -2  19   28.39    6.06
   0   2 -20   27.56    7.00
   0  -2 -20   34.82    7.40
   0  -2  20   25.31    6.61
   0   2  20   36.19    7.20
   0   2 -20   29.85    7.04
   0  -2  20   32.97    7.17
   0   2  20   36.45    6.62
   0  -2  20   29.68    7.13
   0   2  20   45.04    7.33
   0  -3   0    1.26    0.66
   0   3   0    2.59    0.79
   0  -3   0    0.26    0.78
   0   3   0   -0.07    0.87
   0  -3   0    0.34    0.84
   0  -3   0   -0.07    0.92
   0   3   0    0.67    0.88
   0   3   0   -0.33    0.75
   0  -3   0    0.06    0.80
   0   3   0   -0.78    0.81
   0   3  -1 4060.44   82.23
   0   3   1 4075.29   82.63
   0   3  -1 4090.97   82.75
   0  -3  -1 3830.81   82.70
   0   3   1 4067.05   82.75
   0  -3   1 3933.52   82.72
   0  -3   1 4085.37   82.74
   0   3  -1 4117.82   82.73
   0  -3  -1 3958.00   82.77
   0   3   1 4054.93   82.51
   0  -3  -1 3959.88   82.45
   0  -3  -1 3720.78   82.54
   0  -3   1 4476.83   82.34
   0   3  -1 3944.50   82.74
   0  -3   1 4183.25   82.81
   0   3   1 3977.21   82.53
   0  -3  -1 4065.30   82.55
   0   3   1 4067.05   82.54
   0  -3  -1 3980.10   82.45
   0   3   2  624.53   13.92
   0   3  -2  628.54   13.16
   0   3   2  613.26   13.84
   0  -3   2  610.24   13.82
   0   3  -2  626.41   13.84
   0  -3  -2  594.40   13.81
   0  -3   2  612.23   13.99
   0   3  -2  652.74   14.00
   0   3   2  613.13   14.00
   0   3  -2  626.26   13.25
   0   3   2  644.13   13.86
   0  -3  -2  639.29   13.78
   0  -3   2  611.48   14.04
   0  -3  -2  626.87   13.59
   0   3   2  620.49   13.58
   0  -3  -2  623.23   13.68
   0   3   2  619.36   13.71
   0   3   3  178.06    4.50
   0  -3  -3  180.35    4.49
   0   3   3  177.61    4.99
   0  -3   3  173.32    4.73
   0   3  -3  180.42    4.75
   0  -3  -3  173.09    4.73
   0   3   3  174.54    4.73
   0   3  -3  189.52    5.06
   0   3   3  176.59    5.06
   0   3  -3  179.80    4.40
   0  -3   3  180.86    4.46
   0   3   3  179.13    4.91
   0   3  -3  179.83    4.37
   0  -3   3  187.51    5.12
   0   3   3  176.41    4.63
   0   3   3  175.84    4.97
   0  -3  -3  186.18    4.79
   0   3   4   64.55    2.19
   0  -3  -4   64.78    2.15
   0   3   4   61.79    2.40
   0  -3   4   63.02    2.74
   0   3  -4   61.17    2.67
   0   3  -4   63.80    2.32
   0  -3  -4   56.99    2.24
   0  -3   4   60.30    2.33
   0   3   4   55.40    2.29
   0   3   4   62.78    2.72
   0  -3  -4   60.77    2.67
   0   3   4   60.68    2.78
   0  -3   4   58.11    2.25
   0   3  -4   63.93    2.26
   0   3   4   63.36    2.69
   0   3  -4   59.23    2.16
   0   3   4   65.05    2.74
   0  -3  -4   67.10    2.53
   0   3   5 1350.74   28.71
   0   3  -5 1393.64   29.56
   0   3   5 1483.93   29.69
   0  -3  -5 1385.01   28.69
   0  -3  -5 1306.92   29.18
   0   3   5 1352.77   29.12
   0   3  -5 1384.90   29.38
   0   3   5 1402.99   29.63
   0  -3  -5 1384.38   29.51
   0  -3   5 1427.54   29.76
   0   3   5 1336.74   29.34
   0   3  -5 1400.44   29.04
   0   3   5 1449.66   29.65
   0   3  -5 1322.83   28.80
   0   3   5 1338.95   28.79
   0  -3  -5 1341.66   28.81
   0  -3   5 1313.82   28.79
   0   3   5 1372.71   28.85
   0   3  -5 1389.26   28.87
   0   3   5 1423.59   29.35
   0  -3  -6  119.30    3.51
   0  -3   6  118.50    3.51
   0   3   6  118.00    3.62
   0  -3  -6  119.23    4.15
   0   3   6  127.36    4.49
   0   3   6  118.05    3.99
   0   3  -6  129.05    4.24
   0  -3   6  120.10    4.54
   0   3  -6  125.41    4.38
   0  -3  -6  119.29    4.30
   0   3   6  125.45    4.36
   0   3   6  122.82    4.27
   0   3  -6  119.47    3.91
   0   3   6  124.54    4.09
   0  -3   6  107.79    3.88
   0   3   6  128.02    4.39
   0   3   6  118.93    3.52
   0   3  -6  112.78    3.51
   0   3   6  121.97    4.18
   0   3  -6  123.20    3.55
   0   3   6  123.97    3.53
   0  -3   7  170.03    4.52
   0  -3  -7  169.17    4.52
   0  -3  -7  166.87    5.41
   0   3   7  163.84    5.59
   0   3  -7  173.75    5.53
   0   3   7  163.60    5.25
   0  -3   7  169.64    5.82
   0   3  -7  166.83    5.54
   0   3   7  178.23    5.06
   0  -3  -7  165.24    5.49
   0   3   7  167.12    5.54
   0   3   7  179.56    5.59
   0  -3   7  168.86    5.27
   0   3  -7  179.05    5.29
   0   3   7  175.38    5.41
   0   3   7  169.23    5.56
   0   3  -7  179.31    5.66
   0   3  -7  170.57    4.55
   0   3   7  167.43    4.54
   0   3   7  172.16    5.47
   0   3   7  166.15    5.41
   0  -3   7  164.50    5.08
   0   3  -7  176.92    5.11
   0   3   7  171.98    4.50
   0   3  -7  170.53    4.53
   0  -3   8  269.45    6.51
   0  -3  -8  271.57    6.55
   0   3   8  257.49    7.91
   0  -3  -8  279.31    7.85
   0   3  -8  281.77    7.95
   0   3   8  261.96    7.27
   0   3   8  274.55    7.96
   0  -3   8  277.54    8.29
   0   3   8  259.31    7.55
   0   3  -8  270.66    7.85
   0   3   8  279.09    7.95
   0   3   8  278.81    7.82
   0  -3   8  288.01    7.78
   0   3  -8  274.76    8.00
   0   3   8  265.80    8.04
   0   3  -8  280.27    6.59
   0   3   8  267.74    6.53
   0   3   8  269.62    7.78
   0  -3   8  272.59    7.40
   0   3  -8  269.73    7.46
   0   3   8  266.74    7.76
   0   3   8  272.34    6.51
   0   3  -8  282.91    6.55
   0  -3  -9 1601.35   35.46
   0   3   9 1585.49   34.86
   0   3  -9 1578.72   35.55
   0   3  -9 1589.87   35.54
   0   3   9 1610.38   35.27
   0  -3   9 1586.55   35.94
   0   3   9 1604.79   35.56
   0   3   9 1597.02   35.61
   0  -3   9 1576.11   35.33
   0   3   9 1645.63   35.51
   0   3   9 1751.38   36.01
   0   3  -9 1633.83   35.67
   0   3  -9 1640.24   33.76
   0   3   9 1645.77   33.75
   0  -3   9 1606.21   35.03
   0   3   9 1596.61   35.40
   0   3  -9 1616.66   35.07
   0   3   9 1625.55   35.45
   0   3  -9 1659.13   33.73
   0   3   9 1622.12   33.70
   0   3  10   78.85    4.30
   0  -3 -10   68.34    4.02
   0   3  10   62.04    3.88
   0   3 -10   69.37    3.96
   0  -3  10   71.47    4.33
   0   3  10   68.94    3.58
   0   3 -10   68.54    4.11
   0   3  10   69.44    3.31
   0   3  10   77.54    4.12
   0  -3  10   69.37    4.35
   0   3  10   70.70    4.10
   0   3  10   69.97    4.02
   0  -3  10   63.50    3.95
   0   3 -10   76.02    4.29
   0   3  10   66.83    4.32
   0   3  10   73.18    2.37
   0   3 -10   73.43    2.41
   0  -3  10   69.87    3.78
   0   3 -10   72.13    3.92
   0   3  10   75.59    4.08
   0   3  10   75.53    4.15
   0   3  10   72.60    2.31
   0   3 -10   69.23    2.30
   0   3  11   25.05    3.59
   0   3  11   29.98    2.65
   0   3  11   23.31    3.30
   0   3 -11   29.60    3.41
   0   3 -11   29.38    3.12
   0   3  11   26.13    2.94
   0  -3  11   22.63    3.07
   0   3 -11   32.61    3.55
   0   3  11   31.62    3.40
   0  -3 -11   33.58    3.66
   0  -3  11   27.76    3.61
   0   3  11   30.61    3.30
   0  -3  11   28.54    3.75
   0   3  11   29.98    3.41
   0   3  11   27.00    3.38
   0  -3  11   29.75    3.49
   0   3  11   25.93    3.58
   0   3 -11   32.81    3.66
   0   3  11   24.55    3.31
   0   3 -11   32.13    1.39
   0   3  11   26.99    1.37
   0   3 -11   30.58    1.47
   0   3  11   28.05    1.43
   0   3 -12   54.38    4.21
   0   3  12   39.87    3.94
   0  -3  12   46.06    4.37
   0   3 -12   38.47    1.43
   0   3  12   38.89    1.26
   0   3 -12   42.29    1.42
   0   3  12   36.52    1.25
   0   3  12   47.58    4.07
   0   3  12   41.50    4.08
   0  -3  12   46.62    4.14
   0   3  12   41.29    3.98
   0   3  12   32.49    4.00
   0   3 -12   41.32    4.30
   0  -3  12   40.07    3.74
   0   3  12   46.06    3.48
   0   3 -12   46.14    3.87
   0  -3 -12   48.66    4.28
   0   3  12   45.94    3.23
   0   3  13  728.56   19.20
   0   3  13  723.62   19.09
   0  -3  13  745.71   19.04
   0   3 -13  757.47   19.27
   0  -3 -13  758.42   19.14
   0   3  13  758.03   18.47
   0   3 -13  716.05   18.97
   0  -3  13  719.03   19.54
   0   3  13  739.30   18.61
   0   3  13  762.57   17.63
   0   3  14   80.77    5.68
   0  -3  14   87.88    5.66
   0   3 -14   85.90    5.99
   0  -3 -14   78.80    5.59
   0   3  14   95.36    5.93
   0   3  14   83.01    4.40
   0  -3  14   77.66    6.09
   0   3  14   79.49    5.15
   0   3 -14   86.73    5.73
   0   3  15   20.41    4.72
   0  -3  15   21.53    4.50
   0   3 -15   17.03    4.70
   0   3  15   14.61    4.83
   0  -3  15   13.65    3.38
   0  -3 -15   20.10    4.69
   0   3 -15   12.66    4.61
   0  -3  15   15.84    4.78
   0   3  15   22.06    4.20
   0   3  15   17.65    3.19
   0   3 -16   17.23    4.94
   0   3 -16    8.00    4.79
   0  -3 -16   17.36    5.06
   0   3  16   16.93    4.88
   0  -3  16    2.67    4.62
   0   3  16   12.62    4.86
   0   3  16   14.44    3.38
   0  -3  16   14.01    5.41
   0   3  16   12.74    4.22
   0   3  17   95.95    7.07
   0  -3 -17   99.70    7.35
   0   3  17  103.71    7.30
   0  -3  17  104.88    7.35
   0  -3  17   99.01    7.76
   0   3 -17   86.86    7.35
   0   3  17  102.00    6.67
   0   3 -17   87.34    7.01
   0   3 -18   29.38    6.22
   0   3 -18   28.56    6.34
   0  -3 -18   20.98    6.22
   0   3  18   22.67    6.03
   0   3  18   12.01    5.85
   0  -3  18   12.39    5.55
   0  -3  18   28.94    6.50
   0   3  18   21.88    5.40
   0   3 -19   12.49    6.49
   0  -3 -19    6.35    6.18
   0   3 -19    6.20    6.07
   0   3  19   18.99    6.66
   0  -3  19   20.30    6.11
   0   3  19    9.44    6.33
   0  -3  19   14.21    6.57
   0   3  19    8.18    5.69
   0   3 -20   17.16    7.02
   0   3  20   11.03    5.80
   0  -3  20   -4.01    6.92
   0  -3 -20    1.80    6.43
   0  -3  20    4.86    6.79
   0   3  20   -2.75    6.84
   0   3 -20   -0.44    6.58
   0  -3  20   14.94    6.29
   0   3  20   14.18    6.72
   0  -4   0  234.20    5.89
   0   4   0  238.07    6.37
   0   4   0  261.61    6.15
   0  -4   0  259.43    6.03
   0   4   0  240.45    6.02
   0  -4   0  245.15    6.31
   0  -4   0  233.38    6.20
   0   4   0  236.61    6.22
   0   4   1   57.99    2.41
   0   4  -1   63.13    2.56
   0  -4   1   63.92    2.66
   0   4   1   63.57    2.65
   0   4  -1   62.04    2.60
   0  -4  -1   56.83    2.23
   0  -4   1   61.52    2.18
   0   4  -1   61.92    2.14
   0   4   1   64.89    2.52
   0  -4  -1   61.94    2.28
   0  -4  -1   59.79    2.41
   0   4  -2  581.50   12.28
   0   4   2  561.79   13.06
   0  -4  -2  582.04   12.94
   0   4  -2  591.54   13.25
   0   4   2  582.22   13.23
   0   4   2  554.63   13.12
   0  -4   2  576.23   12.54
   0   4   2  602.10   13.28
   0   4  -2  575.90   12.45
   0  -4   2  583.65   13.40
   0   4  -2  596.43   13.35
   0  -4  -2  573.98   12.92
   0   4  -3  342.23    8.62
   0  -4   3  344.67    8.76
   0   4   3  342.37    8.40
   0   4  -3  335.64    8.37
   0   4  -3  344.02    7.44
   0   4   3  342.88    8.60
   0   4   3  341.34    8.69
   0  -4  -3  330.11    8.52
   0   4  -3  342.66    7.67
   0   4   3  348.88    8.49
   0   4   3  368.17    8.66
   0  -4  -3  331.97    8.01
   0   4   3  318.82    8.01
   0  -4  -3  342.56    8.25
   0  -4   4  210.22    6.08
   0   4   4  203.04    5.47
   0   4  -4  203.12    5.62
   0   4   4  217.14    5.70
   0   4  -4  189.00    5.67
   0  -4   4  199.21    6.09
   0   4  -4  203.66    5.92
   0   4  -4  211.51    4.48
   0   4   4  208.39    6.01
   0   4   4  201.59    6.04
   0   4  -4  199.74    5.12
   0  -4   4  198.01    5.21
   0  -4  -4  192.11    5.69
   0   4   4  213.77    5.89
   0   4  -4  201.55    5.07
   0  -4  -4  199.47    5.24
   0   4   4  193.75    5.25
   0  -4  -4  204.90    5.60
   0   4   5 1392.06   29.71
   0  -4   5 1412.02   30.44
   0   4  -5 1408.78   30.28
   0   4   5 1410.60   29.90
   0   4  -5 1338.38   29.67
   0   4   5 1406.87   29.69
   0   4  -5 1417.82   30.00
   0   4   5 1387.45   30.26
   0  -4   5 1390.81   30.50
   0   4   5 1395.08   30.43
   0   4  -5 1383.55   29.43
   0   4   5 1403.72   30.22
   0  -4  -5 1387.13   29.31
   0   4   5 1404.81   30.28
   0   4   5 1381.21   30.02
   0   4  -6  548.81   13.05
   0  -4  -6  521.95   11.89
   0   4   6  493.08   12.97
   0   4  -6  528.56   12.75
   0   4   6  514.65   12.40
   0  -4   6  533.95   13.25
   0  -4   6  549.70   13.15
   0   4   6  543.08   13.06
   0   4   6  519.50   13.12
   0   4   6  504.65   12.42
   0   4  -6  550.19   12.30
   0   4   6  547.48   13.04
   0   4   6  531.21   12.68
   0   4   6  536.67   12.84
   0   4   6  515.19   12.18
   0   4  -6  537.14   12.23
   0  -4   7  787.82   18.28
   0   4  -7  798.56   18.20
   0   4   7  786.26   18.21
   0  -4   7  787.28   18.51
   0   4  -7  760.55   17.92
   0   4   7  744.15   17.54
   0   4   7  758.41   17.97
   0   4  -7  762.41   17.40
   0   4   7  751.19   17.70
   0  -4   7  795.53   17.58
   0   4   7  760.96   18.19
   0   4  -7  786.00   17.28
   0   4   7  743.44   17.79
   0   4   7  829.39   18.37
   0   4  -7  765.30   17.06
   0   4   7  774.60   17.07
   0  -4  -8  185.06    6.01
   0  -4   8  183.17    6.36
   0   4   8  180.13    5.40
   0   4  -8  175.76    6.21
   0   4   8  182.45    6.30
   0  -4   8  174.41    6.48
   0   4  -8  168.10    5.97
   0   4   8  182.25    5.81
   0   4   8  180.65    6.13
   0  -4   8  181.79    5.81
   0   4   8  179.56    5.92
   0   4  -8  174.57    6.11
   0   4   8  187.21    6.43
   0   4  -8  179.86    5.53
   0   4   8  185.27    6.00
   0   4   8  176.13    5.99
   0   4   8  171.09    6.28
   0   4  -8  173.28    4.99
   0   4   8  182.27    5.03
   0  -4   9   61.57    4.00
   0  -4  -9   61.27    3.70
   0   4  -9   68.47    4.01
   0   4   9   61.07    3.24
   0   4  -9   60.56    3.73
   0   4   9   64.95    3.66
   0  -4   9   64.79    4.15
   0   4   9   62.93    3.91
   0   4   9   70.95    4.05
   0   4   9   61.76    3.62
   0  -4   9   61.37    3.66
   0   4   9   59.73    3.94
   0   4  -9   67.31    3.96
   0   4   9   65.18    3.79
   0   4  -9   64.77    3.28
   0   4   9   61.57    3.73
   0   4   9   52.82    3.88
   0   4   9   65.21    2.67
   0   4  -9   67.95    2.68
   0  -4  10  893.24   20.93
   0  -4 -10  839.33   20.58
   0   4  10  837.82   19.80
   0   4 -10  887.62   20.75
   0   4  10  875.87   19.41
   0   4  10  886.60   20.33
   0   4 -10  898.74   20.81
   0  -4  10  854.89   21.32
   0   4  10  894.21   20.86
   0   4  10  873.77   20.88
   0   4  10  862.08   20.57
   0  -4  10  872.45   20.47
   0   4  10  840.33   20.96
   0   4 -10  883.92   20.85
   0   4  10  853.08   20.48
   0   4 -10  850.30   20.07
   0   4  10  847.98   20.44
   0   4  10  802.74   20.73
   0   4  10  872.64   18.76
   0   4 -10  886.59   18.80
   0  -4 -11  838.65   20.49
   0  -4  11  867.94   20.58
   0   4  11  839.19   19.61
   0   4 -11  827.20   20.39
   0   4  11  858.99   19.07
   0   4 -11  856.04   20.52
   0   4  11  812.15   19.94
   0  -4  11  847.06   21.18
   0   4  11  813.68   20.36
   0   4  11  848.03   20.68
   0  -4  11  843.97   20.29
   0   4  11  842.94   20.46
   0   4 -11  818.82   20.59
   0   4  11  860.31   20.87
   0   4  11  843.22   20.28
   0   4  11  828.06   20.21
   0   4 -11  831.76   19.84
   0   4  11  864.71   20.74
   0   4 -11  846.77   18.13
   0   4  11  837.85   18.11
   0   4  12  286.90    9.14
   0   4  12  269.84    9.32
   0   4  12  272.95    9.15
   0  -4  12  253.32    8.87
   0   4 -12  272.18    9.27
   0   4 -12  266.51    9.15
   0   4  12  278.10    7.81
   0   4 -12  274.96    8.64
   0   4  12  275.84    8.44
   0  -4 -12  257.34    9.05
   0  -4  12  283.99    9.28
   0  -4  12  296.83    9.92
   0   4 -12  271.04    6.49
   0   4  12  268.64    6.47
   0  -4  13   23.64    4.29
   0   4  13   25.14    2.89
   0   4  13   21.01    3.35
   0  -4 -13   15.22    4.08
   0   4  13   23.77    4.24
   0  -4  13   19.22    3.87
   0   4  13   17.55    4.05
   0   4 -13   22.29    4.22
   0   4 -13   26.05    1.63
   0   4  13   24.03    1.54
   0   4 -13   15.80    3.91
   0   4  13   22.67    1.48
   0   4 -13   25.64    1.49
   0  -4  14  110.24    6.17
   0   4  14  103.20    6.26
   0   4 -14  102.22    6.58
   0  -4 -14  106.40    6.32
   0   4  14  101.82    5.51
   0  -4  14   98.68    6.74
   0   4 -14   89.14    5.99
   0   4  14   96.18    6.32
   0   4  14  105.58    4.74
   0   4  15  305.88   11.22
   0   4  15  305.31   11.20
   0  -4  15  324.66   11.12
   0   4 -15  311.56   11.25
   0  -4  15  294.21    9.18
   0  -4 -15  313.88   11.35
   0   4  15  318.87   10.13
   0   4  15  329.91    9.20
   0  -4  15  327.30   11.97
   0   4 -15  307.72   11.15
   0   4  16   42.49    5.93
   0   4 -16   43.79    5.80
   0   4  16   45.68    5.80
   0  -4  16   44.90    5.51
   0   4  16   41.39    4.78
   0  -4  16   53.48    6.51
   0  -4  16   37.01    4.12
   0  -4 -16   35.98    5.73
   0   4 -16   41.41    5.84
   0  -4  17    1.80    5.17
   0   4  17    0.38    5.14
   0   4 -17   10.19    5.32
   0  -4  17   -3.97    6.02
   0   4  17   -2.68    4.61
   0   4 -17    5.26    5.36
   0   4  17    2.34    5.36
   0  -4 -17    0.38    5.42
   0   4  18   12.90    6.01
   0  -4  18   23.61    6.05
   0   4 -18   22.57    6.07
   0   4  18   21.46    5.33
   0  -4  18   20.68    6.60
   0   4 -18   21.52    6.15
   0   4  18   16.19    6.16
   0  -4 -18   15.71    6.10
   0   4  19   -5.17    6.27
   0  -4  19    7.04    6.02
   0   4 -19   11.21    6.21
   0  -4  19   -5.49    7.15
   0   4  19    9.61    5.39
   0   4 -19    8.42    6.40
   0   4  19    1.33    6.52
   0  -4 -19    7.75    6.23
   0   4 -20    1.76    6.74
   0  -4  20   -0.53    7.20
   0   4  20   -2.93    5.86
   0   4  20   -1.87    6.90
   0  -4  20    1.76    6.87
   0   4  20   -1.84    6.94
   0   4 -20    7.10    7.12
   0  -5   0    0.39    1.10
   0   5   0   -0.27    1.20
   0   5   0    0.87    1.41
   0   5   0   -0.12    1.51
   0  -5   0   -1.40    1.51
   0   5   0   -0.27    1.19
   0  -5   0    0.11    1.41
   0   5   0   -0.91    1.51
   0  -5  -1  167.50    4.77
   0  -5   1  169.62    5.24
   0   5  -1  168.58    5.23
   0   5  -1  177.17    5.25
   0  -5  -1  173.75    5.30
   0   5   1  166.74    5.22
   0  -5   1  174.90    5.25
   0  -5   1  155.62    4.48
   0   5   1  166.71    4.97
   0   5  -1  177.34    5.15
   0  -5  -1  170.71    5.02
   0   5  -1  173.65    4.64
   0   5   1  171.73    5.01
   0  -5  -1  175.82    5.37
   0  -5  -2  963.06   21.19
   0   5  -2  954.00   19.72
   0  -5   2  932.36   21.15
   0   5   2  942.70   21.06
   0  -5   2  937.54   21.14
   0  -5  -2  952.77   21.13
   0   5  -2  939.93   21.06
   0  -5   2  984.84   20.24
   0   5   2 1005.02   21.05
   0  -5  -2  913.87   20.70
   0   5  -2  947.28   21.04
   0  -5   2  934.00   21.10
   0  -5  -2  934.09   20.71
   0   5  -2  940.73   20.16
   0   5   2  945.90   20.95
   0  -5  -2  924.04   20.58
   0   5   2  931.65   20.73
   0   5   3  485.74   12.02
   0   5  -3  507.13   10.88
   0  -5  -3  488.07   11.50
   0  -5   3  485.71   11.99
   0  -5  -3  427.83   11.80
   0   5   3  494.22   11.97
   0   5  -3  495.78   11.94
   0   5  -3  501.30   12.10
   0  -5   3  507.20   12.27
   0   5   3  494.63   12.23
   0  -5  -3  493.85   12.12
   0   5  -3  507.09   10.84
   0   5   3  497.13   11.89
   0  -5  -3  459.86   11.64
   0  -5  -3  499.31   11.86
   0  -5   3  558.03   11.15
   0  -5   3  507.41   12.26
   0  -5  -3  480.10   11.57
   0  -5   4  410.74   10.78
   0   5   4  414.46    9.96
   0  -5  -4  402.73   10.29
   0   5  -4  411.87   10.28
   0   5   4  405.43   10.29
   0  -5   4  425.66   10.33
   0   5  -4  417.33   10.58
   0  -5   4  422.52   10.84
   0  -5  -4  412.52    9.83
   0   5   4  401.75   10.54
   0   5  -4  424.12    9.00
   0   5   4  397.05   10.65
   0   5  -4  429.25    9.44
   0   5   4  413.70   10.42
   0  -5  -4  412.72   10.29
   0   5  -4  408.26    9.38
   0   5   4  429.80   10.60
   0   5   4  416.58   10.29
   0  -5  -4  407.80   10.11
   0  -5  -5    1.53    1.33
   0  -5   5    2.00    2.06
   0   5  -5    3.67    1.54
   0   5   5    5.01    1.65
   0  -5   5    1.24    1.61
   0  -5  -5    1.13    1.62
   0   5   5    2.19    1.60
   0   5  -5    1.90    0.52
   0   5  -5    1.07    1.75
   0   5   5    2.20    2.01
   0  -5   5    1.40    2.04
   0   5  -5    2.29    1.87
   0   5   5    2.99    2.05
   0   5   5    3.20    1.42
   0   5  -5    2.00    1.22
   0  -5  -5    2.64    1.71
   0   5   5    2.80    1.82
   0   5   5    6.24    1.78
   0   5   5    1.65    1.86
   0   5  -5    2.36    1.76
   0   5   5    0.32    2.08
   0  -5  -5    3.76    1.65
   0   5   6  207.32    5.98
   0   5  -6  204.39    5.95
   0   5  -6  192.04    6.44
   0  -5  -6  204.49    6.00
   0  -5   6  201.75    5.94
   0   5   6  212.36    6.75
   0  -5  -6  201.20    5.55
   0   5   6  202.16    5.95
   0  -5   6  214.55    6.81
   0   5  -6  194.30    6.22
   0   5   6  207.37    6.66
   0  -5   6  200.05    6.85
   0   5   6  202.45    6.76
   0   5   6  200.63    5.92
   0   5  -6  206.29    5.64
   0   5   6  204.31    6.55
   0   5  -6  198.60    5.97
   0   5   6  212.71    6.04
   0   5   6  211.48    6.25
   0   5   6  209.05    6.49
   0   5  -7  843.26   18.70
   0   5   7  867.91   18.74
   0   5  -7  829.40   19.57
   0  -5   7  829.68   18.69
   0  -5  -7  827.02   18.74
   0   5   7  848.01   19.73
   0  -5  -7  799.32   18.22
   0  -5   7  844.71   19.85
   0   5   7  831.61   18.93
   0   5  -7  810.72   19.27
   0   5   7  830.66   19.75
   0  -5   7  833.25   20.07
   0   5   7  831.80   19.92
   0  -5   7  805.45   18.71
   0   5   7  840.37   19.01
   0   5  -7  831.25   18.62
   0   5   7  838.30   19.63
   0   5   7  829.16   18.72
   0   5  -7  850.84   18.75
   0   5  -7  835.71   18.47
   0   5   7  837.63   19.19
   0   5   7  839.95   19.50
   0   5   8  348.63    8.81
   0   5  -8  369.61    8.93
   0   5  -8  357.65    9.97
   0  -5   8  355.43    8.87
   0  -5  -8  338.58    8.84
   0  -5   8  356.97   10.19
   0   5  -8  357.87    9.76
   0   5   8  350.37    9.36
   0  -5   8  344.11   10.47
   0   5   8  345.02   10.04
   0   5   8  346.33   10.27
   0  -5   8  342.45    9.22
   0   5   8  349.20    9.45
   0   5   8  326.80    9.89
   0   5   8  354.79    8.94
   0   5  -8  349.61    8.89
   0   5   8  341.07    9.55
   0   5  -8  345.07    8.90
   0   5   8  353.80    9.94
   0   5   9  321.18    8.17
   0   5  -9  318.96    8.17
   0   5   9  356.74    9.99
   0   5   9  308.16    8.13
   0   5   9  313.02    8.51
   0   5  -9  301.45    9.38
   0  -5   9  322.66    8.18
   0  -5  -9  309.49    8.20
   0  -5   9  320.55    9.71
   0   5  -9  304.36    9.21
   0   5   9  323.80    8.98
   0  -5   9  310.26    9.97
   0   5   9  328.48    9.71
   0   5   9  331.84   10.01
   0  -5   9  313.26    8.89
   0   5   9  307.95    9.07
   0   5  -9  313.11    9.41
   0   5   9  312.09    9.64
   0   5   9  307.17    8.24
   0   5  -9  327.61    8.28
   0   5   9  314.15    9.18
   0   5  -9  325.66    8.62
   0   5   9  313.15    9.23
   0   5   9  311.52    9.52
   0   5 -10  353.56    8.79
   0   5  10  352.50    8.76
   0   5  10  357.00   10.70
   0   5  10  360.48    9.00
   0   5 -10  340.75   10.43
   0   5  10  333.05    9.41
   0  -5 -10  353.44    8.86
   0  -5  10  366.22   10.75
   0   5 -10  342.13   10.29
   0   5  10  361.32    9.96
   0   5  10  364.40   10.59
   0  -5  10  373.33   11.24
   0   5  10  348.80   10.92
   0  -5  10  352.01    9.99
   0   5  10  358.90   10.23
   0   5  10  340.94   10.62
   0   5 -10  347.05   10.44
   0   5 -10  332.34    8.84
   0   5  10  354.21    8.92
   0   5  10  345.78   10.55
   0   5  10  364.21   10.27
   0   5 -10  345.79    9.52
   0   5  10  346.35   10.11
   0  -5  11   14.22    3.64
   0   5  11   11.85    2.27
   0   5  11   14.66    2.68
   0   5 -11   13.00    2.87
   0  -5  11   16.06    3.77
   0   5  11   20.14    3.67
   0  -5  11   14.79    3.12
   0   5  11   18.36    3.40
   0   5 -11   14.73    3.47
   0   5 -11   16.65    2.14
   0   5  11   16.06    2.09
   0   5 -11   13.31    3.54
   0   5  11   11.76    3.05
   0   5  11   15.57    1.94
   0   5 -11   14.10    1.96
   0  -5  12  324.65   11.24
   0   5  12  329.93    8.77
   0   5 -12  340.75   10.61
   0   5  12  342.87   10.83
   0  -5  12  316.86   10.14
   0   5  12  343.99   10.52
   0   5 -12  325.00   10.59
   0   5 -12  321.78    8.19
   0   5  12  332.67    8.21
   0   5  12  334.17    9.50
   0   5 -12  314.23    8.08
   0   5  12  332.11    8.11
   0   5 -12  323.97    9.71
   0   5  13  402.24   12.29
   0  -5  13  409.51   12.07
   0   5 -13  380.29   12.30
   0   5  13  404.86   10.34
   0   5 -13  392.05   12.25
   0   5 -13  412.73   11.62
   0   5  13  392.53   11.20
   0  -5  13  416.39   13.38
   0   5  13  396.36   12.54
   0   5  13  393.14    9.30
   0   5 -13  394.99    9.31
   0   5 -14   33.09    5.04
   0   5  14   31.61    4.07
   0  -5  14   25.91    5.22
   0   5 -14   33.72    4.84
   0   5  14   28.14    4.99
   0   5  14   32.67    3.17
   0  -5  14   34.23    4.59
   0   5  14   32.24    4.73
   0   5 -15    3.74    4.61
   0   5  15   12.57    5.13
   0   5  15   20.75    4.86
   0  -5  15   13.79    4.59
   0  -5  15   20.84    5.61
   0   5  15   14.21    3.95
   0  -5  15   17.50    3.22
   0   5 -15   10.63    4.73
   0   5  16  110.94    6.32
   0  -5  16  108.97    7.11
   0   5  16  106.36    7.19
   0   5 -16  103.44    7.58
   0  -5  16   96.26    8.04
   0   5 -16   92.40    7.15
   0   5  16  109.86    7.60
   0   5  17    3.21    5.47
   0   5 -17   -0.39    5.64
   0  -5  17    3.26    5.76
   0   5  17    9.52    4.68
   0   5  17    2.26    5.09
   0  -5  17    2.52    5.18
   0   5 -17    1.48    5.34
   0   5  18    2.14    6.12
   0   5 -18   -4.90    6.33
   0  -5  18    6.43    6.66
   0   5  18    1.24    4.83
   0   5  18   -4.45    5.89
   0  -5  18   -3.09    5.79
   0   5 -18   -5.51    5.90
   0   5  19    0.91    6.60
   0   5 -19   15.06    7.02
   0  -5  19   13.59    7.47
   0   5  19   14.31    5.35
   0   5  19   16.42    6.44
   0  -5  19   12.80    6.33
   0   5 -19    0.84    6.09
   0   5  20    5.77    7.24
   0   5  20    2.48    5.80
   0  -5  20    9.89    7.48
   0   5 -20    3.61    7.10
   0   5 -20    1.33    6.62
   0  -5  20    4.38    7.05
   0   5  20    1.38    7.00
   0   6   0 1420.38   31.44
   0  -6   0 1434.11   31.74
   0   6   0 1445.56   31.67
   0   6   0 1549.29   31.11
   0   6   0 1476.50   31.39
   0  -6   0 1442.49   31.43
   0   6   0 1427.06   31.01
   0  -6   0 1410.19   30.88
   0  -6  -1 2105.39   44.59
   0   6  -1 2104.18   42.60
   0   6  -1 2097.87   44.40
   0  -6   1 2107.60   44.43
   0   6   1 2106.99   44.16
   0   6   1 2095.41   44.45
   0  -6   1 2100.81   44.57
   0   6  -1 2070.86   44.44
   0  -6  -1 2096.18   44.60
   0   6   1 2056.03   43.97
   0  -6  -1 2029.32   43.75
   0   6   1 2082.39   44.09
   0   6  -1 2030.96   44.20
   0  -6  -1 2055.75   44.13
   0   6  -1 2082.09   43.63
   0   6   1 2067.97   44.06
   0  -6  -1 2100.00   43.74
   0  -6   1 2098.17   44.30
   0   6   2  145.96    5.06
   0   6  -2  155.70    4.45
   0  -6  -2  156.78    4.94
   0  -6  -2  152.04    5.32
   0   6  -2  153.79    5.26
   0   6   2  155.15    5.30
   0  -6   2  157.80    5.36
   0   6   2  151.79    4.95
   0   6  -2  152.89    5.27
   0  -6   2  159.28    5.38
   0  -6  -2  149.15    5.38
   0   6  -2  163.15    3.75
   0  -6  -2  147.25    4.76
   0  -6  -2  155.85    4.99
   0   6   2  154.26    4.96
   0  -6   2  152.53    5.33
   0  -6  -2  155.96    4.73
   0   6   3  432.08   10.37
   0  -6   3  426.79   11.06
   0  -6  -3  426.96   10.89
   0   6  -3  430.06   10.82
   0  -6   3  427.02   10.90
   0   6   3  426.17   10.81
   0   6  -3  437.70    9.62
   0   6   3  418.91   10.77
   0  -6  -3  435.97   10.38
   0   6  -3  430.38   10.88
   0  -6   3  429.63   11.04
   0  -6  -3  422.12   10.97
   0   6  -3  428.53    9.28
   0   6   3  409.82   10.52
   0  -6  -3  427.59   10.45
   0   6  -3  430.36   10.86
   0  -6   3  387.02    9.61
   0  -6  -3  377.65   10.35
   0   6   3  377.46   10.61
   0  -6  -3  427.24   10.31
   0   6   3  428.96   10.43
   0   6   4  254.55    6.94
   0  -6   4  272.13    7.96
   0   6   4  246.31    6.95
   0   6   4  255.48    7.44
   0   6  -4  254.73    7.41
   0  -6  -4  257.78    7.51
   0  -6   4  250.06    7.45
   0   6  -4  258.39    7.61
   0  -6   4  255.51    7.87
   0  -6  -4  256.78    6.93
   0   6   4  261.42    7.67
   0   6  -4  253.42    6.07
   0   6   4  246.76    7.81
   0   6   4  256.70    7.48
   0   6  -4  259.86    6.23
   0  -6  -4  269.97    7.37
   0   6  -4  242.80    7.41
   0   6   4  262.24    7.54
   0   6   4  235.48    7.58
   0  -6  -4  241.84    7.01
   0   6   4  253.69    7.33
   0   6   5 1427.11   31.60
   0  -6   5 1388.77   29.97
   0  -6  -5 1418.39   30.58
   0  -6  -5 1425.35   31.29
   0  -6   5 1450.13   31.31
   0   6   5 1421.43   30.76
   0   6   5 1399.97   30.68
   0  -6   5 1465.58   31.95
   0   6  -5 1391.84   31.19
   0  -6   5 1461.35   32.07
   0   6  -5 1434.92   31.57
   0   6  -5 1460.85   29.44
   0   6   5 1460.43   31.73
   0   6   5 1415.93   31.85
   0   6   5 1410.98   30.48
   0   6  -5 1415.20   30.11
   0  -6  -5 1389.07   31.22
   0   6   5 1450.99   31.46
   0   6   5 1476.74   31.24
   0   6  -5 1415.99   31.15
   0   6  -5 1413.40   31.23
   0   6   5 1419.29   31.28
   0   6   5 1431.98   31.31
   0  -6  -5 1454.02   30.99
   0  -6  -6  253.87    6.82
   0   6   6  256.22    6.95
   0   6   6  253.96    7.28
   0  -6   6  273.62    7.55
   0  -6  -6  256.72    7.47
   0   6   6  254.39    7.15
   0  -6   6  262.95    8.23
   0   6  -6  236.75    7.42
   0  -6   6  253.92    8.29
   0   6  -6  251.74    7.84
   0   6   6  257.59    8.04
   0   6   6  242.35    8.11
   0   6  -6  257.80    6.66
   0   6   6  256.06    7.05
   0   6   6  241.49    7.75
   0   6   6  255.47    7.32
   0   6  -6  248.34    7.28
   0   6   6  264.39    7.51
   0   6  -6  247.80    7.44
   0   6   6  253.52    7.73
   0   6   7   10.84    2.02
   0  -6   7    9.93    2.86
   0   6  -7   11.03    1.88
   0   6   7   11.91    2.32
   0  -6  -7   12.29    2.29
   0   6  -7    8.63    2.22
   0   6   7   14.32    2.33
   0  -6   7   14.49    2.18
   0   6   7   14.71    2.40
   0   6  -7   15.11    2.81
   0  -6   7    9.95    2.89
   0   6   7   13.13    2.95
   0   6  -7   14.63    2.66
   0   6   7   14.89    3.15
   0   6   7   10.32    2.20
   0   6  -7   10.83    1.91
   0   6   7   19.01    2.94
   0   6   7   12.75    2.77
   0   6  -7   10.67    2.15
   0   6   7   11.19    2.20
   0   6   7   14.17    3.21
   0  -6  -7   10.86    1.88
   0   6  -8  157.60    5.49
   0   6   8  170.43    5.58
   0  -6  -8  166.85    5.06
   0   6   8  157.80    5.22
   0   6  -8  164.44    6.41
   0  -6   8  157.80    5.51
   0  -6  -8  166.13    5.62
   0  -6   8  156.86    6.64
   0   6   8  163.63    5.77
   0   6  -8  166.99    6.21
   0  -6   8  163.15    6.78
   0   6   8  168.20    6.58
   0   6   8  165.45    6.78
   0  -6   8  164.84    5.58
   0   6   8  181.90    5.97
   0   6   8  169.35    6.49
   0   6   8  173.49    5.74
   0   6  -8  165.21    5.66
   0   6  -8  168.16    5.27
   0   6   8  170.56    6.04
   0   6   8  166.86    6.39
   0   6  -9  205.46    6.24
   0   6   9  192.64    6.15
   0   6   9  205.80    7.68
   0   6   9  205.46    6.07
   0   6  -9  200.68    7.39
   0  -6  -9  199.25    6.30
   0  -6   9  201.80    6.29
   0  -6   9  198.32    7.59
   0   6  -9  197.85    7.08
   0   6   9  202.85    6.71
   0  -6   9  209.92    8.07
   0   6   9  205.26    7.54
   0   6   9  198.47    7.81
   0   6   9  199.97    6.76
   0  -6   9  203.78    6.64
   0   6   9  189.04    7.40
   0   6   9  194.52    6.30
   0   6  -9  204.97    6.36
   0   6  -9  209.42    6.29
   0   6   9  203.52    6.98
   0   6   9  205.70    7.45
   0   6 -10  181.86    6.07
   0   6  10  168.99    6.62
   0   6  10  176.24    6.51
   0   6 -10  171.34    6.75
   0  -6  10  178.69    5.71
   0  -6 -10  172.06    5.72
   0  -6  10  183.04    7.77
   0   6  10  175.36    5.60
   0   6  10  182.60    7.62
   0   6  10  184.44    6.73
   0  -6  10  173.50    6.38
   0   6 -10  167.64    7.04
   0   6 -10  181.89    5.85
   0   6  10  180.55    5.84
   0   6  10  184.96    6.04
   0   6  10  170.29    7.07
   0   6 -10  177.84    5.65
   0   6  10  170.54    5.59
   0   6  11   80.93    3.67
   0   6  11   67.87    5.07
   0   6  11   77.20    4.75
   0  -6  11   72.63    4.60
   0   6 -11   79.33    5.16
   0   6  11   82.46    3.81
   0   6 -11   82.29    3.75
   0   6  11   67.89    4.52
   0   6 -11   67.19    4.76
   0   6  11   73.02    4.12
   0  -6  11   77.91    5.72
   0   6 -11   83.96    4.33
   0   6  11   71.62    3.52
   0   6 -11   74.59    3.58
   0   6  12  124.14    4.64
   0   6  12  125.37    6.67
   0  -6  12  115.03    5.84
   0   6  12  122.25    6.13
   0   6 -12  115.07    6.39
   0   6 -12  118.95    4.53
   0   6  12  120.43    4.54
   0   6 -12  115.68    6.12
   0   6  12  120.04    5.28
   0  -6  12  112.53    6.84
   0   6 -12  122.29    4.42
   0   6  12  112.33    4.24
   0   6 -12  118.85    5.34
   0   6  13   49.86    5.14
   0  -6  13   42.32    4.74
   0   6  13   42.92    4.74
   0   6 -13   46.64    5.27
   0   6  13   48.47    2.97
   0   6 -13   45.83    2.99
   0   6  13   43.93    3.27
   0   6 -13   44.26    2.78
   0   6  13   41.58    2.70
   0   6 -13   47.26    5.07
   0  -6  13   40.20    5.45
   0   6  13   61.40    4.22
   0   6 -13   48.42    4.15
   0   6  14   82.04    5.09
   0   6  14   86.05    6.19
   0  -6  14   73.27    5.70
   0   6 -14   75.03    6.41
   0   6 -14   69.45    5.92
   0   6  14   89.55    6.57
   0  -6  14   91.81    7.25
   0  -6  15    5.20    4.41
   0   6  15    2.28    4.38
   0  -6  15   -5.20    5.60
   0   6 -15    6.59    5.01
   0   6 -15    4.21    5.10
   0   6  15    9.14    5.12
   0   6  15    3.84    3.58
   0   6  16    0.78    5.12
   0  -6  16    4.62    5.87
   0   6  16   -3.13    4.21
   0   6 -16    1.41    5.19
   0  -6  16   -3.65    4.92
   0   6  16   -3.17    4.96
   0   6 -16    0.38    5.33
   0   6  17   25.42    6.24
   0  -6  17   25.99    6.75
   0   6  17   29.63    4.92
   0   6 -17   24.81    6.05
   0  -6  17   27.15    6.01
   0   6  17   29.90    5.92
   0   6 -17   33.98    6.70
   0   6  18   23.06    6.74
   0  -6  18   19.72    7.45
   0   6  18   14.83    5.03
   0   6 -18    7.58    6.14
   0   6  18   19.01    5.95
   0  -6  18   13.39    5.88
   0   6 -18   20.22    6.78
   0   6  19    1.41    6.35
   0  -6  19    3.28    7.29
   0   6  19    1.93    5.16
   0   6 -19   -3.53    6.62
   0  -6  19   -2.04    6.12
   0   6  19   -0.86    6.35
   0   6 -19   -5.48    6.31
   0  -7   0    2.82    2.22
   0  -7   0   -0.69    1.61
   0  -7   0    1.19    1.71
   0   7   0   -0.18    2.21
   0  -7   0    0.64    2.07
   0   7   0   -0.16    2.01
   0   7   0    2.45    2.18
   0  -7   0    0.37    2.04
   0   7   0   -0.75    1.95
   0   7   0    0.26    1.64
   0   7  -1 1303.46   28.90
   0   7   1 1336.04   28.82
   0  -7  -1 1330.87   29.40
   0   7  -1 1323.23   29.28
   0   7   1 1280.33   29.19
   0  -7   1 1328.92   29.36
   0  -7   1 1305.88   29.10
   0   7  -1 1284.03   29.14
   0   7   1 1314.53   28.92
   0  -7  -1 1306.72   28.86
   0   7  -1 1319.19   28.27
   0   7   1 1295.79   28.69
   0  -7  -1 1306.73   29.42
   0   7  -1 1321.51   26.95
   0  -7  -1 1312.96   28.28
   0   7  -1 1296.17   29.30
   0   7   1 1319.11   29.35
   0  -7  -1 1304.68   28.40
   0  -7   1 1271.22   28.02
   0  -7   1 1316.42   29.03
   0  -7  -1 1317.64   28.37
   0  -7   2  232.72    7.26
   0   7   2  220.04    6.74
   0   7  -2  214.77    7.00
   0  -7  -2  224.50    7.23
   0   7   2  221.71    7.18
   0   7  -2  234.20    7.25
   0  -7   2  213.15    7.19
   0   7   2  230.33    6.90
   0  -7   2  228.95    7.28
   0  -7  -2  227.69    6.81
   0   7   2  235.06    7.05
   0   7  -2  235.11    6.24
   0  -7  -2  240.79    7.43
   0   7  -2  234.33    5.21
   0  -7  -2  233.40    6.61
   0   7   2  232.42    7.38
   0   7  -2  224.16    7.27
   0  -7  -2  241.14    6.82
   0  -7  -2  220.52    6.46
   0   7  -3  945.15   20.26
   0   7   3  941.23   21.56
   0  -7  -3  925.66   21.79
   0   7  -3  933.33   21.62
   0   7   3  968.52   21.73
   0  -7   3  917.25   21.71
   0   7   3  927.55   21.14
   0  -7   3  939.17   21.88
   0  -7  -3  926.84   21.08
   0  -7  -3  907.80   21.79
   0   7  -3  954.26   19.61
   0  -7  -3  913.64   21.03
   0   7   3  904.57   21.69
   0   7  -3  919.20   21.70
   0  -7   3  918.19   21.80
   0   7   3  949.62   21.19
   0   7  -3  945.73   21.62
   0  -7  -3  938.11   20.93
   0   7   4  169.82    6.64
   0  -7   4  223.56    7.35
   0   7  -4  202.77    6.86
   0  -7  -4  216.28    7.00
   0  -7   4  195.80    6.86
   0   7   4  209.63    6.16
   0   7   4  207.64    6.34
   0  -7   4  206.98    7.19
   0  -7  -4  221.96    6.35
   0   7   4  206.83    6.94
   0   7  -4  208.91    5.38
   0  -7  -4  210.11    7.11
   0   7  -4  213.86    5.21
   0   7   4  196.70    6.54
   0  -7  -4  215.22    6.61
   0   7   4  224.05    6.94
   0   7  -4  219.74    6.89
   0   7  -4  206.82    6.91
   0   7   4  197.81    6.91
   0  -7  -4  212.89    6.31
   0   7   4  217.83    6.53
   0  -7  -5  290.54    7.70
   0  -7   5  294.20    8.99
   0   7   5  290.90    7.82
   0   7   5  288.20    7.82
   0  -7   5  292.24    9.10
   0   7  -5  291.34    8.69
   0  -7   5  281.78    8.38
   0  -7  -5  265.23    8.30
   0   7   5  287.33    8.68
   0   7  -5  285.89    6.55
   0   7   5  280.81    8.86
   0   7   5  291.18    7.39
   0   7   5  261.89    8.33
   0   7  -5  276.45    6.88
   0  -7  -5  286.92    8.29
   0   7  -5  278.73    8.41
   0   7   5  282.90    8.43
   0   7   5  277.55    8.30
   0  -7  -5  283.79    7.95
   0   7  -5  294.20    8.39
   0   7   5  294.66    8.37
   0  -7  -6  260.71    7.30
   0   7   6  266.51    7.68
   0  -7   6  266.46    8.07
   0  -7  -6  273.07    8.16
   0  -7   6  264.52    8.71
   0   7   6  269.17    7.60
   0   7   6  277.91    7.49
   0   7  -6  256.11    7.96
   0  -7   6  270.82    8.88
   0   7  -6  274.89    8.41
   0   7  -6  247.90    5.78
   0   7   6  278.87    8.70
   0   7   6  268.85    8.77
   0   7   6  256.67    8.27
   0   7   6  260.42    7.29
   0   7  -6  271.32    6.81
   0   7   6  264.86    7.94
   0   7  -6  266.47    7.97
   0   7  -6  266.75    8.13
   0   7   6  273.65    8.17
   0   7   6  271.22    8.28
   0  -7  -6  274.75    7.82
   0   7   7  523.87   13.23
   0   7  -7  532.97   12.31
   0  -7  -7  536.04   12.62
   0  -7   7  539.18   14.42
   0   7   7  517.29   13.03
   0   7   7  529.87   12.76
   0  -7  -7  528.07   13.44
   0  -7   7  537.03   13.43
   0   7  -7  528.46   13.45
   0   7   7  532.53   13.49
   0   7  -7  501.82   13.46
   0   7   7  515.13   14.09
   0  -7   7  518.83   14.54
   0   7   7  510.66   14.27
   0   7   7  524.50   12.89
   0   7   7  530.70   13.95
   0   7   7  531.21   13.28
   0   7  -7  535.57   13.36
   0   7  -7  521.85   13.93
   0   7   7  531.00   13.85
   0   7  -8   53.17    4.27
   0   7   8   46.86    3.15
   0   7  -8   56.96    3.97
   0   7   8   57.21    3.75
   0  -7   8   51.80    3.55
   0  -7  -8   54.23    3.53
   0  -7  -8   53.81    3.04
   0   7   8   58.56    4.58
   0  -7   8   49.91    4.52
   0   7   8   59.73    4.65
   0   7   8   57.19    3.69
   0   7   8   52.97    4.14
   0   7   8   50.42    4.15
   0   7  -8   57.01    3.71
   0   7   8   60.34    3.69
   0   7   8   54.94    3.84
   0   7  -8   52.66    3.01
   0   7  -8   57.34    3.59
   0   7   8   45.92    3.30
   0   7   9   49.03    3.14
   0  -7   9   53.56    3.67
   0  -7  -9   53.70    3.68
   0  -7   9   54.86    4.91
   0   7  -9   48.67    4.16
   0   7   9   61.10    4.03
   0   7   9   58.11    4.39
   0   7   9   57.04    3.86
   0   7   9   57.31    4.64
   0   7  -9   51.15    3.62
   0   7   9   53.25    3.73
   0   7  -9   58.47    3.61
   0   7   9   58.74    3.64
   0   7   9   60.69    4.16
   0   7  -9   58.71    3.29
   0   7  10   13.45    3.89
   0   7  10   14.65    2.89
   0   7 -10   12.41    2.79
   0   7  10   11.63    2.37
   0   7 -10   14.73    2.81
   0  -7  10   14.68    2.79
   0  -7 -10   14.16    2.83
   0   7  10   14.81    2.77
   0   7 -10   14.92    2.69
   0   7  10   15.72    2.76
   0  -7  10   10.54    4.08
   0   7 -10    9.20    3.61
   0   7  10   12.61    3.23
   0   7  10   21.86    3.41
   0   7  11   12.26    4.01
   0   7  11    7.32    3.24
   0   7 -11    2.78    3.80
   0   7  11   11.25    2.52
   0   7 -11   10.42    3.70
   0   7 -11    3.25    2.72
   0   7  11    6.68    2.72
   0  -7  11    9.20    4.47
   0   7  11    8.99    2.57
   0   7 -11   11.88    2.69
   0   7 -11    8.23    2.77
   0   7  11   11.69    2.95
   0   7  12    0.62    4.21
   0   7  12    0.25    3.82
   0   7 -12    5.37    4.28
   0   7  12    0.55    2.44
   0   7 -12    1.92    3.88
   0   7  12    1.67    2.91
   0   7 -12    4.94    3.05
   0  -7  12    5.32    4.54
   0   7  12   -0.14    2.40
   0   7 -12    1.57    2.42
   0   7  12    1.57    2.64
   0   7 -12    2.82    2.65
   0   7  13    6.66    4.08
   0   7 -13   14.05    5.08
   0   7 -13    5.00    4.37
   0   7  13   15.50    3.52
   0   7 -13    7.14    3.29
   0  -7  13   13.81    5.45
   0   7  13   10.66    4.93
   0   7 -13   10.05    2.62
   0   7  13    9.76    2.77
   0   7 -13   12.33    2.84
   0   7  14    1.32    3.63
   0   7  14    3.02    4.21
   0   7  14    7.50    5.03
   0  -7  14    6.93    5.47
   0   7 -14    9.21    4.98
   0   7 -14    8.82    4.56
   0   7  15   87.23    5.59
   0   7 -15  100.21    7.38
   0   7 -15   92.41    6.66
   0   7  15   92.82    7.21
   0   7  15   83.03    6.71
   0  -7  15   97.16    8.06
   0  -7  16   20.99    6.73
   0   7  16   20.44    4.44
   0   7 -16   34.93    5.95
   0   7 -16   28.39    6.41
   0   7  16   26.09    5.59
   0   7  16   34.20    6.29
   0   7  17    8.81    4.59
   0  -7  17   -2.58    6.81
   0   7 -17    3.06    5.66
   0   7 -17    3.31    6.21
   0   7  17   17.38    5.74
   0   7  17    9.07    6.26
   0  -7  18    4.35    7.37
   0   7  18   -1.76    4.72
   0   7 -18    4.85    6.16
   0   7 -18    7.84    6.83
   0   7  18    6.40    6.80
   0   7  18   20.99    6.53
   0   8   0   32.46    2.86
   0  -8   0   35.02    2.68
   0  -8   0   30.05    2.59
   0  -8   0   26.98    3.33
   0  -8   0   29.25    2.47
   0  -8   0   26.53    3.03
   0   8   0   23.61    3.13
   0   8   0   26.48    3.06
   0  -8   0   26.35    3.07
   0   8   0   27.53    2.90
   0   8   0   29.20    3.27
   0  -8  -1 1260.29   27.80
   0  -8   1 1230.60   28.03
   0  -8   1 1273.10   28.38
   0  -8  -1 1267.91   28.37
   0   8   1 1208.60   27.45
   0   8  -1 1283.54   27.14
   0  -8  -1 1186.57   27.08
   0  -8   1 1297.55   26.92
   0  -8  -1 1255.64   28.44
   0   8  -1 1199.32   25.31
   0  -8  -1 1251.45   27.05
   0  -8   1 1246.33   26.83
   0   8   1 1248.00   28.20
   0   8  -1 1242.24   28.12
   0   8   1 1255.09   27.90
   0   8   1 1267.05   28.40
   0   8  -1 1244.29   28.34
   0   8  -1 1254.70   27.82
   0   8   1 1229.17   27.61
   0  -8  -1 1251.06   27.11
   0  -8   1 1259.46   27.15
   0   8  -2   10.68    2.80
   0   8   2    9.10    2.75
   0  -8   2    9.61    1.98
   0  -8  -2    7.08    2.34
   0   8   2    8.71    2.59
   0   8  -2    6.46    1.94
   0   8   2   15.39    2.99
   0   8  -2    7.11    2.83
   0  -8  -2    8.90    2.91
   0   8  -2    9.66    0.84
   0   8   2    9.91    1.27
   0  -8   2    7.00    1.89
   0  -8  -2    9.42    2.21
   0  -8  -2    9.13    2.78
   0  -8   2    9.52    2.59
   0   8   2   13.17    2.83
   0   8  -2   11.17    2.83
   0   8   2   10.68    2.49
   0  -8  -2    8.88    2.51
   0  -8   2   11.19    2.81
   0  -8  -2    9.74    2.21
   0  -8   2   15.06    2.96
   0   8   2    8.22    2.39
   0  -8  -3  771.78   18.08
   0  -8   3  777.97   18.92
   0  -8  -3  795.46   18.91
   0  -8   3  763.11   18.88
   0   8   3  794.13   18.18
   0   8  -3  777.69   18.58
   0   8   3  715.19   18.34
   0   8   3  757.53   18.50
   0   8  -3  751.80   17.16
   0   8   3  760.35   18.91
   0   8  -3  801.55   18.98
   0  -8  -3  755.23   18.94
   0   8  -3  777.54   16.16
   0  -8  -3  757.18   17.94
   0  -8   3  759.02   18.85
   0   8   3  781.97   18.22
   0   8  -3  779.23   18.69
   0   8   3  754.44   18.60
   0  -8  -3  783.22   17.83
   0   8  -4   20.60    3.11
   0   8   4   31.13    3.57
   0   8  -4   21.41    1.89
   0   8   4   17.63    3.02
   0   8   4   28.31    3.35
   0   8  -4   17.54    3.18
   0  -8  -4   20.09    3.33
   0  -8  -4   24.18    2.92
   0   8   4   25.02    2.91
   0  -8   4   25.70    3.42
   0   8  -4   19.41    3.06
   0   8   4   18.78    2.94
   0  -8   4   18.91    3.18
   0  -8  -4   21.68    3.12
   0  -8  -4   20.03    2.66
   0  -8   4   22.74    3.46
   0  -8  -4   22.88    2.69
   0   8   4   18.57    2.69
   0   8  -4   23.29    1.51
   0   8  -5  523.92   14.03
   0  -8   5  551.17   14.77
   0  -8  -5  572.70   13.46
   0  -8  -5  521.94   14.12
   0  -8   5  539.70   14.19
   0   8  -5  535.45   11.96
   0   8   5  560.80   14.41
   0  -8  -5  545.01   13.40
   0   8   5  552.51   13.62
   0   8   5  526.50   12.57
   0  -8  -5  549.27   13.73
   0  -8   5  544.36   14.60
   0   8   5  527.62   13.20
   0   8   5  544.99   13.43
   0   8  -5  546.90   14.01
   0   8   5  561.75   14.08
   0   8   5  518.89   14.11
   0   8  -5  500.72   14.02
   0  -8  -6   49.26    3.19
   0  -8  -6   54.31    3.91
   0  -8   6   57.61    4.02
   0   8   6   51.65    3.46
   0   8   6   49.46    3.32
   0   8  -6   50.49    3.81
   0   8  -6   52.39    4.02
   0  -8   6   51.61    4.53
   0   8  -6   53.33    1.87
   0   8   6   46.42    4.19
   0   8   6   54.95    3.96
   0  -8  -6   47.62    3.54
   0   8   6   53.19    3.09
   0   8   6   45.39    3.92
   0   8   6   47.97    3.82
   0   8  -6   52.81    3.86
   0   8   6   49.73    3.49
   0   8  -6   50.70    2.57
   0   8   6   50.48    3.79
   0   8  -6   48.16    3.69
   0   8   6   36.50    4.41
   0  -8  -7  100.82    4.23
   0   8  -7  104.89    5.38
   0   8   7   96.17    4.54
   0   8   7  106.16    4.46
   0   8  -7   94.82    4.98
   0  -8  -7  101.38    5.04
   0  -8   7  108.12    5.14
   0  -8   7   94.55    5.82
   0   8   7   93.67    5.70
   0   8   7   92.90    5.23
   0   8   7   96.04    4.27
   0   8  -7  106.39    3.78
   0   8   7  100.78    4.71
   0   8  -7  103.45    5.15
   0   8   7   96.69    5.12
   0   8   7   94.02    5.15
   0   8   7  102.65    4.95
   0   8  -7  100.47    4.96
   0   8  -8   17.18    3.41
   0   8   8   15.83    3.63
   0   8  -8   20.81    3.29
   0   8   8   18.23    3.48
   0   8   8   19.72    2.87
   0   8   8   15.02    3.65
   0   8   8   15.90    3.03
   0  -8   8   24.29    3.42
   0   8  -8   22.15    3.42
   0   8   8   17.55    3.17
   0  -8  -8   25.61    3.41
   0  -8  -8   22.08    2.70
   0   8   8   21.46    3.11
   0   8  -8   15.88    2.29
   0  -8   8   21.98    4.34
   0   8   8   20.12    2.77
   0   8  -9   49.81    3.73
   0   8   9   48.33    3.89
   0   8   9   40.13    3.70
   0   8   9   40.76    4.42
   0   8   9   46.32    3.99
   0   8  -9   44.87    3.92
   0   8   9   43.98    4.05
   0   8  -9   45.54    3.11
   0   8   9   46.88    3.37
   0  -8   9   41.95    5.24
   0  -8  -9   42.65    3.13
   0   8   9   44.25    3.74
   0   8  -9   52.28    4.33
   0  -8  -9   37.33    3.74
   0  -8   9   45.30    3.94
   0  -8  10   66.77    5.89
   0   8 -10   69.73    3.89
   0   8  10   74.88    5.73
   0   8  10   67.88    4.52
   0   8  10   71.72    4.31
   0   8 -10   66.41    4.18
   0   8  10   69.29    3.83
   0   8 -10   62.14    4.84
   0  -8 -10   68.83    4.38
   0  -8  10   74.17    4.40
   0   8 -10   70.78    4.39
   0   8  10   69.59    4.48
   0   8  11   23.72    3.90
   0   8  11   23.33    3.30
   0   8 -11   24.56    3.25
   0   8  11   20.93    2.97
   0   8 -11   27.14    4.51
   0   8  11   23.12    4.55
   0   8 -11   20.13    3.60
   0   8  11   21.70    3.48
   0  -8  11   18.03    4.89
   0  -8 -11   23.57    3.41
   0   8 -11   18.89    3.13
   0   8  11   24.34    3.34
   0   8 -12   -0.50    2.93
   0   8  12    2.29    2.81
   0   8  12    1.31    3.11
   0   8  12   -0.33    4.29
   0   8 -12    2.44    3.25
   0   8 -12    1.42    4.17
   0   8 -12    0.18    3.04
   0   8  12    6.02    3.37
   0   8  12    6.59    3.81
   0   8 -12    1.59    4.64
   0  -8  12    5.73    5.09
   0   8 -13   93.33    7.15
   0  -8  13   95.00    7.61
   0   8  13   95.83    5.28
   0   8  13   79.87    6.56
   0   8  13   87.81    6.00
   0   8 -13  101.42    4.93
   0   8  13   89.52    4.78
   0   8 -13   82.53    6.29
   0   8  14   -3.38    5.42
   0   8 -14    3.25    4.84
   0   8  14   -1.75    3.61
   0   8  14   -0.60    4.64
   0   8 -14   -8.27    5.60
   0  -8  14    2.31    6.07
   0   8  15    5.99    5.53
   0   8 -15    7.59    5.29
   0   8  15    6.35    4.06
   0   8  15    1.31    5.05
   0   8 -15    1.52    5.82
   0  -8  15    4.90    6.76
   0   8  16    7.64    6.23
   0   8 -16   11.39    5.71
   0   8  16   11.79    4.42
   0   8  16    7.73    5.58
   0   8 -16   14.54    6.21
   0  -8  16   17.56    7.00
   0  -8  17  163.56   11.06
   0   8  17  177.41    8.04
   0   8  17  179.64    9.64
   0   8 -17  186.02   10.47
   0   8  17  178.05   10.44
   0   8 -17  175.41    9.77
   0   8 -18   16.67    7.51
   0   8  18   17.92    7.02
   0  -8  18   19.41    8.21
   0   8 -18   13.11    6.63
   0   8  18   18.83    6.30
   0  -9   0   -1.76    3.61
   0   9   0    0.76    2.62
   0   9   0    2.47    2.95
   0  -9   0    1.25    2.85
   0   9   0    1.09    2.89
   0  -9   0    2.68    2.71
   0  -9   0    1.08    2.08
   0   9   0   -0.25    2.99
   0  -9   0    0.74    2.19
   0  -9   0    1.45    2.34
   0   9   0    0.50    2.49
   0  -9  -1  610.22   15.25
   0  -9   1  649.25   15.04
   0   9   1  652.56   15.93
   0   9  -1  647.65   16.05
   0  -9  -1  666.30   16.74
   0  -9   1  663.51   16.77
   0   9   1  665.33   16.25
   0  -9  -1  649.98   16.08
   0  -9   1  655.80   16.39
   0   9  -1  662.08   15.39
   0   9   1  647.96   15.80
   0  -9  -1  660.26   16.86
   0   9   1  603.36   13.45
   0  -9   1  661.98   15.02
   0  -9  -1  632.89   15.17
   0   9  -1  654.96   16.49
   0   9   1  644.00   16.43
   0   9  -1  614.39   16.59
   0   9   1  656.42   16.74
   0  -9  -1  645.39   15.28
   0  -9   1  658.57   15.35
   0   9  -2   26.81    3.49
   0   9   2   33.59    3.33
   0   9   2   27.80    3.66
   0  -9  -2   34.31    3.83
   0  -9   2   30.66    3.75
   0   9  -2   29.39    3.62
   0   9   2   32.26    3.47
   0  -9   2   35.00    3.85
   0  -9  -2   32.11    3.37
   0   9  -2   32.59    2.78
   0   9   2   37.78    3.64
   0  -9  -2   23.11    3.85
   0   9   2   30.63    1.65
   0  -9   2   29.85    2.55
   0  -9  -2   23.57    2.82
   0   9  -2   34.12    3.77
   0   9   2   29.83    3.76
   0  -9   2   18.11    2.39
   0   9   2    9.14    3.12
   0  -9  -2   31.33    2.96
   0  -9   3  571.14   12.86
   0   9  -3  545.95   14.32
   0   9   3  551.82   13.96
   0  -9   3  547.09   14.76
   0  -9  -3  577.40   15.00
   0  -9   3  541.92   14.71
   0   9   3  539.09   14.02
   0  -9  -3  546.22   13.90
   0   9  -3  550.86   12.95
   0   9   3  522.38   14.20
   0  -9  -3  537.47   14.87
   0  -9   3  531.67   12.99
   0  -9  -3  529.76   13.60
   0   9  -3  541.57   14.48
   0   9   3  539.54   14.50
   0   9   3  551.95   14.85
   0   9  -3  546.31   14.85
   0  -9  -3  546.17   13.48
   0  -9   3  549.80   14.66
   0   9   4  161.13    5.93
   0  -9  -4  149.79    5.77
   0   9  -4  154.95    6.37
   0   9   4  150.25    5.80
   0  -9   4  156.46    6.79
   0  -9  -4  135.19    6.39
   0  -9   4  144.98    6.54
   0   9   4  154.67    6.34
   0   9  -4  142.96    4.63
   0  -9  -4  140.01    6.51
   0   9  -4  148.98    6.27
   0   9   4  147.07    6.36
   0  -9  -4  146.80    5.74
   0   9  -4  134.06    6.30
   0   9   4  155.30    6.60
   0  -9  -4  151.13    5.59
   0  -9   4  150.57    4.69
   0   9   5   48.70    3.56
   0   9   5   45.88    3.64
   0   9   5   47.73    3.28
   0  -9   5   52.94    4.69
   0   9  -5   48.32    4.17
   0   9   5   50.95    3.82
   0  -9   5   44.45    4.11
   0  -9  -5   47.24    4.31
   0   9  -5   56.61    2.51
   0  -9  -5   52.93    3.74
   0   9   5   46.53    2.77
   0  -9  -5   47.76    3.93
   0  -9  -5   45.52    3.48
   0   9   5   40.99    4.35
   0   9  -5   42.49    4.29
   0   9   5   52.92    4.41
   0   9  -6   77.30    4.66
   0  -9   6   83.19    5.61
   0   9  -6   82.25    2.68
   0  -9   6   72.24    4.96
   0  -9  -6   85.07    5.04
   0  -9  -6   83.44    4.45
   0   9   6   75.67    4.42
   0   9   6   88.67    3.77
   0   9   6   87.96    4.29
   0   9  -6   74.03    3.12
   0   9   6   82.06    5.07
   0   9  -6   82.37    5.10
   0   9   6   76.12    4.25
   0   9   6   72.87    4.14
   0  -9  -6   76.37    4.10
   0   9   7    7.87    2.92
   0  -9   7    5.53    3.28
   0  -9  -7    9.29    3.11
   0   9  -7    9.60    3.26
   0  -9   7   14.75    4.25
   0   9   7   11.96    2.67
   0   9   7    3.67    3.32
   0   9   7   14.28    3.02
   0   9   7   13.64    2.98
   0   9  -7   10.54    2.01
   0  -9  -7   11.02    2.65
   0   9   7    4.65    3.03
   0   9  -7    8.23    3.25
   0  -9   8  200.75    8.84
   0  -9  -8  192.29    7.50
   0  -9   8  197.86    7.53
   0   9  -8  199.79    7.55
   0   9   8  187.35    6.51
   0   9   8  190.41    7.00
   0   9  -8  196.33    5.79
   0   9   8  197.02    6.85
   0   9   8  194.08    6.60
   0  -9  -8  189.31    6.33
   0   9   8  190.46    7.76
   0   9   8  191.12    7.52
   0   9  -8  196.20    7.52
   0  -9   9   12.08    4.61
   0   9   9   11.92    3.12
   0   9   9   19.25    3.79
   0   9   9   15.21    4.19
   0   9  -9   14.40    3.57
   0   9   9   16.24    3.11
   0   9  -9   16.69    2.57
   0   9  -9   13.28    3.79
   0   9   9   15.74    3.35
   0  -9   9   13.46    3.50
   0  -9  -9   12.13    3.50
   0  -9  -9   15.15    2.81
   0   9  10   83.75    5.99
   0   9  10   79.39    4.99
   0   9 -10   76.75    4.01
   0   9 -10   81.64    5.15
   0   9  10   91.12    5.38
   0  -9  10   65.70    6.46
   0  -9  10   85.81    5.13
   0  -9 -10   76.05    5.00
   0   9 -10   80.31    5.59
   0   9  10   83.14    4.40
   0   9 -11    7.23    3.99
   0   9 -11    5.04    2.81
   0   9  11    0.18    3.05
   0   9  11    2.77    3.66
   0   9 -11    4.98    3.66
   0   9  11   -2.50    3.69
   0   9  11    0.32    4.64
   0  -9  11    2.48    5.14
   0   9 -12  110.95    7.29
   0  -9  12  120.63    8.48
   0   9  12  120.64    5.65
   0   9 -12  128.32    5.40
   0   9  12  125.03    7.64
   0   9  12  115.98    6.45
   0   9  12  143.18    6.36
   0   9 -12  113.64    5.87
   0   9 -12  118.81    6.77
   0   9  13    4.80    5.38
   0   9  13   11.46    3.84
   0   9 -13   15.04    3.81
   0   9 -13    9.77    5.05
   0   9  13    9.13    3.58
   0   9  13    9.15    4.54
   0   9 -13   13.30    5.34
   0  -9  13   13.50    5.89
   0   9  14   33.37    6.20
   0   9 -14   37.47    5.89
   0   9  14   36.49    4.47
   0   9  14   42.12    5.60
   0   9 -14   29.98    6.32
   0  -9  14   39.40    7.30
   0  -9  15   85.66    8.95
   0   9  15   81.80    5.71
   0   9  15  100.26    8.10
   0   9  15   96.82    7.12
   0   9 -15   81.65    7.36
   0   9 -15   98.76    8.10
   0   9  16   37.31    6.27
   0   9 -16   18.96    6.71
   0   9  16   31.37    7.18
   0  -9  16   30.59    7.94
   0   9 -16   28.82    6.49
   0   9  17   -1.12    5.93
   0   9  17   -1.86    6.48
   0   9 -17   -0.79    6.39
   0  -9  17    1.14    7.85
   0   9 -17    4.43    6.69
   0  10   0   43.49    3.75
   0 -10   0   48.43    4.53
   0  10   0   46.67    4.02
   0 -10   0   39.91    4.48
   0 -10   0   49.74    3.47
   0 -10   0   49.41    3.34
   0  10   0   46.48    4.49
   0 -10   0   43.41    3.38
   0 -10   0   42.02    4.23
   0  10   1  247.24    8.04
   0  10  -1  243.34    7.47
   0 -10   1  242.46    8.91
   0 -10  -1  233.13    8.86
   0  10   1  250.58    8.11
   0  10  -1  227.14    7.97
   0 -10   1  243.29    9.22
   0 -10  -1  252.08    9.06
   0 -10   1  251.61    7.53
   0 -10  -1  237.07    7.37
   0 -10   1  232.52    7.04
   0 -10  -1  230.62    7.27
   0  10  -1  234.93    8.94
   0  10   1  235.34    9.04
   0 -10  -1  243.17    8.29
   0 -10   1  237.99    7.21
   0  10   1  228.65    8.17
   0  10   2   96.34    5.22
   0 -10  -2   90.24    4.99
   0  10   2   95.46    5.12
   0  10  -2   85.33    4.21
   0 -10   2   98.27    5.77
   0 -10  -2   87.08    5.56
   0  10  -2   91.03    5.08
   0  10   2  101.52    5.02
   0 -10  -2   93.04    5.84
   0  10   2   89.38    2.64
   0 -10   2   83.16    3.96
   0 -10  -2   82.05    4.33
   0  10   2   96.13    5.66
   0  10  -2   91.77    5.59
   0  10   2   66.13    4.85
   0 -10   2   83.16    3.96
   0 -10   2   88.97    4.44
   0 -10  -2   99.21    4.57
   0  10   3  145.11    6.27
   0 -10  -3  135.14    5.77
   0  10  -3  143.67    6.30
   0  10   3  143.41    5.90
   0 -10   3  145.52    6.80
   0 -10  -3  131.87    6.59
   0  10   3  155.89    6.57
   0  10  -3  130.97    4.98
   0 -10  -3  140.98    6.84
   0 -10   3  135.21    5.00
   0 -10  -3  124.53    5.43
   0  10   3  158.99    6.96
   0  10  -3  134.37    6.64
   0  10   3  119.39    6.06
   0 -10   3  133.91    4.81
   0 -10   3  138.68    6.50
   0 -10  -3  140.66    5.47
   0  10   4   77.51    4.15
   0  10   4   71.98    4.60
   0  10   4   77.41    3.82
   0  10  -4   70.64    4.98
   0  10   4   72.60    4.50
   0 -10  -4   75.87    4.49
   0 -10   4   91.60    5.53
   0 -10  -4   74.45    5.27
   0  10  -4   75.18    3.45
   0 -10  -4   84.12    5.55
   0 -10   4   58.73    3.56
   0 -10  -4   71.69    4.42
   0  10   4   71.60    5.51
   0  10  -4   67.65    5.32
   0 -10  -4   65.09    4.06
   0 -10   4   74.91    5.42
   0 -10   4   60.75    3.28
   0  10   4   37.58    4.82
   0 -10  -5  115.80    5.31
   0 -10   5  109.95    6.17
   0 -10  -5  113.66    6.40
   0  10   5  135.86    5.71
   0 -10   5  113.42    6.64
   0  10   5  122.89    5.59
   0  10   5  126.06    5.19
   0  10  -5  119.09    4.04
   0 -10  -5  122.27    5.34
   0  10   5  121.15    4.17
   0 -10  -5  113.07    5.46
   0  10   5  121.82    4.92
   0 -10   5  110.03    4.06
   0  10  -5  106.88    6.31
   0  10   5  117.01    6.44
   0  10  -6  251.42    8.77
   0 -10   6  256.01   10.10
   0  10   6  269.95    8.59
   0 -10   6  263.68    9.36
   0 -10  -6  266.66    9.40
   0 -10  -6  268.65    8.42
   0  10   6  272.50    7.41
   0  10  -6  259.50    6.75
   0  10   6  267.83    8.10
   0  10  -6  267.96    9.44
   0  10   6  250.36    9.37
   0  10   6  248.87    8.07
   0  10   6  270.83    8.49
   0  10  -6  264.76    6.47
   0 -10  -6  258.83    8.16
   0  10  -7   -0.70    3.67
   0 -10   7    1.05    4.27
   0  10   7    3.18    3.20
   0  10   7    0.71    2.59
   0  10   7   10.29    4.18
   0  10  -7    1.37    3.68
   0  10   7    0.59    3.11
   0  10   7    0.74    2.98
   0  10  -7    4.08    1.90
   0  10   7    3.60    3.09
   0 -10  -7    0.83    3.55
   0 -10   7    3.00    3.64
   0 -10  -7    1.55    2.80
   0 -10   8  134.56    7.73
   0 -10  -8  135.27    6.83
   0 -10   8  133.21    6.61
   0  10  -8  129.39    4.50
   0  10   8  136.48    5.78
   0  10  -8  132.91    6.47
   0  10   8  132.41    6.71
   0  10  -8  129.90    6.70
   0  10   8  136.21    5.42
   0 -10  -8  130.14    5.39
   0  10   8  134.79    6.11
   0 -10   9   12.61    4.99
   0  10  -9    8.04    3.90
   0  10   9   12.44    4.14
   0  10   9   18.40    3.52
   0 -10  -9   11.39    3.00
   0 -10   9    8.95    3.92
   0 -10  -9   13.23    3.98
   0  10   9   16.21    3.52
   0  10  -9   10.35    4.04
   0  10  10  295.65   10.01
   0  10 -10  271.77    9.79
   0  10  10  293.75   10.73
   0 -10  10  274.38    9.69
   0 -10 -10  257.52    9.74
   0  10  10  286.23    9.08
   0  10 -10  288.69   10.03
   0 -10  10  292.78   11.75
   0  10  11    7.09    3.95
   0  10 -11    7.52    4.65
   0 -10  11    2.22    5.95
   0  10  11   12.45    4.29
   0  10  11   14.72    5.18
   0  10 -11    7.23    4.31
   0  10  12   59.83    4.51
   0  10  12   67.36    5.55
   0  10  12   58.63    5.34
   0  10 -12   57.73    5.22
   0  10 -12   61.17    6.09
   0  10  12   76.24    6.84
   0 -10  12   58.69    7.69
   0  10  13    6.59    4.65
   0  10 -13   10.71    4.92
   0  10 -13   13.39    5.93
   0 -10  13    2.48    6.48
   0  10  13    3.49    5.68
   0  10  13   11.02    4.41
   0  10 -13    9.83    4.27
   0  10  14  139.62    7.70
   0  10 -14  149.85    8.41
   0  10 -14  141.37    9.22
   0 -10  14  144.34   10.31
   0  10  14  149.80    9.25
   0  10 -15    8.42    6.44
   0  10 -15    1.08    5.76
   0 -10  15    6.03    7.30
   0  10  15   -2.89    5.15
   0  10  15    3.05    6.21
   0  10 -16   40.96    7.87
   0  10 -16   28.88    6.64
   0  10  16   23.44    7.33
   0 -10  16   28.14    8.18
   0  10  16   32.72    6.43
   0 -11   0   -3.78    2.69
   0  11   0    1.93    3.84
   0  11   0   -0.79    3.07
   0 -11   0    2.24    3.99
   0 -11   0    0.96    4.07
   0 -11   0   -1.54    2.84
   0  11   0    0.68    3.33
   0 -11   1    3.30    2.68
   0 -11  -1    1.34    2.78
   0  11  -1    4.16    4.23
   0 -11   1   -0.17    2.84
   0  11   1    1.29    4.14
   0  11   1   -1.08    3.34
   0  11  -1    1.82    2.87
   0 -11   1   -2.23    3.89
   0 -11  -1   -6.07    4.19
   0 -11  -1    0.31    4.15
   0 -11   1    2.27    4.25
   0  11  -1   -2.09    3.50
   0  11   1   -2.22    3.49
   0 -11  -1   -2.75    2.99
   0  11   2   -1.97    3.37
   0 -11  -2    0.32    3.85
   0 -11   2   -1.59    4.10
   0  11  -2    1.32    2.70
   0 -11  -2    1.57    4.12
   0 -11   2    2.32    4.43
   0 -11   2   -0.14    2.44
   0 -11  -2    2.87    2.95
   0 -11   2    4.10    3.00
   0  11  -2    3.51    4.20
   0  11   2    0.32    4.08
   0 -11   2    0.72    2.54
   0 -11  -2    2.08    2.91
   0  11  -3    4.53    2.59
   0 -11   3   10.13    4.27
   0 -11  -3   10.21    4.11
   0  11   3    7.85    3.22
   0 -11  -3    7.25    4.11
   0 -11  -3    9.60    3.09
   0 -11  -3    8.26    3.16
   0 -11   3   11.28    2.74
   0 -11   3    7.73    3.10
   0  11   3    3.85    4.02
   0  11  -3    7.31    4.05
   0  11   3   11.10    3.65
   0  11   3    7.33    2.42
   0 -11   3    8.63    2.56
   0  11   4  244.18    8.22
   0  11  -4  224.22    6.78
   0 -11   4  228.46    9.08
   0 -11  -4  242.41    9.48
   0 -11  -4  229.31    9.27
   0  11   4  234.25    7.59
   0  11   4  226.94    8.39
   0 -11   4  239.87    7.08
   0 -11  -4  215.59    7.81
   0  11  -4  243.10    9.51
   0  11   4  220.01    9.29
   0  11   4  233.04    7.09
   0 -11  -4  237.99    7.74
   0 -11   4  240.97    9.41
   0  11  -5    4.83    3.66
   0 -11  -5   -4.12    4.39
   0 -11   5    5.94    4.40
   0 -11  -5    5.36    3.46
   0  11   5    6.85    2.83
   0 -11   5    5.00    2.75
   0  11   5    4.20    3.18
   0  11   5    3.94    3.56
   0 -11  -5    7.18    3.35
   0  11   5    8.30    3.47
   0 -11   5   13.01    4.61
   0  11  -5    4.71    4.35
   0  11   5    5.41    4.35
   0 -11   6   31.98    5.20
   0  11   6   28.45    4.03
   0  11   6   30.33    4.99
   0  11  -6   24.62    4.90
   0 -11  -6   29.68    3.77
   0  11   6   26.61    3.44
   0  11  -6   30.52    4.22
   0  11   6   28.05    4.02
   0  11   6   27.58    3.70
   0 -11   6   32.19    4.86
   0 -11  -6   19.18    4.57
   0  11   7    2.82    3.44
   0 -11  -7   -3.11    4.16
   0 -11   7    6.11    4.40
   0  11   7    0.31    3.98
   0  11  -7   -4.94    4.16
   0 -11  -7    3.98    3.23
   0  11  -7   -1.73    3.88
   0 -11   7    0.38    4.92
   0  11   7    4.47    3.53
   0 -11  -8  308.19    9.23
   0  11   8  321.41   11.02
   0  11  -8  307.20   10.91
   0 -11   8  293.54   11.77
   0  11  -8  295.51   10.21
   0  11   8  319.29    9.75
   0 -11  -8  324.54   10.93
   0 -11   8  297.89   10.55
   0  11   9   41.60    5.42
   0  11  -9   45.32    5.41
   0 -11   9   62.33    6.82
   0  11  -9   43.64    5.15
   0  11   9   38.89    4.01
   0 -11  -9   45.72    5.34
   0 -11   9   49.81    5.48
   0  11  10   64.16    5.93
   0  11 -10   67.38    5.98
   0 -11  10   70.57    7.18
   0  11 -10   63.94    5.88
   0  11  10   69.70    4.94
   0 -11  10   61.84    5.70
   0 -11 -10   72.65    5.94
   0  11 -11    0.30    4.78
   0 -11  11   -4.24    6.11
   0  11  11   -2.63    4.80
   0  11 -11    5.51    4.61
   0  11  11   -2.69    4.08
   0  11 -12  176.28    8.73
   0 -11  12  186.15   10.87
   0  11 -12  189.29    8.36
   0  11  12  197.14    8.50
   0  11  12  173.79    7.94
   0  11 -13    8.66    5.23
   0  11  13   16.71    4.78
   0 -11  13    4.18    6.93
   0  11  13    5.14    4.71
   0  11  13    2.42    6.14
   0  11 -13    6.48    4.61
   0  11 -13    2.85    6.35
   0  11 -14   47.94    6.78
   0  11  14   46.73    5.83
   0 -11  14   39.05    7.98
   0  11  14   33.31    6.93
   0  11 -14   36.09    7.50
   0  11 -15   11.36    6.35
   0 -11  15   35.15    8.29
   0  11 -15   16.38    7.01
   0  11  15   19.54    5.69
   0  11  15   12.60    6.93
   0 -12   0    7.05    3.09
   0 -12   0    3.48    2.97
   0 -12   0    4.59    4.78
   0 -12   0    9.61    4.61
   0  12   0    9.33    4.59
   0 -12   1   25.89    5.26
   0 -12  -1   27.21    5.21
   0 -12   1   35.85    5.27
   0 -12  -1   35.24    5.39
   0 -12  -1   24.21    3.61
   0 -12  -1   27.58    3.56
   0 -12   1   30.67    3.34
   0 -12   1   31.60    3.81
   0  12   1   40.58    5.74
   0  12  -1   26.12    5.32
   0  12  -1   35.14    3.93
   0 -12   2   35.69    5.76
   0 -12  -2   42.40    5.50
   0 -12  -2   33.42    5.29
   0 -12   2   39.29    5.53
   0 -12  -2   38.61    3.86
   0  12   2   37.45    4.49
   0 -12  -2   32.93    3.71
   0  12  -2   38.84    5.62
   0 -12   2   36.19    3.88
   0  12   2   43.43    5.52
   0  12  -2   37.69    3.71
   0 -12  -3   79.91    6.44
   0 -12   3   87.68    7.00
   0 -12  -3   73.13    4.84
   0  12  -3   78.27    4.38
   0 -12  -3   80.10    4.78
   0 -12   3   73.77    4.65
   0  12   3   77.10    5.22
   0 -12  -3   76.68    6.35
   0 -12   3   72.56    6.24
   0  12   3   75.23    6.50
   0  12  -3   76.61    6.63
   0 -12  -4    1.39    4.87
   0 -12  -4   -2.86    3.33
   0 -12   4    3.85    5.02
   0 -12  -4    0.35    4.51
   0  12  -4   -2.47    4.61
   0 -12   4    0.40    3.35
   0  12   4    0.71    4.73
   0  12   4    6.70    3.78
   0  12   4   -3.03    3.20
   0  12  -5   13.17    4.01
   0  12   5   20.57    5.33
   0  12  -5   14.34    5.05
   0  12   5    9.44    4.12
   0 -12   5    1.08    4.93
   0 -12  -5   14.43    4.75
   0 -12   5   18.74    5.04
   0 -12   6  215.77    9.90
   0  12   6  197.23    9.18
   0  12  -6  207.47    9.37
   0  12   6  214.95    8.11
   0  12  -6  195.04    8.07
   0 -12  -6  211.83    9.28
   0 -12   6  199.79    9.24
   0 -12   7   62.12    6.88
   0 -12   7   61.97    5.96
   0 -12  -7   49.41    6.04
   0  12  -7   63.45    6.42
   0  12   7   69.67    6.69
   0  12  -7   63.37    5.39
   0  12   7   58.22    5.03
   0 -12  -8    6.82    4.80
   0 -12   8   13.98    4.80
   0  12  -8    0.27    4.37
   0 -12   8   10.73    5.85
   0  12   8    0.34    5.14
   0  12  -8    0.68    5.12
   0  12   9   -0.68    5.17
   0  12  -9    4.68    4.99
   0  12  -9    3.10    4.48
   0 -12   9   -4.08    6.31
   0 -12  -9   -2.01    4.89
   0 -12   9   -0.33    4.94
   0  12 -10  102.66    6.78
   0  12  10  106.82    7.36
   0  12 -10  104.18    7.30
   0 -12  11   56.67    7.80
   0  12 -11   65.50    6.36
   0  12  11   63.91    6.45
   0  12 -11   72.56    6.51
   0 -12  12   40.98    7.73
   0  12 -12   37.35    5.88
   0  12  12   51.11    6.20
   0  12 -12   46.19    6.23
   0  12 -13    8.49    5.76
   0  12 -13    5.61    6.71
   0 -12  13    2.75    7.25
   0  12 -13    6.60    5.17
   0 -13   0    3.54    5.02
   0  13   0   -3.97    5.13
   0 -13   0   -1.55    5.01
   0 -13   1   58.39    6.54
   0 -13  -1   57.37    6.60
   0  13   1   60.03    6.80
   0  13  -1   55.08    6.73
   0 -13   1   58.72    6.65
   0 -13  -1   57.09    6.52
   0 -13  -2   10.99    5.29
   0 -13   2   12.88    5.62
   0  13   2   23.84    5.70
   0  13  -2   22.48    5.58
   0 -13   2   21.76    5.85
   0 -13  -2   24.37    5.71
   0 -13  -3   29.34    5.98
   0 -13   3   24.46    5.85
   0  13  -3   32.16    6.20
   0  13   3   38.44    6.17
   0 -13   3   25.17    6.07
   0 -13  -3   26.93    5.77
   0 -13  -4   75.21    6.72
   0 -13   4   66.69    6.69
   0  13   4   78.11    7.14
   0  13  -4   60.32    6.71
   0 -13   4   77.46    7.53
   0  13  -5   78.35    7.19
   0  13   5   65.83    7.11
   0 -13  -5   78.57    7.06
   0 -13   5   67.95    6.82
   0  13  -5   67.95    5.63
   0  13  -6    6.49    5.50
   0  13   6   -1.55    5.38
   0  13  -6    3.12    4.23
   0 -13   6    1.51    5.31
   0 -13  -6   -1.15    5.32
   0  13  -7    6.79    5.61
   0  13   7    6.90    5.74
   0  13  -7    5.10    4.58
   0 -13   7    6.69    5.62
   0 -13  -7   15.55    5.48
   0 -13   7    8.18    6.19
   0 -13  -8   48.66    6.43
   0 -13   8   56.60    6.58
   0 -13   8   58.80    7.33
   0  13  -8   52.36    5.63
   0  13  -8   46.98    6.62
   0  13   8   54.24    6.75
   0 -13   9   48.57    7.48
   0  13  -9   44.89    5.80
   0  13   9   46.62    6.65
   0  13  -9   52.85    6.80
   0 -13  10   15.13    7.22
   0  13 -10   -4.22    5.08
   0  13  10    5.86    5.90
   0  13 -10    5.05    5.77
   0 -13  11    5.82    6.95
   0  13  11   -0.36    5.82
   0  13 -11   -3.16    5.78
   0  13 -11    6.29    5.50
   0 -14   0   90.51    7.99
   0  14   0   85.03    8.02
   0 -14   0   84.97    7.81
   0 -14   1   27.81    6.12
   0 -14  -1   35.82    6.57
   0  14   1   34.89    7.18
   0  14  -1   22.60    6.55
   0 -14  -1   41.63    6.77
   0 -14   1   26.97    6.42
   0 -14  -2    3.72    5.77
   0 -14   2    0.44    6.02
   0  14  -2    6.05    6.03
   0  14   2   10.89    6.32
   0 -14   2    2.98    5.90
   0 -14  -2    4.71    6.09
   0 -14   3   14.77    6.68
   0 -14  -3   17.63    6.12
   0  14   3   25.64    6.78
   0  14  -3   19.78    6.47
   0 -14   3   16.53    6.16
   0 -14  -3   27.33    6.28
   0 -14   4   50.97    7.32
   0  14  -4   46.88    7.06
   0  14   4   47.11    7.23
   0 -14  -4   37.41    6.65
   0 -14   4   55.51    7.13
   0 -14   5    6.13    6.46
   0  14   5   11.14    6.21
   0  14  -5   -3.80    6.19
   0 -14  -5    2.11    5.98
   0 -14   5    2.08    5.62
   0  14   6   12.74    6.43
   0  14  -6   17.12    6.32
   0 -14   6    4.11    5.75
   0 -14  -6   12.95    6.12
   0  14   7   13.44    6.51
   0  14  -7   13.61    6.18
   0 -14  -7   26.41    6.87
   0 -14   7   14.97    6.27
   0  14  -8   16.66    6.05
   0  14   8    9.10    6.25
   0 -14   8   12.90    6.64
   0  14  -9    5.20    6.14
   0  14   9    0.82    6.22
   0 -14   9    6.54    7.45
   0 -15   0   -4.08    6.46
   0  15   0    1.89    6.98
   0 -15   0    7.90    6.68
   0 -15  -1   10.75    6.67
   0 -15   1    2.76    6.58
   0  15  -1   10.85    6.75
   0  15   1    5.21    7.03
   0 -15  -1   16.25    6.80
   0 -15   1    8.80    6.57
   0 -15  -2  117.42    8.95
   0 -15   2   96.55    8.66
   0  15   2  127.22    9.57
   0  15  -2  116.36    9.06
   0 -15   2  127.76    9.34
   0 -15  -2  111.67    9.13
   0 -15  -3   12.74    6.82
   0 -15   3   21.11    7.20
   0  15   3   15.58    6.77
   0  15  -3   14.49    6.96
   0 -15   3   11.92    6.92
   0 -15  -3   11.54    6.51
   0 -15   4   -4.92    7.11
   0  15  -4    1.39    6.52
   0  15   4    9.86    6.71
   0 -15  -4    3.67    6.66
   0 -15   4    6.82    6.54
   0 -15   5   12.64    7.54
   0  15   5   -0.93    6.78
   0  15  -5   -1.38    6.90
   0 -15   5    6.74    6.38
   0 -15  -5    4.10    6.55
   0 -15   6   27.50    7.82
   0  15   6   23.04    7.45
   0  15  -6   20.83    7.29
  -1   0  21    5.54    6.44
  -1   0  21    0.89    6.61
  -1   0  21    2.33    6.43
   1   0 -21    0.46    6.92
   1   0 -20  139.50    9.44
  -1   0  20  156.27    9.70
  -1   0  20  138.38    9.37
  -1   0  20  167.20    9.56
  -1   0  19    2.85    5.63
  -1   0  19    1.56    5.61
  -1   0  19   -2.05    5.82
   1   0 -19   -4.47    5.91
  -1   0  18  112.66    7.83
  -1   0  18  118.81    8.04
   1   0 -18  133.76    8.16
  -1   0  17   -0.35    4.76
  -1   0  17   -5.32    4.86
   1   0 -17    2.10    4.54
   1   0 -16  349.87   12.21
  -1   0  16  356.52   10.43
  -1   0  16  382.53   10.65
  -1   0  16  359.21   12.21
  -1   0  16  349.09   12.08
  -1   0  15    3.27    3.78
  -1   0  15    1.12    3.11
  -1   0  15   -3.91    4.18
   1   0 -15    7.13    3.98
   1   0 -15    1.31    4.12
  -1   0  14  784.24   20.52
  -1   0  14  843.21   20.74
   1   0 -14  837.73   21.12
   1   0 -14  847.06   20.70
  -1   0  14  819.51   19.18
  -1   0  13   -2.15    2.48
   1   0 -13   -3.05    3.45
  -1   0  13   -1.59    2.92
   1   0 -13    0.49    3.09
  -1   0  13   -0.74    3.22
   1   0 -13   -1.97    2.45
  -1   0  13    1.99    3.07
  -1   0  12   20.24    3.29
  -1   0  12   18.65    3.11
   1   0 -12   23.54    3.68
  -1   0  12   21.55    3.38
  -1   0  12   24.01    3.22
   1   0 -12   26.17    3.40
  -1   0  12   22.16    3.44
  -1   0  12   20.18    3.29
  -1   0  12   24.64    2.80
   1   0 -12   18.75    2.56
  -1   0  11    2.02    2.57
  -1   0  11    0.90    2.42
  -1   0  11    0.40    2.62
   1   0 -11    1.38    2.68
  -1   0  11    0.66    2.32
  -1   0  11    0.98    2.79
   1   0 -11   -2.01    2.45
  -1   0  11    1.81    2.46
   1   0 -11    0.56    1.90
  -1   0  11    3.43    2.15
  -1   0  10  548.65   13.55
  -1   0  10  543.40   13.58
   1   0 -10  510.37   13.35
  -1   0  10  546.40   13.32
   1   0 -10  564.32   13.99
   1   0 -10  518.41   12.67
  -1   0  10  533.12   12.81
  -1   0  10  518.55   13.41
  -1   0  10  500.55   13.54
  -1   0   9    0.31    1.88
  -1   0   9    2.94    1.89
   1   0  -9    1.47    2.24
  -1   0   9   -0.17    2.20
   1   0  -9    1.58    1.93
  -1   0   9    1.26    2.11
  -1   0   9    0.13    1.62
   1   0  -9    0.81    1.52
  -1   0   9   -0.12    1.69
  -1   0   9    0.64    1.97
  -1   0   8   67.97    3.34
   1   0  -8   64.43    3.41
  -1   0   8   54.95    2.96
  -1   0   8   54.22    3.14
   1   0  -8   63.95    3.21
  -1   0   8   65.51    3.00
  -1   0   8   61.02    2.80
   1   0  -8   48.83    2.57
  -1   0   8   60.03    3.13
  -1   0   8   63.98    3.10
  -1   0   7    2.96    1.59
  -1   0   7    1.37    1.45
   1   0  -7   -0.28    1.74
  -1   0   7   -0.13    1.61
   1   0  -7   -0.83    1.42
  -1   0   7    2.40    1.66
  -1   0   7   -0.20    1.36
  -1   0   7    1.52    1.35
  -1   0   7   -0.48    1.56
  -1   0   6  466.85    9.86
  -1   0   6  472.32   11.32
  -1   0   6  469.57   11.08
   1   0  -6  487.93   11.46
   1   0  -6  490.37   11.17
  -1   0   6  470.21   11.15
  -1   0   6  499.46   10.94
  -1   0   6  461.97   10.82
  -1   0   6  451.79   11.06
   1   0  -6  476.63    9.90
  -1   0   5   -0.08    1.01
  -1   0   5   -0.07    0.44
  -1   0   5   -0.10    1.22
  -1   0   5    0.49    0.97
  -1   0   5    0.93    1.11
  -1   0   5   -0.07    0.97
   1   0  -5    0.07    0.89
   1   0  -5    0.98    0.48
   1   0  -4  862.48   17.57
  -1   0   4  850.77   17.58
  -1   0   4  850.92   18.36
  -1   0   4  806.28   18.11
   1   0  -4  830.66   18.35
  -1   0   4  859.01   18.01
  -1   0   4  848.39   18.01
   1   0  -4  851.94   18.01
  -1   0   4  837.97   18.16
  -1   0   3    0.46    0.71
   1   0  -3    0.48    0.77
  -1   0   3    0.24    0.73
   1   0  -3   -0.38    0.63
  -1   0   3   -0.23    0.58
  -1   0   3    0.58    0.52
   1   0  -3   -0.36    0.49
  -1   0   3    0.05    0.60
   1   0  -3    0.35    0.67
   1   0  -3    0.42    0.64
  -1   0   3    0.33    0.53
  -1   0   3    0.15    0.45
   1   0  -2 2258.97   47.27
  -1   0   2 2284.68   47.29
   1   0  -2 2305.14   47.35
  -1   0   2 2341.74   47.37
   1   0  -2 2347.80   47.32
  -1   0   2 2314.97   47.31
  -1   0   2 2306.72   47.28
   1   0  -2 2293.68   47.05
  -1   0   2 2336.34   47.06
   1   0  -2 2356.94   47.28
   1   0  -1    0.18    0.28
   1   0  -1    0.48    0.43
  -1   0   1    0.29    0.43
  -1   0  -1    0.30    0.36
   1   0   1   -0.27    0.35
   1   0   1    0.25    0.41
  -1   0  -1    0.33    0.47
   1   0   1    0.36    0.39
  -1   0  -1    0.33    0.34
  -1   0  -1    0.15    0.41
   1   0   1   -0.09    0.36
   1   0   2 3844.02   80.67
  -1   0  -2 4000.56   80.68
  -1   0  -2 4115.26   80.82
   1   0   2 3860.82   80.77
  -1   0  -2 4141.98   80.72
   1   0   2 3898.23   80.69
  -1   0  -2 3939.37   80.61
   1   0   2 4128.99   80.59
  -1   0  -2 3985.84   80.72
  -1   0  -2 3937.08   80.63
   1   0   2 3986.17   80.64
   1   0   2 3959.32   80.55
  -1   0  -2 3897.21   80.58
  -1   0  -2 3833.36   80.70
   1   0   2 3934.60   80.73
   1   0   3    0.22    0.73
   1   0   3    0.44    0.82
  -1   0  -3   -0.26    0.81
   1   0   3    0.94    0.76
  -1   0  -3    0.57    0.76
   1   0   3    2.33    0.85
  -1   0  -3    0.69    0.74
   1   0   3   -0.27    0.75
   1   0   3    0.18    0.75
  -1   0  -3   -0.18    0.74
  -1   0  -3   -0.31    0.54
   1   0   3   -0.25    0.52
  -1   0  -3    1.12    0.83
   1   0   3    0.75    0.71
  -1   0  -3    1.15    0.67
  -1   0  -4  200.28    4.94
   1   0   4  193.03    4.87
  -1   0  -4  182.69    4.88
   1   0   4  188.51    4.81
   1   0   4  166.52    4.66
   1   0   4  179.60    4.80
  -1   0  -4  179.13    4.70
   1   0   4  179.02    4.13
  -1   0  -4  183.05    4.18
   1   0   4  183.89    4.86
  -1   0  -5   -0.29    1.17
   1   0   5    0.55    1.20
  -1   0  -5   -0.07    0.46
   1   0   5   -0.09    1.14
   1   0   5   -0.37    1.09
  -1   0  -5    0.33    1.05
   1   0   5    0.20    0.92
   1   0   5    0.10    1.16
   1   0   5    0.96    0.50
   1   0   6 6368.38  128.84
  -1   0  -6 5882.89  128.86
  -1   0  -6 6246.57  128.87
  -1   0  -6 6384.95  128.95
   1   0   6 6284.87  128.93
   1   0   6 6269.11  128.81
   1   0   6 6399.29  128.89
  -1   0  -6 6343.07  127.44
  -1   0  -6 6377.68  128.70
   1   0   6 6325.85  128.40
   1   0   6 6249.86  127.45
  -1   0  -6 6360.33  128.85
   1   0   6 6351.68  128.93
   1   0   7    0.64    1.58
   1   0   7   -0.61    1.49
  -1   0  -7   -0.81    1.79
  -1   0  -7   -0.25    1.65
   1   0   7   -0.72    1.66
   1   0   7    0.36    1.23
   1   0   7    1.32    1.74
   1   0   7   -1.34    1.80
  -1   0  -7   -1.84    1.73
   1   0   7    2.62    1.60
  -1   0  -7   -0.65    1.64
  -1   0  -7    0.23    1.42
   1   0   8  160.74    5.45
   1   0   8  169.80    5.43
   1   0   8  176.69    5.53
  -1   0  -8  154.46    5.45
  -1   0  -8  173.54    5.69
   1   0   8  167.41    5.61
  -1   0  -8  165.15    5.47
   1   0   8  169.17    4.94
  -1   0  -8  163.28    5.56
   1   0   8  168.26    5.61
   1   0   8  163.12    5.43
  -1   0  -8  159.51    5.22
   1   0   9    2.62    2.13
   1   0   9    1.55    2.09
  -1   0  -9    3.19    2.22
  -1   0  -9    0.17    2.02
   1   0   9    0.32    1.98
   1   0   9   -0.69    1.60
   1   0   9    2.04    2.19
   1   0   9    0.18    2.10
  -1   0  -9    0.33    2.18
  -1   0  -9    1.20    2.11
  -1   0  -9   -2.47    1.84
   1   0   9   -0.63    2.12
   1   0  10  464.00   12.34
   1   0  10  476.32   12.25
   1   0  10  482.17   12.30
  -1   0 -10  468.41   12.49
  -1   0 -10  488.32   12.64
   1   0  10  472.32   12.53
  -1   0 -10  459.23   12.36
   1   0  10  465.87   12.29
   1   0  10  481.98   11.63
   1   0  10  461.33   12.51
  -1   0 -10  481.22   12.11
   1   0  11    1.41    2.69
   1   0  11    0.19    2.49
  -1   0 -11    2.87    2.72
  -1   0 -11    0.63    2.69
   1   0  11   -0.20    2.53
   1   0  11   -3.06    2.11
   1   0  11    2.72    2.86
  -1   0 -11   -0.86    2.61
  -1   0 -11    1.79    2.48
   1   0  11   -0.96    2.71
   1   0  11    0.89    2.73
   1   0  12   28.07    3.54
   1   0  12   32.68    3.66
   1   0  12   27.67    3.55
  -1   0 -12   30.86    3.48
  -1   0 -12   28.01    3.42
  -1   0 -12   27.18    3.50
   1   0  12   26.75    3.50
  -1   0 -12   28.49    3.72
   1   0  12   31.29    3.41
   1   0  12   26.89    3.61
   1   0  12   28.49    3.73
   1   0  12   29.87    2.88
   1   0  13    2.17    3.35
  -1   0 -13    5.42    3.48
   1   0  13   -1.25    3.13
  -1   0 -13   -5.59    3.62
   1   0  13   -1.01    3.32
   1   0  13    1.13    2.64
   1   0  14    3.57    3.68
  -1   0 -14    0.85    3.52
   1   0  14    7.18    3.93
  -1   0 -14    0.87    3.84
   1   0  14    2.22    3.86
   1   0  14    2.40    2.72
   1   0  15   -0.97    4.19
   1   0  15    0.30    3.84
  -1   0 -15   -5.56    4.09
  -1   0 -15    2.82    4.43
   1   0  15   -1.21    3.92
   1   0  15   -4.90    3.26
   1   0  16  104.91    5.25
   1   0  16  100.51    6.74
   1   0  16  107.85    7.02
   1   0  16  111.08    6.85
  -1   0 -16   89.34    6.69
   1   0  17    0.35    4.63
   1   0  17    9.85    5.13
   1   0  17    0.71    4.90
  -1   0 -17   -5.45    5.17
   1   0  18   -3.43    5.45
   1   0  18   -8.94    5.96
   1   0  18    0.76    5.27
  -1   0 -18    6.24    5.62
   1   0  19    6.12    5.99
   1   0  19   -0.87    6.35
   1   0  19   -1.23    5.87
  -1   0 -19    8.37    6.33
   1   0  20   65.62    7.73
   1   0  20   63.80    8.14
   1   0  20   73.49    7.87
  -1   0 -20   73.18    8.31
  -1  -1  21   11.32    6.57
  -1   1  21    9.93    6.95
  -1   1  21   14.55    7.28
  -1  -1  21   11.54    6.94
  -1  -1  21   10.63    6.70
  -1   1  21   13.30    6.79
   1  -1 -21   10.73    7.05
   1   1 -21    8.71    6.91
  -1  -1  20   34.53    6.84
  -1   1  20   36.05    6.87
  -1  -1  20   40.03    7.12
  -1   1  20   39.32    6.95
  -1  -1  20   36.36    7.24
  -1   1  20   39.15    7.00
   1   1 -20   40.94    6.96
   1  -1 -20   33.33    7.11
  -1   1  19    0.40    5.68
   1  -1 -19    4.10    5.76
   1   1 -19    4.44    5.93
  -1  -1  19   -1.22    5.60
  -1   1  19    1.24    6.02
  -1   1  19    6.62    5.53
  -1  -1  19   -1.28    5.70
   1   1 -18  121.24    8.14
  -1   1  18  131.27    7.95
   1  -1 -18  132.99    8.18
   1   1 -18  115.39    7.86
  -1   1  18  114.35    7.76
  -1   1  18  132.58    8.21
  -1  -1  18  116.91    8.14
  -1  -1  18  134.65    8.23
  -1  -1  17   24.29    5.71
  -1   1  17   21.86    5.15
   1  -1 -17   21.27    5.08
   1   1 -17   26.46    5.15
  -1   1  17   28.69    5.36
  -1  -1  17   23.86    5.06
  -1   1  17   21.82    5.06
   1   1 -17   19.71    5.59
  -1  -1  16  238.58    7.73
   1   1 -16  243.88    9.92
  -1   1  16  235.59    9.63
  -1  -1  16  240.63    9.69
  -1  -1  16  223.20    9.66
  -1   1  16  234.47    9.49
  -1  -1  16  233.38    8.20
   1  -1 -16  238.16    9.67
   1   1 -16  239.92    9.63
  -1   1  15   33.40    4.05
  -1  -1  15   31.11    3.36
  -1  -1  15   34.54    4.52
  -1   1  15   41.98    5.03
  -1  -1  15   39.10    3.90
   1   1 -15   34.93    5.06
  -1   1  15   41.93    4.79
  -1  -1  15   34.43    4.81
   1  -1 -15   26.77    4.65
   1   1 -15   26.58    4.46
  -1  -1  15   36.95    4.14
  -1  -1  14  161.78    7.09
  -1   1  14  150.26    7.10
   1  -1 -14  157.91    7.13
   1   1 -14  158.25    7.03
  -1  -1  14  149.58    6.00
   1   1 -14  148.48    7.12
  -1  -1  14  152.59    6.26
  -1  -1  14  145.43    5.49
  -1   1  14  150.11    6.00
  -1  -1  14  155.32    7.11
  -1   1  14  141.35    6.77
  -1  -1  13  177.55    7.04
  -1   1  13  169.37    7.01
   1  -1 -13  161.95    6.89
  -1  -1  13  161.46    6.46
   1   1 -13  159.75    7.13
   1   1 -13  162.97    6.80
  -1  -1  13  166.38    5.75
   1   1 -13  174.47    5.65
  -1   1  13  174.19    6.36
   1  -1 -13  178.93    6.35
  -1  -1  13  174.32    7.08
  -1   1  13  159.34    6.77
  -1   1  12  553.65   13.97
   1  -1 -12  557.53   13.92
   1   1 -12  554.11   13.23
  -1   1  12  515.02   14.22
  -1   1  12  540.21   14.54
  -1  -1  12  554.03   14.58
  -1   1  12  540.13   14.41
   1  -1 -12  524.52   14.51
  -1   1  12  577.85   14.59
  -1  -1  12  562.82   14.67
   1   1 -12  580.62   14.68
  -1  -1  12  556.88   13.33
  -1   1  12  549.47   14.36
   1   1 -12  580.83   15.04
  -1  -1  12  560.99   14.24
  -1  -1  12  560.84   14.83
  -1   1  12  540.26   14.43
  -1  -1  11  118.07    5.24
  -1   1  11  122.84    5.28
  -1   1  11  112.48    5.16
  -1  -1  11  118.76    5.42
   1  -1 -11  106.83    5.14
   1   1 -11  117.84    5.17
  -1   1  11  108.86    5.17
  -1  -1  11  115.42    5.31
   1   1 -11  122.15    5.57
  -1  -1  11  113.29    4.95
  -1   1  11  117.84    5.14
  -1  -1  11  111.78    4.26
   1   1 -11  117.57    4.22
  -1   1  11  113.54    4.72
   1  -1 -11  122.23    4.82
   1   1 -11  122.51    5.12
  -1   1  11  113.98    5.02
  -1  -1  11  123.95    5.37
   1  -1 -10   53.79    3.11
  -1   1  10   58.79    3.40
   1   1 -10   51.66    2.71
  -1  -1  10   56.93    3.13
  -1   1  10   51.54    3.44
  -1   1  10   56.65    3.56
  -1  -1  10   58.54    3.56
  -1  -1  10   57.10    3.74
  -1   1  10   50.35    3.60
   1  -1 -10   55.90    3.59
   1   1 -10   58.43    3.58
  -1   1  10   55.10    3.59
  -1  -1  10   56.88    3.67
  -1  -1  10   55.42    2.83
  -1   1  10   50.30    3.47
  -1  -1  10   57.99    3.40
   1   1 -10   58.76    3.82
  -1  -1  10   53.60    3.59
   1   1 -10   55.20    3.44
  -1   1  10   57.62    3.50
   1  -1  -9  292.62    8.01
  -1   1   9  306.50    8.14
   1   1  -9  278.56    7.45
  -1   1   9  289.46    8.20
  -1  -1   9  297.00    7.56
  -1   1   9  300.46    8.45
  -1  -1   9  291.23    8.30
  -1  -1   9  299.51    8.65
  -1   1   9  254.49    8.35
   1  -1  -9  303.25    8.47
   1   1  -9  308.64    8.37
  -1  -1   9  304.58    8.49
  -1   1   9  299.21    8.39
   1   1  -9  299.80    8.72
  -1  -1   9  298.56    8.21
  -1   1   9  309.57    8.37
   1  -1  -9  301.39    8.88
   1   1  -9  293.76    8.29
  -1  -1   9  310.23    8.54
  -1   1   9  287.77    8.21
   1  -1  -8  396.03   10.10
   1   1  -8  387.16    8.37
  -1   1   8  389.63    8.35
  -1   1   8  400.09    9.85
   1  -1  -8  399.77    9.84
  -1  -1   8  420.13    9.60
  -1   1   8  370.10    9.89
  -1  -1   8  403.28    9.37
  -1   1   8  387.88   10.06
  -1  -1   8  394.91   10.01
  -1   1   8  395.76   10.22
  -1  -1   8  385.62   10.31
   1   1  -8  405.18   10.36
  -1  -1   8  392.84    8.28
  -1   1   8  382.12    8.29
  -1  -1   8  392.28    9.85
   1  -1  -8  402.40   10.58
  -1   1   8  379.67    9.99
  -1  -1   8  400.20   10.21
   1   1  -8  391.67    9.99
  -1   1   8  376.19    9.86
  -1   1   8  404.78   10.10
  -1  -1   8  398.16   10.11
   1   1  -8  398.58   10.03
  -1  -1   7 1060.41   23.26
  -1   1   7 1068.63   23.23
   1   1  -7 1044.48   23.17
  -1  -1   7 1053.43   23.02
  -1   1   7 1055.95   23.25
   1  -1  -7 1079.91   23.65
   1  -1  -7 1059.17   23.04
  -1   1   7 1023.65   23.05
  -1  -1   7 1057.69   22.57
  -1  -1   7 1042.10   23.16
   1   1  -7 1086.32   23.52
  -1  -1   7 1104.61   23.61
  -1   1   7 1061.55   23.39
   1  -1  -7 1065.48   23.28
  -1   1   7 1075.22   23.13
   1   1  -7 1041.72   23.22
  -1  -1   7 1063.69   23.36
   1   1  -7 1054.35   21.93
  -1   1   7 1036.30   21.87
  -1   1   7 1068.27   21.80
  -1  -1   7 1048.47   21.79
  -1   1   6    5.43    0.71
   1   1  -6    6.05    1.37
  -1  -1   6    4.63    1.24
  -1   1   6    4.78    1.31
  -1   1   6    5.56    1.44
  -1   1   6    5.36    1.43
   1   1  -6    5.72    1.47
  -1  -1   6    4.15    1.39
   1  -1  -6    7.09    1.50
  -1  -1   6    6.04    1.55
   1   1  -6    6.45    1.07
  -1  -1   6    5.52    1.07
  -1   1   6    2.37    1.19
   1   1  -6    8.01    0.75
   1  -1  -6    5.40    0.68
   1   1  -6    6.72    1.61
  -1  -1   6    4.99    1.63
  -1   1   6    5.97    1.51
  -1  -1   6    2.37    1.05
  -1   1   6    3.27    1.43
  -1   1   6    5.08    0.67
  -1  -1   6    4.80    0.63
  -1  -1   5  497.43   11.38
  -1   1   5  496.44   11.37
  -1   1   5  500.55   10.58
   1   1  -5  506.61   10.63
   1   1  -5  500.10   10.91
  -1   1   5  490.02   11.36
  -1   1   5  496.14   10.57
  -1  -1   5  464.55   10.89
   1   1  -5  503.36   10.54
  -1  -1   5  494.70   10.55
  -1  -1   5  508.25   11.64
   1  -1  -5  498.59   10.59
  -1  -1   5  494.61   11.19
  -1   1   5  493.67   11.51
   1   1  -5  513.83   11.43
  -1  -1   5  491.71   11.19
   1   1  -4 1559.96   32.09
  -1  -1   4 1531.41   31.48
   1   1  -4 1534.38   31.46
  -1  -1   4 1578.29   32.27
  -1   1   4 1540.75   32.14
  -1  -1   4 1514.84   31.87
   1  -1  -4 1543.71   31.52
  -1   1   4 1553.18   31.50
  -1   1   4 1550.46   32.12
   1   1  -4 1542.77   31.68
   1  -1  -4 1403.92   32.03
  -1  -1   4 1585.06   31.63
  -1  -1   4 1541.35   32.03
   1   1  -4 1476.49   31.93
  -1   1   4 1486.17   32.05
  -1  -1   4 1547.57   31.94
  -1  -1   3 1000.77   21.27
   1  -1  -3 1005.24   21.45
  -1  -1   3 1049.03   20.94
  -1  -1   3 1019.54   21.14
  -1  -1   3 1007.89   21.37
   1   1  -3 1014.54   21.36
   1   1  -3  991.44   21.37
  -1   1   3  979.40   21.41
   1  -1  -3 1013.96   21.43
   1   1  -3 1021.77   21.09
   1  -1  -3 1016.14   21.06
  -1   1   3  994.25   21.03
  -1  -1   3  995.16   21.00
   1   1  -3 1009.77   20.99
  -1  -1   3 1010.15   21.31
   1  -1  -3 1024.20   21.41
  -1   1   3  975.46   21.36
   1   1  -3  991.30   21.28
   1   1  -2 1371.14   28.95
  -1  -1   2 1413.93   28.96
   1  -1  -2 1405.20   28.83
  -1   1   2 1367.13   28.80
  -1  -1   2 1375.63   28.77
   1   1  -2 1404.38   28.76
  -1  -1   2 1395.81   28.77
   1   1  -2 1424.29   28.76
   1  -1  -2 1430.98   29.04
  -1   1   2 1349.79   29.00
  -1  -1   2 1361.49   28.88
   1   1  -2 1403.29   28.87
  -1   1   1 1175.95   25.12
   1   1  -1 1229.01   25.04
  -1  -1   1 1190.68   25.05
   1  -1  -1 1313.85   25.25
  -1  -1   1 1214.19   25.14
   1   1  -1 1205.02   25.14
   1  -1  -1 1228.73   25.11
  -1   1   1 1214.96   25.09
   1  -1  -1 1210.56   25.13
  -1  -1   1 1195.80   24.92
   1   1  -1 1218.38   24.90
  -1   1   0 4292.71   88.12
   1  -1   0 4399.13   88.13
  -1  -1   0 4291.58   88.15
  -1   1   0 4331.05   88.01
   1  -1   0 4417.45   88.02
   1   1   0 4333.78   88.16
  -1  -1   0 4333.74   88.15
   1   1   0 4349.98   88.07
  -1  -1   0 4274.39   88.08
   1  -1   1   80.33    2.38
  -1   1  -1   79.75    2.37
   1   1   1   92.52    2.37
  -1  -1  -1   85.37    2.30
  -1  -1  -1   81.97    2.32
   1   1   1   81.22    2.32
   1   1   1   82.85    2.35
  -1  -1  -1   84.67    2.33
  -1   1  -1   79.81    2.20
   1  -1   1   80.33    2.20
   1   1   1   85.20    2.13
  -1  -1  -1   80.89    2.12
  -1  -1  -1   86.12    1.98
   1   1   1   84.70    1.98
  -1  -1  -1   75.84    2.14
   1   1   1   80.01    2.14
  -1  -1  -1   80.53    2.15
  -1  -1  -1   82.30    2.36
   1   1   1   87.08    2.18
  -1  -1  -2  914.73   18.77
   1   1   2  918.08   18.79
  -1  -1  -2  923.56   19.27
   1   1   2  890.39   19.25
  -1   1  -2  921.91   19.24
   1   1   2  907.87   19.14
  -1  -1  -2  947.20   19.15
  -1  -1  -2  860.70   19.25
   1   1   2  926.79   19.32
   1  -1   2  928.57   18.89
  -1  -1  -2  909.73   19.11
   1   1   2  901.45   19.10
  -1  -1  -2  927.04   19.17
   1   1   2  869.63   19.19
   1   1   2  906.13   18.98
  -1  -1  -2  948.91   18.98
   1  -1   2  897.87   19.32
  -1   1  -2  902.41   19.32
  -1   1  -2  895.26   18.96
   1  -1   2  909.59   18.97
   1   1   2  915.81   18.91
  -1  -1  -2  900.01   18.93
  -1  -1  -3  910.03   18.89
   1   1   3  900.01   18.90
   1  -1   3  903.54   19.39
  -1   1  -3  913.75   19.37
  -1  -1  -3  904.44   19.32
   1   1   3  876.47   19.31
   1  -1   3  893.92   19.30
  -1  -1  -3  914.77   19.25
   1   1   3  906.13   19.26
  -1   1  -3  905.41   19.29
   1  -1   3  923.29   19.04
  -1  -1  -3  863.22   19.35
   1   1   3  912.42   19.10
   1   1   3  921.74   19.22
  -1  -1  -3  878.48   19.21
  -1   1  -3  887.89   19.20
   1   1   3  877.19   19.09
  -1  -1  -3  934.75   19.12
  -1   1  -3  908.61   19.40
   1   1   3  891.41   18.77
  -1  -1  -3  902.87   18.80
   1  -1   3  910.01   18.85
  -1   1  -3  902.96   18.83
   1   1   3  875.33   19.23
   1   1   4 8057.74  162.00
   1  -1   4 8015.01  161.98
   1   1   4 7945.11  161.90
  -1  -1  -4 7900.59  162.05
  -1   1  -4 8006.32  162.08
   1   1   4 8173.78  162.20
  -1  -1  -4 7924.88  161.30
   1   1   4 7914.73  161.28
   1   1   4 7974.68  161.91
  -1  -1  -4 8121.26  161.67
   1   1   4 7819.40  161.67
  -1   1  -4 7955.42  162.08
   1   1   4 8050.22  161.91
  -1   1  -4 8016.15  161.33
   1  -1   4 7822.49  161.34
   1  -1   5   82.58    3.16
  -1   1  -5   81.38    3.11
   1   1   5   86.15    2.96
  -1  -1  -5   81.01    2.74
  -1   1  -5   85.12    3.04
   1  -1   5   88.17    3.01
   1   1   5   81.17    2.95
   1  -1   5   81.85    2.38
   1   1   5   74.52    2.83
  -1   1  -5   83.85    2.20
  -1  -1  -5   83.95    3.05
  -1   1  -5   83.04    3.07
   1   1   5   82.94    2.95
   1   1   5   80.99    3.14
  -1  -1  -5   78.93    2.17
   1   1   5   79.77    2.22
  -1   1  -5   81.09    2.21
   1  -1   5   78.79    2.20
  -1   1  -6 2217.47   44.88
   1   1   6 2233.22   44.90
   1  -1   6 2244.05   46.06
   1   1   6 2117.08   46.09
  -1   1  -6 2143.48   46.02
  -1  -1  -6 2200.71   46.13
  -1  -1  -6 2129.44   46.15
   1   1   6 2227.52   46.04
   1  -1   6 2302.57   46.39
  -1  -1  -6 2231.91   46.03
  -1   1  -6 2134.63   46.20
   1  -1   6 2196.03   46.24
  -1   1  -6 2258.43   46.12
  -1  -1  -6 2201.76   45.77
   1  -1   6 2187.72   45.27
   1   1   6 2082.24   45.85
   1   1   6 2178.63   46.10
  -1  -1  -6 2230.49   46.17
   1   1   6 2186.04   46.15
  -1   1  -6 2192.63   46.13
   1  -1   6 2212.13   46.18
   1   1   6 2216.27   46.02
  -1   1  -6 2219.71   46.12
   1   1   6 2359.10   46.36
  -1  -1  -6 2188.46   44.84
  -1   1  -6 2149.30   44.82
   1  -1   6 2164.28   44.85
   1  -1   7  494.59   11.21
   1   1   7  488.60   11.81
   1  -1   7  500.55   12.21
   1  -1   7  501.40   12.28
   1   1   7  504.47   12.04
  -1   1  -7  501.35   12.19
  -1  -1  -7  514.96   12.08
   1   1   7  489.27   12.18
  -1   1  -7  504.79   12.16
   1   1   7  505.96   12.21
  -1  -1  -7  515.61   12.20
   1  -1   7  517.29   12.24
   1   1   7  498.01   12.00
   1   1   7  511.24   12.26
   1  -1   7  480.27   11.91
  -1   1  -7  500.70   12.17
  -1   1  -7  493.72   10.56
  -1  -1  -7  503.33   10.56
  -1   1  -7  489.07   10.65
   1   1   7  500.73   10.63
   1   1   7  517.13   12.11
  -1  -1  -7  510.75   12.33
  -1  -1  -7  504.11   12.21
   1  -1   7  498.77   12.04
  -1   1  -7  514.68   12.07
  -1   1  -7  509.06   12.08
   1   1   7  489.80   11.78
  -1  -1  -7  497.15   11.74
   1   1   8  651.73   15.05
   1  -1   8  640.27   14.42
   1  -1   8  660.88   15.57
   1   1   8  679.18   15.44
  -1   1  -8  636.63   15.50
   1  -1   8  665.22   15.64
  -1  -1  -8  644.06   15.34
   1   1   8  652.09   15.51
  -1  -1  -8  664.67   15.48
  -1   1  -8  672.67   15.53
   1  -1   8  651.20   15.52
   1   1   8  653.79   15.51
   1  -1   8  654.26   15.27
   1   1   8  658.48   15.58
  -1   1  -8  675.67   15.62
   1   1   8  641.74   15.25
  -1  -1  -8  653.74   13.47
  -1   1  -8  636.37   13.43
  -1   1  -8  635.31   15.36
  -1  -1  -8  647.89   15.51
   1  -1   8  653.78   15.30
   1   1   8  674.76   15.43
  -1  -1  -8  632.69   15.59
   1   1   8  631.78   15.09
  -1  -1  -8  647.06   15.01
  -1   1  -8  642.28   15.31
  -1   1  -8  649.44   13.51
  -1   1  -9   93.11    4.26
   1   1   9   88.92    4.33
   1  -1   9   92.08    4.28
   1  -1   9   95.97    4.16
   1   1   9   96.48    4.43
   1   1   9   96.95    4.16
  -1   1  -9   98.00    4.46
  -1  -1  -9   99.32    4.50
   1   1   9   97.17    4.28
  -1  -1  -9   93.16    4.28
  -1   1  -9   96.73    4.26
   1  -1   9   99.57    4.24
   1   1   9   94.08    3.92
   1  -1   9   97.94    3.46
   1  -1   9   98.70    4.38
   1   1   9   92.41    4.27
  -1   1  -9  100.07    4.21
   1   1   9   93.45    4.10
  -1  -1  -9   95.69    3.96
  -1   1  -9   85.25    4.29
   1   1   9  100.37    4.41
   1  -1   9   98.70    4.56
  -1  -1  -9   96.99    4.27
   1   1  10  160.85    6.08
  -1   1 -10  177.30    6.20
   1  -1  10  157.35    6.06
   1   1  10  162.11    6.12
   1   1  10  163.93    5.86
   1  -1  10  171.70    5.89
   1  -1  10  171.12    6.01
  -1   1 -10  159.03    6.15
   1   1  10  161.94    5.99
  -1  -1 -10  180.25    6.42
  -1   1 -10  158.56    6.02
   1  -1  10  165.63    5.00
   1   1  10  158.84    5.54
   1  -1  10  156.82    6.10
   1   1  10  155.23    6.00
   1   1  10  166.55    5.83
  -1   1 -10  164.80    5.90
  -1  -1 -10  159.62    6.05
   1   1  10  188.86    6.24
  -1  -1 -10  157.67    5.96
  -1   1 -10  172.40    6.24
   1  -1  10  166.42    6.31
   1  -1  11  258.25    8.35
   1   1  11  249.97    8.29
   1   1  11  243.41    8.20
   1   1  11  240.73    7.85
   1  -1  11  263.53    8.07
   1   1  11  255.14    7.94
  -1   1 -11  239.45    7.93
   1  -1  11  249.59    8.00
  -1   1 -11  259.76    8.36
   1   1  11  262.86    8.15
  -1   1 -11  270.89    8.38
   1  -1  11  261.50    7.04
   1   1  11  256.42    7.65
   1  -1  11  245.30    8.33
  -1   1 -11  251.37    8.23
  -1  -1 -11  247.51    8.14
   1  -1  11  246.06    8.37
   1   1  11  264.66    8.30
   1   1  11  240.05    8.12
  -1   1 -12   15.55    3.14
  -1  -1 -12   17.64    3.36
   1   1  12   10.77    2.90
   1  -1  12   18.39    3.35
   1  -1  12   18.49    3.56
   1   1  12   17.77    3.36
   1  -1  12   16.87    3.30
   1   1  12   16.96    3.47
  -1   1 -12   17.99    3.30
   1  -1  12   17.89    3.32
  -1   1 -12   16.16    3.07
   1  -1  12   16.63    2.30
   1   1  12   15.96    3.29
   1   1  12   14.45    2.75
   1   1  12   16.27    3.52
   1   1  12    8.87    2.96
  -1   1 -12   14.71    3.33
   1   1  13    9.37    2.79
   1   1  13   11.26    3.34
   1  -1  13   13.23    3.71
  -1   1 -13    7.90    3.84
  -1   1 -13   15.49    3.62
   1  -1  13   12.62    2.46
   1  -1  13   15.75    3.86
   1   1  13   11.43    3.48
   1   1  13    8.64    3.54
  -1   1 -13    8.40    3.43
  -1  -1 -13   12.84    3.51
   1   1  14   -2.68    3.68
   1  -1  14    0.59    3.92
  -1   1 -14   -0.57    3.87
  -1   1 -14    1.72    3.41
  -1  -1 -14    1.13    3.71
   1  -1  14   -1.77    4.02
   1   1  14    2.32    3.32
   1  -1  14    0.59    2.49
   1   1  14    2.73    3.03
   1   1  14    2.01    3.80
  -1   1 -15  134.01    7.14
   1   1  15  129.42    5.97
   1  -1  15  129.55    5.21
   1   1  15  135.27    6.67
   1  -1  15  122.73    7.03
  -1  -1 -15  130.25    7.06
   1  -1  15  129.24    7.17
   1   1  15  131.98    7.31
  -1   1 -15  132.37    7.04
   1   1  15  128.76    7.06
   1  -1  15  135.44    6.94
   1   1  16   16.94    4.70
   1  -1  16   17.84    4.82
   1   1  16   16.36    4.51
   1  -1  16   16.40    4.90
   1   1  16   17.46    3.77
  -1   1 -16   22.06    5.02
  -1   1 -16   17.90    4.94
  -1  -1 -16   22.43    5.03
   1  -1  16   22.65    4.69
   1   1  16   16.27    4.85
   1   1  17   -0.76    5.01
   1  -1  17   10.56    5.35
   1   1  17   10.73    5.01
   1  -1  17   -3.76    4.79
   1   1  17    6.60    3.77
  -1   1 -17    1.79    5.42
  -1  -1 -17    4.35    4.97
  -1   1 -17    0.36    5.16
   1  -1  17   -3.45    5.12
   1   1  17    1.46    5.15
   1   1  18   38.82    6.46
   1  -1  18   27.96    6.38
   1   1  18   30.39    5.73
   1  -1  18   33.97    6.17
   1   1  18   31.37    4.79
  -1   1 -18   26.00    6.12
   1  -1  18   31.11    5.92
   1   1  18   38.53    6.44
  -1   1 -18   34.55    6.48
  -1  -1 -18   31.27    6.18
   1   1  19   39.00    5.14
   1   1  19   38.78    6.45
   1  -1  19   36.96    7.04
  -1  -1 -19   32.27    6.65
  -1   1 -19   39.00    6.88
   1   1  19   45.35    6.61
   1  -1  19   29.41    6.42
   1  -1  19   28.59    6.85
   1   1  19   27.92    6.67
   1  -1  20   20.04    6.69
   1   1  20   16.14    6.58
   1   1  20    9.29    6.90
   1  -1  20    9.67    6.49
  -1   1 -20   11.15    6.74
  -1  -1 -20   13.85    6.79
   1  -1  20   10.58    6.43
   1   1  20    2.68    6.86
  -1  -2  21   14.64    7.22
  -1   2  21   17.50    6.57
   1  -2 -21   12.71    7.08
  -1   2  21   25.07    7.29
  -1  -2  21   25.60    7.37
   1   2 -21   16.87    7.31
  -1   2  21   13.89    7.18
  -1  -2  21   20.69    6.85
  -1   2  20   63.53    7.77
  -1   2  20   56.18    7.31
  -1  -2  20   57.25    7.96
   1  -2 -20   59.98    7.73
  -1  -2  20   70.33    7.60
  -1   2  20   55.64    7.68
   1   2 -20   65.26    7.69
   1   2 -20   65.93    8.16
  -1   2  19   11.84    5.85
  -1   2  19   20.46    6.17
  -1  -2  19   21.85    6.33
   1  -2 -19   31.25    6.69
   1   2 -19   28.95    6.42
  -1   2  19   15.41    5.73
  -1  -2  19   22.81    6.43
   1   2 -19   27.32    6.62
  -1   2  18   46.33    6.26
  -1  -2  18   44.02    6.40
  -1   2  18   42.07    6.54
   1  -2 -18   56.74    6.69
   1   2 -18   50.21    6.43
  -1  -2  18   42.22    6.53
  -1   2  18   39.93    5.88
   1   2 -18   42.23    6.37
  -1   2  17   -0.71    5.00
  -1  -2  17   -1.55    5.04
  -1   2  17    3.57    4.45
  -1   2  17    8.70    5.24
  -1  -2  17    9.40    4.71
   1  -2 -17    4.69    4.92
   1   2 -17   -0.35    4.82
   1   2 -17    1.11    5.12
  -1   2  16   68.40    6.16
  -1   2  16   80.88    6.29
  -1  -2  16   65.34    5.99
  -1   2  16   78.68    4.20
  -1   2  16   79.28    5.90
  -1  -2  16   66.55    6.39
   1  -2 -16   77.11    6.16
   1   2 -16   84.70    6.11
   1   2 -16   83.84    6.38
   1  -2 -15   30.45    4.77
   1   2 -15   26.61    4.49
  -1  -2  15   27.67    4.06
  -1  -2  15   32.83    5.15
  -1   2  15   30.00    4.26
  -1  -2  15   31.30    3.17
  -1   2  15   21.26    4.38
  -1  -2  15   22.17    4.55
  -1  -2  15   17.60    3.58
  -1   2  15   30.65    3.13
  -1   2  15   27.73    4.62
   1   2 -15   29.69    4.82
  -1   2  14  305.17    9.42
  -1  -2  14  283.06   10.24
   1   2 -14  300.01   10.09
  -1   2  14  310.21   10.24
  -1  -2  14  309.25   10.20
  -1   2  14  292.64    8.21
  -1  -2  14  285.95    8.82
  -1   2  14  295.26    9.70
  -1  -2  14  289.83    9.24
   1  -2 -14  297.57   10.13
  -1  -2  14  297.86    8.16
  -1   2  14  270.70    9.87
   1   2 -14  293.55   10.37
  -1  -2  13  334.64    8.81
  -1  -2  13  334.11   10.41
  -1   2  13  338.56   10.55
  -1   2  13  335.70   10.24
  -1  -2  13  329.43   10.82
  -1   2  13  346.09    8.87
  -1  -2  13  334.66    9.38
  -1  -2  13  320.81    9.89
   1   2 -13  352.50   10.92
   1   2 -13  323.68    8.59
  -1   2  13  336.05   10.10
   1  -2 -13  327.73    9.91
   1   2 -13  343.64   10.55
   1  -2 -13  316.87   10.42
  -1  -2  13  345.12    9.92
   1   2 -12   24.95    3.45
  -1   2  12   30.67    3.69
   1  -2 -12   32.72    3.61
  -1  -2  12   26.96    3.74
  -1  -2  12   34.05    3.88
   1  -2 -12   35.49    3.55
   1   2 -12   26.91    2.32
  -1   2  12   32.48    3.67
  -1  -2  12   32.46    3.54
  -1   2  12   25.08    3.65
  -1   2  12   31.50    3.58
   1   2 -12   27.59    3.78
  -1  -2  12   25.14    2.93
  -1   2  12   29.90    3.72
  -1   2  12   35.11    3.52
  -1  -2  12   32.06    2.50
  -1  -2  12   32.75    3.29
  -1   2  12   27.82    3.43
  -1  -2  12   25.60    3.18
  -1   2  12   26.03    3.51
   1   2 -12   29.75    3.49
   1  -2 -11  371.05   10.23
  -1   2  11  385.56   10.28
   1   2 -11  361.74    9.00
  -1   2  11  353.73   10.16
  -1  -2  11  355.10   10.67
   1   2 -11  353.90   10.33
  -1   2  11  317.44   10.27
  -1  -2  11  375.05    9.54
  -1  -2  11  379.31    9.14
  -1   2  11  381.78   10.57
  -1  -2  11  363.16   10.38
  -1   2  11  336.01   10.27
   1   2 -11  373.35   10.76
  -1   2  11  374.03   10.68
   1  -2 -11  378.47   10.60
  -1  -2  11  370.39   10.08
  -1   2  11  367.98   10.36
  -1  -2  11  357.23   10.01
  -1   2  11  376.35   10.44
  -1  -2  11  370.51   10.59
   1   2 -11  367.91   10.42
  -1  -2  10  611.09   12.89
   1  -2 -10  608.15   15.28
  -1  -2  10  637.35   14.97
  -1  -2  10  607.05   14.32
  -1   2  10  609.89   15.17
   1   2 -10  607.30   15.18
  -1  -2  10  632.81   15.38
  -1   2  10  612.63   15.14
   1   2 -10  605.01   13.08
  -1   2  10  593.80   12.99
   1   2 -10  616.28   15.23
  -1   2  10  621.35   14.98
  -1  -2  10  618.91   15.53
   1  -2 -10  602.87   14.97
  -1   2  10  618.67   15.05
  -1  -2  10  640.20   13.98
  -1   2  10  625.96   15.32
  -1  -2  10  616.65   15.12
   1   2 -10  647.40   15.61
  -1   2  10  611.12   15.27
   1   2 -10  623.34   12.96
  -1  -2  10  620.69   14.86
  -1   2  10  611.35   15.17
  -1   2  10  616.01   12.91
  -1  -2   9 1156.45   25.27
   1  -2  -9 1126.47   25.54
  -1   2   9 1203.29   25.66
  -1   2   9 1144.14   25.43
   1   2  -9 1132.02   25.43
  -1  -2   9 1139.03   25.60
  -1   2   9 1160.40   23.62
   1   2  -9 1099.15   23.67
   1  -2  -9 1106.53   25.31
  -1   2   9 1162.54   25.43
  -1  -2   9 1156.64   23.60
  -1  -2   9 1063.71   24.28
  -1   2   9 1115.17   25.53
  -1  -2   9 1125.58   25.32
   1   2  -9 1134.65   25.79
  -1  -2   9 1156.53   25.81
   1   2  -9 1140.34   25.50
  -1   2   9 1115.56   25.19
  -1   2   9 1156.33   23.62
  -1   2   9 1128.91   25.54
  -1   2   9 1127.35   25.50
  -1  -2   9 1123.05   25.09
  -1   2   8   70.41    3.28
  -1  -2   8   69.88    3.58
   1   2  -8   68.26    3.39
  -1   2   8   67.29    3.32
   1  -2  -8   71.34    3.40
  -1   2   8   71.65    2.23
  -1  -2   8   70.26    2.22
  -1   2   8   74.13    3.49
  -1  -2   8   70.73    3.49
   1   2  -8   69.17    3.37
   1   2  -8   74.99    2.17
  -1   2   8   72.30    3.51
  -1  -2   8   67.81    3.25
   1   2  -8   77.21    3.70
  -1   2   8   73.39    3.51
  -1   2   8   66.88    3.53
  -1  -2   8   76.35    3.20
   1  -2  -8   78.88    3.61
  -1  -2   8   69.20    3.32
  -1   2   8   69.61    2.18
  -1   2   8   53.76    3.37
  -1  -2   8   63.54    2.70
  -1   2   8   72.60    2.56
   1   2  -7 1779.80   37.51
  -1   2   7 1799.85   37.55
  -1   2   7 1745.23   37.23
  -1  -2   7 1732.54   37.73
   1  -2  -7 1791.17   37.57
  -1  -2   7 1764.64   37.41
  -1  -2   7 1776.84   37.52
  -1   2   7 1736.65   37.40
   1   2  -7 1785.22   37.42
  -1  -2   7 1750.24   36.29
  -1   2   7 1774.75   36.32
  -1   2   7 1752.86   37.54
   1   2  -7 1741.24   36.45
   1  -2  -7 1745.12   37.48
   1   2  -7 1758.71   36.19
  -1  -2   7 1725.58   37.25
   1   2  -7 1682.06   37.63
  -1  -2   7 1778.55   37.13
  -1   2   7 1732.90   37.53
  -1   2   7 1766.09   36.40
  -1   2   7 1762.92   36.25
  -1  -2   6    3.32    1.30
  -1  -2   6    1.96    1.16
   1   2  -6    2.10    1.43
  -1  -2   6    1.98    0.87
  -1   2   6    2.40    0.82
  -1   2   6    7.71    1.57
   1  -2  -6    3.27    1.49
  -1  -2   6    6.50    1.64
   1   2  -6    1.41    1.34
  -1  -2   6    1.21    1.55
   1  -2  -6    2.14    1.43
  -1   2   6    2.44    1.44
   1   2  -6    1.80    0.88
  -1   2   6    1.81    1.46
  -1   2   6    2.39    0.86
   1   2  -6    2.46    0.81
  -1   2   6    2.92    0.83
  -1   2   6    1.27    1.44
   1   2  -6    2.20    1.51
  -1  -2   5 2695.66   55.43
  -1   2   5 2672.86   54.84
  -1  -2   5 2583.02   54.81
  -1   2   5 2692.30   55.45
  -1  -2   5 2732.13   55.49
   1   2  -5 2729.65   55.51
  -1  -2   5 2619.62   55.06
  -1   2   5 2651.87   54.79
   1  -2  -5 2694.95   54.83
  -1   2   5 2679.46   54.45
   1   2  -5 2672.81   54.68
  -1   2   5 2699.28   55.61
   1   2  -5 2689.10   54.75
  -1   2   4  725.68   14.90
  -1   2   4  686.82   15.78
  -1  -2   4  722.47   15.89
  -1   2   4  727.66   15.45
  -1   2   4  720.67   15.97
   1   2  -4  724.91   15.83
  -1  -2   4  721.77   15.72
   1   2  -4  737.48   15.22
  -1  -2   4  704.68   15.51
   1  -2  -4  720.65   15.45
  -1   2   4  708.03   15.41
  -1  -2   4  724.99   15.39
  -1  -2   4  762.22   15.00
  -1   2   4  660.83   16.03
  -1  -2   4  681.26   15.40
   1   2  -4  726.84   15.37
  -1   2   3  450.64   10.67
   1   2  -3  466.71   10.66
  -1  -2   3  480.10   10.71
  -1   2   3  478.32   10.40
   1   2  -3  487.24   10.55
  -1  -2   3  470.40   10.61
  -1  -2   3  465.75   10.37
   1   2  -3  465.87   10.31
  -1   2   3  470.61   10.37
   1  -2  -3  475.85   10.42
  -1  -2   3  467.56   10.07
   1   2  -3  487.14   10.37
  -1  -2   3  470.81   10.40
   1  -2  -3  466.93   10.71
  -1  -2   2   22.12    1.31
   1  -2  -2   21.84    0.82
   1   2  -2   22.00    1.35
  -1   2   2   20.93    0.81
   1   2  -2   24.10    1.18
  -1  -2   2   21.70    1.05
   1   2  -2   24.69    1.03
  -1   2   2   27.51    1.38
   1  -2  -2   21.54    1.30
  -1  -2   2   20.69    1.18
  -1   2   2   20.53    1.12
  -1   2   2   21.90    1.01
   1   2  -2   23.72    1.17
  -1  -2   2   22.28    1.19
   1  -2  -2   23.19    1.22
  -1   2   2   21.35    1.23
  -1   2   2   20.62    1.16
  -1   2   2   29.57    1.47
   1  -2  -2   14.14    1.37
  -1  -2   1 3309.17   66.82
   1   2  -1 3308.80   66.43
   1   2  -1 3192.19   66.82
   1  -2  -1 3290.51   66.41
  -1   2   1 3204.42   66.74
   1  -2  -1 3259.35   66.69
  -1   2   1 3191.10   66.67
  -1  -2   1 3267.07   66.49
   1   2  -1 3278.76   66.23
  -1   2   1 3243.66   66.21
  -1   2   1 3279.79   66.33
   1   2  -1 3280.73   66.69
  -1  -2   1 3184.47   66.70
   1  -2  -1 3548.83   66.91
   1  -2  -1 3224.49   66.49
  -1   2   1 3192.19   66.72
   1  -2  -1 3237.22   66.76
  -1  -2   0  173.52    4.35
   1   2   0  174.01    4.32
   1  -2   0  176.43    4.39
  -1   2   0  172.41    4.35
   1   2   0  178.04    3.90
  -1  -2   0  173.92    3.92
  -1   2   0  178.10    4.51
   1   2   0  167.32    4.38
  -1  -2   0  171.79    4.37
  -1   2   0  172.55    4.37
  -1   2   0  175.24    4.14
   1  -2   0  180.72    4.16
   1   2   1  396.02    8.37
  -1   2  -1  403.99    8.91
   1  -2   1  387.97    9.08
  -1   2  -1  402.67    9.16
  -1  -2  -1  401.19    8.92
   1   2   1  391.93    8.93
   1  -2   1  402.72    8.50
  -1   2  -1  396.64    8.48
  -1  -2  -1  411.49    9.08
   1   2   1  375.43    9.06
  -1  -2  -1  400.39    8.50
   1   2   1  404.28    8.52
  -1  -2  -1  385.30    9.00
  -1  -2  -1  393.34    8.87
   1   2   1  407.82    8.86
  -1   2  -1  382.99    8.87
   1  -2   1  404.01    8.93
   1   2   1  406.99    8.53
  -1  -2  -1  395.95    8.54
  -1  -2  -1  400.97    9.00
  -1  -2  -2   15.70    1.13
   1   2   2   16.55    1.25
   1   2   2   19.44    1.01
  -1  -2  -2   17.23    1.05
  -1  -2  -2   17.40    0.93
   1   2   2   17.80    0.91
  -1   2  -2   14.49    1.29
   1  -2   2   15.50    1.38
  -1   2  -2   19.05    1.07
   1   2   2   18.07    1.40
   1   2   2   17.37    1.05
   1   2   2   16.78    1.24
  -1   2  -2   16.82    1.09
  -1  -2  -2   18.94    1.04
  -1  -2  -2   13.31    1.22
   1  -2   2   18.39    1.16
  -1   2  -2   17.46    1.12
   1   2   2   18.94    1.32
  -1  -2  -2   17.49    1.27
   1   2   2   17.75    1.03
  -1  -2  -2   16.24    1.11
  -1   2  -3 2555.33   51.34
   1   2   3 2441.43   51.50
   1   2   3 2457.87   51.01
  -1  -2  -3 2554.71   51.30
  -1  -2  -3 2523.03   51.48
   1   2   3 2501.51   51.28
  -1   2  -3 2520.65   51.89
  -1  -2  -3 2498.39   51.71
  -1   2  -3 2486.68   51.54
  -1  -2  -3 2560.71   51.45
   1   2   3 2496.52   51.44
   1   2   3 2551.32   51.85
   1  -2   3 2449.06   51.35
  -1   2  -3 2473.92   51.31
  -1  -2  -3 2453.06   51.49
   1   2   3 2522.00   51.47
  -1  -2  -3 2459.89   51.30
   1   2   3 2520.02   51.27
   1   2   4  356.00    8.41
   1   2   4  354.15    7.97
  -1   2  -4  345.31    8.05
   1   2   4  365.68    8.62
  -1   2  -4  357.45    8.73
   1   2   4  352.54    8.26
  -1  -2  -4  355.76    8.59
  -1  -2  -4  363.14    8.46
  -1   2  -4  359.43    8.48
   1   2   4  382.06    8.81
  -1   2  -4  349.21    8.03
   1  -2   4  355.99    8.09
   1   2   4  356.83    8.42
   1   2   4  359.33    7.99
  -1  -2  -4  347.35    8.04
   1   2   5  242.89    5.94
  -1   2  -5  258.91    6.68
  -1   2  -5  242.09    5.77
  -1  -2  -5  232.50    5.76
   1  -2   5  243.01    5.35
   1   2   5  240.89    6.45
   1  -2   5  246.43    6.75
  -1   2  -5  245.32    6.61
   1   2   5  237.15    6.22
   1   2   5  246.03    6.60
  -1   2  -5  242.46    6.39
  -1  -2  -5  247.39    6.41
  -1  -2  -5  242.62    6.60
   1   2   5  256.20    6.73
  -1   2  -5  243.20    5.77
  -1  -2  -5  225.18    6.36
   1   2   5  245.07    6.33
   1   2   5  240.63    6.35
   1   2   5  249.91    5.70
  -1   2  -6  358.47    9.10
  -1  -2  -6  347.61    8.97
  -1  -2  -6  338.04    7.97
  -1   2  -6  342.41    7.97
   1   2   6  363.22    8.96
   1  -2   6  367.68    7.76
   1  -2   6  359.17    9.26
  -1   2  -6  363.18    9.11
   1   2   6  342.04    8.72
  -1  -2  -6  352.62    8.77
   1   2   6  352.24    9.06
  -1  -2  -6  357.87    8.93
   1  -2   6  357.14    8.96
  -1   2  -6  361.53    8.91
   1   2   6  349.74    8.91
   1   2   6  383.37    9.28
  -1   2  -6  346.13    8.89
  -1   2  -6  351.70    7.96
  -1   2  -6  350.75    8.78
   1   2   6  351.35    8.86
   1   2   6  349.71    8.78
   1   2   6  347.87    7.88
  -1   2  -7  102.13    4.04
   1   2   7   85.43    3.44
  -1  -2  -7  107.31    4.03
  -1  -2  -7   99.52    2.84
  -1   2  -7   97.88    2.85
  -1  -2  -7  103.81    3.87
   1   2   7  102.31    3.77
  -1   2  -7  102.18    4.07
   1  -2   7  101.28    4.21
   1  -2   7  101.67    2.82
   1   2   7  100.24    3.92
   1   2   7   93.45    3.99
   1   2   7  103.89    4.00
  -1   2  -7  101.63    3.96
   1  -2   7   98.17    3.96
  -1   2  -7  106.60    4.04
   1   2   7  102.04    4.12
  -1   2  -7   96.46    2.82
   1   2   7  111.53    3.96
   1   2   7   92.79    3.71
  -1   2  -7  101.02    3.84
   1  -2   7   91.90    3.74
   1   2   7   98.77    2.74
   1   2   8  109.26    4.12
   1   2   8  114.05    4.02
  -1   2  -8  108.85    4.44
  -1  -2  -8  113.82    3.06
  -1   2  -8  112.63    3.02
   1   2   8  104.21    2.98
  -1   2  -8  105.84    4.46
   1   2   8  117.31    4.40
  -1  -2  -8  105.06    4.27
   1  -2   8  112.24    4.64
   1   2   8  105.27    4.21
   1  -2   8  110.54    3.25
   1   2   8  119.98    4.64
   1   2   8  108.50    4.43
   1  -2   8  113.62    4.49
  -1   2  -8  116.15    4.49
  -1   2  -8  115.27    4.51
   1   2   8  115.48    4.72
   1   2   8  111.26    4.32
  -1   2  -8  113.70    3.04
   1   2   8  118.25    4.42
   1  -2   8  113.42    4.30
  -1   2  -8  107.08    4.31
   1   2   8  113.20    2.94
   1   2   9 1234.77   26.64
   1   2   9 1191.07   25.11
  -1   2  -9 1189.88   25.10
   1  -2   9 1168.61   26.89
  -1   2  -9 1202.71   26.97
   1   2   9 1234.90   27.07
  -1   2  -9 1209.59   27.14
   1   2   9 1206.68   26.60
   1   2   9 1214.48   26.97
  -1   2  -9 1176.29   27.24
  -1  -2  -9 1202.95   27.06
   1   2   9 1222.45   26.93
   1  -2   9 1225.64   25.59
   1  -2   9 1209.32   27.50
   1   2   9 1193.21   27.26
  -1   2  -9 1249.58   27.12
   1   2   9 1258.69   27.32
   1  -2   9 1213.94   27.22
   1   2   9 1144.12   27.25
   1   2   9 1206.91   26.94
  -1   2  -9 1197.56   27.25
  -1   2  -9 1236.67   25.07
  -1  -2  -9 1209.79   25.11
   1   2   9 1221.79   25.07
  -1   2 -10    8.41    2.69
   1   2  10    8.16    2.56
   1   2  10   12.43    2.33
  -1   2 -10    7.45    0.93
   1   2  10    9.83    0.88
  -1   2 -10    9.48    2.68
   1   2  10    5.87    2.42
  -1  -2 -10    7.52    2.55
   1   2  10    7.36    2.41
   1  -2  10    8.34    2.69
  -1   2 -10   10.33    2.46
  -1   2 -10    7.22    2.58
   1   2  10    9.85    2.63
   1  -2  10    4.66    2.37
   1  -2  10   13.09    3.05
   1   2  10   11.83    2.51
   1  -2  10    9.47    1.55
   1  -2  10   12.41    2.74
   1   2  10    9.63    2.64
  -1   2 -10    6.98    2.60
   1   2  10    8.65    2.82
   1   2  10    7.94    0.80
   1   2  10   15.74    2.92
  -1   2 -10    9.64    0.80
   1   2  11   50.48    3.93
  -1   2 -11   49.89    3.90
   1  -2  11   51.63    4.25
  -1  -2 -11   46.52    3.77
   1   2  11   44.87    3.74
   1   2  11   51.52    3.97
   1  -2  11   63.57    4.16
   1   2  11   49.78    3.69
   1  -2  11   57.75    3.84
  -1   2 -11   52.95    4.01
   1   2  11   48.57    4.06
   1   2  11   48.55    3.78
   1  -2  11   50.82    3.82
  -1   2 -11   52.74    3.92
  -1   2 -11   50.95    3.83
   1   2  11   56.10    3.70
   1   2  11   51.79    3.44
   1   2  11   44.62    3.47
   1  -2  11   37.90    4.02
   1  -2  11   49.52    2.58
   1   2  12   -0.17    2.59
   1  -2  12    1.65    2.95
  -1   2 -12    1.15    2.94
  -1   2 -12    2.37    3.12
   1   2  12   -0.97    2.81
   1  -2  12   -0.80    3.29
   1   2  12    2.79    2.64
   1   2  12    2.82    3.06
  -1  -2 -12   -0.70    2.92
  -1   2 -12   -2.21    2.94
   1  -2  12    0.91    1.79
   1   2  12    6.22    3.15
   1  -2  12    0.25    3.22
   1  -2  12    2.23    2.97
  -1   2 -12    1.22    3.17
   1   2  12    1.63    2.97
   1   2  12    2.24    2.99
   1   2  12    1.50    3.20
  -1   2 -13  599.04   16.40
   1  -2  13  596.08   16.71
  -1  -2 -13  626.22   16.36
   1   2  13  601.39   16.43
   1  -2  13  595.24   16.38
   1   2  13  614.85   16.49
   1  -2  13  610.84   15.83
   1   2  13  591.12   15.63
   1   2  13  612.27   15.58
   1  -2  13  622.63   14.14
  -1   2 -13  622.75   16.45
  -1   2 -13  586.58   16.10
   1   2  13  624.09   15.30
   1   2  14   11.75    3.63
   1  -2  14   12.74    2.39
   1   2  14    8.70    3.83
   1  -2  14   13.64    4.19
  -1   2 -14    6.10    3.59
   1   2  14   19.50    4.40
   1   2  14   12.70    3.25
  -1  -2 -14   11.05    4.11
  -1   2 -14   14.34    4.07
   1   2  14   11.72    3.65
   1  -2  14   11.46    4.28
  -1   2 -14   12.71    4.19
   1  -2  15   19.31    4.72
   1   2  15   10.99    4.03
  -1   2 -15   12.99    4.46
  -1  -2 -15   17.35    4.42
   1   2  15   10.74    4.18
   1  -2  15   11.62    4.60
   1   2  15   11.11    4.50
   1   2  15    9.25    3.50
  -1   2 -15   11.21    4.60
   1  -2  16   12.27    5.08
   1   2  16    9.37    4.24
  -1   2 -16    7.86    4.81
  -1  -2 -16   11.45    4.92
   1  -2  16   14.09    4.50
   1   2  16   10.21    4.80
   1   2  16    5.32    4.86
   1  -2  16    8.05    4.72
   1   2  16    7.54    3.62
  -1   2 -16   16.72    4.92
   1   2  17  129.79    6.35
  -1  -2 -17  133.47    7.88
   1  -2  17  119.60    7.38
   1   2  17  124.52    7.95
   1   2  17  121.19    8.02
   1  -2  17  119.60    7.85
  -1   2 -17  112.90    7.72
   1   2  17  115.52    7.10
   1  -2  17  119.10    8.14
  -1   2 -17  120.00    7.81
   1   2  18   17.16    5.22
   1  -2  18   12.77    5.74
  -1  -2 -18   13.75    5.82
  -1   2 -18   17.35    5.91
   1   2  18   10.14    5.76
   1  -2  18   22.88    5.73
   1  -2  18   17.42    6.06
   1   2  18   10.69    6.19
   1   2  18    8.96    4.08
  -1   2 -18   11.47    5.70
   1  -2  19    3.50    5.91
   1   2  19   -1.73    6.04
  -1   2 -19    5.91    6.63
  -1  -2 -19   -2.95    6.16
   1   2  19    6.58    6.78
   1  -2  19   -7.80    6.22
   1  -2  19    9.51    6.19
   1   2  19   -2.95    5.71
  -1   2 -19    5.28    6.19
   1  -2  20   24.82    6.53
   1   2  20   44.76    7.36
  -1  -2 -20   41.36    7.36
  -1   2 -20   37.67    7.32
   1  -2  20   41.04    7.56
   1   2  20   42.40    7.42
   1   2  20   34.67    6.55
   1  -2  20   43.71    7.81
  -1   2 -20   47.62    7.69
   1  -3 -20    0.45    6.48
  -1   3  20    5.36    6.57
   1   3 -20    1.29    6.46
  -1   3  20   12.99    6.58
  -1  -3  20   -2.99    5.71
  -1  -3  20   -1.00    6.89
  -1   3  20   -5.83    5.74
   1   3 -20    2.23    6.60
   1  -3 -19    0.42    5.81
  -1   3  19    5.46    6.23
   1   3 -19    8.44    5.97
  -1   3  19   -3.37    6.15
  -1  -3  19   -3.21    5.57
  -1   3  19   -1.46    5.45
  -1  -3  19   -0.47    6.45
   1   3 -19   -1.26    6.27
   1  -3 -18    5.13    5.62
  -1   3  18    5.49    5.60
   1   3 -18    4.14    5.40
  -1  -3  18   -3.75    5.41
  -1   3  18   -4.33    5.67
  -1   3  18    8.15    5.05
  -1  -3  18   -4.41    5.80
   1   3 -18   11.87    5.94
   1  -3 -17   20.98    5.30
  -1   3  17   27.72    5.59
   1   3 -17   24.81    5.50
  -1   3  17   29.69    5.53
  -1  -3  17   29.55    5.33
  -1  -3  17   25.94    5.77
  -1   3  17   25.81    5.17
   1   3 -17   22.29    5.63
  -1  -3  16    2.74    3.34
   1  -3 -16    3.08    4.68
  -1   3  16    4.04    4.39
  -1  -3  16   10.25    4.58
  -1   3  16    2.03    4.60
   1   3 -16    3.87    4.36
  -1  -3  16   10.32    4.86
  -1   3  16    8.43    4.23
   1   3 -16   10.42    5.19
  -1   3  15   33.57    4.51
  -1  -3  15   30.36    5.08
   1   3 -15   31.52    4.74
  -1  -3  15   32.65    4.60
  -1   3  15   24.98    4.90
  -1  -3  15   28.20    3.57
   1  -3 -15   36.97    5.05
  -1   3  15   24.19    4.61
  -1   3  15   35.90    3.14
   1   3 -15   41.08    5.10
  -1  -3  14   12.68    4.20
   1  -3 -14   16.00    4.00
   1   3 -14   15.00    4.01
  -1   3  14   11.68    4.05
  -1   3  14   14.87    4.12
  -1  -3  14   12.89    3.69
  -1  -3  14   10.55    2.95
   1   3 -14    7.20    4.02
  -1   3  14   10.23    3.38
  -1  -3  14   13.69    3.54
  -1   3  14   17.64    2.61
   1  -3 -13   53.74    4.75
  -1  -3  13   54.87    4.41
  -1   3  13   43.77    4.26
   1   3 -13   58.35    4.54
  -1  -3  13   57.13    4.94
  -1   3  13   68.56    4.72
   1  -3 -13   57.17    4.33
  -1   3  13   57.53    4.76
  -1   3  13   54.48    4.61
  -1  -3  13   57.07    4.45
   1   3 -13   61.64    5.04
  -1  -3  13   68.86    4.40
  -1  -3  13   50.72    3.50
  -1   3  13   58.78    3.25
  -1  -3  12  170.15    5.91
  -1   3  12  205.21    7.48
  -1   3  12  194.69    5.70
   1  -3 -12  178.51    7.22
  -1  -3  12  197.04    7.04
   1   3 -12  184.43    4.62
  -1   3  12  187.62    4.48
  -1  -3  12  201.61    6.69
  -1   3  12  184.49    7.04
   1   3 -12  171.12    6.93
  -1  -3  12  182.94    7.41
  -1   3  12  201.31    7.15
   1  -3 -12  180.41    7.01
  -1  -3  12  197.63    7.56
  -1   3  12  197.78    7.25
  -1   3  12  185.79    7.18
  -1  -3  12  192.61    7.15
   1   3 -12  197.62    7.54
  -1   3  12  194.53    6.89
   1   3 -12  185.36    4.49
  -1   3  12  186.31    4.41
  -1  -3  11  539.03   11.54
   1   3 -11  514.23   13.83
  -1   3  11  535.44   13.55
   1   3 -11  535.93   11.67
  -1   3  11  546.95   11.60
  -1   3  11  506.32   13.94
  -1  -3  11  497.34   12.60
   1  -3 -11  530.53   14.07
  -1  -3  11  537.32   13.75
   1   3 -11  524.24   13.87
  -1  -3  11  516.92   14.08
  -1   3  11  531.06   13.78
  -1  -3  11  541.97   14.49
  -1   3  11  514.53   13.74
   1  -3 -11  549.40   13.93
  -1   3  11  527.66   13.99
  -1   3  11  511.82   13.89
  -1  -3  11  540.35   13.83
  -1   3  11  541.71   14.22
   1   3 -11  550.17   14.22
   1   3 -11  527.30   11.60
  -1   3  11  513.61   13.87
  -1   3  11  522.95   13.91
  -1  -3  11  519.73   13.28
  -1   3  11  538.40   11.56
  -1   3  10  225.02    7.93
  -1  -3  10  243.99    6.75
   1   3 -10  251.65    7.91
  -1   3  10  254.75    7.61
  -1  -3  10  262.13    6.13
   1  -3 -10  246.88    7.99
  -1  -3  10  263.80    7.91
   1   3 -10  261.77    7.93
  -1   3  10  254.53    7.82
  -1  -3  10  249.81    8.07
  -1  -3  10  260.26    8.33
  -1   3  10  270.40    8.04
   1  -3 -10  253.61    7.92
  -1   3  10  258.32    7.99
  -1  -3  10  245.10    7.67
  -1   3  10  251.00    7.93
   1   3 -10  241.68    8.05
  -1   3  10  250.23    8.07
   1   3 -10  250.21    6.13
  -1   3  10  258.58    6.10
  -1   3  10  247.09    7.89
  -1  -3  10  248.44    7.39
  -1   3  10  232.06    7.77
  -1   3  10  252.83    6.09
   1   3 -10  261.26    6.04
  -1   3   9  764.96   16.19
  -1   3   9  744.49   17.27
   1   3  -9  760.33   17.66
  -1   3   9  741.64   16.09
  -1  -3   9  729.36   16.05
   1  -3  -9  748.13   17.78
  -1  -3   9  741.99   17.62
  -1  -3   9  733.00   17.78
   1   3  -9  748.31   17.55
  -1   3   9  742.94   17.49
  -1  -3   9  745.57   18.04
  -1   3   9  758.63   17.78
   1  -3  -9  733.11   17.68
   1   3  -9  735.70   16.01
  -1   3   9  736.71   17.60
  -1   3   9  736.72   17.65
  -1  -3   9  779.99   17.50
   1   3  -9  760.52   17.89
  -1   3   9  779.26   17.95
  -1   3   9  734.53   16.01
   1   3  -9  763.43   15.99
  -1   3   9  772.09   17.70
  -1   3   9  729.23   17.59
  -1  -3   9  757.65   17.10
  -1   3   8   78.52    2.59
   1   3  -8   75.46    3.71
  -1   3   8   75.74    2.69
   1  -3  -8   75.43    3.73
  -1  -3   8   83.49    3.83
  -1  -3   8   87.06    3.90
   1   3  -8   80.41    3.62
  -1   3   8   78.31    3.63
  -1  -3   8   71.76    3.86
  -1   3   8   78.13    3.85
   1   3  -8   77.13    2.52
   1  -3  -8   77.84    3.76
  -1   3   8   78.47    3.64
  -1  -3   8   80.64    3.48
  -1   3   8   87.73    3.99
   1   3  -8   76.28    3.86
  -1   3   8   80.24    3.79
  -1  -3   8   79.27    3.29
  -1   3   8   73.60    3.69
   1   3  -8   78.61    2.62
  -1   3   8   79.91    3.96
  -1   3   7 2597.11   52.53
   1   3  -7 2372.88   53.14
   1   3  -7 2523.57   53.91
  -1   3   7 2567.35   52.94
  -1  -3   7 2624.57   54.01
   1   3  -7 2584.12   53.69
  -1   3   7 2572.76   53.76
  -1  -3   7 2635.16   53.98
  -1  -3   7 2530.02   54.20
   1   3  -7 2599.60   52.52
   1  -3  -7 2601.48   54.02
  -1   3   7 2566.97   54.06
  -1   3   7 2529.94   53.73
  -1  -3   7 2574.38   53.48
   1   3  -7 2577.72   53.99
  -1   3   7 2564.70   54.05
  -1  -3   7 2556.46   53.25
  -1   3   7 2514.50   53.90
   1   3  -7 2605.48   52.80
  -1   3   7 2450.12   54.01
  -1  -3   6 2118.08   44.03
  -1   3   6 2065.50   43.75
   1   3  -6 2138.88   43.93
  -1   3   6 2079.47   43.19
  -1  -3   6 2071.78   43.87
   1   3  -6 2124.37   43.67
  -1  -3   6 2088.92   44.09
   1  -3  -6 2051.46   44.02
   1   3  -6 2045.55   42.64
  -1   3   6 2090.27   44.08
  -1   3   6 2163.43   44.19
  -1   3   6 2047.92   43.67
  -1   3   6 2105.69   43.98
   1   3  -6 2078.43   43.07
  -1   3   6 2039.95   42.61
  -1  -3   6 2074.93   43.21
  -1  -3   5  565.24   12.94
  -1   3   5  542.90   12.65
   1   3  -5  550.37   12.75
  -1   3   5  551.43   12.32
  -1  -3   5  558.35   12.69
  -1  -3   5  555.94   12.93
   1  -3  -5  537.95   12.94
  -1   3   5  540.39   12.94
   1   3  -5  543.07   11.72
  -1   3   5  540.12   11.66
  -1   3   5  556.40   12.79
   1   3  -5  545.77   12.05
  -1  -3   5  549.54   12.07
   1   3  -5  544.42   12.21
  -1   3   5  539.26   13.01
   1  -3  -5  566.16   12.88
   1   3  -4    2.69    1.24
  -1   3   4    0.21    1.27
   1  -3  -4    0.31    1.32
  -1   3   4    0.16    1.07
  -1  -3   4   -0.43    1.33
  -1   3   4    1.00    1.12
  -1   3   4    0.96    0.61
  -1  -3   4    1.40    0.72
   1   3  -4    1.54    0.70
  -1  -3   4    0.34    0.86
  -1   3   4    0.82    1.16
   1   3  -4    0.51    0.99
  -1   3   4    1.82    1.43
   1  -3  -4    1.81    0.61
  -1   3   3 5439.56  102.33
   1  -3  -3 4925.11  101.23
  -1   3   3 4921.29  101.23
  -1  -3   3 5108.09  102.19
  -1   3   3 5031.36  101.88
   1   3  -3 4924.58  101.58
   1   3  -3 4916.58  101.85
  -1   3   3 4940.42  102.08
  -1   3   3 4888.03  101.89
  -1  -3   3 4999.20  101.24
  -1   3   3 5016.54  101.79
   1   3  -3 5092.65  101.79
   1   3  -3 4989.41  101.09
  -1   3   3 4861.95  101.60
   1  -3  -2 2918.24   58.92
  -1   3   2 2813.87   58.89
  -1  -3   2 2876.87   59.62
  -1   3   2 2942.96   59.45
   1   3  -2 2868.96   58.94
  -1   3   2 2873.65   59.45
   1  -3  -2 2955.32   59.45
   1  -3  -2 2864.04   59.24
  -1   3   2 2864.89   59.31
  -1  -3   2 2890.88   58.53
  -1   3   2 2909.46   59.09
   1   3  -2 2950.62   59.22
  -1  -3   2 2910.07   59.33
   1   3  -2 2892.53   59.36
  -1   3   2 2805.70   58.93
   1  -3  -2 2841.07   58.86
   1   3  -1  153.97    3.76
  -1  -3   1  144.62    3.79
  -1   3   1  128.73    3.99
   1   3  -1  147.51    3.42
   1  -3  -1  140.89    4.02
  -1   3   1  136.80    3.88
   1  -3  -1  144.55    3.91
   1  -3  -1  147.46    4.09
   1  -3  -1  146.95    3.90
   1   3  -1  153.87    4.04
  -1   3   1  140.41    3.54
  -1  -3   1  129.40    4.11
  -1   3   1  148.02    4.08
   1  -3  -1  149.55    3.43
  -1   3   1  135.29    3.43
   1  -3  -1  142.70    3.73
  -1  -3   0 1221.01   25.69
   1   3   0 1243.76   25.66
  -1   3   0 1242.29   26.33
   1   3   0 1259.13   25.70
   1  -3   0 1325.93   26.17
  -1   3   0 1215.02   25.82
   1  -3   0 1247.08   25.83
   1   3   0 1245.84   25.28
   1  -3   0 1233.94   25.41
   1   3   0 1239.36   26.15
   1  -3   0 1226.00   25.35
   1  -3   0 1248.30   26.02
  -1   3   0 1239.95   26.22
  -1  -3   0 1249.43   26.21
   1  -3   0 1261.19   26.23
   1   3   1 2196.10   45.48
  -1   3  -1 2258.11   46.37
   1   3   1 2362.57   45.87
  -1   3  -1 2251.20   45.54
   1  -3   1 2211.45   45.54
   1   3   1 2123.12   46.05
  -1  -3  -1 2272.30   46.07
  -1  -3  -1 2233.75   46.13
  -1  -3  -1 2160.56   46.12
   1   3   1 2199.83   45.33
   1   3   1 2204.51   46.04
   1  -3   1 2257.45   46.14
  -1   3  -1 2230.01   46.13
   1   3   1 2209.08   45.44
  -1   3  -2   21.96    1.67
   1   3   2   21.05    1.06
   1  -3   2   19.89    0.89
  -1   3  -2   20.26    0.88
   1   3   2   19.47    1.75
   1   3   2   20.35    1.66
   1   3   2   18.28    1.07
   1   3   2   18.38    1.12
   1   3   2   20.06    1.43
  -1  -3  -2   21.41    1.46
   1   3   2   18.60    1.45
  -1   3  -2   21.17    1.48
  -1  -3  -2   22.07    1.55
   1   3   3   12.27    1.07
  -1   3  -3   10.42    1.56
  -1  -3  -3   10.06    1.23
   1   3   3   11.12    1.46
   1   3   3   15.03    1.68
   1   3   3   12.83    1.19
  -1   3  -3   11.43    1.24
   1   3   3   15.31    1.55
   1   3   3   14.30    1.20
  -1   3  -3   11.94    1.28
   1   3   3   11.54    1.20
  -1  -3  -3    9.99    1.44
   1   3   4    2.19    1.07
  -1   3  -4    1.57    1.47
   1  -3   4    2.28    1.53
  -1  -3  -4    1.39    1.11
   1   3   4    3.39    1.36
   1   3   4    3.71    1.55
  -1   3  -4    2.44    1.13
   1   3   4    1.29    1.31
  -1  -3  -4    0.11    1.42
  -1   3  -4    2.07    1.06
   1   3   4    2.13    1.14
  -1  -3  -4    1.05    1.30
   1   3   4    1.09    1.38
   1   3   4    0.94    1.02
  -1   3  -5  593.53   13.19
   1   3   5  609.61   13.86
   1  -3   5  601.81   14.15
  -1   3  -5  601.35   14.03
   1   3   5  586.32   13.30
  -1   3  -5  589.70   13.88
  -1  -3  -5  596.77   13.74
   1   3   5  595.25   13.82
  -1   3  -5  572.85   13.46
  -1  -3  -5  580.54   13.85
   1   3   5  625.54   14.03
   1   3   5  590.15   13.51
   1   3   5  578.22   12.89
   1   3   5  579.97   13.02
  -1  -3  -5  583.35   13.29
   1   3   6    9.26    1.71
  -1   3  -6    9.64    1.62
   1   3   6    8.39    1.60
  -1  -3  -6   11.93    1.68
  -1   3  -6   17.81    2.10
   1   3   6   10.68    1.81
  -1   3  -6    9.33    1.93
   1  -3   6   12.44    2.17
   1   3   6    7.78    1.85
  -1   3  -6    9.94    1.60
   1  -3   6   11.81    1.87
   1   3   6    6.54    1.69
   1   3   6    7.66    1.88
  -1  -3  -6   11.97    1.91
   1   3   6    8.63    1.18
  -1   3  -6    9.31    1.33
   1   3   6   10.56    1.71
  -1  -3  -7 1963.21   41.51
   1   3   7 1982.08   41.41
  -1   3  -7 2014.28   41.96
   1  -3   7 1943.07   42.25
  -1   3  -7 1950.30   41.97
   1   3   7 1854.81   40.86
   1   3   7 1976.77   41.65
   1   3   7 1966.20   41.53
  -1   3  -7 1960.12   41.43
   1   3   7 2005.01   41.87
   1   3   7 1986.18   41.96
   1   3   7 1959.81   41.65
  -1   3  -7 1977.32   41.55
   1  -3   7 1979.45   41.69
  -1   3  -7 1970.37   41.73
   1   3   7 2117.79   42.25
  -1   3  -7 1909.27   40.66
   1   3   7 1815.00   41.25
   1   3   7 1965.01   40.55
   1   3   8    4.56    1.83
  -1   3  -8    4.53    2.20
   1   3   8    4.08    2.11
  -1   3  -8    4.11    2.02
   1   3   8    4.44    2.07
   1   3   8    2.98    1.61
  -1   3  -8    3.96    2.09
  -1  -3  -8    5.91    2.04
   1   3   8    6.40    2.05
   1   3   8    1.46    2.11
   1  -3   8    4.75    2.39
  -1   3  -8    5.11    2.21
   1  -3   8    4.55    0.80
  -1   3  -8    6.06    2.16
   1   3   8    7.27    2.04
   1  -3   8    2.22    2.07
   1   3   8    3.09    2.26
  -1   3  -8    5.62    1.23
   1   3   8    7.30    1.18
   1   3   8    6.15    2.16
  -1  -3  -9  107.15    3.27
   1   3   9  102.36    4.25
  -1   3  -9  104.85    4.80
   1   3   9  109.83    4.18
   1   3   9  107.40    4.61
  -1   3  -9  101.62    4.40
   1   3   9   97.67    4.48
  -1  -3  -9  109.27    4.59
  -1   3  -9  101.98    4.78
   1   3   9  106.20    4.48
   1   3   9  107.93    4.65
   1  -3   9  108.50    5.06
   1  -3   9  108.75    2.91
   1   3   9  110.51    4.72
  -1   3  -9  104.95    4.62
   1  -3   9  108.32    4.71
   1   3   9  107.84    4.93
  -1   3  -9  108.61    4.81
   1   3   9  111.95    3.16
  -1   3  -9  104.00    3.23
  -1   3  -9  105.32    3.22
   1   3   9  110.81    3.30
   1   3   9  106.23    4.80
  -1  -3 -10  318.85    7.38
   1   3  10  316.88    9.28
  -1   3 -10  311.87    9.18
   1   3  10  298.76    9.03
   1   3  10  321.90    8.84
  -1   3 -10  327.18    9.46
   1   3  10  302.73    8.55
  -1  -3 -10  308.00    9.22
   1   3  10  325.64    9.14
  -1   3 -10  313.84    9.45
   1  -3  10  318.49    9.88
   1   3  10  323.95    9.32
   1  -3  10  322.37    7.26
  -1   3 -10  306.39    9.18
   1   3  10  311.87    9.35
   1  -3  10  299.69    9.33
  -1   3 -10  318.27    9.49
   1   3  10  303.77    9.55
  -1   3 -10  309.40    7.35
   1   3  10  320.83    7.27
   1   3  10  320.99    7.35
  -1   3 -10  315.54    7.34
   1   3  10  322.80    9.59
   1   3  11  800.81   19.37
  -1   3 -11  808.71   19.34
   1   3  11  794.12   18.81
  -1   3 -11  809.40   19.57
   1   3  11  785.88   18.73
  -1   3 -11  810.32   16.97
   1   3  11  784.38   16.96
  -1  -3 -11  798.85   19.50
  -1   3 -11  777.46   19.63
   1   3  11  819.45   19.27
   1  -3  11  797.46   20.17
   1   3  11  784.22   19.29
   1  -3  11  827.80   17.18
   1  -3  11  802.33   19.64
   1   3  11  819.64   19.69
  -1   3 -11  820.63   19.74
   1   3  11  789.97   19.22
   1   3  11  785.45   19.80
  -1   3 -11  784.64   16.90
   1   3  11  797.66   16.93
   1   3  11  807.85   19.82
  -1   3 -12  265.86    8.52
   1   3  12  276.41    8.05
   1   3  12  270.17    8.13
  -1   3 -12  242.36    5.70
   1   3  12  247.25    5.58
  -1  -3 -12  264.44    8.72
   1   3  12  268.52    8.45
   1  -3  12  261.65    9.22
   1   3  12  229.82    5.49
   1  -3  12  266.86    6.33
   1  -3  12  267.84    8.83
   1   3  12  267.70    8.95
  -1   3 -12  258.69    8.75
   1   3  12  255.62    8.35
   1  -3  12  261.93    8.26
  -1   3 -12  250.21    5.51
  -1   3 -12  258.59    8.93
   1   3  12  255.13    8.38
   1   3  12  254.17    8.90
  -1  -3 -13   25.50    4.09
  -1   3 -13   17.88    3.77
   1   3  13   23.33    3.38
   1  -3  13   14.76    4.16
  -1   3 -13   23.14    3.82
   1   3  13   16.84    3.61
   1  -3  13   19.70    2.00
   1  -3  13   22.93    3.69
  -1   3 -13   24.01    4.06
   1   3  13   17.29    3.25
   1   3  13   23.29    4.27
   1   3  13   20.98    3.87
   1  -3  13   26.68    4.14
   1  -3  14   83.56    5.87
   1   3  14   93.30    6.15
  -1   3 -14   75.29    5.63
  -1  -3 -14   83.81    5.72
  -1   3 -14   76.64    5.36
   1   3  14   84.96    5.15
   1   3  14   95.91    6.19
   1   3  14   84.32    4.84
   1  -3  14   70.70    6.02
  -1   3 -14   89.43    5.95
   1  -3  15  345.74   12.26
   1   3  15  364.72   12.34
  -1   3 -15  362.19   12.34
  -1  -3 -15  372.79   12.25
   1   3  15  368.30   11.48
   1   3  15  400.37   12.82
   1   3  15  381.13   10.95
   1  -3  15  360.65   12.85
  -1   3 -15  372.10   12.44
   1  -3  16  169.72    8.40
   1   3  16  173.86    8.77
  -1   3 -16  172.88    8.57
  -1  -3 -16  156.14    8.20
   1   3  16  166.51    8.64
   1  -3  16  171.19    8.99
   1   3  16  173.46    7.07
  -1   3 -16  162.93    8.44
   1   3  16  175.87    7.75
   1  -3  17    6.34    5.44
   1   3  17    0.91    4.44
   1   3  17    6.91    3.82
   1  -3  17    0.76    5.08
   1   3  17   10.02    5.55
  -1   3 -17    0.37    5.21
  -1  -3 -17    8.86    5.24
  -1   3 -17    8.71    5.40
   1   3  17    7.42    5.64
   1   3  18   -1.66    5.91
   1  -3  18  -11.09    5.67
   1  -3  18    3.66    5.91
   1   3  18   -0.83    5.75
  -1  -3 -18    5.56    5.75
  -1   3 -18    1.19    5.67
  -1   3 -18    4.24    5.82
   1   3  18    3.60    4.77
   1  -3  18   10.82    6.30
  -1  -3 -19   90.23    8.18
   1  -3  19  115.78    8.55
   1   3  19  108.45    8.69
   1  -3  19   99.01    7.76
   1   3  19  100.46    8.37
  -1   3 -19  106.34    8.29
  -1   3 -19  110.26    8.75
   1  -3  19  104.29    8.97
   1   3  19   88.99    7.32
   1  -3  20   34.51    7.68
   1   3  20   36.46    7.11
   1   3  20   42.62    7.66
   1  -3  20   33.36    7.07
  -1   3 -20   37.55    7.62
  -1  -3 -20   22.69    7.11
  -1   3 -20   28.83    7.18
   1   3  20   28.16    6.03
   1  -3  20   29.71    7.72
  -1   4  20   -0.90    6.72
  -1  -4  20    6.79    6.16
  -1   4  20   -5.94    6.51
   1   4 -20    2.69    6.79
   1   4 -20   -2.14    6.48
  -1  -4  20   -2.62    7.12
  -1   4  20    4.15    5.78
  -1  -4  19    1.59    5.85
  -1   4  19   -0.42    6.14
  -1   4  19    3.02    6.06
   1   4 -19   -2.55    6.39
   1   4 -19    1.61    6.03
  -1   4  19   -0.35    5.43
  -1  -4  19  -11.85    6.83
  -1   4  18    8.72    5.67
  -1  -4  18   12.28    5.45
  -1   4  18    5.65    5.67
   1   4 -18    6.83    6.05
   1   4 -18   10.57    5.64
  -1  -4  18   15.83    6.38
  -1   4  18    9.91    5.24
  -1  -4  17    1.04    4.93
  -1   4  17   -2.96    5.11
  -1   4  17    1.51    5.14
   1   4 -17   -2.27    5.33
   1   4 -17    4.21    5.10
  -1   4  17    1.54    4.24
  -1  -4  17   -4.80    5.67
   1   4 -16   58.58    6.24
  -1  -4  16   69.71    6.01
  -1   4  16   58.12    5.92
  -1   4  16   60.51    5.87
  -1  -4  16   43.49    4.04
   1   4 -16   53.08    5.68
  -1   4  16   56.11    5.31
  -1  -4  16   62.86    6.64
  -1  -4  15    1.50    4.57
  -1   4  15    0.32    4.42
  -1  -4  15    2.05    4.12
  -1   4  15    7.57    4.23
  -1  -4  15    5.54    2.82
  -1   4  15    1.56    3.50
   1   4 -15   10.53    4.29
   1   4 -15   12.27    4.81
  -1  -4  14    1.04    4.11
   1   4 -14    1.33    1.30
  -1   4  14   -1.14    2.19
  -1   4  14    3.59    3.25
  -1   4  14    4.75    4.02
  -1  -4  14    2.95    3.68
  -1   4  14    2.03    3.87
  -1  -4  14   -0.44    2.63
   1   4 -14    0.31    4.09
   1  -4 -14   -0.30    3.77
   1   4 -14    2.77    4.01
  -1  -4  13  126.37    5.00
  -1   4  13  139.76    4.62
  -1   4  13  145.77    3.88
   1   4 -13  131.22    3.95
   1   4 -13  137.41    6.61
  -1   4  13  143.58    6.11
  -1  -4  13  147.52    7.33
  -1   4  13  139.66    6.77
  -1   4  13  145.65    6.73
  -1  -4  13  139.34    6.37
   1   4 -13  139.11    6.88
   1   4 -13  136.29    3.89
  -1   4  13  147.58    3.83
  -1  -4  13  133.78    5.86
   1  -4 -12  369.30   11.18
  -1   4  12  370.40   11.12
  -1  -4  12  371.78   11.80
   1   4 -12  380.48   11.12
  -1   4  12  377.81   11.29
  -1   4  12  380.62   11.26
  -1  -4  12  373.90   10.85
   1   4 -12  369.11   11.32
  -1   4  12  365.52    8.66
   1   4 -12  370.79    8.63
  -1  -4  12  385.89   11.14
  -1   4  12  372.39   10.59
  -1  -4  12  385.92   10.49
  -1   4  11   69.64    4.01
   1   4 -11   67.66    4.41
  -1   4  11   68.33    4.27
   1   4 -11   71.40    4.41
  -1  -4  11   75.05    4.93
  -1  -4  11   76.68    4.59
  -1   4  11   74.11    4.57
   1   4 -11   68.38    2.43
   1  -4 -11   74.26    4.54
  -1   4  11   62.71    4.43
  -1  -4  11   66.05    4.03
  -1   4  11   74.26    4.49
   1   4 -11   60.41    4.35
  -1   4  11   64.79    4.56
  -1  -4  11   66.65    3.88
  -1   4  11   65.46    4.35
  -1   4  11   75.60    4.47
  -1   4  11   67.27    2.73
   1   4 -11   69.51    2.63
  -1  -4  11   68.23    3.08
  -1   4  10   24.68    3.01
   1   4 -10   20.74    3.15
  -1  -4  10   22.39    2.60
  -1   4  10   19.05    2.58
  -1   4  10   17.99    1.78
  -1  -4  10   20.03    3.19
   1   4 -10   20.20    2.96
  -1   4  10   21.33    2.95
  -1  -4  10   21.00    3.46
   1   4 -10   18.70    1.40
  -1   4  10   19.74    2.88
   1  -4 -10   24.45    3.11
  -1   4  10   18.81    3.03
  -1   4  10   19.79    2.94
  -1  -4  10   22.17    2.90
  -1   4  10   22.37    3.28
  -1   4  10   17.04    2.98
   1   4 -10   21.82    3.24
   1   4 -10   18.98    1.73
  -1   4  10   15.90    3.39
  -1  -4  10   19.75    1.93
  -1  -4   9 1204.55   27.32
   1   4  -9 1177.16   27.20
  -1   4   9 1198.28   25.86
   1   4  -9 1218.40   27.02
  -1   4   9 1203.71   26.96
  -1  -4   9 1245.37   27.88
  -1   4   9 1217.24   27.43
   1  -4  -9 1187.91   27.36
   1   4  -9 1205.92   25.10
  -1   4   9 1241.18   27.28
  -1   4   9 1210.77   27.16
  -1  -4   9 1229.51   26.77
   1   4  -9 1141.89   27.32
  -1   4   9 1197.99   27.41
   1   4  -9 1176.87   25.70
  -1   4   9 1228.39   25.46
  -1  -4   9 1213.99   26.39
  -1   4   9 1212.71   27.21
  -1   4   9 1195.56   27.17
  -1  -4   8 1597.22   34.49
   1   4  -8 1568.25   34.26
   1   4  -8 1581.40   33.39
  -1   4   8 1540.12   34.16
  -1   4   8 1543.96   33.18
   1   4  -8 1565.74   34.00
  -1   4   8 1555.11   33.98
  -1  -4   8 1562.23   34.71
   1   4  -8 1587.47   32.31
   1  -4  -8 1517.29   34.35
  -1   4   8 1610.31   34.56
  -1   4   8 1521.18   34.11
  -1  -4   8 1565.41   33.68
   1   4  -8 1571.93   34.33
  -1   4   8 1566.85   34.40
   1   4  -8 1557.73   33.03
  -1   4   8 1581.39   32.63
  -1  -4   8 1566.15   33.39
  -1   4   8 1535.45   34.19
  -1   4   7  607.33   13.28
   1   4  -7  599.56   14.70
  -1   4   7  608.80   13.96
  -1   4   7  588.67   14.44
  -1  -4   7  621.77   14.94
   1   4  -7  610.93   14.42
  -1  -4   7  643.92   15.21
   1   4  -7  610.89   13.04
  -1   4   7  623.17   15.00
   1  -4  -7  606.23   14.91
  -1   4   7  613.98   14.60
  -1  -4   7  611.18   14.10
  -1   4   7  621.18   14.86
  -1  -4   7  600.10   13.86
   1   4  -7  631.02   13.86
  -1   4   7  640.67   15.13
  -1   4   6  177.42    5.57
  -1  -4   6  195.86    6.10
   1   4  -6  180.10    5.75
  -1   4   6  186.56    5.34
   1   4  -6  190.15    5.54
  -1  -4   6  184.29    6.06
  -1   4   6  189.14    6.04
   1  -4  -6  198.72    6.05
   1   4  -6  182.41    4.43
  -1   4   6  172.96    5.85
  -1   4   6  183.56    5.60
  -1   4   6  184.92    5.84
   1   4  -6  186.98    5.21
  -1   4   6  190.24    4.64
   1  -4  -6  207.57    6.07
   1  -4  -6  186.38    4.59
   1   4  -5 2841.66   60.46
  -1   4   5 2990.11   61.18
   1  -4  -5 2895.79   61.08
  -1   4   5 2940.35   60.61
   1   4  -5 2899.44   59.86
  -1   4   5 2835.76   60.97
   1  -4  -5 2911.76   59.74
   1   4  -5 2961.85   60.86
  -1   4   5 3101.73   60.94
  -1   4   5 2939.70   60.74
  -1  -4   5 2938.39   61.18
  -1   4   5 2847.43   59.75
  -1  -4   5 3019.78   61.23
   1   4  -5 2911.42   60.46
  -1  -4   4 3305.50   67.35
   1   4  -4 3297.32   67.29
  -1   4   4 3216.24   66.10
   1   4  -4 3264.36   66.98
  -1  -4   4 3249.33   67.18
   1  -4  -4 3065.73   67.10
   1  -4  -4 3299.01   67.20
  -1   4   4 3304.88   67.25
   1   4  -4 3249.69   65.91
  -1   4   4 3264.20   67.07
  -1  -4   4 3301.35   66.12
  -1   4   4 3196.25   66.86
  -1   4   4 3273.87   66.91
   1  -4  -4 3264.65   66.11
   1   4  -4 3304.88   66.79
  -1  -4   3  925.84   20.39
   1   4  -3  891.92   20.31
  -1   4   3  883.05   19.41
  -1   4   3  898.72   20.09
   1  -4  -3  905.52   19.44
   1   4  -3  887.23   19.92
  -1  -4   3  983.68   18.82
   1  -4  -3  917.60   20.18
  -1   4   3  881.17   20.17
   1  -4  -3  899.65   20.16
  -1   4   3  900.41   20.09
  -1  -4   3  910.97   19.06
  -1   4   3  884.50   19.60
   1  -4  -3  896.20   19.52
   1   4  -3  914.55   18.91
   1   4  -3  937.31   20.03
  -1   4   3  850.20   19.80
   1  -4  -2    3.45    0.89
  -1   4   2    4.90    1.00
   1   4  -2    2.14    1.53
  -1  -4   2    5.54    1.53
   1  -4  -2    3.92    1.01
   1   4  -2    2.95    1.24
  -1   4   2    4.50    1.28
  -1   4   2    2.97    1.02
  -1   4   2    4.15    0.99
  -1  -4   2    2.92    0.63
  -1   4   2    2.29    1.46
  -1   4   2    3.63    1.30
   1   4  -2    4.24    1.08
  -1   4   1  740.34   16.85
  -1  -4   1  750.46   17.18
  -1   4   1  749.09   17.17
   1  -4  -1  733.33   16.28
  -1   4   1  753.41   16.44
   1  -4  -1  740.18   16.33
  -1   4   1  763.00   17.15
   1  -4  -1  742.61   16.74
  -1  -4   1  740.92   16.77
   1   4  -1  766.40   16.70
   1   4  -1  746.53   17.05
  -1   4   0  199.48    5.53
  -1  -4   0  188.91    4.89
   1   4   0  185.66    4.84
  -1  -4   0  193.86    5.35
   1   4   0  193.77    4.84
   1  -4   0  185.61    4.54
   1  -4   0  190.32    4.48
  -1   4   0  192.52    5.42
   1  -4   0  197.41    5.25
  -1   4   0  196.31    4.98
   1  -4   0  183.79    4.91
   1   4   0  198.38    5.38
   1   4   1  329.84    7.65
  -1   4  -1  335.24    8.47
  -1  -4  -1  331.05    8.21
   1  -4   1  373.13    8.13
   1   4   1  340.35    7.96
  -1   4  -1  331.19    7.64
   1  -4   1  331.68    7.64
   1   4   1  333.94    7.43
  -1  -4  -1  332.25    8.50
   1  -4   1  323.81    7.24
   1   4   1  330.67    7.19
   1   4   1  319.59    8.19
   1  -4   1  346.50    8.30
  -1   4  -1  337.27    8.35
  -1  -4  -1  335.95    8.22
  -1   4  -2  103.24    3.79
   1  -4   2   95.18    3.71
  -1  -4  -2  104.22    3.44
   1   4   2   89.31    3.34
  -1   4  -2  103.18    2.76
   1   4   2  101.76    3.54
   1  -4   2  104.60    2.76
   1   4   2   99.54    2.98
   1   4   2  103.56    3.85
  -1  -4  -2   99.15    3.71
   1   4   2  103.08    2.81
   1   4   2  103.31    2.93
   1  -4   2  105.89    3.67
  -1   4  -2  106.88    3.59
   1   4   2  103.39    3.50
  -1  -4  -2  103.45    3.51
   1   4   2  101.59    2.95
  -1   4  -3  709.19   16.03
   1   4   3  717.00   15.41
   1  -4   3  726.95   16.53
  -1   4  -3  726.77   16.47
   1   4   3  723.22   16.12
   1   4   3  709.10   16.20
  -1  -4  -3  733.16   16.38
   1   4   3  701.10   16.43
  -1   4  -3  710.46   14.85
  -1   4  -3  711.03   15.58
   1   4   3  713.89   15.41
   1   4   3  723.63   16.30
  -1  -4  -3  694.31   16.15
   1   4   3  721.99   15.94
  -1  -4  -3  729.91   15.90
   1   4   3  706.80   15.59
   1   4   3  675.63   16.10
  -1  -4  -3  708.03   16.07
  -1   4  -4  305.32    7.76
   1   4   4  292.55    7.34
   1  -4   4  314.84    8.43
  -1   4  -4  303.33    8.28
   1   4   4  311.06    8.15
   1   4   4  301.81    8.09
   1   4   4  299.90    8.31
  -1   4  -4  302.42    7.50
   1   4   4  318.45    8.21
  -1  -4  -4  311.54    8.12
   1   4   4  312.70    7.65
  -1  -4  -4  315.62    7.66
   1   4   4  288.66    7.51
  -1  -4  -4  309.49    7.99
   1   4   4  290.90    8.01
  -1   4  -5   52.87    2.49
   1   4   5   47.39    2.89
  -1  -4  -5   45.12    2.38
   1   4   5   50.34    2.38
  -1   4  -5   51.98    2.93
   1  -4   5   48.95    3.14
  -1   4  -5   47.73    2.93
   1   4   5   48.46    2.92
   1   4   5   50.67    3.15
   1   4   5   45.48    2.36
  -1   4  -5   48.74    2.44
   1   4   5   54.55    2.95
  -1  -4  -5   52.69    3.02
   1   4   5   48.99    2.33
   1   4   5   49.06    2.53
   1   4   5   47.21    2.82
  -1  -4  -5   47.49    2.77
  -1   4  -6  654.44   14.86
   1   4   6  606.77   14.90
  -1  -4  -6  663.19   14.88
  -1  -4  -6  669.74   15.09
  -1   4  -6  650.89   15.65
   1   4   6  645.61   14.93
   1   4   6  666.12   15.70
   1  -4   6  652.69   16.08
  -1   4  -6  674.99   15.77
   1   4   6  641.61   15.94
   1   4   6  667.76   15.15
  -1   4  -6  661.38   15.06
   1   4   6  661.82   15.76
  -1  -4  -6  661.04   15.72
   1   4   6  662.81   14.73
   1   4   6  668.86   15.24
  -1   4  -6  655.11   14.95
   1   4   6  663.82   15.69
  -1  -4  -6  651.68   15.45
  -1   4  -7   37.29    2.21
   1   4   7   38.70    2.50
   1   4   7   37.39    2.13
  -1   4  -7   32.31    2.95
   1   4   7   34.58    3.09
  -1  -4  -7   41.79    2.70
   1   4   7   40.31    2.54
  -1   4  -7   34.17    2.84
   1   4   7   33.95    2.89
   1  -4   7   40.09    3.25
   1   4   7   38.45    3.27
  -1   4  -7   36.83    2.52
   1  -4   7   37.85    2.74
   1   4   7   32.60    2.53
   1   4   7   39.91    3.07
   1   4   7   38.46    2.69
  -1   4  -7   41.71    2.60
   1   4   7   37.05    2.90
   1   4   7   37.18    2.12
   1   4   8   35.18    3.29
  -1  -4  -8   33.39    2.90
   1   4   8   31.18    2.85
   1   4   8   35.97    2.38
   1   4   8   35.21    2.58
   1   4   8   34.50    2.64
  -1   4  -8   35.14    3.09
  -1   4  -8   32.69    3.14
   1  -4   8   35.06    3.41
   1   4   8   38.78    3.12
   1   4   8   37.67    3.22
   1   4   8   33.18    2.81
   1  -4   8   37.12    2.98
  -1   4  -8   37.62    2.84
  -1   4  -8   33.41    3.09
   1   4   8   35.00    3.27
  -1   4  -8   33.85    2.15
  -1   4  -8   39.52    2.85
   1   4   8   35.99    2.88
   1   4   8   35.18    2.07
   1   4   9  747.79   17.07
   1   4   9  691.28   15.86
   1   4   9  650.30   15.45
  -1   4  -9  660.70   16.65
   1   4   9  652.40   16.00
  -1   4  -9  666.48   16.64
   1  -4   9  665.61   17.11
  -1  -4  -9  648.11   16.27
   1   4   9  694.78   16.68
   1   4   9  660.15   16.70
   1   4   9  660.72   16.36
  -1   4  -9  668.56   16.15
   1  -4   9  663.92   16.36
   1   4   9  700.82   16.98
  -1   4  -9  647.98   16.48
  -1   4  -9  685.66   15.08
   1   4   9  664.67   16.30
   1   4   9  657.08   16.18
  -1   4  -9  667.42   16.05
   1   4   9  682.13   14.88
   1   4  10  340.23    9.74
  -1   4 -10  347.82   10.32
   1  -4  10  352.11   10.91
  -1  -4 -10  358.40   10.11
   1   4  10  353.99   10.19
   1   4  10  345.23   10.45
   1  -4  10  346.03   10.11
  -1   4 -10  348.49    9.89
   1   4  10  357.22   10.16
   1   4  10  350.54   10.52
  -1   4 -10  348.51   10.23
   1   4  10  329.22    9.74
   1   4  10  351.45   10.00
  -1   4 -10  341.67    9.76
   1   4  10  344.32    9.46
   1   4  10  349.55    9.21
  -1   4 -10  355.13   10.39
  -1   4 -10  343.34    8.39
   1   4  10  346.30    8.25
   1   4  11    0.32    2.38
   1   4  11    2.52    3.07
  -1   4 -11    1.80    2.58
   1   4  11    1.73    2.87
  -1   4 -11    4.34    3.05
  -1  -4 -11   -1.99    2.94
   1  -4  11    2.89    3.35
   1   4  11   -2.01    3.00
   1   4  11    0.51    3.13
  -1   4 -11   -1.00    2.87
   1  -4  11   -3.85    2.98
   1   4  11    1.37    2.89
   1   4  11   -1.37    2.49
  -1   4 -11   -0.23    1.40
   1   4  11   -1.00    2.87
  -1   4 -11    0.23    3.01
   1   4  11   -0.70    1.33
  -1   4 -12  170.13    7.26
   1   4  12  159.58    4.43
  -1   4 -12  160.79    6.51
   1  -4  12  165.35    7.53
   1   4  12  152.03    7.07
   1   4  12  169.89    7.09
   1  -4  12  152.08    6.76
  -1   4 -12  152.71    6.91
   1   4  12  160.36    6.12
   1   4  12  160.65    6.05
  -1  -4 -12  160.87    6.91
   1   4  12  167.17    4.36
  -1   4 -12  168.07    4.42
  -1   4 -13  378.17   12.11
  -1   4 -13  396.67    8.80
   1   4  13  386.57    8.77
   1  -4  13  407.42   12.99
  -1   4 -13  403.48   11.75
   1   4  13  392.44   12.42
   1  -4  13  387.49   12.02
   1   4  13  417.67   12.28
   1  -4  13  392.05   11.19
  -1   4 -13  357.04   11.91
   1   4  13  403.06   11.09
   1   4  13  374.70   10.95
  -1  -4 -13  405.07   12.12
  -1   4 -13  382.22    8.65
   1   4  14  341.35   12.06
   1  -4  14  376.55   11.99
   1   4  14  348.74   11.90
  -1   4 -14  337.05   11.83
   1   4  14  390.48   10.85
   1   4  14  362.75   10.79
   1  -4  14  385.35   12.96
  -1   4 -14  367.71   11.51
  -1  -4 -14  351.56   11.69
  -1   4 -14  366.38   12.05
   1   4  15   21.86    4.80
   1  -4  15   25.43    4.78
   1   4  15   20.20    3.94
   1   4  15   16.16    3.90
   1  -4  15   19.22    5.21
  -1   4 -15   22.23    4.92
  -1   4 -15   19.18    5.08
  -1  -4 -15   20.66    4.58
  -1   4 -15   18.64    4.55
   1   4  15   14.02    4.94
  -1  -4 -16   52.13    6.05
  -1   4 -16   52.93    6.12
  -1   4 -16   50.01    6.08
   1   4  16   56.62    4.63
   1   4  16   49.70    6.00
   1   4  16   50.89    5.93
   1  -4  16   43.39    5.85
   1  -4  16   60.04    6.50
   1   4  16   46.44    5.01
   1  -4  17   98.90    8.31
   1   4  17   93.48    6.25
  -1  -4 -17   95.37    7.47
  -1   4 -17   87.45    7.30
   1   4  17   94.03    7.86
  -1   4 -17   80.07    7.07
   1   4  17   93.68    7.71
   1  -4  17  101.26    7.47
   1  -4  18   33.71    7.16
   1   4  18   48.72    5.99
  -1  -4 -18   36.39    6.62
  -1   4 -18   46.83    6.86
   1   4  18   31.82    6.96
  -1   4 -18   54.85    7.13
   1  -4  18   46.71    6.67
   1   4  18   31.53    6.77
   1   4  19   13.47    5.51
   1  -4  19   10.54    6.86
  -1  -4 -19   17.25    6.49
  -1   4 -19    1.66    6.33
   1   4  19    8.22    6.63
   1  -4  19   11.70    6.16
  -1   4 -19   -0.43    6.43
   1   4  19    5.75    6.27
   1  -4  19   12.98    6.85
   1   4  20   -4.31    5.77
   1  -4  20    7.91    7.43
  -1  -4 -20    5.95    6.94
   1   4  20    9.36    7.38
   1  -4  20   11.44    6.98
  -1   4 -20    4.98    6.58
  -1   4 -20   -5.24    6.95
   1   4  20   12.06    7.31
   1  -4  20   -6.82    6.37
   1   5 -20   61.00    8.38
  -1  -5  20   53.10    7.63
  -1   5  20   51.46    7.51
  -1   5  20   47.46    6.94
  -1  -5  20   69.60    9.26
   1   5 -20   60.64    7.50
  -1   5  20   49.36    7.74
   1   5 -19    4.77    6.51
  -1   5  19   -2.98    6.23
  -1  -5  19   -1.19    5.99
  -1   5  19   -3.80    5.48
  -1  -5  19   -1.56    6.89
   1   5 -19   12.15    6.26
  -1   5  19    6.60    6.08
   1   5 -18   27.56    6.63
  -1   5  18   12.76    6.03
  -1  -5  18   12.92    5.75
  -1   5  18   19.10    5.28
  -1  -5  18   18.60    6.77
   1   5 -18   20.49    6.16
  -1   5  18   13.23    5.82
   1   5 -17   14.39    5.70
   1   5 -17   35.44    5.97
  -1  -5  17   31.22    5.60
  -1   5  17   30.93    5.88
  -1  -5  17   30.77    6.78
  -1   5  17   21.93    4.86
  -1   5  17   25.59    6.11
   1   5 -16   38.73    5.93
   1   5 -16   40.56    5.61
  -1   5  16   38.14    4.75
  -1   5  16   37.95    5.48
  -1  -5  16   32.36    5.39
  -1  -5  16   36.47    6.08
  -1   5  16   32.55    5.55
   1   5 -15   14.00    4.77
   1   5 -15   11.63    4.46
  -1   5  15   12.89    3.83
  -1  -5  15   16.93    4.55
  -1   5  15    6.06    4.40
  -1   5  15   10.07    4.46
  -1  -5  15   15.59    5.13
  -1   5  14  201.41    8.49
  -1  -5  14  210.44    8.26
   1   5 -14  198.06    8.72
  -1  -5  14  179.74    6.14
  -1  -5  14  230.73    9.65
   1   5 -14  215.15    8.52
  -1   5  14  204.32    7.79
  -1   5  14  213.45    8.65
  -1   5  13    7.79    3.11
  -1  -5  13    6.90    4.41
   1   5 -13    3.64    3.66
  -1   5  13    4.28    3.89
  -1  -5  13    6.78    3.64
  -1   5  13    4.30    3.56
   1   5 -13    3.98    1.91
   1   5 -13   -3.78    4.02
  -1   5  13    4.73    1.88
  -1  -5  13    1.85    2.20
   1   5 -13    1.89    1.72
  -1   5  13    2.80    1.70
  -1   5  12    3.97    3.03
  -1   5  12    9.45    1.97
   1   5 -12    3.33    3.26
  -1  -5  12    5.43    2.09
  -1  -5  12   13.07    4.18
  -1   5  12   -0.78    3.48
  -1  -5  12    6.76    3.03
  -1   5  12    8.90    3.23
  -1  -5  12    6.57    1.85
  -1   5  12    6.50    1.86
   1   5 -12    5.18    1.95
   1   5 -12    5.60    3.50
   1   5 -12    8.26    1.81
  -1  -5  11  211.34    7.75
  -1  -5  11  200.62    5.83
  -1  -5  11  204.20    5.64
  -1   5  11  210.68    7.34
   1   5 -11  203.53    7.31
   1  -5 -11  213.88    7.79
  -1  -5  11  182.16    7.93
  -1   5  11  210.50    7.67
  -1   5  11  210.41    7.54
  -1  -5  11  206.35    7.02
   1   5 -11  217.49    7.87
   1   5 -11  189.26    5.65
  -1   5  11  208.39    5.86
  -1   5  11  201.59    5.86
   1   5 -11  194.50    5.89
  -1   5  11  211.09    6.95
  -1  -5  10  781.72   18.70
  -1  -5  10  788.50   16.97
  -1   5  10  766.96   18.35
  -1   5  10  727.04   18.23
   1   5 -10  757.27   18.16
  -1   5  10  768.89   18.11
   1   5 -10  675.32   15.44
   1  -5 -10  753.02   18.63
  -1   5  10  818.86   18.84
  -1  -5  10  769.24   19.26
  -1   5  10  761.16   18.49
  -1   5  10  755.48   18.25
  -1  -5  10  769.73   17.82
   1   5 -10  742.22   18.55
  -1   5  10  789.50   18.74
  -1   5  10  775.08   16.91
   1   5 -10  770.71   16.78
  -1   5  10  777.12   17.71
   1   5 -10  796.92   18.50
   1   5 -10  772.68   16.98
  -1   5  10  775.65   16.92
   1   5  -9   23.02    2.13
  -1   5   9   21.76    3.52
  -1   5   9   19.41    2.94
   1   5  -9   17.35    2.22
   1   5  -9   15.05    2.91
  -1  -5   9   18.50    3.20
  -1  -5   9   20.18    2.22
  -1   5   9   17.39    2.14
  -1   5   9   14.79    2.75
   1   5  -9   21.26    2.75
   1   5  -9   17.96    0.99
   1  -5  -9   10.79    2.83
  -1   5   9   16.86    2.97
  -1  -5   9   16.88    3.30
  -1   5   9   20.34    3.30
  -1   5   9   18.58    2.79
  -1  -5   9   16.53    2.56
  -1   5   9   18.73    3.03
   1   5  -9   17.19    2.20
  -1   5   9   18.35    2.20
   1   5  -9   21.18    3.05
  -1   5   9   15.66    3.03
   1   5  -8   17.90    1.99
  -1   5   8   31.55    3.45
  -1   5   8   21.27    1.67
  -1   5   8   23.06    2.31
  -1  -5   8   19.95    2.25
  -1  -5   8   26.44    3.21
  -1   5   8   19.38    2.66
   1   5  -8   21.22    2.63
  -1  -5   8   15.10    2.99
   1   5  -8   21.71    2.84
   1  -5  -8   24.03    2.92
   1   5  -8   20.73    1.08
  -1   5   8   21.34    3.13
  -1   5   8   18.15    3.06
  -1  -5   8   22.34    2.32
  -1   5   8   20.20    2.80
  -1   5   8   23.35    2.32
   1   5  -8   22.72    2.11
  -1   5   8   19.62    2.78
   1  -5  -7 1357.59   28.75
  -1   5   7 1369.92   28.83
   1   5  -7 1389.38   30.37
   1  -5  -7 1364.63   29.61
  -1  -5   7 1394.61   29.73
  -1   5   7 1398.04   29.71
  -1  -5   7 1389.83   30.74
  -1   5   7 1383.76   30.04
   1   5  -7 1372.85   29.95
  -1  -5   7 1368.06   30.83
  -1   5   7 1395.65   30.72
   1  -5  -7 1398.66   30.64
  -1   5   7 1368.81   30.63
   1   5  -7 1365.72   28.28
  -1  -5   7 1351.02   29.40
  -1   5   7 1389.60   30.43
   1   5  -7 1343.59   29.52
  -1   5   7 1379.29   29.69
  -1   5   7 1363.62   30.12
   1  -5  -6 3585.38   73.92
   1   5  -6 3687.51   75.29
  -1   5   6 3529.55   74.87
   1  -5  -6 3654.60   74.82
  -1  -5   6 3666.26   74.92
  -1   5   6 3628.54   75.02
  -1   5   6 3561.16   73.96
  -1  -5   6 3667.13   75.70
   1   5  -6 3624.91   74.85
  -1  -5   6 3637.29   75.76
   1  -5  -6 3585.43   75.55
  -1   5   6 3650.65   75.66
  -1   5   6 3602.96   75.50
  -1   5   6 3593.11   75.01
  -1   5   6 3594.79   75.27
  -1   5   6 3586.00   74.85
   1   5  -6 3671.22   74.77
  -1   5   6 3498.58   75.63
   1   5  -5  393.94    9.79
   1  -5  -5  373.93   10.09
   1  -5  -5  389.60    9.02
   1   5  -5  385.94    9.99
   1  -5  -5  384.25    9.82
  -1  -5   5  394.74    9.87
  -1   5   5  393.83    9.91
  -1   5   5  389.71    9.83
  -1  -5   5  399.18   10.45
  -1   5   5  386.81    9.04
   1   5  -5  398.48    9.62
  -1   5   5  388.77   10.25
   1  -5  -5  408.41   10.31
   1   5  -5  401.19    8.80
  -1   5   5  399.18   10.24
  -1  -5   5  390.21    9.02
  -1   5   5  396.18   10.00
  -1  -5   5  429.48   10.53
  -1   5   5  407.41    9.92
  -1   5   5  389.07    9.73
   1  -5  -4  234.36    6.22
   1   5  -4  246.20    6.94
  -1  -5   4  239.67    7.29
   1   5  -4  237.54    7.29
  -1  -5   4  239.39    7.14
   1  -5  -4  245.08    6.92
  -1   5   4  223.57    6.89
  -1  -5   4  236.74    6.94
  -1   5   4  243.60    7.14
   1  -5  -4  251.48    7.19
  -1   5   4  240.13    7.09
  -1  -5   4  237.15    5.91
  -1   5   4  246.35    6.83
  -1   5   4  239.73    6.95
   1   5  -4  235.34    5.70
   1   5  -4  230.54    6.78
   1   5  -3  164.25    5.50
  -1  -5   3  156.66    5.46
  -1  -5   3  194.42    4.06
   1  -5  -3  193.38    5.48
   1   5  -3  166.87    5.09
  -1  -5   3  159.11    5.26
   1  -5  -3  150.25    5.15
  -1  -5   3  170.00    5.31
  -1   5   3  162.52    5.30
   1  -5  -3  164.33    4.69
   1  -5  -3  166.88    5.29
  -1   5   3  160.79    5.27
   1  -5  -3  158.83    5.15
   1  -5  -3  159.27    4.58
  -1   5   3  179.08    5.00
   1   5  -3  166.72    5.21
   1   5  -3  164.38    3.86
  -1   5   3  164.82    5.26
   1   5  -2  961.94   20.56
  -1   5   2  952.38   21.00
  -1  -5   2  934.63   20.97
   1  -5  -2  951.70   20.89
   1  -5  -2  938.05   20.38
  -1   5   2  879.68   20.78
  -1  -5   2  932.70   19.66
   1  -5  -2  903.54   20.70
   1  -5  -2  921.57   20.69
  -1   5   2  942.60   20.75
   1  -5  -2  911.82   20.73
  -1   5   2  952.67   20.29
  -1   5   2  974.12   20.99
   1   5  -2  933.88   20.85
  -1  -5   2  940.32   21.08
   1   5  -2  926.72   21.07
  -1   5   2  916.07   20.87
   1  -5  -2  968.26   20.04
  -1   5   1 2186.81   45.78
   1   5  -1 2128.35   45.26
  -1   5   1 2187.30   45.85
  -1  -5   1 2197.40   45.85
   1  -5  -1 2213.24   45.78
  -1  -5   1 2215.37   45.83
   1   5  -1 2325.02   44.91
  -1   5   1 2322.05   45.69
  -1   5   1 2195.27   45.38
   1  -5  -1 2110.18   45.59
   1  -5  -1 2187.48   44.75
   1  -5  -1 2159.89   44.75
   1   5  -1 2220.79   45.74
  -1   5   1 2218.37   45.82
   1  -5  -1 2147.85   45.33
  -1   5   0  128.50    4.10
  -1   5   0  142.27    4.71
  -1  -5   0  132.27    4.60
   1  -5   0  143.47    4.66
  -1  -5   0  137.65    4.57
   1   5   0  161.37    4.19
  -1   5   0  149.23    4.77
   1   5   0  134.72    4.08
   1  -5   0  136.60    3.74
   1  -5   0  135.02    3.63
   1  -5   0  139.59    4.45
   1   5   0  131.66    4.57
  -1   5   0  141.92    4.71
   1   5   0  133.74    4.54
   1   5   1  800.08   17.62
  -1   5  -1  807.65   18.50
  -1   5  -1  822.01   18.43
   1  -5   1  806.72   18.33
  -1  -5  -1  792.58   18.38
  -1  -5  -1  833.34   18.25
   1   5   1  787.90   17.82
   1   5   1  814.15   18.12
  -1   5  -1  803.39   17.56
  -1  -5  -1  798.36   18.55
   1   5   1  823.87   16.82
   1  -5   1  787.20   17.10
   1  -5   1  814.85   18.31
   1   5   1  825.35   18.28
   1   5   1  825.14   18.34
  -1   5  -1  803.82   18.34
  -1  -5  -1  817.86   18.18
   1  -5   1  841.55   18.53
   1   5   2  704.00   15.96
   1   5   2  720.06   15.77
   1   5   2  710.76   15.91
  -1  -5  -2  676.87   15.78
   1  -5   2  685.35   16.07
  -1   5  -2  690.05   16.21
   1   5   2  674.38   15.23
   1  -5   2  677.28   16.26
   1  -5   2  687.68   15.97
  -1   5  -2  718.90   16.06
  -1  -5  -2  689.30   16.05
  -1   5  -2  700.08   14.99
   1   5   2  710.43   16.00
  -1  -5  -2  720.47   16.31
   1   5   2  680.74   14.75
  -1  -5  -2  685.82   15.87
  -1   5  -2  691.88   16.01
   1   5   2  692.80   15.07
  -1  -5  -2  702.62   15.87
  -1  -5  -3    6.15    1.54
   1   5   3    8.06    1.37
   1  -5   3    6.16    1.89
   1   5   3    8.28    1.74
   1   5   3    8.42    1.71
   1  -5   3    7.56    1.73
  -1  -5  -3    6.43    1.70
  -1   5  -3    7.52    1.74
   1   5   3    6.75    1.26
   1   5   3    6.50    1.83
   1   5   3    7.06    1.77
  -1  -5  -3    6.88    1.96
  -1   5  -3    6.62    0.91
  -1   5  -3    7.39    1.27
   1   5   3    6.97    2.14
   1   5   3    6.53    1.18
  -1  -5  -3    5.76    1.63
  -1   5  -3    5.33    1.95
  -1   5  -3    8.91    1.80
  -1  -5  -3    6.43    1.65
   1  -5   3    4.31    1.85
   1   5   4  362.35    9.21
  -1  -5  -4  366.36    9.10
   1   5   4  374.66    9.23
   1  -5   4  361.57    9.27
  -1  -5  -4  364.64    9.37
  -1   5  -4  368.55    9.34
   1  -5   4  375.47    9.78
   1   5   4  369.07    8.69
   1  -5   4  365.18    9.97
  -1   5  -4  354.14    9.76
   1   5   4  349.78    9.50
   1   5   4  361.08    9.59
   1   5   4  361.50    9.90
  -1   5  -4  366.73    7.78
  -1   5  -4  369.77    8.77
   1   5   4  359.86    9.62
  -1  -5  -4  345.59    9.44
  -1   5  -4  366.88    9.33
   1   5   4  375.33    8.93
  -1  -5  -4  352.80    9.33
   1   5   4  358.29    9.54
   1   5   5   75.89    3.37
  -1  -5  -5   78.13    3.30
   1   5   5   89.05    3.54
   1  -5   5   80.36    3.45
  -1   5  -5   90.47    3.62
  -1  -5  -5   85.49    3.62
   1   5   5   81.50    3.85
   1  -5   5   85.42    4.04
   1   5   5   80.24    3.10
   1   5   5   83.92    3.99
  -1   5  -5   84.36    4.03
   1  -5   5   91.03    4.35
   1   5   5   86.58    4.19
   1   5   5   81.01    3.18
  -1   5  -5   89.02    3.25
   1   5   5   77.62    3.87
  -1  -5  -5   79.53    3.84
  -1   5  -5   84.96    3.59
  -1   5  -5   82.38    3.12
   1   5   5   79.99    3.27
  -1  -5  -5   88.72    3.76
   1   5   5   78.25    3.84
   1   5   6   72.79    3.04
   1   5   6   45.87    3.59
  -1  -5  -6   65.72    3.01
   1   5   6   60.86    3.07
  -1   5  -6   66.44    3.12
  -1  -5  -6   63.44    3.11
   1  -5   6   67.76    3.08
   1  -5   6   63.13    3.81
   1   5   6   66.94    3.00
  -1   5  -6   73.87    3.75
   1   5   6   57.55    3.68
  -1   5  -6   68.07    3.81
   1  -5   6   69.74    4.05
   1   5   6   65.77    3.93
   1   5   6   66.22    3.18
  -1   5  -6   61.19    2.99
   1   5   6   58.73    3.62
  -1  -5  -6   60.15    3.59
  -1   5  -6   70.34    3.21
  -1   5  -6   65.74    2.99
   1   5   6   61.83    3.14
  -1  -5  -6   65.76    3.52
   1   5   6   63.98    3.64
   1   5   7   93.75    3.59
   1   5   7   98.43    3.90
  -1  -5  -7   92.96    3.82
  -1   5  -7   89.66    3.66
   1   5   7   99.11    4.72
  -1  -5  -7  100.86    3.76
  -1   5  -7   96.29    4.62
   1   5   7   86.65    3.31
   1   5   7   89.07    3.75
  -1   5  -7  100.22    4.56
   1   5   7   90.28    4.53
   1  -5   7   96.62    4.83
   1   5   7   87.22    4.74
  -1   5  -7   92.24    3.82
   1   5   7   87.29    3.84
   1   5   7  100.82    4.63
  -1  -5  -7   93.41    4.52
  -1   5  -7   93.82    3.76
   1   5   7   97.71    4.12
  -1   5  -7   93.99    3.76
   1   5   7   96.36    4.56
   1   5   8  884.39   19.94
  -1   5  -8  875.16   19.73
  -1  -5  -8  917.10   19.84
  -1   5  -8  853.97   19.94
   1   5   8  874.73   20.37
   1   5   8  860.68   19.42
  -1   5  -8  882.26   21.01
   1   5   8  879.17   20.05
  -1   5  -8  877.21   20.89
   1   5   8  902.28   21.03
   1  -5   8  864.05   21.45
   1   5   8  887.46   21.39
  -1   5  -8  879.08   20.12
   1   5   8  866.68   20.34
   1   5   8  873.48   21.07
   1   5   8  912.91   19.59
  -1   5  -8  880.76   19.67
   1   5   8  871.45   20.96
   1   5   9  163.82    4.90
   1   5   9  150.92    6.31
   1   5   9  147.78    5.31
  -1   5  -9  158.30    5.02
  -1  -5  -9  161.33    5.11
   1   5   9  158.63    5.05
  -1   5  -9  151.36    6.25
  -1   5  -9  156.05    6.17
   1   5   9  146.30    5.54
   1  -5   9  152.62    6.52
   1   5   9  162.61    6.32
   1   5   9  166.10    6.90
   1  -5   9  161.66    5.89
  -1   5  -9  153.07    5.61
   1   5   9  157.07    5.94
   1   5   9  148.92    6.36
  -1   5  -9  154.29    6.18
   1   5   9  147.82    4.98
  -1   5  -9  158.73    5.02
   1   5   9  153.93    5.93
   1   5   9  146.01    5.82
  -1   5  -9  157.75    5.54
   1   5   9  152.18    6.27
   1   5  10  217.64    6.08
  -1   5 -10  217.95    6.23
   1   5  10  215.94    8.03
   1   5  10  228.35    6.98
   1   5  10  209.03    6.58
   1   5  10  212.20    7.43
  -1   5 -10  220.91    7.16
   1   5  10  218.68    7.46
  -1  -5 -10  224.38    7.55
   1   5  10  223.59    7.28
  -1   5 -10  217.40    7.87
   1   5  10  214.36    7.79
   1  -5  10  221.72    8.43
   1   5  10  223.09    8.33
   1  -5  10  228.25    7.54
  -1   5 -10  225.61    7.34
   1   5  10  207.28    7.47
  -1   5 -10  229.88    7.90
   1   5  10  211.75    8.02
   1   5  10  227.79    6.40
  -1   5 -10  231.07    6.32
  -1  -5 -10  232.75    6.39
   1   5  10  233.24    8.20
   1   5  11  382.32   10.16
   1   5  11  359.99    9.92
   1   5  11  356.22   10.43
  -1   5 -11  379.81   11.30
  -1  -5 -11  384.99    9.29
  -1  -5 -11  374.43   10.96
   1  -5  11  400.25   12.14
   1   5  11  355.14   11.38
   1  -5  11  347.11   10.83
  -1   5 -11  387.40   10.70
   1   5  11  360.87   10.90
  -1   5 -11  338.80   10.97
  -1   5 -11  361.64    9.14
   1   5  11  371.51    9.27
  -1   5 -11  368.38   10.55
  -1   5 -11  370.78    9.17
   1   5  11  373.11    9.02
   1   5  12  597.64   14.39
   1   5  12  538.00   14.07
  -1  -5 -12  547.34   15.27
  -1   5 -12  554.46   15.52
  -1  -5 -12  562.31   13.02
   1  -5  12  569.33   16.40
   1   5  12  548.50   15.77
   1  -5  12  564.21   15.31
   1   5  12  556.54   15.33
  -1   5 -12  555.14   15.45
   1   5  12  576.82   13.05
  -1   5 -12  567.00   12.99
  -1   5 -12  541.41   14.70
  -1   5 -12  575.70   12.96
   1   5  12  569.57   12.83
   1  -5  13   15.98    4.59
   1   5  13   15.94    3.21
  -1   5 -13   15.74    2.08
   1   5  13   16.12    4.30
   1   5  13   12.04    3.87
   1  -5  13   13.26    4.02
  -1   5 -13    9.12    4.19
  -1  -5 -13   11.71    3.90
  -1   5 -13   13.03    3.72
   1   5  13   10.57    3.19
  -1   5 -13   11.85    4.33
  -1   5 -13   14.41    1.91
   1   5  13   11.07    1.89
   1   5  14  170.26    8.16
   1  -5  14  151.67    7.31
   1   5  14  146.04    7.65
  -1   5 -14  141.36    7.48
   1   5  14  145.51    6.23
   1   5  14  146.95    6.39
  -1  -5 -14  149.04    7.49
  -1   5 -14  148.08    6.87
   1  -5  14  147.26    8.30
  -1   5 -14  143.83    7.43
   1   5  15  130.40    7.83
  -1   5 -15  123.14    7.71
   1   5  15  142.00    6.02
   1   5  15  119.43    6.09
  -1   5 -15  121.00    6.71
   1  -5  15  132.10    8.29
  -1   5 -15  126.33    7.58
   1  -5  15  115.54    7.18
   1   5  15  120.81    7.28
  -1  -5 -15  128.41    7.34
   1  -5  16  159.99    8.60
   1   5  16  152.83    8.39
  -1   5 -16  156.96    8.84
  -1  -5 -16  154.79    8.37
   1   5  16  162.54    7.24
   1   5  16  151.72    8.80
   1  -5  16  160.32    9.46
  -1   5 -16  157.05    8.80
   1   5  17   17.81    4.63
   1  -5  17   14.16    6.37
  -1   5 -17   20.32    6.24
  -1   5 -17   19.35    5.76
  -1  -5 -17   30.88    5.99
   1   5  17   30.27    6.08
   1  -5  17   17.39    5.69
   1   5  17   27.25    6.31
  -1   5 -18   27.48    6.51
  -1   5 -18   21.85    6.29
   1  -5  18   18.49    7.17
   1   5  18   22.81    5.07
   1   5  18   15.78    6.21
   1  -5  18   31.53    6.68
   1   5  18   19.15    6.56
  -1   5 -19   27.31    7.12
  -1   5 -19   29.78    7.03
   1  -5  19   23.17    7.65
   1   5  19   24.45    5.69
   1   5  19   15.90    6.73
   1  -5  19   14.58    6.07
   1   5  19   10.38    6.83
   1   6 -19   95.22    8.36
   1   6 -19  104.92    9.04
  -1   6  19   94.96    7.39
  -1  -6  19   98.22    9.59
  -1  -6  19   91.35    8.00
  -1   6  19  105.50    8.37
  -1   6  19  102.05    8.59
   1   6 -18   26.77    6.28
   1   6 -18   27.08    6.93
  -1  -6  18   22.60    7.42
  -1   6  18   29.48    5.58
  -1   6  18   31.22    6.32
  -1  -6  18   22.37    6.11
  -1   6  18   32.81    6.63
   1   6 -17    2.51    5.27
   1   6 -17   10.03    6.16
  -1  -6  17    7.27    6.47
  -1   6  17   -5.99    5.78
  -1  -6  17    1.02    5.11
  -1   6  17    7.49    5.37
  -1   6  17    2.96    4.65
   1   6 -16   75.42    7.01
  -1   6  16   63.77    5.48
   1   6 -16   72.08    6.24
  -1  -6  16   54.21    6.97
  -1  -6  16   63.68    6.13
  -1   6  16   62.26    6.25
  -1   6  16   61.69    6.56
   1   6 -15  227.76   10.00
   1   6 -15  233.04    9.55
  -1   6  15  221.65    8.64
  -1   6  15  229.60    9.71
  -1  -6  15  237.47   10.70
  -1  -6  15  247.58    9.36
  -1   6  15  228.86    9.53
   1   6 -14   46.01    5.07
   1   6 -14   36.52    5.29
  -1   6  14   48.07    4.53
  -1   6  14   53.32    5.67
  -1  -6  14   68.92    6.46
  -1  -6  14   56.38    4.89
  -1   6  14   54.59    5.40
  -1  -6  13   34.92    5.44
  -1  -6  13   22.27    2.42
  -1   6  13   29.24    4.60
  -1   6  13   38.63    4.60
  -1  -6  13   29.59    4.10
   1   6 -13   25.89    4.54
  -1   6  13   34.00    3.91
   1   6 -13   29.32    2.75
  -1   6  13   38.49    2.87
   1   6 -13   33.25    4.92
   1   6 -13   36.65    2.58
  -1   6  13   34.74    2.64
  -1  -6  12  208.89    8.95
  -1  -6  12  178.81    5.29
  -1   6  12  202.51    8.11
  -1   6  12  195.52    7.59
  -1  -6  12  191.01    7.16
   1   6 -12  196.55    8.02
   1   6 -12  195.03    5.89
  -1   6  12  198.55    5.97
  -1   6  12  198.12    7.01
  -1  -6  12  194.13    6.01
  -1   6  12  190.01    5.99
   1   6 -12  202.13    6.18
   1   6 -12  193.03    7.65
  -1  -6  11   54.82    5.01
  -1  -6  11   45.27    2.36
  -1   6  11   61.78    4.63
  -1   6  11   59.59    4.36
  -1  -6  11   54.42    3.95
   1   6 -11   54.07    4.54
   1   6 -11   52.72    3.10
  -1   6  11   47.21    3.14
  -1  -6  11   54.57    3.21
   1   6 -11   57.27    4.39
  -1   6  11   50.00    3.81
  -1   6  11   52.21    3.26
   1   6 -11   56.67    3.38
  -1  -6  10   77.69    3.76
   1   6 -10   77.80    4.56
  -1   6  10   73.01    4.38
  -1   6  10   72.09    4.55
  -1  -6  10   75.32    5.38
  -1   6  10   80.65    5.29
  -1  -6  10   79.45    4.14
  -1   6  10   72.18    4.56
  -1   6  10   77.50    4.81
   1   6 -10   77.99    4.81
  -1   6  10   75.32    3.69
   1   6 -10   75.06    3.58
  -1   6  10   80.88    3.82
   1   6 -10   76.25    3.85
  -1   6  10   78.63    4.80
   1   6  -9  426.87   10.81
  -1   6   9  432.16   10.92
   1   6  -9  412.91   10.51
   1   6  -9  436.34   11.87
  -1  -6   9  421.33   10.94
  -1   6   9  463.85   12.59
  -1  -6   9  431.99   12.34
  -1   6   9  430.29   11.54
   1   6  -9  425.87   11.58
   1  -6  -9  425.14   12.22
  -1   6   9  447.16   12.31
  -1  -6   9  434.33   12.66
  -1   6   9  432.37   12.31
  -1  -6   9  433.13   11.03
  -1   6   9  420.34   11.49
  -1   6   9  416.41   11.97
  -1   6   9  445.56   11.06
   1   6  -9  415.99   10.97
  -1   6   9  415.19   11.69
  -1   6   9  433.18   11.89
   1   6  -8  902.51   19.49
  -1   6   8  851.47   20.72
   1   6  -8  881.20   20.39
  -1   6   8  905.69   19.97
  -1  -6   8  919.76   20.94
  -1   6   8  909.69   19.64
  -1  -6   8  869.82   19.59
   1   6  -8  887.71   19.92
  -1  -6   8  903.53   21.21
  -1   6   8  897.01   20.78
   1  -6  -8  910.01   20.74
  -1   6   8  902.82   20.80
  -1  -6   8  903.82   19.29
  -1   6   8  910.67   19.91
  -1   6   8  890.36   20.46
  -1   6   8  921.24   19.71
   1   6  -8  904.59   18.85
  -1   6   8  916.69   20.32
   1  -6  -7    5.91    1.49
   1   6  -7    6.34    2.06
  -1   6   7    7.90    2.09
  -1  -6   7    5.12    2.05
   1  -6  -7    4.81    2.08
  -1  -6   7    7.43    2.97
  -1   6   7    7.54    2.22
   1   6  -7    8.65    2.42
  -1  -6   7    4.05    2.72
   1   6  -7    8.77    2.67
  -1   6   7    5.52    2.76
   1  -6  -7    8.27    2.64
  -1   6   7    2.64    2.64
   1   6  -7    6.24    0.95
  -1  -6   7    8.02    1.86
  -1   6   7   10.45    2.71
  -1   6   7    7.03    2.13
  -1   6   7    7.40    3.13
  -1  -6   7   13.31    1.04
  -1   6   7    9.09    2.39
   1  -6  -6   65.61    2.76
   1   6  -6   64.22    3.72
  -1   6   6   68.39    3.55
   1  -6  -6   59.32    3.51
  -1  -6   6   69.34    3.63
  -1   6   6   65.88    3.47
  -1  -6   6   59.17    4.00
   1   6  -6   59.10    3.29
  -1  -6   6   68.68    4.13
  -1   6   6   65.53    4.03
   1  -6  -6   62.61    3.84
  -1   6   6   62.91    3.90
  -1   6   6   64.25    3.49
  -1   6   6   67.57    3.68
  -1   6   6   58.54    3.46
   1  -6  -6   74.57    3.93
   1   6  -6   65.28    3.41
  -1  -6   5   -1.86    2.37
   1   6  -5    1.38    2.03
  -1  -6   5   -2.22    2.06
   1  -6  -5   -1.07    1.89
  -1   6   5    1.06    2.01
   1   6  -5    0.87    1.83
   1   6  -5    1.35    1.84
   1  -6  -5   -1.59    2.08
  -1   6   5    1.23    2.15
  -1   6   5    1.04    2.35
   1  -6  -5   -1.36    2.19
  -1  -6   5    5.04    0.84
  -1   6   5    7.28    2.45
  -1   6   5    1.33    2.06
   1  -6  -5   -0.91    1.42
   1   6  -5    0.64    1.00
  -1  -6   5    3.96    2.55
  -1   6   5    0.42    1.90
  -1   6   5    0.27    1.81
  -1   6   5    0.16    2.04
   1   6  -4 1024.07   24.10
  -1  -6   4 1043.82   24.09
   1  -6  -4 1064.05   23.75
  -1   6   4 1000.68   23.73
  -1  -6   4 1070.54   23.86
  -1   6   4 1118.17   24.13
  -1  -6   4 1140.43   22.01
   1  -6  -4 1065.11   23.81
   1   6  -4 1044.38   23.11
  -1   6   4 1062.40   23.91
   1  -6  -4 1025.56   23.85
   1   6  -4 1044.66   23.56
  -1  -6   4 1068.69   24.04
   1  -6  -4 1032.24   22.88
  -1   6   4 1016.84   23.14
   1  -6  -4 1039.72   22.92
  -1   6   4 1045.95   23.41
  -1   6   4 1026.55   23.76
   1   6  -4 1047.64   23.62
   1   6  -4 1038.68   21.99
   1   6  -3  327.76    8.92
   1   6  -3  324.57    9.27
  -1  -6   3  329.65    9.25
  -1   6   3  337.35    9.07
   1  -6  -3  335.06    9.04
  -1  -6   3  325.29    9.09
   1  -6  -3  323.74    8.34
   1   6  -3  332.37    8.71
  -1  -6   3  339.18    9.04
  -1   6   3  368.13    9.33
   1  -6  -3  363.68    9.07
  -1  -6   3  354.23    7.55
  -1   6   3  318.37    8.89
   1  -6  -3  327.28    8.90
   1  -6  -3  322.76    8.93
  -1   6   3  332.53    8.50
   1  -6  -3  314.12    8.23
   1   6  -3  324.56    7.20
  -1   6   3  345.42    9.13
   1  -6  -3  318.92    8.09
   1  -6  -2  615.14   14.38
   1   6  -2  594.02   13.77
  -1   6   2  612.74   14.42
   1  -6  -2  669.61   14.60
  -1  -6   2  610.75   13.25
   1  -6  -2  619.81   14.54
   1  -6  -2  609.10   13.59
   1   6  -2  597.75   14.53
   1   6  -2  604.14   14.81
  -1   6   2  617.46   14.05
  -1  -6   2  606.40   14.78
  -1   6   2  606.66   14.66
  -1  -6   2  607.96   14.74
   1  -6  -2  594.18   14.65
   1  -6  -2  593.48   14.04
  -1   6   2  606.52   14.68
  -1   6   2  605.72   14.58
   1   6  -2  603.45   14.17
  -1  -6   2  591.33   14.29
  -1   6   1  356.47    8.84
   1  -6  -1  355.52    8.76
   1   6  -1  352.99    8.58
   1  -6  -1  309.36    8.67
   1   6  -1  291.89    8.07
   1  -6  -1  343.18    9.09
   1  -6  -1  344.86    8.12
   1   6  -1  366.07    9.38
   1  -6  -1  350.97    8.84
   1  -6  -1  328.79    9.21
  -1  -6   1  342.40    9.30
  -1   6   1  355.57    9.34
   1   6  -1  345.49    9.14
  -1  -6   1  353.68    9.23
  -1   6   1  346.36    9.18
   1   6  -1  355.99    8.71
  -1   6   1  340.72    9.25
   1   6   0  880.07   20.25
   1  -6   0  863.81   19.96
  -1   6   0  891.18   20.31
  -1  -6   0  902.25   20.47
   1  -6   0  864.40   20.30
  -1  -6   0  893.63   20.22
  -1   6   0  870.02   20.26
   1   6   0  873.27   19.56
   1   6   0  905.79   19.49
   1  -6   0  928.09   19.85
   1   6   0  909.80   19.81
  -1   6   0  870.76   19.56
  -1  -6   0  872.40   20.53
  -1  -6   0  878.54   19.80
   1  -6   0  880.63   18.95
   1   6   0  918.87   20.25
  -1   6   0  877.77   20.32
   1  -6   0  883.26   19.10
   1   6   1  149.87    5.20
   1  -6   1  152.08    5.17
  -1  -6  -1  142.56    5.28
  -1   6  -1  145.12    5.24
   1  -6   1  158.13    5.38
  -1  -6  -1  146.37    5.07
  -1   6  -1  138.98    5.24
   1   6   1  157.08    4.66
   1  -6   1  154.60    4.82
   1   6   1  166.44    4.91
  -1   6  -1  155.63    4.54
   1   6   1  147.20    4.97
  -1  -6  -1  148.29    5.53
   1   6   1  149.13    3.51
   1  -6   1  154.67    4.05
  -1  -6  -1  154.55    5.02
   1   6   1  158.86    5.26
  -1   6  -1  161.42    5.39
   1  -6   1  157.78    5.40
  -1  -6  -1  148.67    4.98
   1   6   2  374.72    9.86
   1   6   2  364.92    9.73
   1  -6   2  386.76   10.02
  -1  -6  -2  379.02   10.01
   1  -6   2  386.29   10.02
  -1   6  -2  376.40    9.95
  -1  -6  -2  362.30    9.62
   1  -6   2  378.68   10.17
  -1   6  -2  359.35   10.02
   1   6   2  367.45    9.12
   1   6   2  402.98    9.69
   1   6   2  369.43    9.75
  -1   6  -2  380.34    8.84
  -1  -6  -2  390.76   10.25
   1   6   2  373.86    8.34
  -1  -6  -2  382.69    9.73
  -1   6  -2  372.66    9.93
   1   6   2  382.71    8.80
  -1  -6  -2  361.95    9.60
   1   6   3  660.23   15.69
   1   6   3  663.40   14.77
   1  -6   3  667.86   16.05
   1   6   3  666.74   15.57
  -1   6  -3  655.08   15.78
   1  -6   3  667.32   15.83
  -1  -6  -3  669.01   15.89
  -1  -6  -3  655.68   15.45
  -1   6  -3  662.86   16.09
   1  -6   3  672.12   16.27
   1   6   3  655.77   14.95
   1   6   3  665.58   15.62
   1   6   3  673.68   15.86
  -1   6  -3  670.50   14.40
  -1  -6  -3  649.41   16.11
  -1   6  -3  688.04   14.68
   1   6   3  641.69   14.41
  -1  -6  -3  668.45   15.74
  -1   6  -3  663.04   15.80
   1   6   3  666.50   14.83
  -1  -6  -3  655.55   15.58
   1   6   4  101.90    4.15
   1  -6   4   97.95    4.53
   1   6   4   99.42    3.47
  -1  -6  -4   95.85    4.24
   1  -6   4   95.71    4.07
  -1   6  -4   94.28    4.11
  -1  -6  -4   96.14    3.84
   1   6   4   94.63    3.88
  -1   6  -4   99.88    4.61
   1  -6   4  104.34    4.77
   1   6   4  105.67    4.39
  -1   6  -4   96.66    2.71
   1   6   4   94.47    4.37
   1   6   4   92.76    4.61
  -1   6  -4   98.14    3.35
  -1  -6  -4  104.11    4.28
  -1   6  -4   99.12    4.23
   1   6   4   98.49    3.57
   1   6   4   95.02    4.29
  -1  -6  -4  100.42    4.13
   1   6   5   89.32    3.84
  -1  -6  -5   86.72    3.72
   1   6   5   84.40    3.72
  -1  -6  -5   90.95    4.06
   1  -6   5   92.46    3.97
  -1   6  -5   85.04    3.89
   1  -6   5   87.99    4.46
   1   6   5   85.93    3.36
   1  -6   5   90.87    4.70
  -1   6  -5   85.01    4.40
   1   6   5   74.63    4.10
   1   6   5   83.69    4.34
   1   6   5   87.38    4.62
   1   6   5   85.71    3.32
  -1   6  -5   88.04    3.35
   1   6   5   80.63    4.24
  -1  -6  -5   80.71    4.13
  -1   6  -5   87.46    4.02
   1   6   5   88.43    3.59
  -1   6  -5   86.87    3.35
   1   6   5   94.36    4.34
  -1  -6  -5   87.45    4.04
   1   6   6 1274.81   27.33
  -1  -6  -6 1229.34   27.08
   1   6   6 1254.66   27.31
   1  -6   6 1229.09   27.42
  -1   6  -6 1210.68   27.39
  -1  -6  -6 1233.68   27.52
   1   6   6 1282.29   28.11
   1  -6   6 1276.78   28.38
   1   6   6 1224.88   26.89
  -1   6  -6 1257.58   28.00
   1   6   6 1261.57   28.21
  -1   6  -6 1210.24   28.13
   1  -6   6 1253.29   28.69
   1   6   6 1266.13   28.55
   1   6   6 1222.83   28.11
  -1   6  -6 1246.14   26.87
   1   6   6 1233.45   26.97
  -1  -6  -6 1230.99   28.03
  -1   6  -6 1233.21   27.45
   1   6   6 1257.51   27.25
  -1   6  -6 1214.05   26.81
   1   6   6 1233.72   28.05
  -1  -6  -6 1227.53   27.65
   1   6   7  644.25   15.24
   1   6   7  609.43   16.22
  -1  -6  -7  628.95   15.10
   1   6   7  654.83   15.38
   1  -6   7  664.10   15.42
  -1   6  -7  628.77   15.33
  -1  -6  -7  658.64   15.50
   1  -6   7  680.94   16.64
   1   6   7  634.04   15.12
  -1   6  -7  641.96   16.15
   1  -6   7  641.60   16.83
  -1   6  -7  655.60   16.36
   1   6   7  666.37   16.40
   1   6   7  644.10   16.69
   1   6   7  660.19   15.32
  -1   6  -7  641.22   15.10
  -1  -6  -7  644.76   16.26
   1   6   7  651.71   16.34
  -1   6  -7  630.14   15.37
  -1   6  -7  645.53   15.07
   1   6   7  656.05   15.51
   1   6   7  648.91   16.28
  -1  -6  -7  664.16   15.97
   1   6   8    7.20    2.38
   1   6   8    5.78    2.53
   1   6   8    7.16    1.87
  -1   6  -8   11.35    2.39
  -1  -6  -8    7.45    2.37
  -1   6  -8    5.91    2.31
   1  -6   8    4.98    3.09
   1   6   8    4.69    2.30
   1  -6   8    5.71    3.11
  -1   6  -8    7.74    3.02
  -1   6  -8    6.17    2.91
   1   6   8    4.88    2.94
   1   6   8    4.52    3.21
   1   6   8    8.67    2.46
  -1   6  -8    5.66    2.33
   1   6   8    5.24    2.85
  -1   6  -8    7.44    2.24
   1   6   8   11.31    2.95
   1   6   8    6.88    2.13
   1   6   8    1.82    3.02
   1   6   9   21.90    2.82
   1   6   9   19.15    2.34
  -1   6  -9   22.08    2.83
   1   6   9   18.34    2.90
  -1   6  -9   25.76    2.68
  -1  -6  -9   27.00    2.76
   1  -6   9   23.09    3.86
   1   6   9   27.58    3.10
  -1   6  -9   26.36    3.56
   1   6   9   21.68    3.74
   1  -6   9   28.66    3.80
   1   6   9   31.19    4.12
   1   6   9   24.12    3.05
  -1   6  -9   28.15    2.94
   1   6   9   21.77    3.67
  -1   6  -9   21.27    2.69
   1   6   9   24.00    3.44
   1   6   9   27.83    2.77
   1   6   9   25.76    4.07
   1   6   9   22.68    2.54
   1   6  10  464.41   11.68
  -1  -6 -10  483.84   11.86
   1  -6  10  476.71   14.19
   1   6  10  465.81   12.06
   1   6  10  475.43   12.41
  -1   6 -10  451.33   13.14
   1   6  10  436.89   13.27
  -1   6 -10  493.75   12.44
   1   6  10  460.33   12.70
  -1   6 -10  474.51   13.29
  -1   6 -10  480.65   11.78
   1   6  10  477.79   11.82
  -1   6 -10  457.95   12.20
   1   6  10  484.12   12.82
  -1   6 -10  462.98   11.71
   1   6  10  470.17   11.51
   1   6  11  259.55    7.70
  -1  -6 -11  268.80    7.51
   1   6  11  261.43    8.43
  -1   6 -11  249.69    9.02
   1   6  11  262.92    7.91
   1  -6  11  236.42    9.80
   1   6  11  259.07    9.43
   1   6  11  278.20    8.92
  -1   6 -11  262.21    9.08
   1   6  11  251.90    7.41
  -1   6 -11  249.97    7.34
   1   6  11  254.94    7.17
  -1   6 -11  259.79    7.36
  -1   6 -11  264.19    8.25
  -1   6 -12   21.00    4.25
  -1   6 -12   17.98    2.58
   1  -6  12   25.09    4.72
  -1   6 -12   19.52    2.47
  -1  -6 -12   16.74    2.58
   1   6  12   17.70    3.91
   1   6  12   16.54    3.16
  -1   6 -12   20.25    4.26
   1   6  12   16.10    4.37
   1   6  12   14.37    3.02
  -1   6 -12   28.87    3.75
   1   6  12   20.43    2.67
   1   6  12   20.68    2.40
   1   6  13   44.73    5.41
   1   6  13   47.29    5.01
   1   6  13   47.53    4.06
  -1   6 -13   57.48    5.45
  -1   6 -13   53.96    3.12
   1  -6  13   47.51    5.65
   1   6  13   47.15    3.88
  -1   6 -13   47.36    4.47
  -1   6 -13   41.17    4.87
  -1   6 -13   41.77    2.82
   1   6  14   91.50    6.14
  -1   6 -14   78.69    6.23
   1   6  14   83.18    4.85
  -1   6 -14   79.62    6.42
  -1   6 -14   84.19    5.56
   1   6  14   83.19    6.64
   1   6  14   76.70    4.93
   1  -6  14   79.08    6.91
  -1   6 -15   10.34    4.49
  -1   6 -15    5.56    4.74
  -1   6 -15    7.34    5.22
   1   6  15   13.06    5.63
   1   6  15   16.00    5.01
   1   6  15   10.49    3.67
   1  -6  15   12.85    5.92
  -1   6 -16   31.53    6.03
  -1   6 -16   28.41    6.06
   1   6  16   33.15    6.29
   1   6  16   35.69    5.92
   1  -6  16   42.82    7.14
   1   6  16   44.93    4.79
  -1   6 -17    6.31    5.80
  -1   6 -17    0.40    6.10
   1   6  17    1.74    6.13
   1   6  17   -0.39    5.43
   1   6  17   -2.95    4.49
   1  -6  17   -2.99    6.65
  -1   6 -18   35.51    6.81
  -1   6 -18   26.32    6.63
   1   6  18   31.75    7.07
   1   6  18   21.11    6.19
   1  -6  18   29.94    7.91
   1   6  18   27.08    5.28
  -1   6 -19   15.37    6.98
  -1   6 -19    9.63    7.06
   1   6  19   21.82    7.20
   1   6  19   10.99    6.43
   1  -6  19    7.17    7.41
   1   7 -19    8.18    6.14
   1   7 -19    5.03    7.01
  -1   7  19   -1.39    6.83
  -1   7  19    8.06    6.43
  -1  -7  19   -0.38    6.05
  -1   7  19    4.97    5.51
  -1  -7  19   -1.13    7.80
   1   7 -18    4.63    5.77
   1   7 -18   -6.99    6.81
  -1   7  18    7.93    6.64
  -1   7  18    4.79    5.95
  -1  -7  18   -0.72    5.97
  -1  -7  18    5.37    7.16
  -1   7  18    0.93    5.13
   1   7 -17  218.33   10.81
  -1   7  17  224.14    9.12
   1   7 -17  203.22   10.07
  -1   7  17  185.91   10.09
  -1  -7  17  219.29   11.73
  -1  -7  17  215.57    9.71
  -1   7  17  219.14   10.20
  -1   7  16   16.46    4.72
   1   7 -16   14.66    5.28
   1   7 -16   14.01    5.91
  -1   7  16   19.10    5.73
  -1  -7  16   21.61    6.35
  -1  -7  16   17.38    5.02
  -1   7  16   14.30    5.24
  -1   7  15   -0.25    4.19
   1   7 -15    0.96    4.78
   1   7 -15   -0.36    5.30
  -1   7  15   -7.67    5.38
  -1  -7  15    2.71    5.73
  -1  -7  15    4.56    4.41
  -1   7  15   -1.62    4.55
  -1   7  14    6.62    3.91
   1   7 -14    6.22    4.24
   1   7 -14    2.38    4.84
  -1  -7  14    4.44    3.99
  -1   7  14    6.28    4.35
  -1  -7  14    1.70    5.20
  -1   7  14    4.08    4.67
  -1   7  13  299.39   10.42
  -1  -7  13  274.79    9.40
  -1   7  13  279.00    9.85
   1   7 -13  263.18   10.30
   1   7 -13  279.81    9.90
  -1   7  13  274.00    7.94
   1   7 -13  281.69    7.83
  -1  -7  13  272.30   11.14
  -1   7  13  270.68    9.09
  -1   7  13  282.72    8.10
   1   7 -13  274.34    8.14
  -1   7  12   30.57    4.44
  -1   7  12   30.58    4.36
  -1  -7  12   37.16    4.00
   1   7 -12   35.32    3.45
  -1   7  12   32.71    3.28
   1   7 -12   27.56    2.99
  -1   7  12   30.61    3.61
  -1  -7  12   27.80    5.13
   1   7 -12   39.11    5.03
   1   7 -12   32.22    4.22
  -1  -7  12   36.53    3.25
  -1   7  12   29.77    3.09
   1   7 -11   20.79    3.92
  -1  -7  11   20.74    1.63
  -1   7  11   35.03    4.25
   1   7 -11   24.07    2.89
   1   7 -11   25.43    3.19
  -1   7  11   24.48    3.06
  -1   7  11   24.74    2.94
  -1  -7  11   31.54    3.22
  -1  -7  11   32.57    3.61
  -1   7  11   23.76    3.75
  -1  -7  11   24.11    4.82
   1   7 -11   28.69    4.30
  -1   7  10  248.07    8.24
  -1  -7  10  253.23    7.66
  -1   7  10  241.62    8.17
   1   7 -10  239.86    8.20
  -1   7  10  249.58    7.73
   1   7 -10  239.85    7.69
   1   7 -10  234.49    7.38
  -1   7  10  249.44    7.57
  -1  -7  10  247.21    7.69
  -1  -7  10  247.99    9.53
  -1   7  10  259.03    8.76
   1   7  -9  184.33    5.57
  -1  -7   9  179.61    6.41
  -1   7   9  185.29    6.74
   1   7  -9  186.33    6.70
  -1   7   9  181.37    6.76
  -1  -7   9  190.92    8.00
  -1   7   9  187.77    7.52
  -1   7   9  190.05    6.69
  -1  -7   9  180.65    6.00
  -1   7   9  174.38    7.10
   1   7  -9  176.97    6.13
  -1   7   9  176.62    6.23
   1   7  -9  190.06    6.56
  -1   7   9  193.20    6.53
  -1   7   9  180.29    7.01
   1   7  -8   73.49    3.76
  -1   7   8   64.59    4.81
   1  -7  -8   75.03    2.92
   1   7  -8   77.55    4.51
  -1  -7   8   69.73    4.87
  -1   7   8   78.62    4.23
  -1  -7   8   73.63    3.97
   1  -7  -8   71.17    3.76
  -1   7   8   70.34    3.82
   1   7  -8   71.23    3.94
  -1  -7   8   73.49    4.98
  -1   7   8   78.35    4.79
  -1   7   8   71.39    4.76
  -1  -7   8   76.58    3.33
  -1   7   8   63.47    3.73
  -1   7   8   79.63    4.53
   1   7  -8   69.51    4.01
  -1   7   8   67.61    3.82
   1   7  -8   70.73    2.93
  -1   7   8   69.20    4.38
   1   7  -7   25.22    2.85
  -1   7   7   31.17    3.19
  -1  -7   7   15.81    3.40
   1   7  -7   29.98    3.22
  -1  -7   7   23.05    3.09
   1  -7  -7   28.38    3.06
   1   7  -7   20.66    2.83
  -1   7   7   23.40    2.89
  -1   7   7   30.84    3.61
   1   7  -7   25.95    1.38
  -1   7   7   23.24    3.46
   1  -7  -7   24.46    2.08
  -1   7   7   27.93    3.41
  -1   7   7   26.74    3.15
  -1   7   7   18.46    2.94
  -1  -7   7   24.36    1.12
  -1   7   7   20.53    3.86
  -1  -7   7   24.24    3.58
  -1   7   7   21.99    2.21
   1  -7  -6   88.97    3.52
   1   7  -6   92.29    4.49
   1  -7  -6   88.84    4.38
  -1   7   6   89.95    4.40
  -1  -7   6   84.05    4.41
  -1   7   6   85.90    3.58
  -1  -7   6   97.27    5.05
  -1   7   6   86.49    4.18
   1   7  -6   85.56    4.05
  -1  -7   6   89.43    4.97
   1   7  -6   96.24    2.91
  -1   7   6   84.44    4.71
  -1   7   6   97.34    4.97
  -1   7   6   86.89    4.27
  -1   7   6   90.01    4.48
  -1   7   6   84.60    4.44
   1   7  -6   98.58    4.37
  -1  -7   6  102.89    2.49
   1  -7  -5  103.92    3.97
   1   7  -5  113.25    4.80
  -1   7   5  115.08    4.08
  -1  -7   5  109.89    5.37
  -1  -7   5  119.12    5.00
  -1   7   5  114.26    4.83
   1  -7  -5  113.19    4.90
   1   7  -5  106.74    4.31
   1  -7  -5  120.81    5.12
   1   7  -5  111.88    3.52
  -1   7   5  107.55    5.02
  -1  -7   5  100.06    5.07
   1   7  -5  128.01    4.97
  -1   7   5  106.64    4.49
  -1   7   5  120.13    4.80
   1   7  -5  118.56    3.20
  -1  -7   5  125.03    3.06
   1  -7  -5  122.19    5.13
  -1   7   5  110.78    4.96
   1  -7  -4   77.75    3.33
  -1  -7   4   74.89    4.10
  -1   7   4   80.96    4.20
   1  -7  -4   70.84    3.92
  -1  -7   4   80.49    2.44
  -1  -7   4   84.62    4.42
  -1   7   4   75.49    3.34
   1   7  -4   73.02    3.50
   1   7  -4   71.51    3.77
  -1  -7   4   77.30    4.14
  -1   7   4   71.91    4.13
   1   7  -4   69.21    2.86
   1  -7  -4   78.85    4.02
  -1   7   4   80.78    3.73
   1   7  -4   76.47    2.24
  -1   7   4   67.26    3.93
   1   7  -4   74.92    3.91
   1  -7  -4   77.36    3.26
   1   7  -3  362.08   10.30
  -1   7   3  362.82    9.23
  -1  -7   3  344.77   10.09
  -1  -7   3  352.27    8.23
   1  -7  -3  342.67    9.62
  -1  -7   3  365.88    9.94
   1   7  -3  363.05    9.58
  -1  -7   3  383.61   10.28
  -1   7   3  363.16   10.00
   1  -7  -3  356.88   10.02
   1  -7  -3  351.33    9.22
   1   7  -3  355.81    8.86
  -1   7   3  351.39    9.80
   1  -7  -3  355.96    9.90
   1  -7  -3  357.32    8.88
  -1   7   3  369.48    9.91
   1  -7  -3  359.47    9.06
   1   7  -3  371.17    9.92
   1   7  -3  359.27    7.78
  -1   7   3  369.91   10.13
   1   7  -2  132.78    4.47
  -1   7   2  143.42    5.11
  -1   7   2  135.62    5.35
  -1  -7   2  140.58    5.46
   1  -7  -2  142.37    5.42
   1  -7  -2  143.04    4.88
  -1  -7   2  143.48    5.43
   1  -7  -2  147.80    5.14
  -1   7   2  113.93    4.96
   1  -7  -2  130.41    5.19
   1  -7  -2  140.36    4.29
   1   7  -2  135.22    5.26
  -1   7   2  140.28    4.88
   1   7  -2  140.74    5.51
  -1   7   2  128.25    5.30
   1   7  -2  140.37    4.88
  -1   7   2  132.76    5.20
  -1  -7   2  136.48    5.08
   1   7  -1  527.71   12.70
  -1   7   1  544.19   12.92
  -1   7   1  534.16   13.48
  -1  -7   1  537.15   13.68
   1  -7  -1  523.13   13.55
  -1  -7   1  532.23   13.45
   1   7  -1  533.93   12.36
   1  -7  -1  563.57   13.14
   1  -7  -1  516.70   13.37
  -1  -7   1  521.99   12.97
   1  -7  -1  528.49   12.21
   1   7  -1  515.36   13.35
   1   7  -1  547.90   13.63
   1  -7  -1  524.31   13.01
  -1   7   1  544.30   13.64
  -1   7   1  512.09   13.33
   1   7  -1  547.29   12.88
  -1   7   0  400.80   10.95
   1   7   0  404.54   10.19
   1  -7   0  403.32   11.00
  -1  -7   0  406.74   11.11
  -1   7   0  388.26   10.95
  -1  -7   0  398.31   10.80
   1   7   0  478.17   10.35
   1  -7   0  475.91   10.66
  -1   7   0  404.76   10.19
   1   7   0  403.52   10.39
  -1  -7   0  399.55   11.24
  -1  -7   0  412.84   10.42
  -1   7   0  416.64   11.04
   1   7   0  393.96   10.82
   1   7   0  397.63   10.91
   1  -7   0  389.95   10.57
   1  -7   0  395.33    9.68
  -1  -7   0  394.07   10.47
   1   7   1  732.87   16.38
  -1   7  -1  715.19   17.30
  -1   7  -1  724.14   17.30
   1  -7   1  746.70   17.37
  -1  -7  -1  717.25   17.42
  -1  -7  -1  726.04   17.02
   1  -7   1  687.02   16.40
   1   7   1  652.32   16.34
  -1   7  -1  736.91   16.22
   1   7   1  728.36   16.85
  -1  -7  -1  716.65   17.55
  -1  -7  -1  721.97   16.78
  -1  -7  -1  727.96   16.74
   1  -7   1  710.59   15.57
   1   7   1  711.71   17.14
   1   7   1  719.24   17.12
   1  -7   1  706.60   17.04
  -1   7  -1  724.42   17.37
   1   7   2  375.05   10.25
   1  -7   2  379.31   10.40
   1   7   2  383.23   10.21
   1  -7   2  408.64    9.67
   1   7   2  371.42    9.46
  -1   7  -2  372.27   10.41
  -1   7  -2  366.14   10.28
   1  -7   2  360.10   10.27
  -1  -7  -2  374.94   10.48
  -1  -7  -2  375.25   10.04
  -1   7  -2  378.09    9.12
   1   7   2  371.56   10.10
  -1  -7  -2  376.27   10.64
  -1   7  -2  367.21    8.77
   1   7   2  377.30    8.33
   1  -7   2  383.69    8.73
  -1  -7  -2  377.61    9.96
  -1   7  -2  350.64   10.28
   1   7   2  395.42    8.95
  -1  -7  -2  367.10    9.89
   1  -7   2  382.34   10.59
   1   7   3  355.51    9.63
   1   7   3  342.22    8.50
   1  -7   3  352.40    9.87
   1   7   3  341.34    9.39
   1  -7   3  311.53    8.64
   1   7   3  303.54    9.18
   1   7   3  339.25    8.72
  -1   7  -3  339.02    9.85
   1  -7   3  339.71   10.04
  -1  -7  -3  336.49    9.75
   1  -7   3  344.14    9.68
  -1   7  -3  347.62    9.66
  -1  -7  -3  339.10    9.21
   1   7   3  348.58    9.62
  -1   7  -3  350.52    8.19
  -1  -7  -3  360.25   10.10
  -1   7  -3  338.84    8.19
   1   7   3  347.05    7.95
  -1  -7  -3  344.78    9.38
  -1   7  -3  340.19    9.69
   1   7   3  359.44    8.48
  -1  -7  -3  340.62    9.25
   1   7   4  233.10    7.31
   1   7   4  234.77    6.47
   1   7   4  236.12    7.16
   1  -7   4  231.94    7.82
   1   7   4  273.22    7.77
   1   7   4  234.41    6.60
  -1   7  -4  228.54    7.76
   1  -7   4  221.97    7.94
   1  -7   4  229.52    7.42
  -1  -7  -4  239.85    7.60
  -1   7  -4  225.42    7.37
  -1  -7  -4  237.74    7.06
  -1   7  -4  230.12    5.73
   1   7   4  238.96    7.63
  -1  -7  -4  235.11    7.83
  -1   7  -4  225.62    6.14
  -1  -7  -4  231.93    7.35
  -1   7  -4  227.53    7.43
   1   7   4  242.48    6.56
  -1  -7  -4  224.24    7.11
   1   7   5 2070.11   45.01
   1   7   5 2096.62   44.18
   1   7   5 2113.64   44.90
   1  -7   5 2108.05   45.86
   1   7   5 2028.99   45.35
  -1   7  -5 2097.69   45.71
   1  -7   5 2116.43   46.15
  -1  -7  -5 2116.00   45.35
   1  -7   5 2123.23   45.21
  -1   7  -5 2084.26   45.18
  -1  -7  -5 2108.29   44.69
   1   7   5 2102.20   45.60
   1   7   5 2092.80   45.98
  -1   7  -5 2067.24   42.89
  -1   7  -5 2129.85   43.95
   1   7   5 2144.71   44.00
  -1  -7  -5 2125.88   45.40
  -1   7  -5 2085.77   45.24
   1   7   5 2116.70   44.40
  -1   7  -5 2093.00   44.03
  -1  -7  -5 2088.27   45.03
   1   7   6   37.51    3.05
   1   7   6   45.34    3.77
  -1  -7  -6   34.69    2.84
   1   7   6   34.04    2.99
   1   7   6   33.58    2.73
   1  -7   6   38.57    3.89
  -1   7  -6   42.58    3.81
  -1   7  -6   34.45    3.11
  -1  -7  -6   36.02    3.23
   1  -7   6   34.18    3.17
  -1   7  -6   31.75    3.34
   1   7   6   36.35    3.58
   1   7   6   34.73    3.97
   1   7   6   39.77    3.75
  -1   7  -6   37.63    2.57
   1   7   6   35.71    2.65
  -1  -7  -6   40.64    3.50
  -1   7  -6   28.18    3.13
   1   7   6   29.71    3.33
   1   7   6   34.51    2.82
  -1   7  -6   34.30    2.48
   1  -7   6   32.06    3.87
  -1  -7  -6   35.45    3.21
   1   7   7    3.24    3.18
  -1  -7  -7    3.63    2.37
  -1   7  -7    2.69    2.02
   1   7   7    5.28    2.48
   1  -7   7    4.68    3.27
   1   7   7    6.50    2.40
   1   7   7    4.55    2.18
   1  -7   7    7.01    3.22
  -1   7  -7    6.18    3.08
   1   7   7    8.94    2.98
  -1   7  -7    5.22    2.67
  -1   7  -7   -0.65    2.94
   1   7   7    2.52    2.92
   1   7   7    4.41    3.25
   1   7   7    1.43    2.17
  -1   7  -7    2.94    2.08
  -1  -7  -7    3.57    2.80
   1   7   7    0.69    2.89
   1   7   7    1.96    2.49
  -1   7  -7    2.28    2.45
  -1  -7  -7    4.88    2.66
   1  -7   7    3.17    2.46
  -1  -7  -7    4.71    2.65
   1   7   8  192.38    6.32
  -1   7  -8  165.93    6.81
   1   7   8  179.88    6.11
  -1  -7  -8  176.30    6.37
  -1   7  -8  186.81    6.37
   1   7   8  188.84    7.45
  -1  -7  -8  179.34    5.95
   1   7   8  162.66    7.53
   1   7   8  191.31    6.30
  -1   7  -8  189.16    6.00
   1   7   8  179.85    7.29
   1   7   8  176.22    6.09
  -1   7  -8  178.27    6.40
   1   7   8  177.22    6.38
   1  -7   8  170.69    7.61
   1   7   8  180.38    6.43
  -1   7  -8  183.08    5.91
   1   7   8  191.05    7.43
   1   7   9  437.05   11.69
  -1   7  -9  438.05   12.67
   1   7   9  450.29   12.09
  -1   7  -9  450.14   11.56
   1   7   9  442.68   12.98
   1   7   9  452.56   11.97
  -1   7  -9  460.01   11.64
   1   7   9  438.86   11.42
  -1   7  -9  443.17   11.69
   1   7   9  440.38   11.68
   1   7   9  444.94   11.01
   1  -7   9  459.31   13.72
   1   7   9  457.94   11.88
  -1   7  -9  444.30   11.72
  -1  -7  -9  436.57   11.80
   1   7  10   55.60    4.10
  -1   7 -10   64.29    4.88
  -1   7 -10   60.25    3.95
   1  -7  10   65.26    5.61
  -1   7 -10   60.40    3.87
   1   7  10   58.01    3.92
   1   7  10   50.06    5.06
  -1   7 -10   59.52    3.99
   1   7  10   65.68    4.41
  -1   7 -10   62.89    3.88
   1   7  10   51.96    3.51
   1   7  10   58.66    3.95
  -1  -7 -10   67.01    3.94
   1   7  10   63.74    3.51
   1  -7  11    3.68    4.48
  -1   7 -11    4.19    3.75
  -1   7 -11    4.72    2.74
  -1  -7 -11   -1.02    2.57
   1   7  11    7.91    3.60
   1   7  11   -1.37    2.57
  -1   7 -11    0.96    2.93
   1   7  11    0.43    2.45
   1   7  11    6.18    2.95
  -1   7 -11    3.60    3.79
   1   7  11   -0.84    2.89
  -1   7 -11   -0.33    2.63
   1   7  11   -2.14    4.06
   1   7  12  111.04    5.07
  -1   7 -12  106.65    5.35
  -1   7 -12   83.24    6.00
   1   7  12  100.94    4.79
   1  -7  12   92.64    6.97
   1   7  12   97.19    6.47
   1   7  12  112.03    5.92
  -1   7 -12   96.45    6.31
  -1   7 -12   99.56    4.52
   1   7  12   97.08    4.65
  -1  -7 -12  102.84    4.67
   1   7  12  105.73    4.41
  -1   7 -12  105.03    4.47
   1   7  13   12.98    3.38
   1   7  13   13.51    4.23
  -1   7 -13   13.98    2.74
   1   7  13   11.97    4.84
   1   7  13   17.21    2.90
  -1   7 -13   18.53    5.08
  -1   7 -13   20.87    4.69
  -1   7 -13   11.81    2.83
  -1   7 -13   14.64    3.85
   1   7  13   13.18    3.28
   1  -7  13   20.06    5.67
   1   7  14    0.38    4.87
  -1   7 -14    9.43    4.89
  -1   7 -14    6.13    5.12
   1  -7  14   -0.44    5.36
   1   7  14    7.92    3.44
   1   7  14    8.61    4.66
  -1   7 -14    6.32    3.91
  -1   7 -15    1.36    4.48
  -1   7 -15   -0.71    5.36
   1   7  15    2.01    5.58
   1  -7  15    4.25    6.39
   1   7  15    5.33    3.86
  -1   7 -15    4.72    5.36
   1   7  15    1.67    4.77
  -1   7 -16   19.72    5.93
   1   7  16   20.06    6.24
   1  -7  16   24.93    7.03
   1   7  16   21.15    4.24
  -1   7 -16   12.78    5.91
   1   7  16   19.76    5.54
  -1   7 -17   35.39    6.82
   1   7  17   50.52    7.46
   1  -7  17   27.87    7.61
  -1   7 -17   28.79    6.95
   1   7  17   31.29    6.31
  -1   7 -18   -4.67    6.61
   1   7  18    7.13    6.69
   1  -7  18    5.53    7.37
  -1   7 -18   16.44    6.89
   1   7  18    9.87    6.49
   1   8 -18   11.29    6.07
  -1   8  18    4.08    6.52
  -1   8  18   12.22    5.42
  -1  -8  18    5.06    7.84
   1   8 -18    9.03    7.02
  -1   8  18    7.95    6.46
  -1   8  17   -0.87    4.88
   1   8 -17    0.37    5.80
  -1   8  17    6.02    6.23
  -1  -8  17    6.95    6.93
   1   8 -17    1.71    6.56
  -1   8  17    4.11    5.81
  -1   8  16   -0.27    4.45
   1   8 -16   -1.04    5.45
  -1   8  16   -0.70    5.40
  -1  -8  16    2.03    6.59
   1   8 -16   -0.40    5.87
  -1   8  16    9.76    6.33
  -1   8  15  270.07    9.61
   1   8 -15  280.13   10.78
   1   8 -15  273.03   11.40
  -1  -8  15  267.35   12.34
  -1   8  15  268.50   10.45
  -1   8  15  278.56   11.48
  -1   8  14   59.63    6.38
  -1   8  14   50.40    5.00
   1   8 -14   48.53    5.68
  -1  -8  14   44.85    6.61
   1   8 -14   57.18    6.40
  -1   8  14   46.52    5.44
  -1   8  13   13.27    5.18
  -1   8  13   21.55    4.27
   1   8 -13   21.43    3.20
  -1   8  13   17.86    3.48
   1   8 -13   21.28    3.48
   1   8 -13   16.93    4.76
  -1  -8  13   23.32    3.48
  -1  -8  13   12.34    5.51
  -1   8  13   16.61    3.88
   1   8 -13   22.52    5.21
  -1   8  12    8.29    4.15
  -1   8  12    1.77    3.60
   1   8 -12    0.66    2.96
   1   8 -12    5.04    3.18
  -1   8  12   -0.19    3.08
   1   8 -12    0.26    3.94
  -1   8  12   -1.72    2.90
  -1  -8  12   -1.32    3.03
  -1  -8  12   -1.20    5.04
  -1   8  12   -0.84    3.36
   1   8 -12   -2.21    4.54
  -1   8  11  240.38    9.28
  -1   8  11  254.10    8.66
   1   8 -11  234.24    9.38
  -1   8  11  253.85    8.18
   1   8 -11  249.57    8.15
  -1  -8  11  259.70   10.42
  -1  -8  11  255.33    8.12
   1   8 -11  246.36    8.66
   1   8 -11  239.22    7.79
  -1   8  11  246.63    7.95
  -1   8  10   79.49    4.85
  -1   8  10   66.35    4.58
   1   8 -10   80.64    4.70
  -1  -8  10   72.73    5.96
  -1  -8  10   78.78    4.56
  -1   8  10   71.18    3.46
  -1   8  10   72.26    5.37
   1   8 -10   78.12    4.85
  -1   8  10   82.86    4.53
   1   8 -10   77.54    4.50
   1  -8  -9    0.62    1.94
  -1   8   9   -1.34    2.80
  -1   8   9    8.18    3.51
  -1   8   9   -1.46    3.16
   1   8  -9   -0.21    3.10
   1   8  -9    1.28    2.51
  -1   8   9    3.20    3.21
   1   8  -9    3.73    3.05
  -1  -8   9    3.33    2.93
  -1   8   9    0.19    2.91
  -1   8   9    1.59    2.09
  -1  -8   9    4.53    3.96
  -1   8   8   11.98    2.27
   1   8  -8   12.22    1.96
  -1   8   8   12.54    3.10
  -1   8   8   14.17    3.12
   1   8  -8   12.80    3.01
  -1  -8   8   13.57    2.95
   1  -8  -8   16.81    3.24
  -1   8   8   14.46    3.10
  -1  -8   8   15.35    3.93
  -1   8   8   11.37    3.96
  -1   8   8   18.47    2.81
  -1   8   8    8.57    3.36
   1   8  -8   13.09    3.08
   1   8  -8   10.60    3.09
  -1   8   8   15.46    3.21
  -1   8   8   15.58    3.43
   1  -8  -8   13.36    2.23
   1  -8  -7  164.21    5.05
   1   8  -7  170.42    6.41
  -1  -8   7  166.31    6.27
  -1   8   7  163.30    6.13
   1  -8  -7  163.14    6.28
  -1   8   7  158.77    5.12
  -1   8   7  162.09    6.01
   1   8  -7  165.73    6.00
  -1  -8   7  170.87    7.09
   1   8  -7  158.26    4.00
  -1   8   7  166.47    6.88
  -1   8   7  164.97    5.59
  -1   8   7  156.66    6.21
   1   8  -7  166.98    6.40
  -1   8   7  153.05    6.19
  -1   8   7  156.13    6.20
   1   8  -7  156.67    6.03
   1   8  -6    8.13    2.44
  -1   8   6    4.80    3.07
   1   8  -6    9.30    1.53
   1   8  -6    7.53    3.01
  -1  -8   6    6.96    3.25
  -1   8   6    7.85    2.75
  -1  -8   6    5.22    2.72
   1  -8  -6    8.28    2.94
   1   8  -6    8.06    2.69
  -1   8   6    7.03    2.15
   1   8  -6    6.45    1.34
  -1   8   6    4.85    3.31
  -1  -8   6    4.25    1.02
  -1   8   6    8.66    2.82
  -1   8   6    7.54    2.72
   1  -8  -6    8.82    2.20
  -1   8   6    8.81    3.11
  -1   8   6    9.05    2.74
  -1   8   5   76.49    3.70
  -1  -8   5   79.04    4.95
   1   8  -5   84.37    4.37
   1   8  -5   79.39    3.98
   1   8  -5   81.86    3.12
  -1   8   5   87.38    4.79
  -1  -8   5   86.30    4.72
   1  -8  -5   77.23    4.53
  -1   8   5   91.47    4.67
   1  -8  -5   81.86    3.69
  -1  -8   5   79.24    2.54
  -1   8   5   76.50    4.17
  -1   8   5   85.13    4.75
   1   8  -5   83.89    2.52
  -1  -8   5   89.58    4.88
   1   8  -5   83.24    4.48
  -1   8   4   48.55    3.81
   1   8  -4   44.06    2.50
  -1   8   4   44.78    3.69
  -1  -8   4   37.78    3.64
   1  -8  -4   41.26    3.68
   1   8  -4   41.11    3.42
   1  -8  -4   37.15    2.96
   1  -8  -4   42.39    3.57
  -1   8   4   27.03    3.60
   1  -8  -4   43.47    3.59
  -1   8   4   53.20    3.74
  -1  -8   4   39.73    3.47
   1  -8  -4   42.16    2.78
  -1   8   4   45.82    3.05
  -1  -8   4   39.43    3.85
  -1   8   4   39.48    3.57
   1   8  -4   41.27    1.58
   1   8  -4   42.80    3.42
   1   8  -3  187.96    7.00
  -1   8   3  179.17    5.97
   1  -8  -3  186.32    6.45
  -1   8   3  187.09    6.53
   1   8  -3  184.55    6.25
  -1  -8   3  169.14    6.44
   1  -8  -3  189.03    6.81
  -1  -8   3  179.49    6.84
  -1   8   3  174.23    6.59
  -1  -8   3  181.91    6.83
   1  -8  -3  178.58    5.98
  -1   8   3  192.51    6.55
   1   8  -3  191.33    5.60
   1  -8  -3  178.16    6.59
   1  -8  -3  182.63    5.51
   1  -8  -3  201.78    5.83
  -1   8   3  184.93    6.85
   1   8  -3  177.33    4.24
   1   8  -3  181.68    6.56
   1   8  -2    4.67    1.97
  -1   8   2    0.17    2.37
   1   8  -2    0.39    2.59
  -1   8   2    1.64    2.72
  -1  -8   2   -0.22    2.48
   1  -8  -2    2.16    2.47
   1   8  -2    3.30    2.63
   1  -8  -2    1.75    2.09
  -1  -8   2    3.72    2.72
   1  -8  -2    4.02    2.84
   1  -8  -2    3.24    1.72
  -1  -8   2    5.93    2.45
  -1   8   2    5.55    2.66
   1  -8  -2    2.26    1.82
  -1   8   2    4.57    2.64
   1   8  -2    5.42    2.41
   1  -8  -2    0.17    2.25
  -1   8   1  375.35   10.56
   1   8  -1  381.02    9.95
   1  -8  -1  390.86   10.81
  -1  -8   1  371.70   10.82
  -1   8   1  380.24   10.71
   1   8  -1  369.82   10.71
   1  -8  -1  362.13    9.97
   1   8  -1  370.22    9.80
  -1   8   1  371.48    9.99
   1  -8  -1  370.92   10.62
  -1  -8   1  360.92    9.84
   1  -8  -1  375.99   10.17
  -1  -8   1  376.40   10.62
   1   8  -1  381.66   10.58
  -1   8   1  374.31   10.82
   1  -8  -1  382.36    9.25
   1   8   0    9.21    2.23
  -1   8   0    6.32    2.62
  -1   8   0    8.47    2.26
   1   8   0    8.45    2.42
  -1   8   0    6.56    2.79
   1   8   0    8.28    2.64
  -1  -8   0   10.98    2.64
   1  -8   0   10.78    2.56
  -1  -8   0    8.63    3.13
   1  -8   0    9.22    2.96
  -1  -8   0    8.54    2.30
   1  -8   0    7.47    1.79
  -1  -8   0    6.97    2.28
  -1   8   0    9.34    2.69
   1  -8   0   11.52    2.63
  -1  -8   0    7.67    2.64
   1   8   0    8.99    2.70
   1   8   0    1.35    2.06
   1  -8   0    7.47    2.23
   1  -8   1  287.52    8.55
   1   8   1  281.79    8.60
   1   8   1  281.99    6.81
   1  -8   1  289.46    7.92
   1   8   1  250.63    7.75
  -1   8  -1  286.42    8.74
   1   8   1  281.74    7.79
   1   8   1  295.43    8.37
  -1   8  -1  283.73    7.66
   1  -8   1  281.71    8.86
  -1  -8  -1  267.59    8.83
  -1   8  -1  278.69    8.66
  -1  -8  -1  278.97    8.99
   1  -8   1  278.80    7.33
  -1  -8  -1  277.04    8.13
  -1  -8  -1  268.22    8.00
   1   8   1  269.59    8.54
  -1  -8  -1  283.30    8.51
  -1   8  -1  266.93    8.69
   1   8   2   10.68    2.87
   1  -8   2    9.12    2.78
   1   8   2   10.31    1.67
  -1   8  -2   16.83    3.07
   1   8   2   10.04    2.27
  -1   8  -2   11.69    2.80
  -1  -8  -2   12.33    2.85
   1   8   2    8.64    2.81
   1  -8   2   12.47    2.87
  -1  -8  -2    9.08    2.66
   1   8   2   10.45    2.74
  -1   8  -2    9.70    1.95
  -1  -8  -2   16.07    3.13
  -1   8  -2   10.93    1.51
   1   8   2   14.63    1.12
  -1  -8  -2   15.30    2.52
  -1   8  -2   10.38    2.95
   1  -8   2   24.17    2.55
   1   8   2   28.48    2.98
   1  -8   2   12.03    3.04
  -1  -8  -2   11.69    2.58
   1   8   3 1207.71   27.82
   1   8   3 1262.90   27.69
   1  -8   3 1225.90   26.82
  -1  -8  -3 1240.61   27.53
   1  -8   3 1236.44   28.19
   1   8   3 1258.30   27.79
   1   8   3 1234.72   26.54
  -1   8  -3 1162.06   28.02
   1   8   3 1191.59   26.82
   1  -8   3 1247.14   28.16
  -1   8  -3 1206.80   27.94
  -1  -8  -3 1235.31   28.25
  -1   8  -3 1241.15   26.26
   1   8   3 1260.39   27.93
  -1  -8  -3 1213.18   28.41
  -1   8  -3 1210.29   25.96
   1   8   3 1230.41   25.72
  -1  -8  -3 1225.24   27.57
  -1   8  -3 1196.86   28.04
   1   8   3 1241.56   26.39
  -1  -8  -3 1202.67   27.40
   1  -8   3 1205.66   28.44
  -1  -8  -4    2.87    2.50
   1   8   4    4.93    1.92
   1   8   4    0.93    2.52
   1  -8   4    2.53    2.95
   1   8   4    7.58    2.81
  -1  -8  -4    5.81    2.92
  -1   8  -4    3.67    2.73
   1  -8   4    4.69    2.71
   1   8   4    2.80    1.95
   1   8   4    1.47    2.94
   1  -8   4    5.52    2.14
   1   8   4    1.61    2.78
  -1   8  -4    2.17    1.40
  -1  -8  -4    3.36    3.03
  -1   8  -4    2.57    1.51
  -1  -8  -4    3.10    2.58
  -1   8  -4    6.90    2.97
  -1   8  -4    5.37    2.71
   1   8   4    2.98    2.02
  -1  -8  -4    4.01    2.55
   1  -8   4   -0.76    3.06
   1   8   5   38.18    2.82
   1  -8   5   37.25    4.06
   1   8   5   35.57    3.37
  -1   8  -5   40.82    3.64
  -1  -8  -5   30.00    3.43
   1   8   5   31.95    3.31
   1  -8   5   41.70    3.79
  -1  -8  -5   40.05    3.27
  -1   8  -5   38.62    3.88
   1   8   5   37.71    2.86
   1  -8   5   28.18    2.58
   1   8   5   23.73    3.51
   1   8   5   43.57    3.93
  -1   8  -5   42.16    1.80
   1   8   5   37.49    2.48
  -1   8  -5   39.03    2.38
  -1  -8  -5   40.49    3.56
  -1   8  -5   39.55    3.69
   1   8   5   37.85    2.83
  -1   8  -5   45.16    2.67
  -1  -8  -5   42.99    3.54
   1  -8   5   39.29    4.20
   1  -8   6   61.99    3.18
   1   8   6   57.98    4.51
  -1  -8  -6   45.71    3.41
  -1  -8  -6   47.22    3.87
   1  -8   6   51.28    3.98
  -1   8  -6   46.13    3.72
  -1   8  -6   42.08    4.10
   1  -8   6   53.89    4.71
   1   8   6   47.91    3.19
   1   8   6   40.50    3.51
   1   8   6   44.19    4.28
   1   8   6   50.80    3.21
  -1  -8  -6   50.91    3.87
  -1   8  -6   48.07    2.79
   1   8   6   46.03    2.86
  -1  -8  -6   44.90    3.96
  -1   8  -6   42.43    3.84
  -1   8  -6   44.82    2.85
   1   8   6   48.63    3.32
   1   8   6   50.99    3.78
  -1  -8  -7  609.22   15.15
   1   8   7  637.39   15.57
   1   8   7  621.26   15.00
  -1   8  -7  610.02   16.17
  -1  -8  -7  634.21   16.03
  -1   8  -7  631.88   15.81
   1  -8   7  627.66   15.82
   1  -8   7  621.72   17.15
  -1  -8  -7  632.95   15.85
   1   8   7  641.54   16.59
   1   8   7  615.87   16.37
  -1   8  -7  633.83   14.67
   1   8   7  628.45   14.93
  -1  -8  -7  612.24   16.28
   1   8   7  612.62   15.95
  -1   8  -7  617.14   15.92
   1   8   7  629.96   15.69
  -1   8  -7  617.72   14.69
   1   8   7  643.26   15.34
   1   8   8    2.37    2.57
  -1  -8  -8    0.65    2.84
  -1   8  -8    0.79    2.73
  -1   8  -8   -3.43    3.20
   1  -8   8    0.99    3.69
   1   8   8    0.66    2.52
  -1   8  -8    2.50    2.38
   1   8   8    6.18    2.94
  -1   8  -8    8.95    3.31
   1   8   8   -0.53    3.43
  -1  -8  -8    2.87    2.57
  -1   8  -8    0.28    2.33
   1   8   8    8.90    2.82
   1   8   8    2.94    2.90
   1   8   8    5.32    2.88
  -1   8  -9   26.45    4.08
   1   8   9   28.31    3.35
   1   8   9   30.02    3.45
  -1   8  -9   25.25    3.10
   1   8   9   27.50    3.52
  -1   8  -9   33.81    3.82
   1   8   9   24.32    4.19
   1   8   9   33.63    3.47
   1   8   9   32.48    2.81
   1   8   9   22.20    3.49
  -1   8  -9   31.63    3.21
  -1  -8  -9   25.68    3.10
  -1   8  -9   24.40    3.45
  -1  -8  -9   35.74    3.84
   1   8   9   32.07    3.50
   1  -8   9   29.10    5.03
   1   8  10   29.81    3.39
   1   8  10   24.70    3.73
   1   8  10   32.37    3.86
  -1   8 -10   24.94    3.82
   1   8  10   33.34    4.69
   1   8  10   29.93    3.54
   1   8  10   29.37    3.02
  -1   8 -10   27.52    3.27
  -1  -8 -10   28.38    3.56
  -1   8 -10   25.14    3.50
   1  -8  10   27.19    5.04
   1   8  10   32.95    3.87
  -1   8 -10   29.14    4.19
   1  -8  11   64.18    6.44
  -1  -8 -11   73.87    4.57
   1   8  11   71.48    4.46
  -1   8 -11   72.87    4.39
   1   8  11   66.94    4.12
   1   8  11   63.28    4.90
  -1   8 -11   64.63    4.32
  -1   8 -11   71.83    5.64
   1   8  11   61.58    3.86
  -1   8 -11   63.30    4.34
   1   8  11   62.56    4.42
   1   8  11   66.69    5.71
   1   8  12    9.04    2.93
   1   8  12   15.40    4.20
  -1   8 -12   13.08    3.50
   1   8  12   14.26    3.13
  -1   8 -12   11.45    3.26
   1   8  12    6.26    4.72
   1   8  12    8.54    3.36
   1   8  12   10.54    3.39
  -1  -8 -12    7.29    3.23
  -1   8 -12    7.26    2.99
  -1   8 -12    8.29    4.55
   1  -8  12    7.16    5.22
  -1   8 -12   17.01    4.58
  -1   8 -13   26.30    4.19
   1   8  13   24.17    3.61
  -1   8 -13   30.15    5.13
   1   8  13   24.26    3.57
  -1   8 -13   25.89    3.41
   1   8  13   26.71    5.46
  -1   8 -13   23.71    5.31
   1   8  13   23.36    4.86
   1  -8  13   22.38    6.28
   1   8  14   23.39    3.79
  -1   8 -14   15.98    4.31
  -1   8 -14   21.96    5.45
   1   8  14   29.27    6.05
  -1   8 -14   31.61    5.96
   1   8  14   15.32    4.92
   1  -8  14   25.11    6.65
  -1   8 -15    1.32    4.40
  -1   8 -15   11.78    5.76
   1   8  15   11.75    6.08
  -1   8 -15    1.52    5.78
   1   8  15    3.98    5.06
   1  -8  15    4.01    6.39
  -1   8 -16    0.39    6.07
   1   8  16    1.33    6.32
  -1   8 -16    5.63    5.95
   1   8  16    2.86    5.59
   1  -8  16    3.70    6.71
  -1   8 -17    1.64    6.22
   1   8  17    8.44    6.74
  -1   8 -17    8.94    6.61
   1   8  17    1.15    5.94
   1  -8  17   14.39    7.54
  -1   9  17  101.27    6.74
   1   9 -17  107.46    8.17
  -1   9  17   89.72    8.72
   1   9 -17   86.81    8.57
  -1   9  17   92.69    7.68
  -1  -9  17   86.21    9.60
  -1   9  16   10.00    4.74
   1   9 -16    3.52    5.70
  -1   9  16    9.30    6.54
   1   9 -16    3.78    6.52
  -1   9  16    8.01    5.59
  -1  -9  16   13.98    7.27
  -1   9  15    4.58    4.32
   1   9 -15    7.62    5.18
  -1   9  15    1.59    5.90
   1   9 -15   -1.59    6.25
  -1   9  15    3.25    5.09
  -1  -9  15    9.20    6.72
  -1   9  14   33.94    4.61
  -1   9  14   35.80    6.09
   1   9 -14   34.14    5.45
   1   9 -14   34.34    6.42
  -1  -9  14   31.92    7.03
  -1   9  14   29.15    5.11
  -1   9  13  152.86    7.54
   1   9 -13  162.22    8.50
  -1   9  13  163.33    6.99
   1   9 -13  150.83    7.61
   1   9 -13  170.18    6.88
  -1   9  13  161.93    6.71
  -1   9  13  157.88    8.46
  -1  -9  13  145.58    9.33
  -1  -9  13  150.98    6.56
  -1   9  12   68.95    5.34
  -1  -9  12   61.02    4.75
   1   9 -12   67.62    5.62
  -1   9  12   67.26    4.96
   1   9 -12   67.38    4.96
  -1   9  12   76.20    6.13
   1   9 -12   63.38    6.29
  -1  -9  12   69.05    7.03
  -1   9  11  124.98    7.02
  -1   9  11  116.04    5.97
   1   9 -11  125.58    6.15
  -1  -9  11  120.95    5.95
   1   9 -11  126.44    6.43
  -1  -9  11  121.85    7.83
  -1   9  11  120.03    6.23
   1   9 -10   44.97    4.41
  -1   9  10   34.20    4.26
  -1   9  10   41.35    4.98
  -1  -9  10   35.28    4.14
   1   9 -10   43.15    4.49
  -1   9  10   47.79    4.25
  -1  -9  10   47.07    5.77
  -1   9   9   39.43    3.83
  -1  -9   9   41.40    4.09
   1   9  -9   40.74    4.27
  -1   9   9   43.13    4.42
  -1   9   9   41.44    4.42
   1  -9  -9   38.98    2.84
  -1  -9   9   45.14    5.47
   1   9  -9   38.87    3.93
  -1   9   9   35.42    2.99
   1   9  -8   24.84    3.85
  -1   9   8   25.23    3.86
  -1   9   8   26.14    3.83
  -1   9   8   20.42    3.23
  -1   9   8   27.45    4.25
   1  -9  -8   24.81    2.62
  -1  -9   8   28.74    3.91
   1  -9  -8   24.61    3.61
  -1  -9   8   25.69    4.80
  -1   9   8   26.95    2.92
  -1   9   8   24.46    3.56
   1   9  -8   21.52    3.51
   1   9  -7   17.96    3.10
  -1   9   7   20.93    3.50
  -1  -9   7   19.49    3.58
   1  -9  -7   21.04    3.89
   1   9  -7   21.39    1.67
  -1  -9   7   14.15    4.22
  -1   9   7   23.21    2.86
  -1   9   7   28.24    3.86
  -1   9   7   20.74    2.79
   1  -9  -7   23.31    2.75
   1   9  -7   22.15    3.91
  -1   9   7   22.33    3.52
  -1   9   7   22.52    3.76
   1   9  -6  312.15    9.09
   1   9  -6  318.36    7.69
   1  -9  -6  303.44    9.95
  -1  -9   6  341.00   10.23
   1   9  -6  312.66    7.20
  -1   9   6  318.08    9.68
  -1   9   6  288.66    9.42
  -1   9   6  316.59    8.50
   1   9  -6  320.72   10.19
  -1   9   6  311.75   10.11
   1  -9  -6  312.88    8.64
   1   9  -6  307.38    9.64
  -1  -9   6  320.02   10.57
  -1   9   6  315.96    8.77
  -1   9   6  301.51    9.13
  -1   9   5    5.13    2.55
   1   9  -5    0.52    1.04
  -1   9   5   -0.65    3.06
  -1  -9   5    1.30    3.15
   1   9  -5    3.24    3.18
  -1   9   5   -4.22    3.22
  -1   9   5   -0.74    3.46
   1  -9  -5    0.61    2.40
  -1  -9   5    3.78    3.21
   1  -9  -5    2.21    3.12
   1   9  -5    1.83    2.58
   1   9  -5    2.29    1.81
   1   9  -5   -0.61    3.04
   1   9  -4   58.63    3.12
  -1   9   4   53.34    4.24
   1  -9  -4   63.44    4.50
  -1  -9   4   55.76    4.55
   1  -9  -4   59.30    3.69
   1  -9  -4   57.16    4.09
  -1   9   4   40.98    4.32
   1  -9  -4   56.67    4.44
   1  -9  -4   57.40    3.24
  -1   9   4   71.04    4.69
  -1   9   4   57.26    3.67
   1   9  -4   57.86    1.82
  -1   9   4   54.80    4.17
  -1  -9   4   59.21    4.42
   1   9  -4   59.68    4.10
  -1   9   3  144.76    5.81
   1   9  -3  144.66    4.96
   1  -9  -3  143.08    6.28
  -1  -9   3  133.16    6.18
  -1   9   3  131.23    5.94
   1  -9  -3  130.78    5.38
  -1  -9   3  139.38    6.33
   1  -9  -3  138.41    6.15
   1  -9  -3  133.08    4.72
  -1   9   3  136.91    6.21
   1   9  -3  132.28    3.28
  -1   9   3  138.03    5.88
  -1  -9   3  132.64    5.93
   1   9  -3  139.33    5.61
   1  -9  -3  142.17    5.81
   1  -9  -2  218.97    7.20
  -1  -9   2  227.17    7.90
   1  -9  -2  222.11    7.41
   1   9  -2  222.75    7.21
  -1   9   2  210.07    7.49
   1  -9  -2  202.07    7.86
  -1   9   2  213.75    7.79
  -1  -9   2  226.67    8.15
   1   9  -2  222.68    8.12
   1   9  -2  230.76    6.84
  -1   9   2  216.30    7.29
   1  -9  -2  210.11    7.75
  -1  -9   2  211.39    6.93
   1  -9  -2  220.24    6.44
   1   9  -2  216.28    7.73
  -1   9   2  224.72    8.04
  -1  -9   2  204.60    7.33
   1  -9  -2  231.17    6.42
  -1  -9   1  127.64    5.85
   1  -9  -1  127.80    5.50
   1  -9  -1  135.17    5.39
   1   9  -1  131.03    5.24
  -1   9   1  134.60    5.86
  -1   9   1  141.30    6.12
  -1  -9   1  128.22    6.11
   1  -9  -1  145.54    6.14
   1   9  -1  128.74    5.91
  -1   9   1  125.08    5.27
   1   9  -1  134.90    5.24
   1  -9  -1  141.61    6.14
  -1  -9   1  141.69    6.45
  -1  -9   1  128.80    5.16
   1  -9  -1  129.06    4.46
   1   9  -1  137.74    6.05
  -1   9   1  137.72    6.12
  -1  -9   1  127.55    5.41
   1  -9  -1  130.00    4.54
  -1   9   0   25.10    2.96
   1   9   0   20.52    2.99
   1  -9   0   24.54    3.42
  -1   9   0   27.09    3.67
  -1  -9   0   23.43    3.58
   1   9   0   27.48    3.63
   1   9   0    6.00    2.50
   1  -9   0   12.34    2.64
   1  -9   0   21.78    3.59
  -1  -9   0   15.97    3.67
  -1   9   0   18.16    3.34
   1   9   0   26.80    3.02
  -1  -9   0   20.82    2.83
   1  -9   0   22.39    2.21
   1   9   0   26.90    1.66
   1  -9   0   23.98    3.26
  -1  -9   0   24.69    3.47
   1   9   0   23.76    3.49
   1  -9   0   26.37    2.37
  -1  -9   0   20.60    2.89
  -1   9   0   21.73    3.43
   1   9   1  565.28   14.87
   1   9   1  488.28   13.78
   1  -9   1  568.51   13.92
   1   9   1  560.80   13.89
  -1   9  -1  575.38   14.94
  -1   9  -1  562.62   14.99
  -1  -9  -1  547.99   15.25
   1  -9   1  574.99   15.23
   1   9   1  563.65   14.86
   1  -9   1  588.02   14.86
  -1  -9  -1  580.06   14.70
   1   9   1  577.24   14.43
  -1   9  -1  582.61   13.74
  -1  -9  -1  584.95   15.58
  -1   9  -1  557.59   12.48
  -1  -9  -1  570.01   14.20
  -1   9  -1  563.19   15.12
   1   9   1  579.37   12.67
   1  -9   1  562.66   13.31
  -1  -9  -1  567.22   14.23
   1   9   2   34.02    3.46
   1  -9   2   36.19    3.18
  -1   9  -2   39.75    3.90
   1   9   2   35.57    3.10
   1  -9   2   36.06    3.85
  -1  -9  -2   31.12    3.75
   1   9   2   40.45    3.94
  -1   9  -2   35.33    3.82
   1  -9   2   37.87    3.91
   1   9   2   45.71    3.87
  -1  -9  -2   37.15    3.74
   1   9   2   44.69    3.90
  -1   9  -2   37.49    2.76
  -1  -9  -2   39.75    4.36
  -1   9  -2   42.26    2.07
  -1  -9  -2   35.79    3.43
  -1   9  -2   27.84    3.78
   1   9   2   40.03    2.34
  -1  -9  -2   44.32    3.62
   1  -9   2   39.35    2.79
   1   9   3   70.21    4.63
   1  -9   3   83.57    4.01
   1   9   3   85.55    4.08
  -1   9  -3   89.62    5.08
   1  -9   3   86.82    5.11
  -1  -9  -3   80.43    5.05
   1   9   3   85.99    4.66
   1  -9   3   81.07    5.09
   1   9   3   82.38    3.72
  -1  -9  -3   81.36    4.61
   1   9   3   96.47    5.01
  -1   9  -3   89.88    3.52
  -1  -9  -3   79.28    5.35
   1   9   3   83.77    2.70
  -1   9  -3   90.42    3.02
  -1  -9  -3   73.03    4.49
  -1   9  -3   90.87    5.15
   1   9   3   82.21    3.45
   1  -9   3   90.65    5.23
  -1  -9  -3   78.43    4.39
   1   9   4   14.37    3.51
   1  -9   4   13.70    2.62
   1   9   4   38.49    3.09
  -1   9  -4   26.68    3.92
   1  -9   4   34.27    4.00
  -1  -9  -4   32.52    3.87
   1   9   4   31.86    3.46
   1   9   4   37.55    2.89
  -1  -9  -4   26.55    3.31
   1   9   4   36.35    3.83
  -1   9  -4   33.31    2.27
  -1  -9  -4   40.63    4.40
  -1   9  -4   38.36    2.19
  -1  -9  -4   24.14    3.46
  -1   9  -4   31.31    3.84
   1   9   4   32.87    2.68
   1  -9   4   36.60    4.15
  -1  -9  -4   33.46    3.37
   1  -9   5  681.08   16.30
   1   9   5  667.63   17.80
   1   9   5  720.73   16.45
   1   9   5  714.83   17.52
  -1  -9  -5  721.74   18.19
   1  -9   5  722.31   18.04
  -1  -9  -5  699.85   17.12
   1  -9   5  699.28   18.74
   1   9   5  711.12   16.71
  -1   9  -5  696.08   15.26
   1   9   5  698.13   15.81
  -1   9  -5  698.42   15.68
  -1  -9  -5  721.09   17.78
   1   9   5  736.68   18.21
  -1   9  -5  723.01   18.07
  -1  -9  -5  711.93   17.40
  -1   9  -5  708.48   16.05
   1   9   5  689.96   16.41
   1   9   6    1.85    2.87
   1   9   6    3.38    2.51
  -1   9  -6    6.70    2.14
   1  -9   6    2.89    3.36
  -1  -9  -6    1.52    3.20
   1   9   6    5.13    2.56
   1   9   6    4.12    2.63
  -1  -9  -6    6.90    3.19
   1  -9   6    1.27    4.00
   1   9   6   -0.24    2.14
  -1   9  -6    3.74    1.95
  -1  -9  -6   -1.67    3.26
   1   9   6    5.52    3.62
  -1   9  -6    8.04    3.61
  -1  -9  -6    1.08    2.77
   1  -9   6    2.61    2.24
   1   9   7   24.89    3.46
  -1   9  -7   27.54    2.81
   1   9   7   24.82    3.17
  -1   9  -7   25.34    4.07
   1  -9   7   25.39    3.55
  -1  -9  -7   25.59    3.81
   1   9   7   20.66    3.01
   1  -9   7   21.57    4.42
   1   9   7   25.12    3.09
   1   9   7   19.97    2.87
  -1   9  -7   18.63    2.49
  -1  -9  -7   19.72    3.92
  -1  -9  -7   23.07    3.17
   1  -9   7   13.85    2.53
   1   9   7   29.08    3.81
  -1   9  -7   24.16    3.62
   1   9   8   27.47    3.28
  -1  -9  -8   24.32    3.96
  -1   9  -8   25.58    4.16
   1  -9   8   25.37    4.89
   1   9   8   34.30    3.29
  -1   9  -8   30.02    2.86
  -1   9  -8   31.59    4.05
   1   9   8   32.46    4.15
  -1  -9  -8   29.48    3.36
   1   9   8   30.84    3.78
   1   9   8   35.48    3.71
  -1   9  -8   33.50    3.05
   1  -9   8   16.11    2.63
   1   9   9  326.13   11.30
   1   9   9  328.96    9.72
   1   9   9  335.59   10.51
  -1   9  -9  321.26   10.34
  -1   9  -9  336.82    9.30
   1   9   9  349.20   10.08
  -1   9  -9  317.93   10.86
   1   9   9  328.80    9.69
  -1  -9  -9  341.69   10.46
   1  -9   9  354.14   12.29
  -1  -9  -9  334.53    9.54
   1   9  10   16.41    3.52
  -1   9 -10   15.37    3.27
   1   9  10   10.77    2.75
   1   9  10   16.05    3.48
  -1  -9 -10   15.52    3.57
  -1   9 -10   13.60    4.43
   1   9  10   18.23    3.86
   1   9  10   11.43    4.49
  -1   9 -10   16.16    3.87
   1  -9  10   16.11    5.22
   1   9  11   12.70    3.79
  -1  -9 -11    9.04    3.81
  -1   9 -11   14.34    4.66
   1   9  11   10.03    2.90
  -1   9 -11   12.22    3.22
   1   9  11   14.95    3.56
   1  -9  11   12.38    5.51
   1   9  11   15.64    3.82
  -1   9 -11   11.67    3.67
   1   9  11   18.76    5.03
   1   9  12  106.68    7.17
   1   9  12  100.39    5.99
  -1   9 -12  101.21    7.10
   1   9  12   96.98    5.50
  -1   9 -12   97.54    5.49
   1   9  12   92.47    4.70
   1  -9  12   83.94    7.42
  -1  -9 -12   91.48    5.37
  -1   9 -12   81.99    5.07
  -1   9 -12   80.58    6.42
  -1   9 -13    4.08    5.23
  -1   9 -13    1.76    3.76
   1   9  13    3.79    3.62
   1   9  13    2.35    5.24
  -1   9 -13    0.41    3.57
   1  -9  13    0.48    6.05
   1   9  13   -0.84    4.40
  -1   9 -13    7.93    5.39
  -1   9 -14    7.91    5.50
  -1   9 -14   13.02    4.31
   1  -9  14   15.61    6.82
   1   9  14   16.20    6.23
   1   9  14   12.15    4.92
  -1   9 -14   12.16    5.82
  -1   9 -15   -1.89    5.53
   1  -9  15   -1.59    6.89
   1   9  15    7.47    5.99
   1   9  15   -1.64    5.26
  -1   9 -15   -2.80    6.03
  -1   9 -16   10.32    6.23
   1  -9  16   14.45    7.77
   1   9  16   27.81    7.48
   1   9  16   16.95    6.05
  -1   9 -16   26.46    7.13
  -1   9 -17   18.77    6.91
   1  -9  17    5.80    7.83
   1   9  17   15.07    7.35
   1   9  17   13.93    6.33
  -1   9 -17   14.56    7.43
   1  10 -16   16.02    5.89
  -1  10  16    5.27    6.55
  -1 -10  16    0.57    7.82
  -1  10  16   18.93    6.06
   1  10 -16    9.22    6.91
   1  10 -15    9.42    5.63
  -1  10  15   11.40    4.62
  -1  10  15    7.87    6.07
  -1 -10  15    9.20    7.26
  -1  10  15   10.00    5.52
   1  10 -15   14.22    6.57
   1  10 -14   34.48    5.73
  -1  10  14   32.72    4.82
  -1  10  14   41.73    6.83
  -1 -10  14   34.96    7.30
  -1  10  14   32.11    5.48
   1  10 -14   26.72    6.59
   1  10 -13   48.78    5.75
  -1  10  13   26.30    5.96
   1  10 -13   38.48    4.87
  -1  10  13   41.32    5.05
  -1  10  13   36.53    4.67
   1  10 -13   45.49    6.59
  -1  10  13   48.41    5.37
  -1 -10  13   33.99    7.00
   1  10 -12  112.24    7.70
   1  10 -12  107.96    6.69
  -1  10  12  117.71    7.50
  -1 -10  12  120.52    8.82
  -1  10  12  120.66    6.39
   1  10 -12  109.53    6.39
  -1  10  12  121.35    6.55
  -1 -10  12  108.78    6.35
  -1 -10  11   45.03    4.88
   1  10 -11   45.73    4.98
  -1  10  11   41.29    5.64
  -1  10  11   32.76    4.93
  -1 -10  11   37.16    6.52
   1  10 -11   42.42    4.98
  -1  10  11   35.30    4.35
  -1  10  10   28.21    4.73
   1  10 -10   36.78    4.64
  -1  10  10   35.93    5.18
  -1 -10  10   39.06    5.99
  -1 -10  10   35.49    4.45
   1  10 -10   34.51    4.61
  -1  10  10   31.28    4.01
  -1  10   9   50.32    4.20
  -1  10   9   51.92    5.01
  -1  10   9   45.31    5.09
   1  10  -9   46.93    4.97
   1 -10  -9   44.17    3.40
  -1 -10   9   57.07    6.15
   1  10  -9   52.40    4.63
  -1 -10   9   46.03    4.93
  -1 -10   8  321.67   11.63
  -1  10   8  297.51    9.04
   1 -10  -8  314.64    8.71
  -1 -10   8  307.96   10.58
   1  10  -8  315.29   10.50
  -1  10   8  319.18   10.70
  -1  10   8  330.21   10.36
   1  10  -8  309.75    9.73
  -1  10   8  307.81    8.85
  -1  10   7   12.60    2.82
   1  10  -7   15.13    4.14
  -1  10   7    9.99    3.75
   1 -10  -7   10.15    2.72
   1 -10  -7    8.50    3.66
  -1 -10   7   10.07    3.88
  -1 -10   7   15.28    4.51
  -1  10   7    6.12    3.75
  -1  10   7   11.25    2.96
   1  10  -7    7.44    3.35
   1  10  -6   78.86    4.65
  -1  10   6   89.66    4.05
   1  10  -6   76.93    5.34
  -1  10   6   81.95    5.74
  -1  10   6   94.06    4.64
  -1  10   6   83.15    4.84
  -1 -10   6   88.10    5.98
  -1  10   6   91.78    5.39
  -1 -10   6   79.48    5.61
   1 -10  -6   81.09    5.54
   1 -10  -6   79.03    4.31
   1  10  -6   81.37    3.34
  -1  10   5    3.41    2.20
   1  10  -5   -2.55    3.77
  -1  10   5    9.30    3.79
   1  10  -5    0.59    0.78
   1 -10  -5    1.21    2.71
   1  10  -5   -1.44    2.85
   1  10  -5   -2.02    2.05
   1 -10  -5    1.95    3.47
  -1 -10   5    2.28    3.64
   1  10  -5   -3.73    3.22
  -1 -10   5    0.29    3.75
  -1  10   5    4.01    3.28
   1 -10  -4  547.44   13.24
  -1  10   4  522.33   15.15
   1  10  -4  551.55   15.25
   1 -10  -4  532.04   14.36
   1 -10  -4  548.75   13.82
   1  10  -4  528.55   13.54
   1  10  -4  521.65   12.94
  -1 -10   4  549.00   15.37
   1 -10  -4  538.00   15.19
   1  10  -4  564.23   14.31
  -1 -10   4  523.05   14.81
  -1  10   4  546.63   14.56
   1 -10  -4  526.21   14.86
   1  10  -3   50.83    3.94
   1 -10  -3   57.55    4.71
  -1 -10   3   49.72    4.72
   1 -10  -3   56.01    3.93
   1  10  -3   48.71    3.35
  -1  10   3   43.67    4.20
   1 -10  -3   51.07    4.63
  -1 -10   3   43.09    3.68
  -1  10   3   48.22    4.76
   1  10  -3   43.91    4.78
   1  10  -3   39.33    1.32
   1 -10  -3   44.06    4.19
  -1  10   3   44.40    4.23
   1 -10  -3   49.06    3.22
  -1 -10   3   46.56    4.28
  -1  10   2   44.72    4.17
   1  10  -2   42.76    3.68
  -1 -10   2   49.92    4.72
   1 -10  -2   65.23    4.90
   1  10  -2   53.87    4.71
   1 -10  -2   47.69    3.90
   1  10  -2   47.64    3.48
  -1  10   2   43.88    4.07
   1 -10  -2   42.86    4.48
  -1 -10   2   44.70    3.62
   1 -10  -2   48.74    3.25
  -1  10   2   52.00    4.78
   1  10  -2   48.94    4.73
   1 -10  -2   46.42    3.95
   1 -10  -2   44.37    3.11
  -1 -10   2   46.78    3.82
   1  10  -1   74.37    4.24
  -1  10   1   66.99    4.75
  -1 -10   1   68.67    5.11
   1 -10  -1   68.65    5.16
   1  10  -1   67.43    5.01
   1 -10  -1   69.59    4.49
   1  10  -1   68.37    4.19
  -1  10   1   72.52    4.40
   1 -10  -1   70.94    5.05
  -1 -10   1   69.72    5.32
  -1 -10   1   70.84    4.25
   1 -10  -1   73.44    3.57
  -1 -10   1   70.48    4.15
   1 -10  -1   70.77    3.48
   1  10  -1   70.58    2.34
  -1  10   1   60.82    5.00
   1  10  -1   71.11    5.19
   1 -10  -1   72.34    4.43
  -1  10   0  141.99    6.37
   1  10   0  145.38    5.64
   1 -10   0  144.55    6.63
  -1 -10   0  140.85    6.80
   1  10   0  146.81    6.56
   1 -10   0  134.86    6.13
   1  10   0  145.75    5.78
  -1  10   0  152.33    5.71
  -1 -10   0  134.88    6.93
   1 -10   0  135.97    6.57
   1 -10   0  128.79    4.80
  -1 -10   0  133.90    5.64
   1 -10   0  145.84    4.71
  -1 -10   0  143.44    5.72
   1  10   0  139.89    3.95
  -1  10   0  150.64    6.87
   1 -10   0  133.90    5.58
   1  10   1   85.92    4.70
   1 -10   1   95.23    4.55
   1  10   1   95.07    5.54
  -1 -10  -1   94.38    5.44
  -1  10  -1   93.88    5.42
   1  10   1   90.96    4.60
   1 -10   1  106.07    5.75
  -1 -10  -1   81.09    5.66
   1  10   1   87.70    4.99
  -1  10  -1  100.54    4.49
   1 -10   1   97.68    5.89
  -1 -10  -1   88.56    5.80
  -1  10  -1   96.49    3.00
  -1 -10  -1   86.84    4.68
   1 -10   1   97.08    3.66
   1  10   1   97.09    5.78
  -1  10  -1  100.53    5.88
   1  10   1   97.21    3.27
   1 -10   1   96.82    4.07
  -1 -10  -1   90.11    4.72
   1  10   2    4.97    3.38
   1  10   2    2.81    1.82
   1  10   2    4.74    2.66
  -1  10  -2    4.48    3.53
  -1 -10  -2    6.41    3.59
   1 -10   2    6.16    3.65
  -1 -10  -2    4.87    3.36
   1  10   2    1.33    3.21
  -1  10  -2    5.64    2.52
  -1 -10  -2    5.97    3.97
  -1  10  -2    4.41    1.37
  -1 -10  -2    4.43    2.93
   1  10   2    6.08    3.64
  -1  10  -2   14.11    3.76
   1 -10   2    4.43    2.34
   1  10   2   -2.04    3.07
   1 -10   2    4.06    2.69
  -1 -10  -2   10.63    3.17
   1 -10   3  250.04    7.30
  -1 -10  -3  218.47    7.90
   1  10   3  230.63    6.86
   1  10   3  226.63    8.22
   1  10   3  224.22    7.28
   1 -10   3  235.61    8.71
  -1 -10  -3  237.28    8.83
  -1  10  -3  238.08    6.76
  -1 -10  -3  245.05    9.13
  -1  10  -3  233.31    5.73
   1  10   3  226.85    5.39
  -1 -10  -3  240.56    8.04
   1  10   3  234.74    8.81
  -1  10  -3  227.23    8.75
   1  10   3  234.88    6.51
  -1 -10  -3  228.37    7.74
   1  10   4   -0.24    3.23
   1  10   4    2.13    2.20
  -1 -10  -4   -1.25    3.02
   1  10   4    2.05    2.37
   1 -10   4    4.71    3.59
  -1 -10  -4    4.35    3.80
   1  10   4    1.17    2.55
  -1  10  -4    2.65    2.02
  -1 -10  -4    3.63    3.87
  -1  10  -4    3.32    1.56
  -1 -10  -4    4.28    3.13
  -1  10  -4    2.52    3.58
   1  10   4    4.92    3.87
   1 -10   4    2.67    2.69
   1  10   4    1.43    3.58
   1 -10   4    3.40    3.80
  -1 -10  -4    8.45    3.31
   1  10   5    4.22    3.32
   1  10   5    3.67    2.45
  -1  10  -5    5.22    2.24
  -1 -10  -5    5.77    3.98
   1 -10   5   -0.28    3.80
  -1 -10  -5    0.40    3.18
   1  10   5    2.28    2.54
  -1  10  -5    2.52    1.69
  -1  10  -5    3.08    1.78
   1  10   5    0.92    1.92
  -1 -10  -5    0.24    3.17
   1  10   5    3.74    3.78
  -1  10  -5    0.28    3.62
   1  10   5    1.34    2.80
   1 -10   5    1.64    4.11
  -1 -10  -5    6.66    3.34
   1 -10   5    4.95    2.55
   1  10   6   33.82    3.24
   1  10   6   28.85    3.89
   1  10   6   35.19    3.28
  -1  10  -6   30.47    2.75
   1 -10   6   25.61    4.19
  -1 -10  -6   29.54    4.30
   1 -10   6   41.69    5.20
   1  10   6   37.57    3.47
  -1  10  -6   31.58    2.46
   1  10   6   29.91    2.63
  -1 -10  -6   28.21    4.20
   1  10   6   33.68    4.51
  -1  10  -6   38.45    4.58
   1 -10   6   22.62    2.91
  -1 -10  -6   27.39    3.69
   1  10   7  169.70    7.02
   1 -10   7  161.88    7.44
  -1 -10  -7  174.37    7.53
   1 -10   7  152.38    8.21
   1  10   7  181.26    6.40
   1  10   7  183.86    6.36
  -1  10  -7  167.10    7.54
   1 -10   7  185.76    5.77
   1  10   7  175.72    5.88
  -1 -10  -7  174.94    7.64
  -1  10  -7  177.69    7.75
   1  10   7  180.32    7.65
  -1 -10  -7  178.24    6.69
   1  10   7  180.01    6.39
  -1  10  -7  169.31    5.66
  -1  10  -8   55.65    5.34
   1  10   8   60.65    4.16
   1 -10   8   80.07    6.75
   1  10   8   58.80    4.76
   1  10   8   69.41    4.06
  -1  10  -8   70.32    3.76
  -1  10  -8   75.01    5.41
   1  10   8   77.17    5.67
  -1 -10  -8   59.06    4.46
   1  10   8   66.35    4.25
  -1 -10  -8   65.49    5.39
  -1  10  -9    3.77    4.30
   1  10   9    6.17    3.31
  -1  10  -9    7.24    3.99
   1  10   9    5.50    4.18
  -1 -10  -9   10.72    3.28
  -1 -10  -9    4.70    3.96
   1 -10   9    1.64    4.93
   1  10   9    4.17    3.59
  -1  10  -9    5.57    2.73
  -1  10 -10  161.44    5.99
  -1  10 -10  136.61    7.59
  -1 -10 -10  162.70    7.28
   1 -10  10  164.75    9.24
   1  10  10  156.36    6.73
   1  10  10  156.60    6.59
  -1  10 -10  143.98    7.21
   1  10  10  167.72    7.57
  -1  10 -11    1.07    3.11
   1  10  11   -4.33    3.74
   1  10  11    1.47    5.25
  -1  10 -11   -3.07    4.17
   1  10  11   -0.52    4.12
   1 -10  11    2.73    5.49
  -1  10 -11   -1.59    4.86
  -1 -10 -11    0.79    3.95
   1  10  12   64.78    5.44
   1  10  12   60.71    7.06
  -1  10 -12   60.94    5.18
   1  10  12   67.50    5.44
   1 -10  12   65.66    7.72
  -1  10 -12   56.88    6.20
  -1 -10 -12   50.22    5.09
   1  10  13   11.30    4.77
  -1  10 -13    6.52    5.92
  -1  10 -13    7.76    4.07
   1  10  13   -0.41    5.99
  -1  10 -13   11.24    5.11
   1 -10  13   11.13    6.70
   1  10  14   76.96    6.52
  -1  10 -14   72.77    7.60
   1  10  14   66.34    7.38
  -1  10 -14   68.76    7.17
   1 -10  14   66.64    8.48
   1  10  15   -7.10    5.55
  -1  10 -15   -2.52    6.41
   1  10  15    2.74    6.75
  -1  10 -15   -3.87    6.27
   1 -10  15    0.56    7.78
  -1  11  15   10.16    5.58
   1  11 -15    2.20    6.86
  -1  11  15   -0.85    6.62
   1  11 -15    8.85    5.88
  -1 -11  15    5.14    7.63
  -1  11  14   16.85    5.34
   1  11 -14    8.01    6.43
  -1  11  14    8.47    6.47
   1  11 -14   10.60    5.58
  -1 -11  14   16.29    7.63
  -1  11  13    6.30    4.69
   1  11 -13    2.42    6.34
  -1  11  13    0.38    5.84
  -1  11  13    2.44    4.69
   1  11 -13    2.50    4.74
   1  11 -13    8.50    5.24
  -1 -11  13   -6.71    6.90
  -1  11  12   20.67    4.60
  -1  11  12   31.37    5.12
  -1  11  12   23.41    5.94
   1  11 -12   42.69    5.38
   1  11 -12   29.82    5.12
  -1 -11  12   25.00    7.07
  -1 -11  12   29.43    5.12
  -1  11  11   30.19    4.59
  -1 -11  11   42.01    5.24
   1  11 -11   31.19    4.89
  -1  11  11   42.31    5.32
   1  11 -11   34.56    5.12
  -1 -11  11   40.00    6.93
  -1 -11  10  281.29   10.31
   1  11 -10  282.26    9.71
  -1  11  10  266.13   10.26
   1  11 -10  271.77   10.28
  -1 -11  10  290.75   11.82
  -1  11  10  274.37    9.07
  -1  11   9   -2.64    3.46
  -1 -11   9    0.30    4.37
   1  11  -9   -0.95    4.07
  -1 -11   9   -9.78    5.52
  -1  11   9   -0.61    4.62
   1  11  -9    6.43    4.66
  -1  11   8    4.72    3.03
   1  11  -8    0.93    4.32
  -1  11   8    5.57    4.36
  -1 -11   8    3.70    4.20
  -1 -11   8    4.22    5.02
   1  11  -8    2.47    3.68
   1 -11  -7   66.76    5.51
  -1 -11   7   66.17    5.80
   1 -11  -7   66.78    4.25
   1  11  -7   61.02    5.53
  -1  11   7   64.23    5.55
   1  11  -7   62.66    4.68
  -1  11   7   60.38    3.93
  -1 -11   7   73.33    6.20
   1 -11  -6  394.92   12.98
  -1 -11   6  410.45   13.02
   1 -11  -6  414.87   11.31
   1  11  -6  417.74   13.18
  -1  11   6  447.00   13.43
   1  11  -6  407.82   11.54
  -1  11   6  392.88   10.43
  -1 -11   6  432.39   13.50
   1 -11  -5   98.77    5.09
  -1 -11   5   91.65    6.25
   1 -11  -5   86.94    6.24
   1  11  -5   95.26    4.07
  -1  11   5   88.56    5.75
  -1 -11   5   87.75    5.94
  -1  11   5  112.95    6.71
   1  11  -5   84.28    6.32
   1  11  -5   97.00    5.02
   1 -11  -4   15.29    2.89
  -1 -11   4    8.92    4.05
  -1  11   4   13.86    4.01
  -1 -11   4   10.68    3.20
   1 -11  -4   10.77    3.44
   1 -11  -4    9.11    4.22
  -1 -11   4   12.91    4.50
   1 -11  -4   11.48    4.34
   1  11  -4   12.09    2.71
   1  11  -4   14.45    3.25
   1  11  -4    7.73    4.24
  -1  11   4    8.27    4.35
   1  11  -3   24.66    3.12
   1 -11  -3   21.73    4.57
  -1 -11   3   23.68    4.63
   1 -11  -3   24.76    3.03
  -1 -11   3   19.24    3.39
   1  11  -3   19.11    4.46
  -1  11   3   20.42    4.62
  -1  11   3   18.91    3.98
   1  11  -3   23.99    3.85
   1 -11  -3   16.79    4.46
   1 -11  -3   24.27    3.85
   1 -11  -3   17.80    3.89
   1 -11  -2  255.47    9.76
  -1 -11   2  285.44   10.62
  -1 -11   2  284.14    8.91
   1 -11  -2  276.86    7.84
  -1 -11   2  272.92    8.46
   1  11  -2  260.54   10.21
  -1  11   2  276.98   10.21
   1  11  -2  273.33    8.42
   1 -11  -2  246.07    8.86
   1  11  -2  270.91    8.80
  -1  11   2  276.12    9.50
  -1 -11   2  273.02   10.17
   1 -11  -2  274.25   10.17
   1  11  -1   15.90    3.41
   1 -11  -1   23.73    3.63
   1  11  -1   23.43    3.59
   1  11  -1   19.32    1.42
  -1  11   1   20.89    3.63
  -1 -11   1   18.70    4.78
   1 -11  -1   24.32    4.48
   1 -11  -1   21.03    2.84
  -1 -11   1   19.89    3.41
   1 -11  -1   22.01    2.66
  -1 -11   1   28.75    4.83
   1 -11  -1   26.21    4.50
   1  11  -1   27.74    4.47
  -1 -11   1   14.04    3.39
  -1  11   1   21.73    4.47
   1  11  -1   20.62    4.26
   1  11   0    2.95    3.32
  -1 -11   0    1.01    4.35
  -1  11   0    2.28    3.02
   1 -11   0    3.01    4.11
   1 -11   0    0.41    2.42
  -1 -11   0    2.96    3.16
   1 -11   0    0.82    2.16
   1  11   0    4.26    4.19
  -1  11   0    0.64    3.96
  -1 -11   0    6.12    3.30
  -1 -11   0   -3.93    3.87
   1 -11   0    5.68    4.00
   1 -11   0    2.94    3.02
   1  11   0    2.62    3.95
   1  11   0    2.26    1.46
   1  11   0    3.89    3.10
  -1 -11  -1    0.66    4.22
  -1  11  -1   -0.87    2.97
   1 -11   1   -1.54    3.93
   1 -11   1   -0.97    2.42
  -1 -11  -1    1.63    3.25
  -1 -11  -1    3.29    3.40
   1 -11   1    3.74    2.13
  -1  11  -1    5.41    4.13
   1  11   1   -1.31    4.09
  -1 -11  -1    0.33    3.88
   1 -11   1    1.26    4.13
   1 -11   1   -1.29    2.98
   1  11   1   -1.71    4.00
   1  11   1   -2.07    1.68
   1  11   1   -1.52    2.93
  -1 -11  -2   28.79    4.66
   1 -11   2   32.65    4.77
   1  11   2   31.68    3.53
   1  11   2   32.17    4.55
   1 -11   2   31.10    3.43
   1  11   2   26.33    3.96
  -1  11  -2   34.70    3.32
  -1 -11  -2   30.24    4.89
   1 -11   2   25.58    4.85
   1  11   2   40.97    5.18
  -1  11  -2   27.90    4.78
   1  11   2   36.96    2.52
  -1 -11  -2   29.60    3.70
   1 -11   2   34.18    3.07
  -1 -11  -2   33.37    3.91
   1  11   3    7.82    3.80
   1 -11   3    5.21    2.81
  -1  11  -3    7.20    2.49
  -1 -11  -3    3.00    4.24
  -1 -11  -3    7.69    3.40
  -1 -11  -3    5.45    3.42
   1  11   3    7.18    2.79
   1  11   3    8.66    3.88
   1 -11   3    4.69    4.19
  -1 -11  -3    5.23    4.11
   1  11   3    5.06    2.97
   1 -11   3    5.68    2.73
  -1  11  -3    4.11    4.01
   1  11   3    0.65    4.18
   1  11   3    4.51    2.10
  -1  11  -4    4.86    2.24
  -1 -11  -4    4.02    4.47
   1  11   4    9.52    3.86
  -1 -11  -4    2.61    4.40
   1 -11   4    9.32    4.14
  -1 -11  -4   12.92    3.83
   1  11   4   12.38    4.49
  -1  11  -4    4.08    4.24
   1  11   4    6.70    2.43
   1 -11   4   11.13    2.86
   1  11   4    5.35    2.79
   1  11   4    8.10    2.99
   1  11   5   24.61    3.36
   1 -11   5   22.03    2.97
   1 -11   5   24.21    4.70
  -1 -11  -5   20.00    4.20
   1  11   5   28.53    3.19
   1 -11   5   26.50    4.53
  -1 -11  -5   22.03    4.80
  -1  11  -5   22.24    2.52
   1  11   5   22.49    2.90
  -1  11  -5   25.32    4.79
   1  11   5   19.13    4.66
   1  11   5   24.10    4.27
  -1  11  -6   29.96    4.53
   1 -11   6   23.21    2.98
   1  11   6   26.70    4.30
  -1 -11  -6   17.70    4.73
   1 -11   6   30.81    4.79
  -1 -11  -6   22.86    4.33
   1  11   6   20.74    3.28
   1  11   6   26.92    3.33
   1 -11   6   31.30    5.51
  -1  11  -6   20.48    4.77
   1  11   6   24.76    4.87
   1 -11   7   40.55    6.08
   1  11   7   41.15    3.83
   1  11   7   44.23    5.41
  -1  11  -7   34.47    5.15
  -1 -11  -7   37.85    5.23
   1  11   7   41.47    3.81
  -1  11  -7   41.44    5.18
   1  11   7   50.65    4.79
  -1 -11  -8   71.37    5.87
  -1  11  -8   71.37    5.98
   1  11   8   58.36    5.90
   1  11   8   70.64    5.32
  -1  11  -8   72.69    5.92
   1 -11   8   56.18    6.72
  -1 -11  -9   -3.09    4.47
   1  11   9    1.24    4.52
  -1  11  -9    3.00    4.46
  -1  11  -9   -3.34    4.46
   1 -11   9   -3.09    5.56
   1  11   9    5.26    3.91
  -1  11 -10   91.26    6.80
   1 -11  10   97.26    8.25
  -1 -11 -10  109.10    6.83
  -1  11 -10  107.46    6.75
   1  11  10   93.74    6.60
  -1  11 -11   25.47    5.37
   1 -11  11   25.72    7.05
  -1 -11 -11   35.37    5.15
   1  11  11   37.65    5.20
  -1  11 -11   36.73    5.25
  -1  11 -12   80.62    7.22
   1 -11  12   85.88    8.67
  -1 -11 -12   80.47    6.09
  -1  11 -12   84.69    6.33
   1  11  12   81.12    6.40
  -1  11 -13   10.32    4.71
   1 -11  13    9.57    7.01
  -1  11 -13    0.72    5.52
  -1  11 -13   -2.45    6.45
   1  11  14   52.71    7.83
   1 -11  14   33.44    8.25
  -1  11 -14   47.33    7.05
  -1  11 -14   51.43    7.62
   1  12 -13   14.14    5.55
  -1  12  13    3.91    5.20
  -1 -12  13   16.72    7.64
   1  12 -13   16.31    5.51
   1  12 -13   15.41    6.96
   1  12 -12   10.81    5.14
  -1 -12  12    5.64    7.14
   1  12 -12   18.08    5.38
  -1  12  12   13.19    5.41
  -1 -12  11    8.58    4.94
   1  12 -11    0.55    4.81
  -1 -12  11   -2.44    6.49
   1  12 -11    1.30    5.08
  -1  12  11    7.45    5.27
  -1 -12  10   18.01    5.16
   1  12 -10   23.71    4.89
  -1 -12  10   12.01    6.52
   1  12 -10   12.67    4.99
  -1  12  10   14.91    5.28
  -1 -12   9   26.51    5.41
  -1  12   9   19.96    5.63
   1  12  -9   24.12    5.65
   1  12  -9   29.34    4.60
  -1 -12   9   13.10    5.75
  -1 -12   8  213.99   10.16
   1  12  -8  212.79    9.39
  -1  12   8  201.25    9.41
  -1 -12   8  187.09    8.90
   1  12  -8  190.52    7.84
  -1  12   7   11.13    5.28
   1  12  -7    2.80    5.01
  -1 -12   7   15.74    5.39
  -1 -12   7    7.99    4.69
   1  12  -7   10.87    3.89
   1  12  -6    2.32    3.54
  -1  12   6   -0.70    4.68
   1  12  -6   -1.41    4.85
   1 -12  -6   -3.10    4.63
  -1 -12   6   -3.52    4.82
  -1 -12   6   -2.87    5.03
  -1 -12   5  151.74    7.99
  -1 -12   5  142.09    8.00
   1 -12  -5  159.09    8.22
   1  12  -5  140.67    6.23
   1  12  -5  146.74    8.07
  -1  12   5  152.28    8.14
  -1 -12   4  202.57    7.07
   1 -12  -4  204.50    9.18
  -1 -12   4  189.00    9.11
   1  12  -4  200.35    9.24
  -1  12   4  209.66    9.44
   1 -12  -4  180.60    6.56
   1  12  -4  192.41    7.11
   1 -12  -4  190.60    8.91
  -1 -12   3   11.72    5.17
  -1 -12   3   19.72    3.51
   1 -12  -3   15.63    4.75
   1 -12  -3   14.20    3.02
   1 -12  -3   10.15    4.60
  -1 -12   3   10.12    4.96
  -1  12   3   24.50    5.47
   1  12  -3    3.26    4.86
   1  12  -3   14.67    3.31
  -1 -12   2    0.20    3.25
  -1  12   2    3.20    4.95
  -1 -12   2    2.66    3.75
   1  12  -2    4.37    4.68
  -1 -12   2    7.67    5.03
   1 -12  -2    6.21    4.58
   1 -12  -2    1.33    2.74
   1 -12  -2    2.81    4.48
  -1 -12   2    2.54    4.69
   1  12  -2    2.13    3.29
   1 -12  -1   57.49    4.80
  -1 -12   1   74.91    4.71
   1  12  -1   72.13    4.88
  -1 -12   1   72.23    6.62
   1 -12  -1   73.08    6.14
   1 -12  -1   77.00    4.03
  -1 -12   1   69.72    4.90
   1 -12  -1   66.68    6.23
  -1 -12   1   76.41    6.40
   1  12  -1   74.97    6.40
  -1  12   1   69.39    6.11
  -1  12   0   73.73    4.84
   1 -12   0   74.10    4.92
  -1 -12   0   70.24    4.79
   1  12   0   70.92    4.67
  -1 -12   0   60.02    4.77
   1 -12   0   69.39    3.91
  -1 -12   0   65.62    6.70
   1 -12   0   65.18    5.98
   1  12   0   59.78    6.26
  -1  12   0   63.66    5.93
   1 -12   0   69.45    6.26
  -1 -12   0   70.01    6.13
   1 -12   1   15.74    4.93
  -1 -12  -1    8.02    4.89
   1 -12   1    8.81    3.36
   1  12   1   11.33    3.47
  -1 -12  -1   17.12    3.77
  -1  12  -1   11.58    3.35
   1 -12   1    7.51    4.67
  -1 -12  -1   20.92    5.28
   1  12   1   11.86    4.75
   1  12   1    2.93    4.66
  -1  12  -1   15.95    4.72
   1 -12   2   17.78    4.87
  -1 -12  -2   20.03    4.86
   1 -12   2   18.89    3.47
   1  12   2   24.68    3.81
   1  12   2   16.18    4.49
  -1  12  -2   16.28    3.24
   1 -12   2   15.06    5.01
  -1 -12  -2   24.56    5.50
   1  12   2   22.72    5.18
  -1  12  -2   16.60    5.05
  -1 -12  -2   20.02    3.96
  -1 -12  -3   26.55    4.22
   1 -12   3   23.84    3.55
   1 -12   3   34.35    5.48
  -1 -12  -3   34.92    5.45
   1  12   3   31.07    5.53
  -1  12  -3   34.41    5.23
  -1 -12  -3   34.13    5.66
   1  12   3   35.81    5.28
  -1 -12  -4    8.06    4.03
   1 -12   4    8.89    3.12
  -1 -12  -4    7.72    5.27
   1  12   4   12.25    4.50
   1  12   4   10.91    4.85
  -1  12  -4   10.14    4.87
   1 -12   4   14.48    4.91
  -1 -12  -4   11.58    4.79
   1  12   5   81.27    6.85
  -1  12  -5   71.94    6.36
   1 -12   5   63.58    6.13
  -1 -12  -5   74.46    6.44
   1  12   5   73.39    5.71
  -1 -12  -5   71.84    5.53
  -1  12  -6    0.58    4.60
   1  12   6    6.39    4.36
  -1  12  -6    2.07    4.72
   1  12   6    3.93    4.73
   1 -12   6    0.40    5.39
  -1 -12  -6   -0.71    4.55
  -1  12  -7   42.86    5.71
   1  12   7   47.32    5.36
  -1  12  -7   48.87    6.07
   1  12   7   45.35    6.12
   1 -12   7   54.67    6.85
  -1 -12  -7   40.56    5.84
  -1  12  -8   50.97    5.70
   1  12   8   53.44    5.20
  -1  12  -8   57.43    6.35
   1  12   8   62.51    6.43
  -1 -12  -8   43.54    6.02
   1 -12   8   54.82    7.08
  -1  12  -9   31.86    5.38
   1  12   9   29.19    5.55
  -1  12  -9   18.38    5.42
  -1 -12  -9   25.35    5.35
   1 -12   9   24.00    6.53
  -1  12 -10   24.33    5.49
   1 -12  10   26.62    7.09
  -1 -12 -10   35.53    5.75
  -1  12 -10   21.82    5.28
   1  12  10   28.22    5.75
  -1  12 -11    6.15    5.37
   1 -12  11   12.39    6.86
  -1 -12 -11   12.06    5.08
  -1  12 -11    4.76    5.22
   1  12  11    2.94    5.34
   1  12  12   84.05    6.98
  -1  12 -12   75.03    6.65
  -1  12 -12   84.30    7.35
   1 -12  12   82.51    9.06
  -1  12 -13   46.20    7.09
  -1  12 -13   65.01    6.22
   1 -12  13   39.88    8.24
  -1  12 -13   39.44    7.71
  -1 -13  11   -2.06    7.28
  -1 -13  11   12.15    5.60
   1  13 -11   16.81    6.15
  -1  13  11   13.52    6.14
  -1 -13  10   14.14    7.13
  -1 -13  10    3.22    5.54
  -1  13  10   21.53    6.27
   1  13 -10    6.58    5.53
  -1 -13   9   26.23    6.72
  -1 -13   9   15.80    5.60
   1  13  -9   26.50    6.17
  -1  13   9   41.27    6.27
  -1 -13   8   29.51    6.39
  -1 -13   8   25.52    5.88
   1  13  -8   22.41    6.27
  -1  13   8   16.63    5.85
  -1 -13   7   45.51    6.58
  -1 -13   7   41.25    6.44
   1  13  -7   45.81    6.51
  -1  13   7   59.07    6.71
  -1 -13   6   70.91    6.86
   1  13  -6   58.10    6.97
  -1  13   6   74.71    6.96
  -1 -13   6   62.72    6.66
  -1  13   5    6.63    5.25
   1  13  -5   16.93    5.79
  -1 -13   5   18.02    5.64
   1  13  -4    5.56    5.23
  -1  13   4   -0.78    5.74
  -1 -13   4    2.37    5.58
   1 -13  -4    9.99    5.12
  -1 -13   4   10.50    6.17
  -1 -13   3   81.42    7.53
   1 -13  -3   81.82    6.91
   1 -13  -3   89.04    7.20
  -1 -13   3   83.46    7.22
   1  13  -3   84.05    7.12
  -1  13   3   90.51    7.60
   1 -13  -2   26.18    5.40
  -1 -13   2   23.06    6.06
   1 -13  -2   29.36    5.85
  -1 -13   2   23.56    5.96
   1  13  -2   26.17    5.70
  -1  13   2   13.39    5.63
   1 -13  -1    2.54    5.39
  -1 -13   1   -2.47    5.62
   1  13  -1   -2.43    5.84
  -1  13   1   -0.39    5.27
  -1 -13   1    7.22    5.17
   1 -13  -1   -3.48    5.16
   1 -13   0   17.24    5.35
  -1 -13   0   19.88    5.93
  -1 -13   0   17.46    3.88
   1  13   0   11.76    5.65
  -1  13   0   18.10    5.51
  -1 -13   0   23.32    5.79
   1 -13   0   24.74    5.66
  -1 -13  -1   51.16    6.55
   1 -13   1   57.66    6.43
  -1 -13  -1   50.51    4.60
   1  13   1   51.09    6.42
  -1  13  -1   50.60    6.55
   1 -13   1   45.48    6.18
  -1 -13  -1   50.16    6.21
   1  13   2    3.65    5.53
  -1  13  -2    3.12    5.12
  -1 -13  -2   13.48    4.06
  -1 -13  -2    9.63    5.48
   1 -13   2    6.15    5.36
   1 -13   2    5.34    3.41
   1 -13   2   11.90    5.22
  -1 -13  -2    6.81    5.52
  -1 -13  -3   22.84    4.46
   1  13   3   15.74    5.89
  -1  13  -3   16.72    5.52
  -1 -13  -3   15.98    5.66
   1 -13   3   18.33    5.57
  -1 -13  -3   17.20    5.78
   1 -13   3   21.32    6.40
   1  13   3   23.01    5.24
  -1 -13  -4   28.67    6.17
   1 -13   4   26.54    5.57
   1  13   4   25.32    6.17
  -1  13  -4   28.62    5.98
  -1 -13  -4   29.05    4.90
   1  13   4   29.14    5.21
  -1 -13  -5   50.97    6.49
  -1  13  -5   43.69    6.24
   1  13   5   51.86    6.79
  -1 -13  -5   53.01    5.43
   1  13   5   42.66    5.63
   1  13   6   44.66    6.61
  -1  13  -6   39.88    6.14
  -1  13  -6   46.13    5.66
   1  13   6   37.55    5.56
  -1 -13  -6   41.52    6.26
  -1  13  -7   18.05    5.68
   1  13   7   10.54    5.78
   1 -13   7    7.26    5.94
  -1  13  -7   21.92    5.23
   1  13   7   13.42    5.01
  -1 -13  -7   13.95    5.58
  -1  13  -8   -0.63    5.06
  -1 -13  -8    1.91    5.55
   1 -13   8    1.91    6.46
   1  13   8    2.69    5.88
  -1  13  -8    7.78    5.51
   1 -13   9   10.49    7.11
  -1 -13  -9   15.37    5.87
  -1  13  -9    9.81    5.43
  -1  13  -9   16.77    6.01
   1  13   9   24.92    6.03
   1 -13  10   76.29    8.66
  -1 -13 -10   64.87    7.06
  -1  13 -10   73.72    6.94
  -1  13 -10   61.71    6.91
   1  13  10   67.97    7.21
   1 -13  11   70.15    9.21
  -1 -13 -11   71.60    7.04
  -1  13 -11   79.35    7.33
  -1  13 -11   64.64    7.07
   1  13  11   78.10    7.55
  -1 -14   9    5.29    6.89
  -1 -14   9    5.18    6.08
  -1  14   9   -2.43    6.44
   1  14  -9    8.92    6.70
  -1 -14   8    4.07    6.46
   1  14  -8   -3.31    6.29
  -1  14   8    0.82    6.47
  -1 -14   8    1.22    6.02
  -1  14   7   16.71    6.40
   1  14  -7   12.18    6.01
  -1 -14   7   17.03    6.16
  -1  14   6    4.66    6.17
   1  14  -6    6.39    5.78
  -1 -14   6    2.53    5.91
  -1 -14   5   16.24    6.17
  -1 -14   5   12.14    7.03
   1  14  -5    9.06    6.52
  -1  14   5   13.26    6.53
   1  14  -4   24.83    6.64
  -1  14   4   14.63    6.34
  -1 -14   4   15.20    6.60
  -1 -14   4    7.76    6.22
  -1  14   3    0.86    5.85
   1  14  -3    4.83    6.30
  -1 -14   3    3.71    6.23
   1 -14  -3   -5.39    5.52
  -1 -14   3    1.30    5.93
  -1  14   2   57.96    7.35
   1  14  -2   76.81    7.98
   1 -14  -2   65.37    6.99
  -1 -14   2   62.74    7.75
  -1 -14   2   68.10    7.62
  -1  14   1   32.45    6.81
   1  14  -1   33.71    7.12
   1 -14  -1   25.57    6.17
  -1 -14   1   25.45    6.95
   1 -14  -1   26.61    6.37
  -1 -14   1   24.96    6.53
   1  14   0    0.89    6.07
  -1  14   0   -3.46    6.20
  -1 -14   0   -2.21    5.92
   1 -14   0    1.60    5.99
   1 -14   0   10.13    5.96
  -1 -14   0    5.71    5.95
   1  14   1    6.67    6.32
  -1  14  -1    6.46    6.04
   1 -14   1    1.22    5.62
  -1 -14  -1    7.43    6.29
  -1 -14  -1   -0.88    6.05
  -1  14  -2   90.03    8.26
   1  14   2   90.60    8.23
  -1 -14  -2   88.59    8.28
   1 -14   2   89.54    8.14
  -1 -14  -2  101.09    8.44
  -1  14  -3   19.21    6.47
   1  14   3   13.26    6.15
  -1 -14  -3   14.68    6.34
   1 -14   3   14.12    6.04
  -1 -14  -3   20.94    6.58
   1 -14   4   57.30    7.30
  -1 -14  -4   44.28    7.09
  -1  14  -4   36.80    6.87
   1  14   4   44.87    7.19
  -1 -14  -4   37.46    5.31
   1 -14   5    1.82    6.58
  -1  14  -5    4.62    5.98
   1  14   5   -1.31    6.19
  -1 -14  -5    1.29    5.74
  -1  14  -5    5.83    4.98
  -1 -14  -6   28.55    6.49
   1  14   6   40.55    6.85
  -1  14  -6   34.01    6.78
   1  14   6   37.73    5.99
  -1  14  -6   24.92    5.59
  -1  14  -7   24.12    6.44
   1  14   7   20.43    6.74
  -1  14  -7   17.73    5.49
  -1 -14  -7   24.83    6.67
  -1  14  -8   32.58    6.90
   1  14   8   49.81    7.30
  -1 -14  -8   23.61    6.46
  -1  14  -8   37.99    6.16
  -1  14  -9   33.21    6.68
   1  14   9   38.64    7.13
  -1  14  -9   25.74    5.90
  -1 -14  -9   23.16    6.84
   1 -14   9   32.48    8.02
  -1 -15   6   10.00    6.67
  -1 -15   6    6.93    7.30
   1  15  -6   -4.15    6.95
  -1  15   6    0.91    6.84
  -1  15   5    0.46    6.89
   1  15  -5    0.47    6.84
  -1 -15   5    2.08    7.31
  -1 -15   5   -0.46    6.73
  -1  15   4   36.90    7.77
   1  15  -4   30.22    7.55
  -1 -15   4   32.03    7.98
  -1 -15   4   26.09    7.10
   1  15  -3    3.33    7.05
  -1  15   3   11.73    6.90
  -1 -15   3   17.44    7.50
  -1 -15   3   18.31    6.81
  -1  15   2    3.77    6.78
   1  15  -2    7.19    6.90
  -1 -15   2   -0.98    7.04
   1 -15  -2    1.25    6.34
  -1 -15   2   10.86    6.69
  -1  15   1   11.31    7.05
   1  15  -1    8.19    7.22
   1 -15  -1    9.73    6.34
  -1 -15   1    8.16    6.80
  -1 -15   1   -3.79    6.75
  -1  15   0   96.76    8.73
   1  15   0   95.67    8.97
  -1 -15   0   92.12    8.99
   1 -15   0   91.49    8.61
  -1 -15   0  105.45    8.98
  -1  15  -1    7.98    7.15
   1  15   1    9.66    7.38
  -1 -15  -1   -1.41    6.94
   1 -15   1    3.93    6.68
  -1 -15  -1    5.22    6.34
   1  15   2   10.60    7.13
  -1  15  -2    5.60    6.57
  -1 -15  -2    2.33    6.57
   1 -15   2   13.85    7.00
  -1 -15  -2    4.73    6.82
  -1  15  -3    9.72    6.84
   1  15   3    2.88    6.83
   1 -15   3   12.37    6.86
  -1 -15  -3    6.93    7.06
  -1 -15  -3    4.71    6.52
  -1  15  -4   73.42    8.28
   1  15   4   81.02    8.38
   1 -15   4   78.29    8.69
  -1 -15  -4   79.63    8.27
  -1  15  -5    9.07    6.90
   1  15   5    7.08    7.00
   1 -15   5   11.67    7.47
  -1 -15  -5    9.28    6.62
   2   0 -21   -4.13    6.75
  -2   0  21    4.65    6.65
  -2   0  21    0.88    6.10
  -2   0  21  -10.53    6.84
  -2   0  20   79.03    8.03
  -2   0  20   78.00    7.69
   2   0 -20   76.01    8.08
  -2   0  19    2.45    5.71
  -2   0  19   -5.65    5.53
   2   0 -19    0.81    5.70
  -2   0  18    9.53    5.11
  -2   0  18    4.89    5.24
   2   0 -18    8.65    5.56
  -2   0  17   -5.66    5.00
  -2   0  17   -1.05    4.72
   2   0 -17    5.93    4.82
  -2   0  16  240.79    8.20
   2   0 -16  228.03    8.09
  -2   0  16  238.13    9.66
  -2   0  16  240.06    9.60
  -2   0  16  232.76    7.61
   2   0 -16  241.04    9.54
  -2   0  15   -3.14    3.37
   2   0 -15    1.60    3.10
  -2   0  15   -0.60    3.78
  -2   0  15    1.18    3.73
   2   0 -15   -1.19    3.94
  -2   0  15    0.33    2.84
  -2   0  14   95.06    4.87
  -2   0  14   79.54    5.36
   2   0 -14   84.55    4.69
  -2   0  14   77.53    5.51
  -2   0  14   89.48    4.30
   2   0 -14   90.50    5.62
   2   0 -14   89.96    5.99
  -2   0  13    1.22    2.56
  -2   0  13   -1.74    3.00
  -2   0  13   -0.80    3.09
   2   0 -13    2.50    3.51
  -2   0  13   -0.99    2.35
  -2   0  13   -0.75    3.03
   2   0 -13    1.24    3.18
   2   0 -13   -3.90    2.60
  -2   0  12 1079.22   24.40
  -2   0  12 1094.00   25.29
  -2   0  12 1042.60   25.23
   2   0 -12 1073.30   25.71
  -2   0  12 1066.88   24.86
  -2   0  12 1059.97   24.65
  -2   0  12 1127.05   25.28
   2   0 -12 1036.88   25.16
  -2   0  12 1121.88   23.89
   2   0 -12 1052.37   24.31
  -2   0  12 1084.18   25.28
  -2   0  11    0.20    2.52
  -2   0  11   -0.20    2.46
  -2   0  11    0.72    2.52
  -2   0  11    3.18    2.47
   2   0 -11   -1.60    2.84
  -2   0  11    3.67    2.90
  -2   0  11    3.87    2.77
   2   0 -11    0.20    2.38
  -2   0  11    1.18    1.76
   2   0 -11   -0.15    2.12
  -2   0  11   -0.91    2.24
  -2   0  10  301.71    8.87
  -2   0  10  307.09    8.45
   2   0 -10  302.34    8.27
  -2   0  10  315.06    7.85
   2   0 -10  297.93    8.81
  -2   0  10  302.61    8.30
  -2   0  10  311.28    8.91
  -2   0  10  297.00    8.97
  -2   0  10  305.62    8.64
   2   0 -10  319.45    9.24
  -2   0  10  299.22    8.81
  -2   0  10  298.48    6.62
   2   0 -10  306.58    6.67
  -2   0   9   -0.52    1.64
  -2   0   9    0.22    0.75
   2   0  -9    0.04    0.81
   2   0  -9    0.55    2.21
  -2   0   9   -0.85    2.17
  -2   0   9   -2.59    2.03
  -2   0   9    0.30    1.94
   2   0  -9   -0.26    1.81
  -2   0   9   -0.16    2.23
   2   0  -9    0.64    1.97
  -2   0   9    1.59    1.45
  -2   0   9    0.68    1.98
   2   0  -8 1696.59   36.84
  -2   0   8 1749.40   37.23
  -2   0   8 1730.64   36.88
  -2   0   8 1734.23   35.68
  -2   0   8 1715.42   37.44
  -2   0   8 1787.23   36.36
   2   0  -8 1716.79   37.23
  -2   0   8 1746.67   37.30
  -2   0   8 1736.63   37.12
   2   0  -8 1783.44   37.64
   2   0  -8 1713.70   35.77
   2   0  -7    0.63    1.29
  -2   0   7    0.11    1.45
  -2   0   7    0.86    1.56
  -2   0   7   -0.81    1.77
   2   0  -7    0.70    1.75
  -2   0   7    0.35    1.02
  -2   0   7    0.86    0.77
  -2   0   7    0.32    1.46
  -2   0   7    0.60    1.64
   2   0  -7    0.84    1.48
   2   0  -7   -0.63    0.85
  -2   0   6   11.05    1.50
  -2   0   6   13.20    1.67
   2   0  -6   11.95    1.79
  -2   0   6   12.13    1.76
  -2   0   6   13.31    1.60
   2   0  -6   13.27    1.66
  -2   0   6    7.77    1.44
  -2   0   6   11.39    1.11
  -2   0   6   12.19    1.12
   2   0  -6   12.25    1.07
  -2   0   5   -0.43    1.11
  -2   0   5   -1.00    1.20
  -2   0   5    0.40    1.00
   2   0  -5   -0.44    0.95
   2   0  -5   -0.06    0.87
  -2   0   5    0.57    0.91
  -2   0   5   -0.51    1.08
  -2   0   5    1.29    0.75
  -2   0   4  291.64    6.60
   2   0  -4  315.85    7.03
  -2   0   4  297.82    7.19
   2   0  -4  299.32    6.99
  -2   0   4  290.37    6.99
  -2   0   4  298.75    7.12
  -2   0   4  292.81    7.06
   2   0  -4  291.63    6.61
   2   0  -4  278.96    7.10
  -2   0   3   -0.22    0.56
   2   0  -3    0.47    0.84
   2   0  -3    0.07    0.87
  -2   0   3    1.04    0.86
   2   0  -3    0.34    0.57
  -2   0   3    0.76    0.77
   2   0  -3   -0.07    0.95
  -2   0   3   -0.37    0.81
   2   0  -3   -0.12    0.81
   2   0  -2  305.41    6.64
  -2   0   2  299.36    6.62
  -2   0   2  297.28    7.13
   2   0  -2  300.44    7.14
   2   0  -2  292.51    6.64
  -2   0   2  297.88    6.70
   2   0  -1    0.65    0.62
  -2   0   1    0.04    0.57
  -2   0   1    0.23    0.39
   2   0  -1    0.52    0.83
  -2   0   1   -0.29    0.92
  -2   0   0 7467.62  150.80
   2   0   0 7484.19  150.81
  -2   0   0 7559.17  151.22
   2   0   0 7271.12  151.20
   2   0   0 7594.55  151.58
  -2   0   0 7267.34  151.52
  -2   0  -1    1.27    0.63
   2   0   1   -0.14    0.60
   2   0   1   -0.05    0.74
  -2   0  -1    0.66    0.63
   2   0   1    0.30    0.74
   2   0   1    0.29    0.86
  -2   0  -1    1.21    0.89
  -2   0  -2 4398.64   89.90
  -2   0  -2 4410.26   89.49
   2   0   2 4272.61   89.77
  -2   0  -2 4630.36   89.83
  -2   0  -2 4291.62   90.02
   2   0   2 4344.21   90.00
  -2   0  -2 4463.10   89.87
   2   0   2 4347.59   89.86
   2   0   2 4464.60   89.92
  -2   0  -3   -0.60    0.99
  -2   0  -3    0.69    0.89
   2   0   3    0.52    0.87
   2   0   3   -1.05    0.95
  -2   0  -3    0.22    0.98
  -2   0  -3   -0.33    0.82
   2   0   3   -0.26    0.88
  -2   0  -3    1.20    0.83
   2   0   3    0.10    0.73
  -2   0  -3   -0.22    0.92
   2   0   3   -0.36    0.95
  -2   0  -4 3325.74   68.03
   2   0   4 3317.56   67.79
  -2   0  -4 3293.14   67.86
   2   0   4 3234.13   68.05
  -2   0  -4 3344.03   68.39
   2   0   4 3424.41   67.91
   2   0   4 3305.13   68.20
  -2   0  -4 3223.09   67.98
   2   0   5    0.10    1.34
  -2   0  -5    0.34    1.34
   2   0   5   -0.58    1.56
   2   0   5    0.10    1.30
  -2   0  -5    0.31    0.90
   2   0   5   -0.12    0.83
  -2   0  -5    1.63    1.14
  -2   0  -5    0.97    1.31
  -2   0  -5    0.83    1.34
   2   0   5   -1.10    1.25
  -2   0  -6 2762.04   56.33
   2   0   6 2763.09   56.41
  -2   0  -6 2735.33   56.05
  -2   0  -6 2647.93   55.25
   2   0   6 2473.39   56.03
   2   0   6 2646.99   56.20
   2   0   6 2686.40   56.43
  -2   0  -6 2766.50   56.46
   2   0   6 2767.84   56.02
   2   0   6 2750.77   56.29
   2   0   6 2717.72   55.21
  -2   0  -6 2637.76   55.16
  -2   0  -6 2702.84   56.35
   2   0   6 2767.08   56.34
   2   0   7    1.46    1.88
   2   0   7    0.10    1.33
   2   0   7    2.72    1.79
  -2   0  -7    1.19    1.51
  -2   0  -7   -0.29    1.85
   2   0   7   -0.14    1.69
   2   0   7   -0.82    0.84
   2   0   7    3.24    1.79
  -2   0  -7   -0.72    1.80
   2   0   7    0.76    1.87
   2   0   7   -1.63    1.75
  -2   0  -7    0.73    0.78
  -2   0  -7   -0.42    1.75
  -2   0  -7   -1.04    1.72
   2   0   7   -0.12    1.63
   2   0   8 2077.86   43.49
   2   0   8 2038.86   44.07
   2   0   8 2054.97   44.35
  -2   0  -8 2125.00   44.32
   2   0   8 2117.99   44.21
   2   0   8 2079.32   44.43
  -2   0  -8 2153.19   44.39
   2   0   8 2028.19   43.84
   2   0   8 2031.12   44.20
   2   0   8 2111.42   42.41
  -2   0  -8 2062.08   43.89
  -2   0  -8 2015.01   42.37
  -2   0  -8 2090.05   44.15
   2   0   8 2074.02   44.21
  -2   0  -8 1978.24   44.26
   2   0   9    0.37    2.50
   2   0   9   -0.73    1.75
   2   0   9    1.86    2.26
  -2   0  -9   -1.25    2.18
   2   0   9    1.22    2.15
  -2   0  -9    2.53    2.33
   2   0   9    3.48    2.43
   2   0   9    0.17    2.28
   2   0   9    0.39    0.80
  -2   0  -9    0.41    0.76
   2   0   9   -0.30    1.98
  -2   0  -9    0.51    2.39
  -2   0  -9   -0.90    1.92
  -2   0  -9   -0.18    2.12
   2   0   9   -0.85    2.32
  -2   0 -10 1741.54   37.06
   2   0  10 1767.06   37.57
  -2   0 -10 1722.52   37.60
   2   0  10 1758.51   37.80
   2   0  10 1758.75   37.07
   2   0  10 1746.80   37.48
  -2   0 -10 1727.11   34.68
  -2   0 -10 1797.30   37.53
  -2   0 -10 1703.78   37.63
   2   0  10 1798.47   37.49
   2   0  10 1759.12   36.54
   2   0  10 1719.18   37.40
  -2   0 -10 1614.52   34.66
  -2   0 -10 1698.17   37.55
   2   0  10 1746.95   37.64
  -2   0 -11   -0.65    2.84
   2   0  11    3.58    2.92
   2   0  11    3.34    2.75
  -2   0 -11    1.49    2.73
   2   0  11    0.18    2.48
  -2   0 -11    3.08    2.52
   2   0  11   -0.81    2.87
  -2   0 -11   -4.60    2.78
   2   0  11   -2.39    2.89
   2   0  11    1.27    2.70
   2   0  11   -1.44    2.16
   2   0  11    2.23    3.00
  -2   0 -11   -2.89    2.86
   2   0  12   94.32    5.42
   2   0  12   92.95    5.32
  -2   0 -12  106.70    5.58
   2   0  12  102.34    5.33
  -2   0 -12  108.81    5.10
   2   0  12  112.35    4.64
   2   0  12  101.82    5.40
  -2   0 -12  112.01    5.60
  -2   0 -12   89.94    5.31
  -2   0 -13   -3.87    3.86
  -2   0 -13    5.39    3.51
   2   0  13   -1.03    3.65
  -2   0 -13    0.56    3.63
   2   0  13   -0.29    3.52
   2   0  13   -0.49    2.62
   2   0  13    2.91    3.55
  -2   0 -14  215.56    8.65
  -2   0 -14  234.10    8.96
   2   0  14  236.77    8.76
  -2   0 -14  232.34    9.14
   2   0  14  213.23    9.15
   2   0  14  229.68    7.48
   2   0  14  231.70    8.96
  -2   0 -15    0.32    4.07
   2   0  15   -1.54    3.90
   2   0  15    4.77    4.41
  -2   0 -15    0.91    4.20
   2   0  15    2.84    4.43
   2   0  15   -0.73    3.11
   2   0  16    0.34    4.64
   2   0  16    9.35    4.44
  -2   0 -16    6.56    4.68
   2   0  16    3.68    4.89
   2   0  17    4.04    5.10
   2   0  17    1.79    5.04
  -2   0 -17   -0.37    4.98
   2   0  17    1.19    5.38
   2   0  18    4.33    5.66
   2   0  18   -2.69    5.67
  -2   0 -18    2.40    5.70
   2   0  18   -1.28    6.15
  -2   0 -19   -2.13    6.16
   2   0  19   -3.54    4.97
   2   0  19   -2.05    6.11
   2   0  19   -0.42    6.21
   2   0  19   -0.45    6.39
  -2   0 -20    1.81    6.71
   2   0  20    1.93    6.77
   2   0  20    7.93    5.26
   2   0  20    1.78    6.39
   2   0  20   11.71    6.29
  -2  -1  21   29.00    7.12
  -2   1  21   17.94    6.90
   2   1 -21   29.06    7.26
   2  -1 -21   22.27    7.01
  -2   1  21   26.23    7.15
  -2   1  21   27.32    7.41
  -2  -1  21   34.84    7.21
  -2  -1  20    6.83    6.39
  -2   1  20   28.23    6.51
   2   1 -20   16.65    6.59
   2  -1 -20   19.25    6.77
  -2   1  20   22.18    6.74
  -2   1  20   19.19    6.59
  -2  -1  20   13.61    6.36
   2  -1 -19    9.44    6.20
   2   1 -19   17.97    6.20
  -2   1  19   12.57    5.93
  -2   1  19    8.17    5.82
  -2  -1  19   18.32    5.85
  -2  -1  19    3.83    5.95
  -2   1  19    9.87    5.78
  -2   1  18  126.34    7.98
  -2  -1  18  141.72    8.41
  -2   1  18  136.63    8.29
  -2  -1  18  125.44    7.86
   2  -1 -18  125.56    8.29
   2   1 -18  119.67    8.02
   2   1 -17   48.62    6.09
  -2   1  17   40.00    5.42
  -2  -1  17   43.49    5.80
  -2  -1  17   46.85    5.60
  -2   1  17   48.68    5.99
   2  -1 -17   47.60    5.68
   2   1 -17   46.16    5.94
  -2   1  16  120.85    7.18
  -2  -1  16  127.72    6.95
  -2  -1  16  124.93    5.75
   2  -1 -16  119.26    7.11
   2   1 -16  124.37    7.02
   2   1 -16  122.98    7.44
   2  -1 -16  111.89    5.85
   2   1 -16  116.58    5.40
  -2   1  16  116.62    6.95
  -2  -1  16  120.64    7.17
  -2  -1  16  127.53    5.63
  -2  -1  15   17.13    3.28
  -2   1  15   20.14    3.54
  -2  -1  15   10.19    4.07
  -2   1  15   12.87    3.98
  -2   1  15   15.24    2.77
  -2  -1  15   15.46    3.32
  -2  -1  15    6.88    3.61
   2   1 -15    9.20    2.89
   2  -1 -15   11.80    3.53
  -2   1  15   11.89    4.02
  -2  -1  15   14.77    4.35
   2  -1 -15   13.03    4.24
   2   1 -15   14.03    4.15
   2   1 -15   16.39    4.45
  -2   1  14  962.20   22.61
  -2  -1  14  988.82   22.07
  -2  -1  14  969.20   23.51
  -2   1  14  962.78   23.57
  -2  -1  14  969.49   22.13
   2  -1 -14  948.09   23.62
  -2   1  14  970.44   21.44
   2   1 -14  951.49   23.44
  -2  -1  14  909.93   22.23
  -2   1  14  905.19   22.81
   2  -1 -14  973.76   22.66
   2   1 -14  945.31   21.92
  -2   1  14  936.70   23.41
  -2  -1  14  969.24   23.77
   2   1 -14  948.61   23.87
  -2  -1  13    4.56    2.51
  -2   1  13    6.74    2.87
  -2   1  13    7.56    3.27
  -2  -1  13    3.38    3.24
  -2   1  13    4.20    2.02
  -2  -1  13    7.52    2.69
  -2   1  13    1.76    3.32
  -2  -1  13    2.00    2.70
   2   1 -13    5.96    3.45
  -2   1  13    1.93    3.11
  -2  -1  13    6.42    3.06
  -2  -1  13    0.26    3.12
   2  -1 -13    3.80    3.14
   2   1 -13    5.59    3.13
   2  -1 -13    4.94    2.79
   2   1 -13    7.38    2.45
  -2  -1  12   93.54    4.13
  -2   1  12   79.26    4.36
  -2   1  12   92.29    4.96
  -2  -1  12   94.75    5.00
  -2  -1  12   92.61    5.17
  -2   1  12   90.94    5.01
   2   1 -12   91.62    5.05
  -2  -1  12   93.90    4.71
  -2   1  12   86.21    4.69
  -2  -1  12   93.72    4.45
  -2  -1  12   94.60    4.22
   2  -1 -12   94.58    4.96
   2   1 -12   85.32    4.80
  -2   1  12   91.24    3.59
  -2  -1  12   88.77    5.00
  -2   1  12   80.31    4.68
  -2  -1  12   86.35    4.95
  -2   1  12   86.92    4.98
   2   1 -12   86.38    3.97
   2  -1 -12   81.59    4.34
  -2  -1  11  333.64    7.47
  -2   1  11  354.69    7.49
  -2  -1  11  360.82   10.18
  -2   1  11  364.96   10.19
  -2  -1  11  372.46   10.37
  -2   1  11  365.34   10.13
  -2  -1  11  323.40    9.22
   2  -1 -11  349.46    9.70
   2   1 -11  358.98    9.20
  -2  -1  11  361.89    9.81
  -2   1  11  361.78    9.99
   2   1 -11  383.48   10.59
  -2  -1  11  355.86    9.23
  -2   1  11  362.76    9.78
  -2  -1  11  362.70   10.09
  -2   1  11  339.02   10.06
  -2   1  11  347.77   10.12
  -2  -1  11  351.56   10.34
  -2  -1  11  362.91    9.31
   2  -1 -11  364.24   10.21
   2   1 -11  362.10   10.14
  -2   1  11  365.28    8.67
   2   1 -11  350.02    7.51
  -2   1  11  334.90    7.41
  -2   1  10 2037.29   41.20
   2  -1 -10 2009.76   43.48
  -2  -1  10 2086.80   42.65
  -2   1  10 1989.38   41.94
   2   1 -10 2007.66   43.37
  -2  -1  10 1795.19   42.48
  -2   1  10 1987.19   43.20
  -2   1  10 1963.07   43.38
  -2  -1  10 2047.61   43.44
  -2  -1  10 2026.44   43.61
  -2   1  10 2001.83   43.35
   2  -1 -10 1988.52   43.06
   2   1 -10 1973.15   42.52
  -2   1  10 2054.59   43.12
  -2  -1  10 2108.88   42.67
  -2  -1  10 2078.64   43.45
  -2   1  10 1981.65   43.51
  -2  -1  10 1997.04   43.65
   2   1 -10 1969.78   41.23
   2  -1 -10 2020.39   41.20
   2   1 -10 2011.31   43.76
  -2   1  10 1987.21   43.29
  -2  -1  10 2000.79   43.04
  -2   1  10 2059.32   41.14
  -2  -1  10 1991.12   41.17
  -2   1   9  125.95    3.40
  -2  -1   9  148.37    4.58
  -2  -1   9  128.81    4.93
  -2   1   9  124.74    4.98
   2   1  -9  132.33    3.54
  -2   1   9  137.27    3.57
  -2   1   9  132.90    3.83
   2   1  -9  128.64    4.89
   2  -1  -9  140.00    5.08
  -2  -1   9  134.25    4.42
  -2  -1   9  137.22    5.11
  -2   1   9  135.32    4.96
   2   1  -9  123.14    4.26
   2  -1  -9  120.88    4.69
  -2  -1   9  128.46    4.39
  -2   1   9  130.51    4.81
  -2  -1   9  135.03    4.95
  -2  -1   9  129.29    5.18
  -2   1   9  137.20    5.18
   2   1  -9  139.08    5.26
  -2   1   9  123.78    4.83
  -2  -1   9  133.15    4.76
  -2  -1   9  131.08    3.39
   2  -1  -9  128.86    3.43
   2   1  -8    9.17    1.68
   2  -1  -8   11.03    1.96
   2   1  -8   10.65    1.27
  -2   1   8   10.96    1.24
  -2   1   8   11.04    2.03
   2  -1  -8   13.20    2.11
  -2  -1   8   10.51    2.03
   2   1  -8    7.99    1.93
  -2   1   8    9.51    1.95
  -2  -1   8    7.90    1.56
  -2  -1   8   12.22    1.06
   2  -1  -8   10.25    1.08
   2   1  -8   13.71    2.33
  -2   1   8    6.36    2.17
  -2  -1   8   11.95    2.27
  -2   1   8    8.23    1.14
  -2  -1   8    9.37    1.66
  -2  -1   8   10.14    2.01
  -2   1   8   11.22    1.95
  -2  -1   8    9.68    1.74
  -2   1   8    4.75    1.98
  -2  -1   8    4.23    1.52
  -2   1   7 1069.57   23.34
  -2  -1   7 1084.29   23.50
   2  -1  -7 1068.77   23.32
  -2   1   7 1074.06   22.47
   2   1  -7 1027.05   22.54
  -2  -1   7 1093.97   23.37
  -2   1   7 1095.11   23.41
  -2   1   7 1094.12   23.35
  -2  -1   7 1047.89   22.24
  -2   1   7 1048.18   23.48
  -2  -1   7 1040.65   23.66
   2   1  -7 1073.74   23.62
  -2  -1   7 1036.73   23.14
   2   1  -7 1060.10   23.26
  -2   1   7 1077.38   22.20
  -2  -1   7 1045.28   22.88
   2  -1  -7 1071.86   23.49
   2  -1  -7 1061.41   22.31
   2  -1  -7 1020.58   23.14
  -2  -1   6  258.39    6.97
   2  -1  -6  246.02    6.90
  -2   1   6  259.30    6.93
  -2  -1   6  259.83    6.13
   2   1  -6  272.23    7.12
  -2  -1   6  266.42    7.22
  -2   1   6  252.40    7.01
  -2  -1   6  260.81    6.86
  -2   1   6  251.26    6.91
  -2   1   6  296.08    7.15
  -2  -1   6  292.46    6.60
  -2   1   6  255.92    6.30
   2   1  -6  259.72    6.42
   2  -1  -6  255.96    6.19
  -2   1   6  264.74    5.90
  -2  -1   6  265.64    6.60
   2  -1  -6  263.56    7.00
   2   1  -6  266.01    6.85
  -2  -1   5  217.22    5.57
  -2   1   5  216.43    5.86
   2   1  -5  220.47    5.53
  -2   1   5  217.42    5.85
  -2  -1   5  219.46    5.27
  -2  -1   5  219.65    5.99
  -2   1   5  215.59    5.85
  -2  -1   5  225.03    5.75
   2   1  -5  230.13    5.32
   2   1  -5  225.02    5.56
  -2   1   5  219.77    5.41
   2  -1  -5  217.38    5.34
  -2   1   5  217.24    4.84
   2   1  -4  150.24    4.08
  -2   1   4  154.07    4.01
   2   1  -4  169.47    3.86
  -2  -1   4  161.11    3.89
  -2   1   4  147.88    4.32
   2   1  -4  151.87    4.11
  -2  -1   4  144.35    3.86
  -2  -1   4  144.43    4.23
   2  -1  -4  148.14    3.96
  -2  -1   4  155.42    4.10
  -2  -1   4  150.10    4.06
   2   1  -4  147.60    4.03
  -2   1   4  143.57    4.25
  -2   1   4  145.87    4.22
  -2  -1   3 2550.57   52.29
   2  -1  -3 2752.74   52.77
   2   1  -3 2661.28   52.16
  -2  -1   3 2539.94   52.42
  -2  -1   3 2505.57   52.43
   2   1  -3 2527.64   52.41
  -2  -1   3 2456.42   52.35
   2   1  -3 2551.29   52.28
   2   1  -3 2463.15   52.42
   2  -1  -3 2549.24   52.44
  -2   1   3 2551.12   52.43
   2   1  -3 2529.37   52.53
  -2   1   3 2531.28   52.67
   2  -1  -2  129.85    3.55
  -2   1   2  129.36    3.52
   2   1  -2  127.49    3.17
   2  -1  -2  127.31    3.45
   2  -1  -2  135.31    3.68
  -2  -1   2  122.43    3.08
   2   1  -2  118.35    3.38
   2  -1  -2  121.03    2.93
  -2  -1   2  125.35    3.35
  -2  -1   2  124.82    3.38
   2   1  -2  128.20    3.48
  -2   1   2  118.50    3.39
   2  -1  -1   85.93    2.61
   2  -1  -1   86.66    2.58
   2   1  -1   80.83    2.51
  -2  -1   1   82.97    2.49
  -2  -1   1   82.73    2.54
   2   1  -1   77.21    2.56
  -2   1   1   84.96    2.58
   2  -1   0 2947.80   58.62
  -2  -1   0 2880.77   58.56
   2   1   0 2826.42   58.57
  -2  -1   0 2893.37   58.41
  -2   1   0 2764.92   58.54
   2   1   0 2872.30   58.60
  -2  -1   0 2792.62   58.55
  -2   1  -1   14.01    1.13
  -2  -1  -1   11.20    0.64
  -2  -1  -1   12.42    1.05
   2   1   1   10.71    0.99
  -2   1  -1   12.45    0.79
   2   1   1   15.11    1.24
   2  -1   1   10.25    1.03
  -2   1  -1   13.46    1.10
  -2  -1  -1   11.66    1.07
  -2   1  -1   11.81    0.73
   2  -1   1   10.40    1.08
   2  -1   1   11.11    0.77
   2   1   1   10.42    1.05
  -2  -1  -1   13.37    1.09
   2   1   2 1058.93   22.15
  -2   1  -2 1051.56   22.07
  -2   1  -2 1075.17   22.36
  -2  -1  -2 1055.05   21.65
   2  -1   2 1020.60   22.29
   2   1   2 1026.27   21.66
  -2  -1  -2 1060.84   22.32
   2   1   2  977.95   22.30
   2  -1   2 1041.53   21.86
   2   1   2 1006.72   22.26
  -2   1  -2 1063.87   21.87
  -2  -1  -2 1063.62   22.32
  -2  -1  -2 1038.33   22.21
   2  -1   2 1073.34   21.89
  -2   1  -2 1050.99   21.85
  -2  -1  -2 1024.88   22.33
   2  -1   2 1068.10   22.11
  -2  -1  -2 1053.98   21.90
  -2  -1  -2 1036.55   22.04
   2   1   2 1058.29   21.66
  -2  -1  -2 1038.36   22.08
  -2  -1  -3 1445.95   29.42
   2   1   3 1433.07   29.51
   2  -1   3 1393.86   29.65
  -2  -1  -3 1432.85   30.08
  -2  -1  -3 1421.65   30.00
  -2   1  -3 1468.02   30.17
   2   1   3 1439.92   30.14
   2  -1   3 1419.67   29.65
  -2   1  -3 1367.31   29.60
  -2  -1  -3 1402.05   29.60
  -2   1  -3 1428.36   30.08
   2   1   3 1412.52   29.46
   2   1   3 1429.88   29.75
  -2  -1  -3 1456.07   29.73
   2  -1   3 1419.72   29.67
   2   1   3 1427.73   29.75
  -2   1  -3 1400.97   29.65
  -2  -1  -4  918.23   19.48
   2   1   4  927.98   19.95
  -2  -1  -4  932.32   20.09
  -2   1  -4  941.77   20.18
  -2  -1  -4  929.62   20.06
   2  -1   4  894.26   19.73
   2   1   4  900.73   20.13
   2   1   4  916.77   19.61
  -2  -1  -4  918.88   19.42
  -2   1  -4  909.25   20.04
   2   1   4  931.96   19.55
   2   1   4  905.46   19.81
   2  -1   4  918.33   19.48
  -2   1  -4  919.79   19.53
   2   1   4  913.12   19.60
  -2  -1  -5 1466.44   30.31
  -2   1  -5 1401.08   30.78
   2   1   5 1437.76   30.75
  -2  -1  -5 1431.62   30.80
   2   1   5 1407.84   30.83
   2   1   5 1404.67   30.84
   2  -1   5 1458.26   30.99
  -2  -1  -5 1418.07   30.83
  -2   1  -5 1460.59   30.97
   2   1   5 1466.45   30.45
  -2  -1  -5 1479.56   30.95
   2   1   5 1435.28   30.92
   2  -1   5 1456.99   30.53
  -2  -1  -5 1421.21   29.96
  -2   1  -5 1405.83   30.78
   2   1   5 1479.93   30.70
  -2   1  -5 1459.48   30.93
   2  -1   5 1429.75   30.01
  -2   1  -5 1424.24   30.13
   2   1   5 1482.39   30.22
  -2  -1  -6 2068.47   42.94
  -2   1  -6 2075.76   43.43
  -2  -1  -6 2026.18   43.46
  -2   1  -6 2085.56   43.46
   2   1   6 2063.17   43.39
   2  -1   6 2051.51   43.57
  -2  -1  -6 2078.53   43.30
  -2   1  -6 2058.21   43.58
   2   1   6 2058.68   43.32
   2  -1   6 2042.34   43.20
   2   1   6 2098.08   43.56
   2   1   6 2095.15   43.59
   2  -1   6 2102.25   43.67
  -2  -1  -6 2032.99   43.49
  -2   1  -6 2092.24   43.58
   2  -1   6 1924.85   43.10
   2   1   6 2102.99   43.61
  -2  -1  -6 2041.38   43.54
   2   1   6 2044.04   43.08
  -2   1  -6 2078.87   43.25
  -2  -1  -6 2017.93   42.31
   2  -1   6 2011.44   42.37
  -2   1  -6 2062.76   42.54
   2   1   6 2086.38   42.56
   2   1   7   11.24    2.04
  -2  -1  -7   14.33    1.75
  -2   1  -7   17.40    2.16
  -2  -1  -7   15.30    2.12
  -2   1  -7   14.21    2.17
  -2  -1  -7   12.97    2.10
   2   1   7   12.98    1.88
  -2  -1  -7   13.05    2.03
  -2   1  -7   14.02    2.14
   2   1   7   14.98    1.84
   2  -1   7   13.34    1.47
   2   1   7   14.68    2.01
   2   1   7   13.60    1.82
  -2   1  -7   14.70    2.01
   2  -1   7   16.76    2.17
   2  -1   7   14.02    1.90
   2   1   7   11.30    2.12
   2  -1   7   16.70    2.22
   2   1   7   16.26    2.37
  -2  -1  -7   12.90    2.16
  -2   1  -7   17.30    2.22
   2   1   7   11.66    2.21
   2  -1   7   14.26    1.83
  -2  -1  -7   13.49    1.14
   2  -1   7   15.55    1.23
   2   1   7   12.87    1.29
  -2   1  -7   14.81    1.34
  -2  -1  -8 2012.82   42.43
  -2   1  -8 1971.38   42.84
  -2   1  -8 2039.76   41.27
  -2  -1  -8 1991.63   42.94
  -2  -1  -8 1986.79   43.09
  -2   1  -8 2017.04   43.02
   2   1   8 2019.49   42.94
  -2   1  -8 2064.48   43.20
   2   1   8 2002.05   42.92
  -2  -1  -8 1972.71   42.87
   2   1   8 1983.64   42.49
   2  -1   8 1991.03   41.90
   2   1   8 1993.60   42.54
   2  -1   8 1967.55   43.13
   2   1   8 1984.18   43.08
   2  -1   8 2030.52   42.83
   2   1   8 1971.12   43.12
   2  -1   8 2074.31   43.29
  -2  -1  -8 2009.82   43.06
  -2   1  -8 1998.40   43.03
   2   1   8 2072.30   43.19
  -2   1  -8 2034.21   42.92
   2  -1   8 1995.01   42.78
   2   1   8 1956.67   42.57
  -2  -1  -8 1973.78   41.22
   2  -1   8 2046.05   41.28
  -2   1  -8 1930.61   41.38
   2   1   8 2041.14   41.33
   2   1   9   18.60    2.74
  -2  -1  -9   21.59    2.30
  -2   1  -9   18.70    2.70
  -2   1  -9   19.97    2.70
  -2  -1  -9   20.14    2.69
  -2   1  -9   19.41    1.19
  -2   1  -9   15.34    2.53
   2   1   9   18.91    2.48
  -2  -1  -9   20.13    2.58
  -2   1  -9   20.64    2.79
  -2  -1  -9   21.84    2.81
   2   1   9   21.51    2.33
   2   1   9   20.70    2.65
   2  -1   9   19.61    1.89
   2   1   9   19.96    2.28
   2  -1   9   19.55    2.75
   2  -1   9   23.38    2.70
   2   1   9   21.24    2.71
  -2   1  -9   16.85    2.76
   2   1   9   16.96    2.81
  -2  -1  -9   21.88    2.88
   2  -1   9   15.21    2.69
   2   1   9   22.63    2.92
   2  -1   9   16.59    2.57
  -2  -1  -9   20.60    1.22
  -2   1  -9   20.15    1.17
   2  -1   9   18.90    1.22
   2   1   9   20.03    1.24
  -2   1  -9   16.56    1.22
   2   1  10  513.91   13.91
  -2   1 -10  541.20   14.16
  -2  -1 -10  533.55   13.97
   2   1  10  538.98   13.61
   2  -1  10  545.08   14.21
  -2  -1 -10  538.92   11.51
  -2   1 -10  557.53   11.51
   2   1  10  528.16   13.36
   2  -1  10  550.21   12.77
   2   1  10  556.81   14.23
   2  -1  10  561.01   13.94
   2  -1  10  533.60   14.17
   2   1  10  556.08   14.28
  -2  -1 -10  549.07   14.13
  -2   1 -10  557.40   14.12
   2   1  10  539.67   14.12
   2   1  10  542.57   13.59
   2  -1  10  546.79   13.82
   2   1  10  556.73   11.46
  -2  -1 -10  545.97   13.45
  -2   1 -10  532.07   13.77
  -2   1 -10  524.96   11.46
  -2   1 -10  527.84   14.00
  -2   1 -10  555.33   13.98
  -2  -1 -10  539.08   14.11
   2   1  10  535.62   13.91
   2   1  11   63.67    4.30
   2  -1  11   52.80    4.17
  -2  -1 -11   47.69    3.94
  -2   1 -11   54.37    4.23
   2   1  11   49.94    3.78
   2  -1  11   51.34    3.91
   2   1  11   51.74    4.28
  -2   1 -11   58.54    4.12
   2   1  11   48.50    3.95
  -2  -1 -11   55.86    4.07
  -2   1 -11   51.99    3.96
  -2   1 -11   53.21    3.79
  -2  -1 -11   56.88    3.66
  -2   1 -11   54.34    4.15
  -2  -1 -11   58.25    4.11
   2   1  11   59.13    4.22
   2   1  11   50.89    3.64
   2  -1  11   55.67    4.12
   2   1  11   56.48    3.63
   2  -1  11   53.04    3.00
   2  -1  11   50.93    3.92
   2   1  11   57.41    4.20
   2   1  12  444.51   12.87
   2  -1  12  437.39   12.75
   2   1  12  443.28   11.97
   2  -1  12  431.94   12.23
  -2  -1 -12  429.20   12.65
  -2   1 -12  462.77   12.31
  -2  -1 -12  440.68   11.87
  -2   1 -12  433.86   12.64
  -2  -1 -12  439.19   12.60
   2   1  12  431.03   12.15
   2  -1  12  432.82   12.70
   2  -1  12  445.86   11.04
   2   1  12  445.65   11.70
   2   1  12  439.11   12.69
   2  -1  12  442.90   12.41
  -2   1 -12  429.71   12.60
  -2   1 -12  434.72   12.40
  -2   1 -13  164.57    6.96
  -2   1 -13  148.49    6.97
  -2  -1 -13  157.04    7.24
  -2  -1 -13  154.83    7.00
  -2   1 -13  148.37    6.93
   2   1  13  155.51    6.60
   2  -1  13  157.28    7.05
   2   1  13  156.51    6.08
   2  -1  13  150.16    5.40
   2   1  13  150.10    7.05
   2  -1  13  153.77    6.88
   2   1  13  153.21    7.11
   2  -1  13  155.74    7.15
   2  -1  14    7.55    3.90
   2   1  14    6.28    4.14
  -2   1 -14    2.79    4.09
  -2   1 -14    1.79    3.84
  -2  -1 -14    7.54    3.85
  -2   1 -14    5.40    4.15
   2  -1  14    2.42    3.78
   2   1  14    5.53    3.55
   2   1  14    7.14    3.28
   2  -1  14    5.65    2.60
   2  -1  14    9.75    3.96
   2   1  14    8.44    4.12
   2   1  15   78.42    6.23
   2  -1  15   72.03    6.17
   2   1  15   84.70    5.25
   2   1  15   78.86    4.97
   2  -1  15   76.86    4.28
  -2   1 -15   82.37    6.05
  -2  -1 -15   75.65    5.97
  -2   1 -15   81.09    6.11
  -2   1 -15   81.80    6.12
   2   1  15   75.23    6.08
   2  -1  15   67.42    5.81
   2   1  15   71.69    5.68
   2  -1  15   81.21    6.24
   2   1  16    8.60    4.17
   2   1  16   11.80    4.95
   2  -1  16    5.17    4.76
  -2  -1 -16    6.88    4.79
  -2   1 -16   -0.70    4.85
  -2   1 -16    5.52    4.47
   2   1  16    4.24    4.96
   2  -1  16    6.59    4.51
   2   1  16    5.01    4.31
   2  -1  16    3.19    4.79
   2   1  17   41.51    5.11
   2  -1  17   35.41    6.17
   2   1  17   45.25    6.42
  -2   1 -17   45.10    6.21
  -2  -1 -17   44.85    6.20
  -2   1 -17   30.66    5.80
   2   1  17   53.12    6.49
   2  -1  17   43.15    6.12
   2   1  17   48.18    5.99
   2  -1  17   49.15    6.31
   2   1  18    0.43    5.94
   2  -1  18    4.68    5.93
   2  -1  18   -1.22    5.67
   2   1  18    3.64    5.37
  -2   1 -18    7.65    5.84
  -2  -1 -18   -1.59    5.81
   2   1  18    8.88    4.74
   2   1  18   14.18    5.90
   2  -1  18    9.58    5.58
   2   1  19   13.62    7.01
   2  -1  19   18.61    6.95
   2   1  19   13.97    5.97
   2  -1  19   11.68    6.47
  -2  -1 -19   17.88    6.46
  -2   1 -19    9.45    6.26
   2   1  19   12.66    4.98
   2   1  19   11.61    6.40
   2  -1  19    4.91    6.11
   2  -1  20   32.38    7.12
   2   1  20   34.96    7.03
   2  -1  20   35.55    6.90
   2   1  20   27.76    7.13
  -2  -1 -20   21.28    6.63
  -2   1 -20   18.70    6.97
   2   1  20   37.63    7.55
   2  -1  20   33.65    7.69
  -2  -2  21   -2.02    7.12
  -2   2  21   -6.51    6.65
  -2   2  21    5.89    6.82
  -2   2  21    0.47    6.67
  -2  -2  21    1.34    6.60
   2   2 -21   -5.85    7.01
   2   2 -20   10.32    6.90
   2   2 -20    2.54    6.26
  -2   2  20    0.43    6.12
  -2  -2  20   -0.47    6.30
  -2   2  20    1.64    5.81
   2  -2 -20   -3.99    6.55
  -2  -2  20    2.53    6.19
  -2   2  20   -3.97    6.61
   2   2 -19   56.75    7.49
   2   2 -19   56.23    6.93
  -2   2  19   58.28    6.99
  -2  -2  19   54.43    7.46
  -2   2  19   62.54    6.63
   2  -2 -19   61.58    7.35
  -2   2  19   53.40    7.02
  -2  -2  19   55.57    6.73
   2   2 -18   15.48    5.79
   2   2 -18   20.29    5.54
  -2  -2  18   21.29    5.40
  -2   2  18   18.51    5.66
   2  -2 -18   16.75    5.43
  -2  -2  18   23.69    6.15
  -2   2  18   16.78    5.01
  -2   2  18   20.11    5.46
  -2   2  17   62.71    6.14
   2   2 -17   58.54    6.37
  -2  -2  17   64.95    6.48
  -2   2  17   51.47    6.06
  -2  -2  17   61.38    6.16
  -2   2  17   53.97    5.99
   2   2 -17   60.19    6.08
   2  -2 -17   51.83    6.26
  -2   2  16  105.18    6.61
  -2  -2  16   99.36    6.91
   2   2 -16  101.19    6.83
  -2   2  16   99.45    6.64
  -2  -2  16  109.86    6.70
   2   2 -16   98.96    4.69
   2  -2 -16   89.98    5.79
   2   2 -16   99.08    6.63
   2  -2 -16  108.89    6.89
  -2  -2  16  104.32    5.56
  -2  -2  15  135.59    6.00
  -2   2  15  133.69    4.62
   2   2 -15  125.46    6.66
   2  -2 -15  124.93    6.88
  -2   2  15  116.67    6.48
  -2  -2  15  129.24    7.07
   2   2 -15  123.52    7.02
  -2  -2  15  119.15    6.65
  -2   2  15  120.93    6.75
   2   2 -15  122.67    4.99
   2  -2 -15  128.44    6.16
  -2   2  15  133.47    4.61
  -2   2  14   57.95    4.45
  -2  -2  14   60.30    4.88
  -2   2  14   64.92    5.09
   2   2 -14   51.57    5.15
  -2  -2  14   51.66    4.12
  -2   2  14   53.24    2.99
   2  -2 -14   56.39    5.05
  -2   2  14   48.06    4.57
  -2  -2  14   54.74    5.09
  -2   2  14   59.15    3.11
  -2  -2  14   46.22    3.93
   2  -2 -14   57.11    4.32
   2   2 -14   54.49    3.44
   2   2 -14   53.85    4.79
  -2  -2  13  189.74    7.25
  -2   2  13  187.00    7.35
  -2  -2  13  186.62    7.65
  -2   2  13  180.07    7.09
   2   2 -13  181.04    7.66
  -2  -2  13  196.82    6.89
  -2  -2  13  188.08    6.61
   2  -2 -13  165.06    7.25
  -2   2  13  187.35    5.38
   2   2 -13  192.68    7.33
  -2   2  13  174.17    7.15
  -2  -2  13  169.40    6.13
  -2   2  13  181.11    6.88
   2   2 -13  178.61    5.83
   2  -2 -13  191.57    7.09
  -2  -2  12  444.12   12.61
  -2   2  12  456.24   12.31
   2   2 -12  429.90    9.49
  -2  -2  12  470.65   11.75
   2  -2 -12  418.86   12.39
  -2   2  12  467.84   10.35
  -2  -2  12  446.94   12.33
  -2   2  12  439.06   12.22
   2   2 -12  451.52   12.31
  -2  -2  12  401.60   11.03
  -2   2  12  450.37   12.01
   2   2 -12  443.19   10.91
   2  -2 -12  439.22   12.03
  -2   2  12  451.46    9.42
  -2   2  12  457.02   12.44
  -2  -2  12  441.87   12.19
  -2   2  12  448.88   12.45
  -2   2  12  439.80   12.14
   2   2 -12  467.94   12.71
  -2  -2  12  445.94   11.77
  -2  -2  12  422.83    9.38
   2   2 -12  429.34    9.46
   2   2 -11    1.37    2.61
   2  -2 -11    4.54    2.70
  -2  -2  11    0.80    2.68
  -2   2  11    2.34    2.73
  -2  -2  11    2.72    2.75
   2  -2 -11    2.68    2.43
   2   2 -11    2.59    1.78
  -2  -2  11    0.39    2.08
  -2   2  11    0.21    2.76
  -2   2  11    1.31    2.40
  -2   2  11   -0.21    2.40
  -2  -2  11    9.71    2.73
  -2   2  11    3.07    2.85
   2   2 -11    4.72    2.77
  -2   2  11   -0.59    2.61
  -2  -2  11    8.34    2.47
  -2   2  11    2.12    2.45
  -2   2  11    3.32    1.16
   2   2 -11    3.68    1.21
  -2  -2  11    3.40    2.28
  -2   2  11    1.98    1.39
  -2   2  11    3.18    1.05
  -2  -2  11    2.17    1.05
  -2   2  10   48.58    3.52
   2   2 -10   46.44    2.69
   2  -2 -10   48.35    3.37
  -2   2  10   51.55    3.70
  -2  -2  10   61.99    2.93
  -2   2  10   49.50    1.99
  -2  -2  10   48.90    1.95
  -2  -2  10   48.41    3.26
   2   2 -10   54.89    3.73
  -2   2  10   47.91    3.58
  -2   2  10   49.47    3.32
  -2  -2  10   46.29    3.67
   2   2 -10   45.30    3.41
   2   2 -10   49.06    2.21
  -2   2  10   48.55    2.11
   2  -2 -10   44.12    3.53
  -2  -2  10   48.90    3.14
  -2  -2  10   61.22    3.63
   2   2 -10   52.95    3.43
  -2   2  10   49.89    3.51
  -2  -2  10   47.10    3.13
  -2   2  10   48.46    3.50
  -2   2   9  784.01   18.36
  -2  -2   9  776.95   18.75
   2   2  -9  809.40   18.46
  -2   2   9  809.92   17.04
   2   2  -9  804.23   17.15
  -2  -2   9  797.23   18.47
   2   2  -9  797.39   18.40
  -2   2   9  788.64   18.46
  -2  -2   9  763.02   17.46
   2  -2  -9  785.49   18.46
  -2   2   9  805.59   18.51
   2   2  -9  748.83   17.49
  -2   2   9  755.18   18.54
  -2  -2   9  783.81   18.01
  -2  -2   9  787.35   16.93
  -2  -2   9  794.10   18.33
   2   2  -9  800.10   18.78
   2  -2  -9  787.46   18.72
  -2  -2   9  817.39   18.17
   2  -2  -9  787.78   16.96
  -2   2   9  793.97   16.95
   2   2  -8  618.13   14.69
  -2  -2   8  604.58   14.89
  -2   2   8  612.71   13.55
   2   2  -8  604.77   13.63
  -2   2   8  614.46   14.68
  -2  -2   8  615.62   14.68
   2   2  -8  610.06   14.57
  -2  -2   8  661.01   13.95
  -2   2   8  659.61   15.04
   2  -2  -8  625.84   14.82
  -2   2   8  639.28   14.88
  -2  -2   8  610.75   14.28
  -2   2   8  624.35   14.84
  -2  -2   8  609.44   13.49
  -2  -2   8  613.26   14.54
   2   2  -8  626.54   14.99
  -2   2   8  619.52   13.13
   2  -2  -8  609.65   14.90
  -2  -2   8  624.41   14.49
  -2   2   8  592.69   13.50
   2  -2  -8  626.74   13.57
  -2  -2   7  525.84   12.40
  -2   2   7  513.97   12.56
  -2   2   7  535.96   10.99
  -2   2   7  517.74   11.63
   2   2  -7  517.02   11.69
   2   2  -7  523.29   12.35
  -2  -2   7  529.54   12.50
   2   2  -7  522.65   12.53
  -2  -2   7  515.21   12.70
   2  -2  -7  543.72   12.74
  -2   2   7  503.01   12.61
  -2   2   7  496.50   11.60
   2   2  -7  512.98   11.55
  -2  -2   7  501.83   11.58
   2   2  -7  543.33   12.74
  -2   2   7  517.39   12.61
  -2  -2   7  516.17   12.11
  -2   2   7  483.25   12.62
   2  -2  -7  527.34   12.60
  -2   2   7  521.32   11.01
   2  -2  -7  512.32   11.67
  -2  -2   6    0.08    1.12
   2   2  -6    3.07    1.49
  -2   2   6    1.09    1.05
   2  -2  -6    1.72    1.51
  -2  -2   6    0.12    1.60
  -2  -2   6    2.01    1.45
  -2   2   6    0.12    1.53
  -2   2   6    0.21    0.96
   2  -2  -6    1.08    1.03
   2   2  -6    1.39    0.96
  -2  -2   6    0.73    0.96
   2   2  -6    1.04    1.54
  -2   2   6    2.59    1.59
  -2  -2   6    1.55    1.40
   2   2  -6    1.43    1.41
  -2   2   6    0.12    1.51
  -2  -2   6    0.34    0.92
   2  -2  -6    0.84    1.53
  -2   2   6    1.19    1.65
  -2  -2   5 2031.27   42.66
  -2  -2   5 2110.14   42.87
  -2   2   5 2069.18   42.95
   2  -2  -5 2065.70   43.03
  -2  -2   5 2084.42   41.97
   2  -2  -5 2046.69   42.47
  -2   2   5 1953.64   42.36
  -2  -2   5 2020.29   42.35
   2   2  -5 2099.36   42.33
  -2   2   5 2077.67   43.07
   2  -2  -5 2098.94   43.08
   2   2  -5 1882.67   42.36
  -2  -2   5 2052.26   42.38
   2   2  -5 2112.95   42.83
   2   2  -4   42.84    1.94
  -2   2   4   38.87    1.80
   2  -2  -4   38.81    1.84
  -2   2   4   33.16    2.14
   2   2  -4   43.99    1.28
   2   2  -4   35.24    1.65
  -2  -2   4   39.25    1.77
   2   2  -4   39.97    1.77
  -2  -2   4   38.83    1.79
  -2   2   4   39.86    2.09
  -2  -2   4   41.78    2.07
  -2   2   4   39.58    2.05
   2   2  -3  327.55    7.47
  -2  -2   3  323.46    7.51
  -2  -2   3  313.84    7.96
   2   2  -3  324.19    7.72
  -2  -2   3  318.78    7.77
  -2   2   3  309.53    8.04
  -2  -2   3  311.48    7.74
   2   2  -3  325.48    7.71
  -2   2   3  377.07    8.36
   2  -2  -3  326.97    7.87
  -2   2   3  304.39    7.77
  -2   2   2    3.99    0.95
  -2   2   2    4.72    0.66
   2   2  -2    4.52    1.05
  -2  -2   2    5.78    1.07
   2   2  -2    7.53    0.97
  -2  -2   2    3.68    0.98
  -2   2   2    6.10    1.09
  -2  -2   2    6.50    0.62
   2   2  -2    5.05    0.62
   2   2  -2    6.20    0.75
  -2  -2   2    5.85    0.85
   2  -2  -2    5.92    1.07
   2   2  -1 3980.80   83.22
  -2  -2   1 4105.67   83.21
  -2   2   1 4066.80   83.13
   2  -2  -1 3960.97   83.21
  -2  -2   1 3920.48   83.07
   2   2  -1 4117.01   83.05
   2  -2  -1 4147.47   83.09
  -2  -2   1 4082.12   82.56
  -2   2   1 4054.47   83.05
   2  -2  -1 4099.42   82.43
   2   2   0  119.70    3.63
  -2  -2   0  130.75    3.66
  -2   2   0  119.84    3.57
   2  -2   0  123.48    3.60
   2  -2   0  129.53    3.43
  -2  -2   0  130.93    3.69
  -2   2   0  133.11    3.82
   2   2   0  124.05    3.46
  -2  -2   0  113.86    3.51
  -2  -2  -1  397.96    8.17
  -2   2  -1  389.48    9.22
  -2  -2  -1  378.17    8.53
   2   2   1  390.30    9.08
   2  -2   1  397.93    8.66
  -2  -2  -1  390.15    8.67
  -2  -2  -1  388.49    9.03
   2   2   1  389.55    8.84
  -2  -2  -1  370.56    8.86
  -2   2  -1  370.29    8.89
   2  -2   1  399.83    8.99
  -2  -2  -1  388.50    9.14
   2  -2   1  384.16    8.17
  -2  -2  -2   12.57    0.85
  -2  -2  -2   11.01    1.33
   2  -2   2    7.94    1.13
  -2   2  -2   11.23    1.45
   2   2   2    8.96    0.97
  -2  -2  -2   11.54    1.10
   2   2   2   11.35    1.37
  -2  -2  -2   10.80    1.04
   2  -2   2   10.50    0.72
  -2   2  -2   11.54    0.72
  -2  -2  -2   10.41    1.08
  -2  -2  -2   10.30    1.27
  -2   2  -2   10.45    1.12
   2  -2   2   10.54    0.79
   2   2   3  273.58    6.50
  -2  -2  -3  258.94    6.55
  -2   2  -3  274.15    7.13
   2   2   3  273.74    6.03
  -2  -2  -3  278.75    6.91
   2   2   3  271.00    7.07
   2  -2   3  277.52    6.25
   2  -2   3  277.14    6.67
  -2   2  -3  253.24    6.56
  -2  -2  -3  270.80    6.38
   2   2   3  278.28    6.42
   2   2   3  274.36    6.62
  -2  -2  -3  270.45    7.01
  -2   2  -3  282.13    6.99
   2   2   3  286.23    7.18
  -2  -2  -3  267.04    6.69
  -2  -2  -4 1227.04   25.86
   2   2   4 1216.56   25.89
  -2   2  -4 1229.17   25.80
  -2  -2  -4 1213.36   25.60
  -2  -2  -4 1155.78   25.86
   2   2   4 1208.00   25.99
   2  -2   4 1237.79   25.11
   2  -2   4 1204.57   25.27
  -2   2  -4 1152.91   25.17
   2   2   4 1189.89   25.25
   2   2   4 1218.46   25.25
   2   2   4 1211.45   25.51
  -2   2  -4 1177.62   25.90
   2   2   4 1180.56   24.85
  -2  -2  -4 1197.16   24.84
  -2  -2  -4 1143.40   25.15
   2   2   4 1234.94   25.13
  -2  -2  -5  357.43    8.29
   2   2   5  358.58    8.30
   2   2   5  363.84    8.72
  -2   2  -5  351.57    9.30
   2   2   5  362.65    8.90
   2   2   5  360.07    8.63
  -2  -2  -5  372.96    9.01
  -2   2  -5  362.22    8.99
  -2   2  -5  364.98    9.24
   2  -2   5  370.24    9.37
  -2  -2  -5  378.08    9.21
   2   2   5  370.62    9.25
   2   2   5  367.02    8.99
  -2  -2  -5  367.34    8.99
  -2   2  -5  360.20    9.08
   2  -2   5  338.20    8.46
  -2  -2  -5  366.61    9.27
   2   2   5  360.86    9.27
   2   2   5  337.60    9.02
   2  -2   5  347.85    8.40
  -2   2  -5  351.76    8.33
  -2  -2  -5  352.76    8.31
   2   2   5  368.06    8.28
  -2   2  -6 1449.11   30.39
   2   2   6 1441.48   30.39
  -2   2  -6 1449.21   30.35
   2   2   6 1473.20   31.32
  -2  -2  -6 1462.28   30.56
  -2   2  -6 1446.64   31.58
  -2  -2  -6 1443.34   30.98
   2   2   6 1451.95   30.99
   2   2   6 1469.93   31.24
   2  -2   6 1430.06   31.62
  -2   2  -6 1444.84   31.42
   2   2   6 1425.10   31.48
   2   2   6 1499.43   31.37
   2  -2   6 1447.90   31.47
  -2  -2  -6 1420.38   31.22
  -2   2  -6 1493.35   31.41
   2   2   6 1457.29   31.61
   2  -2   6 1495.86   30.82
  -2  -2  -6 1513.30   31.65
  -2   2  -6 1424.39   31.06
   2  -2   6 1408.88   30.39
   2   2   6 1509.84   31.23
  -2   2  -6 1431.69   31.22
   2   2   6 1467.47   30.93
  -2  -2  -6 1421.28   31.28
   2   2   6 1435.69   30.26
  -2  -2  -6 1393.81   30.31
   2   2   7    4.92    1.99
  -2   2  -7    3.86    1.92
  -2  -2  -7    5.98    1.93
   2   2   7    4.86    1.85
   2   2   7    6.01    1.84
  -2   2  -7    2.54    1.76
  -2   2  -7    1.45    1.95
   2   2   7    4.48    1.68
  -2  -2  -7    3.21    1.73
   2  -2   7    5.07    2.11
  -2   2  -7    5.47    2.04
  -2   2  -7    4.42    1.19
   2  -2   7    4.43    1.11
   2   2   7    5.31    1.81
   2   2   7    3.66    1.91
  -2   2  -7    4.88    1.93
   2  -2   7    3.00    2.01
  -2  -2  -7    4.92    1.92
   2   2   7    6.30    1.94
   2   2   7    2.93    2.11
  -2  -2  -7    7.36    2.22
   2  -2   7    5.60    1.74
  -2   2  -7    4.64    1.10
  -2  -2  -7    4.22    1.13
   2  -2   7    4.76    1.20
   2   2   7    5.65    1.24
  -2   2  -8  161.49    4.44
   2   2   8  168.60    5.17
  -2   2  -8  172.96    5.87
   2   2   8  177.85    5.72
   2   2   8  161.92    5.61
  -2  -2  -8  163.94    5.54
  -2   2  -8  158.83    5.90
   2  -2   8  180.03    6.21
   2   2   8  174.15    4.59
  -2   2  -8  166.01    4.47
   2   2   8  172.24    5.63
   2  -2   8  165.24    4.50
   2   2   8  161.47    5.87
   2   2   8  162.99    5.82
   2  -2   8  170.09    5.96
  -2   2  -8  158.90    5.71
  -2  -2  -8  164.76    5.73
  -2   2  -8  171.98    5.72
   2   2   8  161.14    5.44
   2   2   8  181.97    6.16
   2  -2   8  174.45    5.44
   2  -2   8  169.63    4.49
  -2   2  -8  162.85    5.69
   2   2   8  166.99    5.73
  -2  -2  -8  178.76    5.90
  -2  -2  -8  165.34    4.43
  -2   2  -9  322.66    7.57
   2   2   9  325.50    7.59
   2   2   9  317.26    8.94
   2  -2   9  318.20    7.72
   2  -2   9  325.37    9.61
   2   2   9  321.75    9.03
  -2  -2  -9  322.95    9.06
  -2   2  -9  312.08    9.32
   2   2   9  310.37    9.32
  -2   2  -9  323.94    9.25
   2  -2   9  312.66    9.34
  -2  -2  -9  329.22    9.27
   2   2   9  335.42    9.38
  -2   2  -9  327.15    9.19
   2   2   9  328.16    9.49
   2   2   9  315.89    8.82
   2  -2   9  314.94    8.80
   2   2   9  311.11    9.03
  -2  -2  -9  326.58    9.37
  -2   2  -9  314.71    9.15
   2   2   9  327.80    8.63
  -2   2  -9  309.26    9.12
  -2  -2  -9  314.17    7.44
  -2   2  -9  320.66    7.47
   2   2   9  322.47    9.03
  -2   2 -10  611.03   13.34
   2   2  10  617.76   13.25
   2  -2  10  627.57   13.78
   2   2  10  612.80   15.10
   2  -2  10  615.53   15.89
  -2   2 -10  617.22   15.66
  -2  -2 -10  588.93   15.24
   2   2  10  601.25   15.20
   2   2  10  584.39   15.58
   2   2  10  608.37   15.65
   2  -2  10  605.94   15.72
  -2   2 -10  607.65   15.43
   2   2  10  610.26   15.01
  -2   2 -10  607.20   15.39
   2  -2  10  598.47   14.96
   2   2  10  647.30   15.83
   2   2  10  613.06   15.36
  -2  -2 -10  603.78   15.59
  -2   2 -10  589.56   15.35
   2   2  10  613.37   14.82
  -2   2 -10  595.87   15.32
  -2  -2 -10  616.22   13.22
  -2   2 -10  609.54   13.20
   2   2  10  629.30   15.23
  -2   2 -11  288.31    6.76
   2   2  11  303.71    6.69
   2   2  11  297.59    8.97
   2  -2  11  300.81    7.63
   2  -2  11  302.72    9.81
   2   2  11  306.69    8.83
  -2   2 -11  308.92    9.58
   2   2  11  305.65    9.25
  -2  -2 -11  291.74    9.22
   2   2  11  304.27    9.68
   2   2  11  317.18    9.71
   2  -2  11  282.97    9.44
  -2   2 -11  313.50    9.40
   2   2  11  292.63    8.78
   2  -2  11  299.76    8.94
   2   2  11  292.42    9.51
  -2   2 -11  304.09    9.42
   2   2  11  296.71    9.20
  -2   2 -11  302.87    9.39
  -2  -2 -11  295.76    9.46
  -2   2 -11  290.68    9.18
  -2  -2 -11  294.93    6.75
  -2   2 -11  301.91    6.69
   2   2  11  310.93    9.09
   2  -2  12   18.41    3.42
   2   2  12   21.75    3.80
   2  -2  12   17.06    3.67
   2   2  12   19.76    3.90
   2  -2  12   19.26    3.45
  -2   2 -12   19.15    3.66
   2   2  12   17.34    3.32
  -2  -2 -12   25.57    3.57
  -2   2 -12   18.99    3.71
   2   2  12   18.56    2.99
   2  -2  12   20.74    3.92
   2  -2  12   21.54    2.19
   2   2  12   17.62    3.17
   2   2  12   14.33    3.56
  -2   2 -12   21.64    3.60
   2   2  12   23.04    3.33
   2   2  13  145.88    7.07
   2  -2  13  145.89    7.06
   2  -2  13  144.21    6.50
  -2   2 -13  142.79    6.74
  -2   2 -13  157.61    7.01
   2   2  13  151.88    6.43
   2  -2  13  159.40    5.07
   2   2  13  149.87    6.36
   2  -2  13  164.17    7.37
   2  -2  13  149.99    6.82
   2   2  13  159.54    7.32
  -2   2 -13  154.76    7.12
  -2  -2 -13  158.00    6.89
   2   2  13  155.76    6.39
   2   2  14  147.79    7.46
   2  -2  14  145.80    7.49
   2   2  14  139.34    6.30
  -2   2 -14  151.33    7.34
   2   2  14  148.30    6.72
   2  -2  14  151.13    7.57
   2  -2  14  149.31    5.05
  -2  -2 -14  129.58    7.00
   2   2  14  152.70    7.53
   2  -2  14  139.44    6.82
  -2   2 -14  139.13    7.07
  -2   2 -14  148.66    7.30
   2   2  15  147.17    6.73
  -2   2 -15  155.44    7.84
   2   2  15  157.27    8.06
   2  -2  15  148.10    7.38
   2   2  15  158.89    7.25
   2  -2  15  159.13    8.31
   2   2  15  151.13    7.93
   2  -2  15  159.91    8.14
  -2  -2 -15  144.44    7.61
  -2   2 -15  158.47    7.72
  -2   2 -15  155.52    7.84
   2   2  16   49.16    4.89
   2   2  16   45.89    5.96
   2  -2  16   42.27    5.47
   2  -2  16   41.57    5.90
   2   2  16   45.08    5.83
   2   2  16   44.77    5.23
   2  -2  16   33.65    5.90
  -2   2 -16   44.51    6.00
  -2  -2 -16   41.48    5.48
  -2   2 -16   37.20    5.55
   2   2  17   95.80    6.20
  -2   2 -17   94.21    7.36
   2   2  17  103.42    7.81
   2  -2  17  103.67    7.78
   2  -2  17  101.99    7.73
   2   2  17  100.14    6.88
  -2   2 -17   90.54    6.98
  -2  -2 -17  101.21    7.44
   2  -2  17   97.17    7.01
   2   2  17   88.18    7.35
   2   2  18    3.58    4.50
  -2   2 -18    2.24    5.65
   2   2  18    6.25    6.14
   2  -2  18   -5.22    5.63
  -2  -2 -18    2.79    5.64
  -2   2 -18    6.91    6.18
   2   2  18   -4.48    5.55
   2  -2  18   -2.58    5.65
   2  -2  18   -5.11    6.15
   2   2  18    6.82    5.99
   2   2  19  125.83    9.03
   2  -2  19  118.84    9.05
  -2   2 -19  125.75    8.69
   2  -2  19  119.51    8.56
   2   2  19  109.34    8.71
  -2  -2 -19  131.76    8.89
  -2   2 -19  106.37    8.63
   2  -2  19  115.69    8.84
   2   2  19  103.26    7.91
   2   2  20   26.69    7.32
   2  -2  20   17.40    6.57
  -2   2 -20   27.51    7.13
  -2  -2 -20   13.61    7.22
   2   2  20   30.49    7.99
   2  -2  20   29.68    7.39
   2   2  20   26.56    6.69
   2  -2  20   18.70    7.66
  -2  -3  20   22.89    6.91
  -2   3  20   28.33    6.39
  -2   3  20   32.22    7.03
   2   3 -20   34.90    7.00
   2   3 -20   30.03    7.19
  -2   3  20   34.26    7.01
  -2  -3  20   27.97    6.76
  -2   3  19    4.85    5.24
  -2  -3  19   -2.34    5.98
  -2   3  19   -1.63    6.11
   2   3 -19   -3.15    6.01
   2   3 -19    8.03    6.39
  -2  -3  19    7.81    5.63
  -2   3  19   -2.93    6.36
  -2  -3  18   -2.18    5.76
  -2   3  18   -1.75    4.84
   2   3 -18   -4.76    5.89
  -2   3  18    0.38    5.24
   2   3 -18   -3.67    5.44
  -2  -3  18    1.46    5.21
  -2   3  18    5.07    5.50
   2   3 -17  114.59    7.86
   2   3 -17  125.37    7.51
  -2   3  17  113.55    7.02
  -2   3  17  111.75    7.34
  -2  -3  17  104.61    8.06
  -2   3  17  118.59    7.63
  -2  -3  17  130.03    7.34
   2  -3 -16   28.37    4.53
  -2  -3  16   20.76    5.53
  -2  -3  16   20.24    5.04
  -2   3  16   25.18    5.01
  -2  -3  16   16.44    3.53
   2  -3 -16   15.22    4.93
  -2   3  16   13.76    4.48
  -2   3  16   21.29    4.89
   2   3 -16   20.48    4.93
   2   3 -16   21.17    5.12
   2  -3 -15    5.11    3.85
   2   3 -15    8.82    2.48
  -2  -3  15   17.42    4.63
  -2  -3  15    5.43    3.94
  -2   3  15   14.63    4.48
  -2  -3  15    5.43    3.14
   2  -3 -15   12.16    4.37
  -2   3  15   12.45    3.92
  -2   3  15    9.35    3.99
   2   3 -15    7.83    4.19
   2   3 -15   15.83    4.67
   2   3 -14   48.70    3.05
   2  -3 -14   45.78    4.48
  -2  -3  14   56.52    5.22
  -2   3  14   45.44    4.51
  -2   3  14   54.21    4.93
  -2   3  14   46.48    4.89
  -2  -3  14   48.91    4.67
   2   3 -14   47.21    4.63
   2   3 -14   44.86    5.01
   2  -3 -14   43.38    4.91
  -2   3  14   49.97    2.64
  -2  -3  14   55.77    4.38
  -2  -3  14   42.72    3.48
  -2   3  13   44.34    4.00
  -2   3  13   43.93    1.96
   2   3 -13   47.58    2.06
   2  -3 -13   46.06    4.46
  -2   3  13   49.13    2.40
  -2  -3  13   39.37    3.87
   2   3 -13   40.49    4.23
  -2  -3  13   43.01    4.56
   2   3 -13   45.84    2.88
   2  -3 -13   50.80    4.17
  -2   3  13   46.63    1.84
  -2   3  13   44.20    4.52
  -2  -3  13   49.19    4.34
   2   3 -13   47.30    1.92
   2   3 -13   51.81    4.65
  -2  -3  13   48.22    4.01
  -2  -3  13   30.89    3.12
  -2  -3  13   46.54    1.82
  -2  -3  12   12.43    2.93
   2  -3 -12   11.91    3.38
  -2  -3  12   17.73    3.07
  -2   3  12   19.78    3.22
  -2   3  12   15.15    1.63
   2   3 -12   13.10    1.66
   2   3 -12   19.62    3.38
  -2  -3  12   14.40    3.50
  -2  -3  12   10.92    3.43
   2  -3 -12   13.32    3.32
   2   3 -12   14.75    2.12
  -2   3  12   14.93    3.26
  -2   3  12   18.92    3.45
  -2  -3  12   15.11    3.30
  -2   3  12   15.73    1.69
   2   3 -12   16.93    3.53
  -2   3  12   14.81    3.58
  -2  -3  12    9.89    2.30
  -2  -3  12   16.35    1.50
  -2   3  12   16.31    1.53
  -2  -3  11  173.64    6.56
  -2   3  11  177.23    6.53
   2   3 -11  170.48    6.38
   2   3 -11  162.75    4.76
  -2  -3  11  155.94    5.08
   2   3 -11  156.02    5.01
  -2   3  11  180.70    6.55
   2  -3 -11  167.32    6.56
  -2   3  11  178.45    4.66
  -2  -3  11  167.85    6.25
  -2   3  11  172.52    6.56
   2   3 -11  171.22    6.71
  -2   3  11  174.62    4.45
  -2  -3  11  165.82    6.73
   2   3 -11  194.07    6.63
  -2   3  11  163.76    6.20
  -2   3  11  164.03    6.44
  -2  -3  11  176.91    5.97
  -2   3  11  170.20    6.55
  -2  -3  11  170.31    6.19
   2   3 -10   83.66    4.23
  -2   3  10   86.57    4.49
  -2  -3  10   86.15    4.42
   2   3 -10   86.82    3.11
  -2   3  10   86.67    4.47
   2  -3 -10   85.08    4.41
  -2   3  10   83.36    3.05
  -2  -3  10  100.27    3.41
  -2  -3  10   82.60    4.05
   2   3 -10   89.61    4.65
  -2  -3  10   87.70    4.28
  -2   3  10   87.59    4.26
  -2  -3  10   83.20    4.63
   2   3 -10   82.20    4.34
  -2   3  10   78.74    4.39
  -2   3  10   84.72    2.57
  -2  -3  10   88.90    3.92
  -2   3  10   86.60    4.51
  -2  -3   9  353.47    9.76
  -2   3   9  354.64    9.76
   2   3  -9  350.24    9.56
  -2   3   9  362.23    8.54
  -2   3   9  358.77    7.76
  -2  -3   9  350.38   10.06
   2   3  -9  346.88    9.70
  -2   3   9  347.09    9.87
   2  -3  -9  356.84    9.92
   2   3  -9  340.82    8.33
  -2  -3   9  335.44    9.39
   2   3  -9  362.58    9.97
  -2   3   9  363.27    9.89
  -2  -3   9  357.67    9.17
  -2  -3   9  365.69    9.72
  -2  -3   9  375.50    8.59
  -2  -3   8  369.96    9.56
  -2   3   8  367.00    9.55
  -2  -3   8  357.09    9.81
   2   3  -8  361.28    9.46
  -2   3   8  343.38    7.52
  -2  -3   8  351.02    9.42
   2   3  -8  356.09    9.23
  -2   3   8  348.41    8.51
   2  -3  -8  356.35    9.69
  -2   3   8  376.65    9.80
   2   3  -8  365.87    8.38
  -2  -3   8  357.65    9.16
   2   3  -8  376.16    9.71
  -2  -3   8  355.99    8.88
  -2   3   8  341.19    9.53
   2  -3  -8  365.31    8.56
   2  -3  -8  380.93    9.68
  -2  -3   7 1682.09   36.53
   2   3  -7 1720.63   36.36
  -2   3   7 1715.97   35.91
  -2   3   7 1710.83   36.70
  -2  -3   7 1744.09   36.74
   2   3  -7 1732.17   36.61
  -2  -3   7 1705.19   36.92
   2  -3  -7 1679.18   36.87
  -2   3   7 1787.94   37.03
   2   3  -7 1685.97   35.73
  -2  -3   7 1732.35   36.25
   2   3  -7 1697.78   36.73
  -2   3   7 1676.18   36.72
  -2  -3   7 1751.05   35.98
   2  -3  -7 1710.68   35.93
   2  -3  -7 1838.45   37.02
  -2  -3   7 1630.21   35.27
  -2   3   6  198.00    6.11
   2  -3  -6  184.08    5.99
  -2   3   6  196.55    5.41
   2   3  -6  191.09    5.51
  -2  -3   6  192.10    5.70
   2  -3  -6  200.69    6.21
   2   3  -6  190.56    5.25
   2   3  -6  193.12    5.86
   2  -3  -6  193.76    5.44
  -2  -3   6  193.90    5.98
   2   3  -6  190.31    5.74
  -2  -3   6  196.55    6.00
  -2   3   6  195.77    5.92
  -2  -3   6  194.15    5.21
  -2  -3   5  171.98    5.21
   2   3  -5  176.87    5.06
   2  -3  -5  169.03    4.93
   2   3  -5  174.74    4.78
  -2  -3   5  176.96    4.95
  -2   3   5  175.05    4.94
   2  -3  -5  177.51    5.42
  -2   3   5  169.08    5.37
   2   3  -5  176.32    5.33
  -2  -3   5  174.00    5.30
  -2   3   5  168.43    5.22
  -2  -3   5  170.55    4.45
   2   3  -4  976.57   22.73
  -2  -3   4 1070.52   22.85
   2  -3  -4 1093.05   22.89
  -2   3   4 1017.58   22.85
  -2   3   4 1044.40   22.51
  -2  -3   4 1041.89   22.21
   2   3  -4 1004.41   22.02
  -2   3   4 1048.44   22.36
   2  -3  -4 1019.61   22.85
   2  -3  -4 1072.47   22.56
   2   3  -4 1048.45   22.35
   2   3  -4 1068.72   22.45
  -2  -3   4 1051.20   21.72
   2  -3  -3 2946.56   60.86
   2   3  -3 3040.58   61.47
  -2  -3   3 2979.07   61.23
   2   3  -3 2998.23   61.09
  -2   3   3 2973.99   61.77
  -2   3   3 3006.31   61.94
  -2   3   3 2943.04   61.39
  -2   3   3 2975.48   62.20
   2   3  -3 3010.40   61.63
   2  -3  -3 3024.99   61.81
  -2  -3   3 2994.92   60.75
  -2  -3   3 3029.94   62.01
   2   3  -2  228.87    5.12
  -2   3   2  225.01    5.97
  -2   3   2  218.57    5.98
  -2  -3   2  221.92    5.59
  -2   3   2  232.18    5.18
   2   3  -2  248.17    5.96
   2  -3  -2  237.56    6.07
   2   3  -2  225.54    5.47
  -2  -3   2  223.12    6.09
   2  -3  -2  231.94    5.37
   2  -3  -2  230.52    5.47
  -2  -3   1 2386.18   49.22
  -2   3   1 2361.75   49.15
   2   3  -1 2346.46   49.02
   2  -3  -1 2333.29   49.18
   2  -3  -1 2393.95   48.52
  -2   3   1 2324.78   48.90
   2   3  -1 2372.58   48.33
  -2  -3   1 2358.85   48.44
   2  -3   0 2561.79   52.23
  -2  -3   0 2549.65   51.63
  -2   3   0 2587.40   52.90
  -2   3   0 2487.32   52.16
  -2  -3   0 2543.69   52.62
  -2   3   0 2462.24   52.61
   2   3   0 2573.89   52.47
   2  -3   0 2568.37   52.65
  -2  -3   0 2517.91   51.58
   2   3   0 2525.15   51.52
   2   3   1 2279.83   46.46
  -2   3  -1 2302.47   47.94
  -2   3  -1 2319.34   47.61
   2  -3   1 2282.04   47.07
  -2  -3  -1 2317.26   47.79
  -2  -3  -1 2229.94   46.88
   2   3   1 2348.55   47.48
   2  -3   1 2320.86   47.65
  -2  -3  -1 2263.12   46.85
  -2  -3  -1 2311.10   47.66
  -2  -3  -2  832.56   18.33
  -2   3  -2  842.08   18.27
  -2  -3  -2  833.81   17.42
   2   3   2  825.21   17.39
  -2   3  -2  856.95   18.77
   2  -3   2  846.85   17.58
   2   3   2  829.12   18.59
  -2  -3  -2  832.72   17.79
   2   3   2  844.07   18.13
   2  -3   2  815.83   18.26
  -2  -3  -2  818.24   17.77
   2   3   2  841.54   17.77
  -2  -3  -2  822.48   18.50
  -2  -3  -3  990.18   21.35
   2   3   3  962.30   20.15
   2   3   3  962.12   20.93
  -2  -3  -3 1005.51   20.64
   2   3   3  982.77   20.61
   2  -3   3 1003.00   21.26
  -2   3  -3  982.36   21.87
   2  -3   3  989.42   20.38
   2   3   3  987.62   21.74
  -2  -3  -3  988.26   20.97
   2   3   3 1004.23   21.73
  -2   3  -3  971.96   21.31
  -2  -3  -3 1016.02   21.70
   2  -3   3  991.78   20.31
  -2   3  -3  990.42   21.22
   2   3   3  992.07   21.06
  -2  -3  -3  976.53   21.55
   2   3   3  982.71   21.64
   2   3   4   24.30    1.68
   2   3   4   26.42    1.20
  -2   3  -4   22.52    1.65
   2   3   4   21.52    1.96
   2   3   4   25.06    1.60
  -2  -3  -4   24.95    1.94
   2  -3   4   25.17    2.29
  -2   3  -4   21.54    2.09
   2  -3   4   25.23    1.11
   2   3   4   25.49    2.24
  -2   3  -4   24.42    1.96
  -2  -3  -4   24.44    1.76
   2   3   4   29.37    2.33
  -2  -3  -4   25.86    2.16
   2  -3   4   23.21    1.31
   2  -3   4   25.93    1.80
   2   3   4   23.59    1.79
   2   3   4   25.33    2.19
  -2  -3  -4   25.03    2.07
   2   3   5  250.80    6.42
   2   3   5  250.31    7.08
  -2   3  -5  252.65    6.59
   2   3   5  255.43    6.08
   2   3   5  253.62    6.54
  -2  -3  -5  269.60    6.99
  -2   3  -5  251.59    7.31
   2  -3   5  254.10    7.51
   2   3   5  266.51    7.46
   2   3   5  249.78    6.86
  -2   3  -5  253.98    7.01
  -2  -3  -5  255.18    6.83
   2  -3   5  262.21    6.30
   2   3   5  271.98    7.47
  -2  -3  -5  245.51    7.28
   2  -3   5  259.15    6.63
   2   3   5  254.48    6.82
  -2   3  -5  253.09    6.94
  -2  -3  -5  252.99    6.91
  -2  -3  -5  262.38    7.24
   2   3   5  250.94    7.30
   2   3   6    0.44    1.59
   2   3   6    0.50    1.66
  -2   3  -6    1.28    1.71
  -2  -3  -6   -0.13    1.72
   2   3   6    3.03    1.76
   2   3   6    2.32    1.46
  -2  -3  -6    1.62    1.47
  -2   3  -6   -1.27    1.81
   2  -3   6    1.73    1.98
   2   3   6    1.15    1.76
   2  -3   6    0.46    0.66
  -2   3  -6    2.25    1.87
   2   3   6    4.59    2.04
  -2  -3  -6    0.88    1.85
  -2  -3  -6    1.27    1.58
   2   3   6    1.30    1.63
  -2   3  -6    2.43    1.80
   2   3   6    1.47    1.99
   2  -3   6    2.95    1.27
  -2  -3  -6    1.45    1.97
  -2   3  -6    0.64    1.24
   2  -3   6    1.01    1.33
   2   3   6    1.09    1.12
   2   3   7  352.62    9.12
  -2  -3  -7  353.57    9.47
  -2   3  -7  361.64    9.40
   2   3   7  359.16    9.37
  -2  -3  -7  349.66    9.10
  -2   3  -7  360.48    9.79
   2   3   7  361.95    9.10
   2  -3   7  352.10    9.98
  -2   3  -7  348.65    9.71
   2   3   7  345.39    9.42
   2  -3   7  352.49    7.73
   2   3   7  362.07    9.56
   2   3   7  350.77    9.79
  -2  -3  -7  360.89    9.43
  -2   3  -7  356.44    9.55
   2   3   7  340.40    9.40
   2  -3   7  356.32    8.80
  -2   3  -7  343.90    9.31
  -2  -3  -7  355.13    9.79
   2   3   7  357.11    9.85
  -2   3  -7  347.63    8.52
   2  -3   7  355.61    8.58
   2   3   7  360.36    8.38
   2   3   8   18.22    2.51
  -2  -3  -8   23.20    2.72
  -2   3  -8   20.17    2.57
   2   3   8   20.44    2.53
   2   3   8   21.26    2.32
  -2  -3  -8   18.40    2.48
  -2   3  -8   21.09    2.76
   2   3   8   20.16    2.02
   2  -3   8   27.30    3.10
  -2   3  -8   23.47    2.72
   2  -3   8   23.96    1.28
   2   3   8   18.71    2.56
   2   3   8   31.97    3.02
  -2  -3  -8   24.84    2.71
   2   3   8   22.40    2.65
  -2   3  -8   20.25    2.61
   2  -3   8   24.69    2.88
   2   3   8   21.56    2.93
   2  -3   8   23.56    2.19
  -2   3  -8   20.08    1.73
   2   3   8   23.48    2.46
  -2   3  -8   26.42    2.77
   2   3   8   21.65    1.67
  -2  -3  -9  101.12    4.56
   2   3   9  101.42    3.98
  -2  -3  -9  100.99    4.81
  -2   3  -9   98.56    4.88
   2   3   9   96.98    3.34
   2  -3   9  101.36    2.92
   2   3   9  106.77    4.69
   2  -3   9  100.39    5.05
  -2   3  -9   95.60    4.86
   2   3   9  100.68    4.44
   2   3   9  102.01    4.91
   2   3   9  109.92    4.81
   2  -3   9  110.33    4.93
  -2   3  -9  101.87    4.71
  -2   3  -9  103.99    4.74
   2  -3   9  107.43    4.23
   2   3   9  110.38    5.09
  -2   3  -9  101.94    3.40
   2   3   9  100.54    4.59
  -2   3  -9   93.34    4.49
   2   3   9  102.30    4.44
   2   3   9   98.42    4.52
  -2   3 -10   21.56    3.11
   2   3  10   29.49    3.29
   2   3  10   27.86    1.95
  -2  -3 -10   33.36    3.37
   2   3  10   32.87    3.24
  -2   3 -10   30.58    3.44
  -2   3 -10   28.89    3.44
   2   3  10   28.91    2.60
   2  -3  10   31.82    3.69
   2  -3  10   29.75    1.69
   2   3  10   30.61    3.37
   2   3  10   29.35    3.48
  -2   3 -10   31.38    3.41
   2  -3  10   32.11    3.55
   2   3  10   30.43    3.40
   2  -3  10   27.02    2.88
   2   3  10   30.68    3.73
  -2   3 -10   31.14    1.92
  -2   3 -10   30.63    3.36
   2   3  10   32.31    3.22
   2   3  10   22.80    2.87
  -2  -3 -11  146.51    6.25
   2   3  11  151.85    6.12
  -2   3 -11  131.76    6.24
   2  -3  11  159.37    6.95
   2   3  11  166.50    6.24
   2   3  11  151.40    4.34
  -2   3 -11  146.86    4.28
   2  -3  11  155.83    4.24
   2   3  11  164.98    6.35
   2   3  11  164.98    6.74
   2   3  11  142.31    6.37
   2  -3  11  158.72    6.70
  -2   3 -11  154.02    6.34
   2   3  11  161.94    6.14
   2  -3  11  160.97    5.95
  -2   3 -11  149.19    6.33
  -2   3 -11  153.17    4.22
  -2  -3 -11  147.63    4.20
  -2   3 -11  150.39    6.19
   2   3  11  160.58    5.61
  -2   3 -11  160.31    6.47
   2   3  12   29.45    3.68
  -2   3 -12   32.81    4.09
   2   3  12   33.73    3.63
  -2   3 -12   29.81    1.81
   2   3  12   32.18    1.74
  -2   3 -12   29.42    3.90
   2   3  12   33.83    3.79
   2  -3  12   29.65    2.02
   2  -3  12   25.45    4.24
   2   3  12   32.61    3.36
   2   3  12   29.23    1.67
   2   3  12   32.50    4.20
   2   3  12   28.31    4.05
   2  -3  12   34.25    4.30
   2  -3  12   32.21    3.55
  -2   3 -12   28.60    1.64
  -2   3 -12   33.76    3.98
  -2  -3 -12   29.12    3.93
  -2  -3 -12   28.31    1.65
   2  -3  13  277.07    7.00
   2   3  13  280.04    8.83
   2  -3  13  277.93   10.37
  -2   3 -13  269.57    9.82
   2  -3  13  284.77    9.03
  -2   3 -13  271.72    9.63
  -2  -3 -13  279.22    9.66
   2   3  13  252.42    9.64
   2  -3  13  290.69   10.04
  -2   3 -13  279.01    9.59
   2   3  13  287.43    9.18
   2   3  13  272.40    9.93
  -2  -3 -14   56.59    5.24
  -2   3 -14   58.44    5.38
   2  -3  14   61.36    5.69
   2   3  14   58.20    5.46
   2  -3  14   63.24    5.81
   2   3  14   52.55    4.35
  -2   3 -14   57.13    5.17
  -2   3 -14   48.15    5.00
   2   3  14   53.45    4.73
   2   3  14   47.34    5.31
   2  -3  14   52.33    4.95
   2   3  15  187.61    8.95
   2  -3  15  197.83    8.43
  -2   3 -15  180.73    8.53
  -2   3 -15  197.20    8.68
  -2  -3 -15  184.62    8.43
   2  -3  15  199.08    9.44
   2   3  15  199.95    7.89
   2   3  15  204.75    7.89
   2   3  15  189.14    8.93
   2  -3  15  197.29    8.97
  -2   3 -15  195.28    8.93
   2   3  16   -1.14    5.22
   2  -3  16   -5.33    4.53
  -2   3 -16   -0.67    4.75
  -2   3 -16   -5.44    4.65
   2  -3  16   -2.41    5.33
   2   3  16   -1.67    4.17
   2   3  16    2.30    3.84
   2  -3  16    5.96    4.98
   2   3  16    3.34    5.21
  -2   3 -16   -2.18    5.21
  -2  -3 -16    2.42    4.76
   2  -3  17   88.96    6.97
   2   3  17   97.50    7.90
  -2  -3 -17  116.80    7.67
   2   3  17  114.76    8.01
   2  -3  17  112.22    8.34
   2  -3  17  132.30    8.50
   2   3  17  100.93    6.65
  -2   3 -17  103.20    7.95
  -2   3 -17  117.21    7.75
   2   3  17   96.39    6.20
  -2   3 -18   63.69    7.06
   2  -3  18   52.76    6.98
   2   3  18   64.94    7.49
   2   3  18   62.85    6.21
   2  -3  18   53.60    7.25
  -2   3 -18   66.05    7.56
  -2  -3 -18   62.21    7.09
   2  -3  18   57.46    6.45
   2   3  18   47.46    6.97
   2   3  18   47.37    5.60
   2  -3  19   55.15    7.53
   2   3  19   60.47    6.73
  -2   3 -19   64.26    7.44
   2   3  19   54.05    8.09
   2  -3  19   57.53    7.03
  -2   3 -19   52.48    7.76
  -2  -3 -19   60.10    7.52
   2   3  19   56.91    7.67
   2  -3  19   44.74    7.29
   2  -3  20   -7.05    7.05
   2   3  20   -6.33    5.86
  -2   3 -20  -12.20    7.10
   2   3  20   -6.77    7.13
   2  -3  20    6.63    6.61
  -2  -3 -20    5.93    7.04
  -2   3 -20    0.92    7.23
   2   3  20    4.83    6.96
  -2   4  20   50.32    7.14
  -2  -4  20   46.94    8.06
   2   4 -20   54.06    8.10
  -2   4  20   42.81    7.23
  -2  -4  20   45.91    7.24
  -2   4  20   45.71    7.52
   2   4 -20   59.07    7.39
   2   4 -19   93.12    7.82
  -2  -4  19  103.20    9.05
  -2   4  19   82.43    7.01
  -2   4  19   71.70    7.93
  -2   4  19   76.38    7.92
  -2  -4  19   91.61    7.97
   2   4 -19   99.76    8.30
  -2   4  18    8.22    5.20
  -2  -4  18   13.37    6.24
  -2   4  18   12.21    5.76
  -2  -4  18   15.88    5.40
  -2   4  18   10.18    5.75
   2   4 -18   16.87    5.73
   2   4 -18    3.62    5.91
   2   4 -17    6.81    5.42
  -2  -4  17   -2.15    5.49
  -2   4  17   -2.86    4.65
  -2   4  17    1.09    4.95
   2   4 -17    2.39    4.87
  -2  -4  17    0.33    4.91
  -2   4  17    0.37    5.07
   2   4 -16   38.60    5.79
  -2   4  16   39.05    5.10
  -2  -4  16   32.40    5.73
  -2   4  16   24.27    5.21
   2   4 -16   32.55    5.29
  -2  -4  16   32.71    5.11
  -2   4  16   24.11    5.33
  -2  -4  15   25.82    4.59
  -2   4  15   24.02    4.64
  -2  -4  15   21.85    3.12
  -2   4  15   24.60    4.32
   2  -4 -15   24.92    4.39
  -2  -4  15   22.22    5.44
  -2   4  15   23.91    4.73
   2   4 -15   27.32    4.70
   2   4 -15   23.80    5.18
   2   4 -14    5.32    3.69
   2   4 -14    5.42    1.95
   2  -4 -14    5.27    3.54
  -2  -4  14    8.88    4.38
  -2   4  14    7.68    3.73
  -2  -4  14    4.91    3.59
  -2   4  14   10.79    3.86
  -2  -4  14    2.93    2.49
   2   4 -14    8.90    4.09
  -2   4  14   10.77    3.79
   2   4 -14    5.00    1.70
  -2  -4  13   60.23    4.51
  -2   4  13   45.77    4.33
   2   4 -13   52.56    2.67
   2   4 -13   56.55    4.57
  -2  -4  13   48.91    4.98
   2  -4 -13   51.95    4.55
   2   4 -13   48.38    2.67
  -2   4  13   57.18    4.69
  -2   4  13   49.90    4.57
  -2  -4  13   50.64    4.33
  -2   4  13   50.89    2.41
  -2  -4  13   48.39    3.90
   2   4 -13   47.20    4.79
  -2   4  13   51.21    2.18
  -2  -4  13   42.42    3.01
  -2   4  12  120.84    3.26
  -2   4  12  113.20    5.38
   2   4 -12  120.90    3.96
  -2  -4  12  113.34    5.67
   2   4 -12  112.46    5.48
  -2  -4  12  111.59    5.85
  -2  -4  12  126.08    6.21
   2   4 -12  106.83    3.81
   2  -4 -12  114.02    5.82
  -2   4  12  121.30    5.81
  -2  -4  12  133.93    5.69
  -2   4  12  105.22    5.70
   2   4 -12  121.66    5.99
  -2  -4  12  128.81    5.18
  -2   4  12  121.39    3.83
  -2  -4  11    0.97    1.70
  -2   4  11    1.54    1.62
  -2   4  11    1.73    3.36
  -2  -4  11    1.40    1.70
  -2   4  11    0.67    1.04
  -2   4  11    0.22    2.80
  -2  -4  11    0.15    2.25
  -2   4  11    0.19    2.65
   2   4 -11   -0.21    2.81
  -2   4  11    1.66    1.71
  -2  -4  11    0.63    2.84
  -2   4  11   -1.63    2.87
   2   4 -11    3.97    2.72
  -2  -4  11    1.56    2.95
   2  -4 -11   -0.46    3.03
  -2  -4  11   -0.22    3.02
  -2   4  11    0.23    2.87
  -2   4  11   -0.67    2.63
  -2  -4  11    2.07    2.43
  -2   4  11    2.52    2.84
  -2   4  11    1.49    3.07
   2   4 -11    1.17    3.07
  -2   4  11    1.70    3.01
   2   4 -11    3.35    1.54
  -2  -4  10  426.57   10.34
  -2   4  10  434.69   10.33
  -2   4  10  411.30    9.23
  -2   4  10  430.42   11.77
   2   4 -10  444.43   11.73
  -2  -4  10  406.33    9.86
  -2  -4  10  451.78   11.84
  -2  -4  10  452.66   11.86
   2   4 -10  434.84   11.51
  -2   4  10  440.68   11.62
  -2   4  10  447.33   12.01
   2  -4 -10  425.78   11.93
  -2  -4  10  439.30   12.22
  -2   4  10  439.91   11.65
  -2  -4  10  432.86   11.27
  -2   4  10  439.33   11.93
   2   4 -10  449.48   12.00
  -2   4  10  435.01   10.28
  -2  -4  10  427.04   10.82
  -2   4  10  423.72   11.72
   2   4 -10  450.97   10.18
  -2  -4   9  167.61    4.99
  -2   4   9  160.62    4.96
  -2  -4   9  146.58    4.23
  -2   4   9  160.91    3.73
   2   4  -9  167.48    5.88
  -2  -4   9  175.28    6.17
  -2  -4   9  162.55    6.00
  -2   4   9  160.10    5.89
   2   4  -9  174.42    5.75
  -2  -4   9  175.25    6.37
   2  -4  -9  167.12    6.20
  -2   4   9  171.49    6.25
  -2   4   9  166.14    5.77
  -2  -4   9  172.25    5.52
   2   4  -9  161.19    6.00
  -2   4   9  163.25    6.08
  -2   4   9  156.59    4.89
   2   4  -9  166.59    4.80
  -2  -4   9  165.72    5.17
  -2   4   9  159.21    6.02
  -2   4   8    0.20    2.48
   2  -4  -8    1.81    2.24
  -2  -4   8    1.76    0.98
   2   4  -8    4.41    2.12
  -2  -4   8    0.71    1.61
  -2   4   8    0.31    1.61
  -2  -4   8    2.95    2.38
  -2   4   8    1.76    1.55
  -2  -4   8    1.83    1.59
  -2   4   8    1.77    2.21
   2   4  -8    3.04    1.92
   2  -4  -8    1.32    2.19
  -2  -4   8    4.04    2.25
  -2  -4   8   -0.19    2.13
  -2   4   8    3.68    2.41
  -2  -4   8    2.48    1.71
  -2   4   8    1.88    2.21
   2   4  -8    6.47    2.37
  -2   4   8    2.08    1.99
   2   4  -8    3.05    1.50
   2   4  -7  298.24    8.10
  -2  -4   7  282.13    7.47
  -2   4   7  277.61    7.52
   2  -4  -7  286.40    8.33
  -2   4   7  279.21    8.02
  -2  -4   7  291.25    8.28
  -2  -4   7  277.53    7.94
   2   4  -7  283.05    7.63
  -2   4   7  301.06    8.45
   2  -4  -7  298.91    8.44
  -2  -4   7  272.97    8.29
  -2   4   7  290.34    7.80
  -2  -4   7  297.66    7.48
   2   4  -7  290.01    8.14
  -2   4   7  297.05    8.19
  -2   4   7  272.73    7.41
  -2  -4   7  289.26    7.15
   2   4  -7  291.33    7.33
   2  -4  -6  916.95   21.55
   2   4  -6  959.35   21.19
  -2  -4   6  959.99   20.94
  -2   4   6  965.10   20.98
  -2  -4   6  962.13   21.57
   2   4  -6  946.75   21.55
  -2   4   6  952.89   21.36
   2   4  -6  936.96   20.77
  -2  -4   6  948.41   21.10
   2  -4  -6  956.74   21.66
  -2   4   6  958.37   21.68
  -2  -4   6  949.67   20.24
  -2   4   6  961.14   21.30
  -2   4   6  932.53   20.87
  -2   4   6  912.16   21.19
  -2   4   6  951.72   20.90
   2  -4  -6  958.37   20.96
  -2  -4   6  950.61   21.51
   2   4  -6  959.48   20.77
   2  -4  -5 1760.49   35.71
  -2  -4   5 1701.54   35.65
   2   4  -5 1668.20   35.65
   2   4  -5 1695.87   35.15
   2  -4  -5 1649.44   33.83
  -2  -4   5 1666.42   35.41
  -2   4   5 1674.02   35.63
   2  -4  -5 1714.95   35.66
  -2  -4   5 1647.77   34.13
  -2   4   5 1654.68   35.19
  -2  -4   5 1576.94   34.39
  -2   4   5 1680.82   35.16
  -2   4   5 1664.69   35.14
  -2   4   5 1668.57   35.10
   2  -4  -5 1626.47   35.14
   2   4  -5 1685.82   34.97
  -2  -4   5 1691.72   35.12
   2  -4  -4   19.61    1.11
   2   4  -4   20.52    1.74
  -2  -4   4   17.59    2.06
   2   4  -4   21.16    2.11
  -2   4   4   19.69    1.88
  -2  -4   4   18.62    1.86
   2  -4  -4   21.70    2.06
  -2   4   4   19.89    1.74
  -2   4   4   17.38    2.02
  -2  -4   4   18.52    1.23
  -2   4   4   19.73    1.74
  -2   4   4   22.03    1.88
   2  -4  -4   22.41    1.99
  -2  -4   4   19.45    0.97
   2   4  -4   20.57    1.72
  -2  -4   3  679.94   15.89
   2   4  -3  679.83   15.23
   2   4  -3  685.68   15.95
   2  -4  -3  672.63   14.81
   2   4  -3  690.99   14.79
  -2   4   3  686.32   15.73
  -2   4   3  686.97   15.75
   2  -4  -3  689.31   15.78
  -2   4   3  699.53   15.38
  -2   4   3  687.04   14.88
  -2   4   3  705.09   15.19
   2  -4  -3  674.28   15.70
  -2   4   3  665.15   15.62
   2   4  -3  671.18   15.52
  -2  -4   3  669.39   15.63
  -2   4   3  787.53   16.25
   2  -4  -3  784.18   16.25
   2  -4  -2 2923.11   60.28
   2   4  -2 2904.65   61.14
   2   4  -2 2883.10   60.28
  -2   4   2 2930.80   61.04
   2   4  -2 2923.88   59.84
  -2  -4   2 2921.94   60.50
  -2   4   2 2920.34   60.84
   2  -4  -2 2773.39   60.82
   2   4  -2 3007.29   59.71
   2  -4  -2 3109.36   61.20
  -2   4   2 2910.63   59.87
  -2   4   2 2897.76   60.15
   2   4  -2 3008.17   60.87
  -2  -4   2 2948.48   61.00
  -2  -4   2 2935.43   61.14
   2  -4  -2 2910.04   61.02
  -2   4   2 2916.05   60.97
  -2  -4   1 2688.42   60.11
   2   4  -1 2872.92   59.08
   2   4  -1 2995.42   60.25
   2  -4  -1 2901.96   59.50
   2   4  -1 2908.06   58.68
  -2   4   1 2846.68   59.66
   2  -4  -1 2768.68   59.41
  -2   4   1 2871.13   60.28
  -2   4   1 2887.38   58.88
   2   4  -1 2911.26   59.89
  -2  -4   1 2921.59   60.03
  -2  -4   1 2866.01   59.25
  -2   4   1 2925.32   60.07
   2   4  -1 2913.77   58.99
   2  -4  -1 2891.33   60.07
  -2   4   1 2942.45   60.02
  -2   4   0  776.50   16.58
  -2  -4   0  784.00   17.33
  -2  -4   0  742.70   15.73
   2   4   0  780.55   16.98
  -2  -4   0  722.17   17.06
  -2   4   0  747.22   17.10
   2  -4   0  792.78   17.20
   2   4   0  753.22   15.96
  -2  -4   0  768.51   16.10
  -2   4   0  774.14   17.42
  -2   4   0  750.05   17.15
  -2  -4   0  762.88   17.12
   2   4   0  760.54   17.15
   2   4   1  334.46    7.17
  -2   4  -1  333.08    8.81
   2   4   1  335.13    7.27
  -2   4  -1  339.76    8.47
  -2  -4  -1  325.54    8.43
   2   4   1  334.69    8.58
   2  -4   1  331.54    7.80
  -2  -4  -1  327.71    8.65
  -2   4  -1  329.65    7.79
  -2  -4  -1  330.10    8.60
  -2  -4  -1  333.69    7.39
   2   4   1  342.30    8.34
  -2  -4  -1  325.88    8.40
  -2   4  -1  334.48    8.44
   2  -4   1  344.05    8.54
   2   4   1  332.44    7.44
   2  -4   1  338.89    8.77
  -2  -4  -1  344.46    8.64
   2   4   2  826.18   17.58
   2   4   2  816.81   17.26
   2   4   2  835.20   17.12
   2  -4   2  798.71   18.79
  -2   4  -2  853.81   18.96
  -2   4  -2  813.18   18.42
  -2  -4  -2  821.46   18.40
   2   4   2  802.92   18.48
   2  -4   2  823.55   17.52
   2   4   2  794.06   18.79
  -2  -4  -2  829.11   18.73
  -2  -4  -2  814.80   17.53
  -2  -4  -2  817.46   18.65
  -2  -4  -2  807.55   18.37
   2   4   2  858.35   18.31
  -2   4  -2  812.15   18.36
   2  -4   2  843.77   18.48
  -2  -4  -2  843.30   18.63
   2   4   3  948.26   20.05
  -2   4  -3  962.66   20.67
   2   4   3  943.97   20.76
  -2  -4  -3  982.60   20.67
   2   4   3  924.90   19.67
  -2   4  -3  927.33   21.18
   2  -4   3  967.69   21.22
   2  -4   3  946.14   19.50
   2   4   3  962.76   21.18
  -2  -4  -3  985.73   21.07
  -2  -4  -3  938.41   19.99
  -2  -4  -3  965.00   21.04
   2  -4   3  935.29   19.19
  -2  -4  -3  952.38   20.59
   2   4   3  982.68   20.49
   2  -4   3  952.81   20.67
  -2   4  -3  938.73   20.53
  -2  -4  -3  959.41   20.92
   2   4   4  161.45    4.63
   2   4   4  156.07    5.00
  -2  -4  -4  151.13    4.86
  -2   4  -4  164.59    4.89
   2   4   4  151.02    4.24
   2  -4   4  161.46    5.54
  -2   4  -4  155.79    5.42
   2   4   4  148.89    3.76
   2  -4   4  156.63    3.65
   2   4   4  165.56    5.53
  -2   4  -4  152.04    4.81
   2   4   4  157.04    5.32
  -2  -4  -4  154.13    4.54
   2  -4   4  150.90    3.83
  -2  -4  -4  155.30    5.30
   2   4   4  159.20    4.71
  -2  -4  -4  153.73    4.80
  -2   4  -4  162.40    4.82
   2  -4   4  153.56    4.87
  -2  -4  -4  158.79    5.21
   2   4   4  149.67    5.23
  -2  -4  -5   12.26    1.95
   2   4   5   13.54    2.05
  -2  -4  -5   16.54    1.90
  -2   4  -5   13.76    1.87
   2   4   5   10.54    1.80
   2   4   5   10.60    1.13
   2   4   5   11.52    1.57
   2   4   5   11.65    2.23
   2  -4   5   12.74    2.37
  -2   4  -5   13.94    2.43
   2   4   5   13.54    2.41
  -2  -4  -5   11.49    1.77
  -2   4  -5   10.06    1.84
   2   4   5   13.77    1.73
   2  -4   5    9.86    1.18
  -2  -4  -5   14.21    2.35
   2   4   5    8.80    2.13
   2   4   5   10.34    1.62
   2   4   5   11.63    2.22
  -2   4  -5   10.47    1.78
   2  -4   5   12.74    1.83
  -2  -4  -5   11.05    2.00
   2   4   6   38.15    2.20
  -2   4  -6   35.07    2.27
  -2  -4  -6   33.33    2.28
  -2  -4  -6   32.95    2.51
   2   4   6   36.30    2.74
  -2  -4  -6   36.51    2.40
  -2   4  -6   41.86    3.16
   2   4   6   38.97    2.34
   2   4   6   39.26    2.95
  -2   4  -6   35.74    2.95
   2  -4   6   40.44    3.21
   2   4   6   43.52    3.35
  -2   4  -6   38.67    2.60
   2   4   6   36.94    2.53
   2   4   6   34.84    2.94
  -2  -4  -6   39.29    3.08
   2  -4   6   32.73    1.98
  -2   4  -6   36.10    2.27
   2   4   6   38.38    2.58
  -2   4  -6   35.91    2.65
  -2  -4  -6   38.71    2.99
   2   4   6   42.44    3.14
   2   4   7    0.55    2.01
   2   4   7    3.62    2.14
  -2   4  -7   -1.15    1.58
  -2   4  -7    0.88    1.98
   2   4   7   -0.15    1.99
  -2  -4  -7    0.92    1.83
   2   4   7    1.34    1.68
   2   4   7    1.93    2.21
  -2   4  -7   -1.52    2.24
  -2   4  -7    0.95    2.29
   2  -4   7   -0.65    2.34
   2   4   7    1.22    2.54
  -2   4  -7    2.42    2.07
   2   4   7    0.90    1.96
  -2  -4  -7    2.33    2.33
   2  -4   7    0.58    1.54
   2   4   7    0.97    2.26
  -2  -4  -7    0.78    1.54
  -2   4  -7   -0.11    1.52
   2   4   7    2.95    1.47
   2   4   7    0.96    2.18
  -2  -4  -7    0.17    2.27
  -2   4  -8   80.44    3.33
  -2  -4  -8   80.54    3.33
   2   4   8   89.70    4.16
  -2   4  -8   84.95    4.45
   2   4   8   79.32    3.26
  -2   4  -8   86.78    4.08
   2   4   8   80.49    4.03
   2   4   8   83.61    3.92
  -2  -4  -8   83.63    3.91
  -2   4  -8   87.62    4.49
   2   4   8   84.46    3.81
   2   4   8   93.73    4.47
   2  -4   8   92.41    4.76
   2   4   8   89.54    4.87
  -2   4  -8   86.17    4.10
   2   4   8   84.81    4.04
  -2   4  -8   77.16    4.18
   2  -4   8   84.29    3.46
  -2  -4  -8   88.30    4.62
   2   4   8   92.49    4.74
  -2   4  -8   83.44    3.36
   2   4   8   82.91    4.46
   2   4   8   86.25    3.20
   2   4   9   75.86    4.08
   2   4   9   75.49    3.98
  -2   4  -9   69.63    3.96
  -2  -4  -9   76.21    3.98
   2   4   9   70.72    3.74
  -2   4  -9   65.91    4.34
   2  -4   9   72.98    4.60
  -2   4  -9   78.16    4.46
   2   4   9   71.67    3.36
   2   4   9   78.76    4.24
   2   4   9   79.79    4.40
   2   4   9   72.12    4.44
  -2   4  -9   69.57    3.99
   2   4   9   69.91    4.07
   2   4   9   79.70    4.76
   2  -4   9   79.10    3.57
  -2   4  -9   68.78    4.18
  -2  -4  -9   71.72    3.17
  -2   4  -9   72.59    3.17
  -2   4  -9   76.93    3.16
   2   4   9   79.42    3.00
   2   4  10   35.25    3.40
  -2   4 -10   29.60    3.43
   2   4  10   27.61    3.28
   2   4  10   28.36    3.30
  -2   4 -10   29.57    3.32
   2   4  10   25.03    3.11
  -2   4 -10   24.02    3.47
  -2  -4 -10   33.24    3.35
  -2   4 -10   28.41    3.64
   2   4  10   26.85    2.58
   2  -4  10   29.57    3.76
   2   4  10   25.86    3.36
   2   4  10   23.44    3.39
  -2   4 -10   29.38    3.34
   2   4  10   30.25    3.53
   2  -4  10   28.87    2.85
   2   4  10   28.13    3.68
  -2   4 -10   25.93    2.14
  -2  -4 -10   24.64    2.18
  -2   4 -10   26.10    2.19
   2   4  10   26.90    2.02
  -2  -4 -11  204.93    7.61
   2   4  11  205.92    6.71
   2   4  11  211.81    5.84
  -2   4 -11  217.78    8.22
   2   4  11  208.13    7.30
   2  -4  11  229.48    8.67
   2   4  11  212.98    7.72
   2   4  11  221.22    8.26
   2  -4  11  194.87    7.79
  -2   4 -11  222.01    7.79
   2   4  11  221.32    7.99
  -2   4 -11  239.05    8.14
   2   4  11  218.93    7.47
   2  -4  11  218.95    7.03
  -2   4 -11  211.31    5.86
  -2   4 -11  207.63    7.55
   2   4  11  232.89    7.68
  -2  -4 -12  227.66    8.48
   2   4  12  238.19    7.67
   2   4  12  261.05    9.39
   2  -4  12  249.55    9.07
   2   4  12  265.26    9.14
  -2   4 -12  251.98    8.85
   2  -4  12  233.30    7.85
  -2   4 -12  251.30    8.63
  -2   4 -12  245.60    9.10
   2   4  12  244.21    6.42
   2  -4  12  248.53    9.58
   2   4  12  258.15    8.51
  -2   4 -12  253.25    6.36
  -2   4 -13   33.51    4.50
   2   4  13   39.01    4.71
   2  -4  13   40.23    4.77
   2  -4  13   40.43    4.06
  -2   4 -13   39.16    4.76
   2  -4  13   31.34    4.90
   2   4  13   39.08    3.72
  -2   4 -13   32.38    4.56
  -2  -4 -13   41.05    4.56
  -2   4 -13   34.83    2.01
   2   4  13   37.58    4.88
   2   4  13   43.32    4.27
   2   4  14   18.10    4.56
   2  -4  14   19.25    4.57
  -2   4 -14   16.08    4.32
   2   4  14   14.43    4.79
   2   4  14   17.99    4.13
   2  -4  14   21.31    4.97
   2   4  14   14.82    3.59
  -2   4 -14   22.26    4.73
  -2   4 -14   17.84    4.76
  -2  -4 -14   21.13    4.53
  -2   4 -15  236.66    9.95
   2   4  15  244.50    9.93
   2  -4  15  232.82    9.94
  -2   4 -15  233.35    9.57
  -2   4 -15  241.87    9.64
   2   4  15  227.90   10.04
   2  -4  15  228.80   10.51
   2   4  15  237.29    8.54
   2   4  15  244.39    8.87
  -2  -4 -15  217.39    9.44
   2   4  16  216.30    9.71
   2  -4  16  219.82   10.01
  -2  -4 -16  202.30    9.50
  -2   4 -16  226.27    9.58
   2   4  16  208.82   10.06
   2  -4  16  213.58    9.11
  -2   4 -16  214.52    9.99
   2  -4  16  224.34   10.54
   2   4  16  203.58    8.39
   2   4  16  222.34    8.63
  -2   4 -16  213.92    9.64
   2   4  17   86.61    7.56
  -2   4 -17   75.59    7.22
   2   4  17   75.75    7.47
   2  -4  17   70.89    6.58
  -2  -4 -17   79.52    7.25
   2   4  17   75.28    5.96
   2  -4  17   69.36    7.56
   2   4  17   72.71    5.90
  -2   4 -17   65.73    7.37
   2   4  18    8.11    6.23
  -2   4 -18    5.40    5.90
   2   4  18    8.65    5.05
   2  -4  18    1.44    6.60
  -2  -4 -18   13.43    6.36
  -2   4 -18    2.10    6.31
   2   4  18    6.27    6.32
   2  -4  18   10.35    5.35
   2   4  19   83.14    8.04
  -2   4 -19   84.51    8.24
   2   4  19   92.51    7.27
   2  -4  19   73.26    8.52
  -2   4 -19   77.20    8.05
  -2  -4 -19   79.48    8.25
   2   4  19   97.66    8.96
   2  -4  19   79.30    7.66
  -2   5  20   10.34    6.68
  -2  -5  20   23.22    6.76
   2   5 -20   19.16    6.99
  -2  -5  20    7.05    7.24
  -2   5  20   18.35    6.29
   2   5 -20   15.87    6.83
  -2   5  20   11.35    6.59
  -2  -5  19   39.04    6.65
  -2   5  19   27.59    6.85
   2   5 -19   45.98    7.54
  -2  -5  19   27.75    7.50
  -2   5  19   26.35    6.27
   2   5 -19   31.00    6.40
  -2   5  19   23.16    6.32
  -2   5  18   49.53    6.16
  -2  -5  18   59.41    6.78
  -2   5  18   57.16    7.10
   2   5 -18   57.16    7.37
  -2  -5  18   47.03    7.65
   2   5 -18   49.71    6.56
  -2   5  18   53.18    6.68
  -2   5  17   48.91    5.59
  -2   5  17   33.28    5.75
  -2  -5  17   50.85    5.93
   2   5 -17   50.81    6.69
  -2  -5  17   33.20    6.52
   2   5 -17   40.11    5.84
  -2   5  17   45.11    6.17
  -2   5  16    0.29    4.34
  -2  -5  16    1.23    4.47
  -2   5  16    7.55    4.90
   2   5 -16    6.20    5.60
   2   5 -16    3.81    4.76
  -2  -5  16   11.02    5.25
  -2   5  16    2.10    4.97
  -2   5  15   79.76    6.21
  -2   5  15   91.93    6.25
  -2  -5  15   88.92    5.94
   2   5 -15   90.54    6.65
  -2   5  15   82.35    5.78
  -2  -5  15   75.09    6.82
   2   5 -15   77.92    5.89
   2  -5 -14   78.14    5.72
  -2  -5  14   79.63    6.32
   2   5 -14   80.63    3.33
  -2   5  14   80.94    5.96
  -2   5  14   80.82    5.66
  -2  -5  14   86.41    5.57
   2   5 -14   73.25    5.82
  -2  -5  14   72.24    4.80
   2   5 -14   85.25    5.60
  -2   5  14   84.12    5.40
  -2   5  13   40.63    2.70
   2   5 -13   39.13    2.74
  -2   5  13   45.14    4.26
  -2  -5  13   24.12    2.49
   2   5 -13   41.89    4.36
  -2  -5  13   41.47    4.91
   2  -5 -13   43.40    4.58
  -2   5  13   42.71    4.70
  -2  -5  13   36.77    4.04
  -2   5  13   48.29    4.60
  -2  -5  13   43.12    2.69
   2   5 -13   40.58    2.75
  -2  -5  13   41.88    3.69
   2   5 -13   40.03    4.68
  -2   5  13   44.67    2.68
   2   5 -13   41.41    2.53
  -2   5  12  196.64    5.71
  -2  -5  12  192.96    5.73
  -2  -5  12  161.70    5.10
  -2   5  12  185.55    4.40
  -2   5  12  192.10    7.14
   2   5 -12  190.95    7.20
  -2  -5  12  181.22    7.99
   2  -5 -12  199.17    7.75
  -2   5  12  190.11    7.48
  -2   5  12  202.26    7.63
  -2  -5  12  194.93    7.08
   2   5 -12  201.90    7.88
  -2  -5  12  190.34    6.46
   2   5 -12  194.15    5.54
  -2   5  12  193.50    5.68
   2   5 -12  199.95    5.81
  -2  -5  11    3.49    3.22
  -2   5  11    5.21    0.91
  -2   5  11    3.26    2.03
   2   5 -11    5.08    2.87
  -2  -5  11    4.00    3.43
  -2  -5  11    4.53    1.48
   2  -5 -11    2.28    3.13
  -2   5  11    2.70    2.84
  -2  -5  11    2.96    2.49
  -2   5  11    6.57    3.02
  -2   5  11    6.50    1.98
  -2  -5  11    4.68    1.99
  -2  -5  11    3.83    2.45
   2   5 -11    3.41    3.02
   2   5 -11    6.03    1.91
   2   5 -10  195.46    6.80
  -2  -5  10  193.31    5.74
  -2   5  10  186.81    5.65
  -2   5  10  150.38    6.97
  -2  -5  10  194.61    7.01
  -2   5  10  186.18    4.14
  -2   5  10  188.89    6.69
   2   5 -10  187.47    6.44
   2  -5 -10  184.93    7.00
  -2   5  10  192.28    7.19
  -2  -5  10  186.01    7.29
  -2   5  10  193.38    6.86
  -2  -5  10  184.93    6.21
  -2   5  10  173.76    6.82
   2   5 -10  193.60    7.00
  -2   5  10  189.66    5.66
   2   5 -10  191.18    5.45
  -2   5  10  195.48    6.85
  -2  -5  10  198.19    5.84
   2   5  -9   89.70    3.64
   2   5  -9   93.80    4.57
  -2  -5   9   90.63    3.82
  -2   5   9   90.32    3.85
  -2   5   9   70.38    4.94
  -2   5   9  100.25    4.60
  -2  -5   9   99.33    4.89
  -2   5   9   84.82    2.39
   2   5  -9   95.06    4.31
   2  -5  -9  100.49    4.89
  -2   5   9   97.43    5.01
  -2  -5   9   98.74    5.18
  -2   5   9  104.13    4.93
  -2  -5   9   88.62    3.93
  -2   5   9   89.51    4.72
   2   5  -9   87.28    4.58
  -2   5   9   98.90    3.86
  -2  -5   9   96.23    3.70
  -2   5   9   91.75    4.51
   2   5  -8  839.59   19.54
  -2  -5   8  850.13   18.98
  -2   5   8  858.06   19.02
  -2  -5   8  849.39   18.39
  -2   5   8  794.62   17.36
  -2  -5   8  828.80   19.98
  -2   5   8  823.31   19.51
   2   5  -8  841.06   19.12
  -2  -5   8  853.97   20.23
  -2   5   8  843.76   20.06
   2  -5  -8  828.54   20.02
  -2   5   8  841.91   19.82
  -2  -5   8  862.91   18.80
  -2   5   8  850.61   19.74
   2   5  -8  849.53   18.73
  -2   5   8  864.35   18.94
  -2   5   8  821.13   19.33
   2  -5  -7  135.94    5.41
   2   5  -7  133.70    5.03
  -2   5   7  134.89    4.79
  -2  -5   7  140.06    4.79
  -2  -5   7  138.23    5.46
  -2   5   7  136.44    5.12
  -2   5   7  137.44    3.41
   2   5  -7  145.44    4.72
  -2  -5   7  131.28    5.37
  -2   5   7  134.47    5.49
   2  -5  -7  141.00    5.52
  -2   5   7  125.20    5.17
  -2  -5   7  128.44    4.28
  -2   5   7  133.65    5.12
   2   5  -7  139.91    4.58
  -2   5   7  136.61    4.71
  -2   5   7  127.96    4.76
   2  -5  -6   37.63    1.55
   2   5  -6   40.23    2.82
  -2  -5   6   43.94    2.77
  -2   5   6   37.24    2.69
  -2  -5   6   47.42    3.31
   2   5  -6   37.25    3.02
  -2   5   6   33.30    2.77
   2   5  -6   35.07    2.26
  -2  -5   6   41.14    3.05
  -2   5   6   40.68    3.16
   2  -5  -6   42.85    3.22
  -2   5   6   37.18    2.83
  -2   5   6   40.04    2.54
  -2   5   6   35.23    2.65
  -2   5   6   41.78    2.74
   2   5  -6   39.89    2.52
   2  -5  -6   32.82    2.99
   2  -5  -5  276.52    6.43
   2   5  -5  281.84    7.52
  -2  -5   5  259.99    7.81
  -2  -5   5  279.00    7.64
  -2   5   5  283.56    7.73
  -2  -5   5  273.21    8.04
   2   5  -5  272.96    8.09
  -2   5   5  276.04    7.99
   2  -5  -5  272.11    7.97
  -2   5   5  284.52    7.68
  -2  -5   5  270.83    6.58
  -2   5   5  275.07    7.44
  -2   5   5  268.61    7.59
   2   5  -5  268.98    7.43
   2  -5  -5  290.92    8.11
   2  -5  -4 1463.50   31.21
   2   5  -4 1507.93   31.95
   2   5  -4 1467.16   32.74
  -2  -5   4 1505.86   32.69
  -2  -5   4 1442.12   32.25
  -2   5   4 1502.44   32.37
  -2  -5   4 1508.60   32.37
  -2   5   4 1511.32   32.51
   2  -5  -4 1497.33   32.53
  -2   5   4 1509.57   32.12
  -2  -5   4 1488.23   30.90
  -2   5   4 1527.46   31.88
  -2   5   4 1525.84   32.36
   2   5  -4 1496.03   32.15
  -2   5   4 1491.43   32.71
  -2  -5   3  853.67   19.38
   2   5  -3  841.44   18.57
   2   5  -3  823.12   18.02
  -2   5   3  828.34   19.16
  -2  -5   3  836.63   19.17
   2  -5  -3  824.44   18.23
   2   5  -3  839.14   19.45
   2  -5  -3  836.98   19.11
  -2   5   3  846.58   19.12
  -2   5   3  838.53   18.11
  -2  -5   3  852.59   17.46
  -2   5   3  831.63   18.42
  -2   5   3  818.97   19.12
   2   5  -3  847.73   19.00
   2   5  -2  260.50    5.98
  -2   5   2  258.32    6.95
   2  -5  -2  254.24    6.96
  -2  -5   2  266.64    7.25
  -2   5   2  271.36    7.29
   2  -5  -2  259.77    6.55
   2   5  -2  255.28    7.36
   2   5  -2  244.33    6.41
   2   5  -2  265.35    7.06
  -2   5   2  251.92    6.21
   2  -5  -2  251.87    7.18
  -2   5   2  263.72    7.24
   2  -5  -2  224.34    7.03
   2   5  -2  241.12    5.82
  -2  -5   2  247.19    7.27
   2   5  -1    4.01    1.17
  -2   5   1    4.19    1.61
  -2  -5   1    1.12    1.62
   2   5  -1    0.87    0.96
   2  -5  -1   -0.40    1.85
   2  -5  -1    0.74    1.46
  -2   5   1    3.94    1.55
   2  -5  -1    3.25    0.72
  -2   5   1    3.18    1.82
  -2  -5   1    3.12    1.23
  -2   5   1    1.14    0.84
   2   5  -1    3.64    1.77
  -2  -5   1    3.49    1.80
   2  -5  -1    1.01    1.40
   2   5  -1    1.50    1.61
  -2   5   1    2.73    1.73
   2  -5  -1    1.67    1.81
   2   5   0 1568.42   32.14
  -2   5   0 1541.04   33.59
  -2   5   0 1471.73   33.35
  -2  -5   0 1524.66   33.41
   2   5   0 1540.72   33.41
   2  -5   0 1511.07   32.95
  -2  -5   0 1588.10   33.33
  -2   5   0 1551.70   32.63
  -2  -5   0 1550.11   33.61
  -2  -5   0 1523.88   32.24
   2  -5   0 1554.29   31.65
   2  -5   0 1582.74   33.41
  -2   5   0 1494.94   33.32
   2   5   0 1541.72   31.59
   2   5   0 1549.70   33.16
   2  -5   0 1582.08   33.22
   2   5   0 1534.31   32.38
   2   5   1  976.15   20.68
   2   5   1  941.90   21.31
  -2  -5  -1  931.10   21.18
   2   5   1  932.98   19.75
   2  -5   1  944.14   21.11
  -2   5  -1  935.36   21.31
  -2  -5  -1  947.23   21.32
   2   5   1  940.89   19.97
  -2   5  -1  922.43   21.60
  -2  -5  -1  962.96   21.56
  -2   5  -1  934.95   20.37
  -2  -5  -1  988.71   21.40
   2   5   1  939.18   19.85
   2   5   1  936.64   21.06
  -2   5  -1  933.83   21.23
   2  -5   1  939.37   21.30
  -2  -5  -1  936.94   21.29
  -2  -5  -2   -0.13    1.57
   2   5   2    1.90    1.01
   2   5   2    0.42    1.77
   2   5   2   -0.05    0.88
   2   5   2    1.08    0.90
  -2   5  -2   -0.33    2.01
   2   5   2    1.76    1.53
   2  -5   2   -0.86    1.09
  -2  -5  -2    0.79    1.97
  -2   5  -2    0.20    1.05
   2  -5   2   -0.67    1.93
  -2  -5  -2    0.59    1.87
   2   5   2    0.37    1.59
  -2   5  -2   -0.14    1.61
  -2  -5  -2   -0.98    1.65
  -2  -5  -2    0.57    1.75
  -2   5  -2   -1.08    1.80
  -2   5  -3  444.81   11.09
  -2  -5  -3  444.44   11.11
   2   5   3  435.70   10.23
   2   5   3  449.19    9.94
  -2   5  -3  435.59   11.58
   2   5   3  452.08    9.81
   2  -5   3  432.09   11.65
   2   5   3  450.34   11.20
  -2  -5  -3  444.67   11.01
   2  -5   3  449.95    9.83
[truncated: 1,044,572 more chars]
