# Supplementary material for: Iron-catalysed direct coupling of organosodium compounds
Source: Nat Synth. 2025 Mar 25;4(7):816–25. doi: 10.1038/s44160-025-00771-1 (PMC12254037; doi:10.1038/s44160-025-00771-1)
Supplement: Supplementary file 3 — Crystallographic data for Fe-2, CCDC 2375562. [file 44160_2025_771_MOESM3_ESM.cif]

#\#CIF_1.1

data_23EH308_ATN3019-3

_audit_creation_date                    2023-10-19T12:27:11-00:00

#----------------------------------------------------------------------------#
#                   CHEMICAL INFORMATION                                     #
#----------------------------------------------------------------------------#

_chemical_formula_moiety                'C20 H30 Fe N2 O2'
_chemical_formula_sum                   'C20 H30 Fe N2 O2'
_chemical_formula_weight                386.31

#----------------------------------------------------------------------------#
#                   UNIT CELL INFORMATION                                    #
#----------------------------------------------------------------------------#

_symmetry_cell_setting                  monoclinic
_symmetry_space_group_name_H-M          'P 1 21/n 1'
_symmetry_space_group_name_Hall         '-P 2yn'
_symmetry_Int_Tables_number             14
loop_
    _symmetry_equiv_pos_as_xyz
'x, y, z'
'-x+1/2, y+1/2, -z+1/2'
'-x, -y, -z'
'x-1/2, -y-1/2, z-1/2'

_cell_length_a                          7.22488(12)
_cell_length_b                          15.0195(3)
_cell_length_c                          18.1718(3)
_cell_angle_alpha                       90
_cell_angle_beta                        90.9642(14)
_cell_angle_gamma                       90
_cell_volume                            1971.61(6)
_cell_formula_units_Z                   4
_cell_measurement_temperature           173.00(10)
_cell_measurement_reflns_used           25126
_cell_measurement_theta_min             2.248
_cell_measurement_theta_max             32.576

#----------------------------------------------------------------------------#
#                   CRYSTAL INFORMATION                                      #
#----------------------------------------------------------------------------#

_exptl_crystal_description              needle
_exptl_crystal_colour                   colourless
_exptl_crystal_size_max                 0.371
_exptl_crystal_size_mid                 0.067
_exptl_crystal_size_min                 0.046
_exptl_crystal_density_diffrn           1.301
_exptl_crystal_F_000                    824
loop_
    _exptl_crystal_face_index_h
    _exptl_crystal_face_index_k
    _exptl_crystal_face_index_l
    _exptl_crystal_face_perp_dist
-1 -1 0 0.1785
1 1 0 0.1632
1 -1 -1 0.1692
1 0 -1 0.1717
-1 0 1 0.1755
-1 -1 1 0.1598
0 1 0 0.001
0 -1 0 0.045
0 1 1 0.0247
0 0 1 0.0397
0 -1 1 0.0395
0 1 -1 0.0072
0 0 -1 0.0277
1 -1 1 0.1592
-1 0 0 0.1862

loop_
    _exptl_oxdiff_crystal_face_indexfrac_h
    _exptl_oxdiff_crystal_face_indexfrac_k
    _exptl_oxdiff_crystal_face_indexfrac_l
    _exptl_oxdiff_crystal_face_x
    _exptl_oxdiff_crystal_face_y
    _exptl_oxdiff_crystal_face_z
-0.9987 -0.9993 -0.001 -0.0955 0.0239 -0.0463
0.9987 0.9993 0.001 0.0955 -0.0239 0.0463
0.999 -0.9997 -0.9963 0.1002 -0.0128 -0.0551
0.9991 0.0001 -0.9963 0.1045 -0.0008 -0.0096
-0.9991 -0.0001 0.9963 -0.1045 0.0008 0.0096
-0.9992 -0.9998 0.9964 -0.1088 -0.0112 -0.0358
0.0001 0.9998 -0.0001 0.0043 0.012 0.0455
-0.0001 -0.9998 0.0001 -0.0043 -0.012 -0.0455
-0.0003 0.9993 0.9974 -0.0089 -0.0231 0.0559
-0.0005 -0.0005 0.9975 -0.0132 -0.0351 0.0105
-0.0006 -1.0003 0.9976 -0.0175 -0.0471 -0.035
0.0006 1.0003 -0.9976 0.0175 0.0471 0.035
0.0005 0.0005 -0.9975 0.0132 0.0351 -0.0105
0.998 -1.0007 0.9987 0.0737 -0.083 -0.0342
-0.9986 0.0004 -0.0011 -0.0912 0.0359 -0.0008


#----------------------------------------------------------------------------#
#                   ABSORPTION CORRECTION                                    #
#----------------------------------------------------------------------------#

_exptl_absorpt_coefficient_mu           0.78
_exptl_absorpt_correction_type          gaussian
_exptl_absorpt_process_details
;
        CrysAlisPro 1.171.42.89a (Rigaku Oxford Diffraction, 2023)
        Numerical absorption correction based on gaussian integration over
        a multifaceted crystal model
        Empirical absorption correction using spherical harmonics,
        implemented in SCALE3 ABSPACK scaling algorithm.
;
_exptl_absorpt_correction_T_min         0.552
_exptl_absorpt_correction_T_max         1
_shelx_estimated_absorpt_T_min          0.761
_shelx_estimated_absorpt_T_max          0.965
_oxdiff_exptl_absorpt_empirical_details
;
        Empirical correction (ABSPACK) includes:
        - Absorption correction using spherical harmonics
        - Frame scaling
;
_oxdiff_exptl_absorpt_empirical_full_max
                                        1.178
_oxdiff_exptl_absorpt_empirical_full_min
                                        0.885

#----------------------------------------------------------------------------#
#                   DATA COLLECTION                                          #
#----------------------------------------------------------------------------#

_diffrn_source                          'micro-focus sealed X-ray tube'
_diffrn_source_type                     'Mova (Mo) X-ray Source'
_diffrn_ambient_temperature             173.00(10)
_diffrn_ambient_environment             N~2~
_diffrn_radiation_wavelength            0.71073
_diffrn_radiation_type                  'Mo K\a'
_diffrn_radiation_monochromator         mirror
_diffrn_radiation_probe                 x-ray
_diffrn_detector                        'Hybrid Pixel Array Detector'
_diffrn_detector_type                   'HyPix-Arc 100'
_diffrn_detector_area_resol_mean        10
_diffrn_orient_matrix_type              'CrysAlisPro convention (1999,Acta A55,543-557)'
_diffrn_orient_matrix_ub_11             0.0913859
_diffrn_orient_matrix_ub_12             0.0042868
_diffrn_orient_matrix_ub_13             -0.013213
_diffrn_orient_matrix_ub_21             -0.035903
_diffrn_orient_matrix_ub_22             0.0120011
_diffrn_orient_matrix_ub_23             -0.0351945
_diffrn_orient_matrix_ub_31             0.0008419
_diffrn_orient_matrix_ub_32             0.0454758
_diffrn_orient_matrix_ub_33             0.0105169
_diffrn_measurement_device              'four-circle diffractometer'
_diffrn_measurement_device_type         'XtaLAB Synergy R, HyPix-Arc 100'
_diffrn_measurement_method              '\w scans'
_diffrn_reflns_av_R_equivalents         0.0301
_diffrn_reflns_av_unetI/netI            0.0418
_diffrn_reflns_number                   52988
_diffrn_reflns_limit_h_min              -10
_diffrn_reflns_limit_h_max              10
_diffrn_reflns_limit_k_min              -21
_diffrn_reflns_limit_k_max              21
_diffrn_reflns_limit_l_min              -25
_diffrn_reflns_limit_l_max              25
_diffrn_reflns_theta_min                2.242
_diffrn_reflns_theta_max                30.508
_diffrn_reflns_theta_full               25.242
_diffrn_measured_fraction_theta_full
                                        0.999
_diffrn_measured_fraction_theta_max
                                        1
_diffrn_reflns_Laue_measured_fraction_full
                                        0.999
_diffrn_reflns_Laue_measured_fraction_max
                                        1
_diffrn_reflns_point_group_measured_fraction_full
                                        0.999
_diffrn_reflns_point_group_measured_fraction_max
                                        1
_reflns_Friedel_coverage                0
_reflns_number_total                    6021
_reflns_number_gt                       5038
_reflns_threshold_expression            'I > 2\s(I)'
_diffrn_measurement_details
;
        List of Runs (angles in degrees, time in seconds):
  # Type    Start    End  Width  t~exp~   \w     \q     \k     \f   Frames
        --------------------------------------------------------------------------
  1  \w    -67.00  29.00   0.50    8.00    --   13.29 -20.00 167.00  192
  2  \w    -26.00  67.00   0.50    8.00    --  -13.44  20.00 -25.00  186
  3  \w    -94.00  29.00   0.50    8.00    --  -13.44 -20.00 167.00  246
  4  \w     -7.00  94.00   0.50    8.00    --   13.29  38.00  60.00  202
  5  \w    -18.00  55.00   0.50    8.00    --   13.29 -99.00  90.00  146
  6  \w    -87.00 -42.00   0.50    8.00    --  -13.44-178.00  60.00   90
  7  \w    -89.00 -40.00   0.50    8.00    --  -13.44 178.00  30.00   98
  8  \w    -19.00  29.00   0.50    8.00    --  -13.44 -99.00-120.00   96
  9  \w    -18.00  55.00   0.50    8.00    --   13.29 -99.00 -90.00  146
 10  \w    -18.00  55.00   0.50    8.00    --   13.29 -99.00   0.00  146
;

#----------------------------------------------------------------------------#
#                   COMPUTER PROGRAMS USED                                   #
#----------------------------------------------------------------------------#

_computing_data_collection              'CrysAlisPro 1.171.42.89a (Rigaku OD, 2023)'
_computing_cell_refinement              'CrysAlisPro 1.171.42.89a (Rigaku OD, 2023)'
_computing_data_reduction               'CrysAlisPro 1.171.42.89a (Rigaku OD, 2023)'
_computing_structure_solution           'SHELXT 2018/2 (Sheldrick, 2018)'
_computing_structure_refinement         'SHELXL 2018/3 (Sheldrick, 2015)'
_computing_molecular_graphics           'Olex2 1.3 (Dolomanov et al., 2009)'
_computing_publication_material         'Olex2 1.3 (Dolomanov et al., 2009)'

#----------------------------------------------------------------------------#
#                   TWINNING                                                 #
#----------------------------------------------------------------------------#


#----------------------------------------------------------------------------#
#                   SQUEEZE                                                  #
#----------------------------------------------------------------------------#


#----------------------------------------------------------------------------#
#                   STRUCTURE SOLUTION                                       #
#----------------------------------------------------------------------------#

_atom_sites_solution_primary            dual
_atom_sites_solution_hydrogens          geom

#----------------------------------------------------------------------------#
#                   REFINEMENT INFORMATION                                   #
#----------------------------------------------------------------------------#

_shelx_SHELXL_version_number            2018/3
_refine_ls_structure_factor_coef        Fsqd
_refine_ls_matrix_type                  full
_refine_ls_weighting_scheme             calc
_refine_ls_weighting_details            'w=1/[\s^2^(Fo^2^)+(0.0359P)^2^+0.6876P] where P=(Fo^2^+2Fc^2^)/3'
_refine_ls_hydrogen_treatment           constr
_refine_ls_extinction_method            none
_refine_ls_number_reflns                6021
_refine_ls_number_parameters            232
_refine_ls_number_restraints            0
_refine_ls_R_factor_all                 0.0417
_refine_ls_R_factor_gt                  0.0314
_refine_ls_wR_factor_ref                0.0773
_refine_ls_wR_factor_gt                 0.0739
_refine_ls_goodness_of_fit_ref          1.038
_refine_ls_restrained_S_all             1.038
_refine_ls_shift/su_max                 0.001
_refine_ls_shift/su_mean                0
_refine_diff_density_max                0.397
_refine_diff_density_min                -0.162
_refine_diff_density_rms                0.055

#----------------------------------------------------------------------------#
#                   CONSTRAINTS AND RESTRAINTS                               #
#----------------------------------------------------------------------------#

_olex2_refinement_description
;
        1. Fixed Uiso
 At 1.2 times of:
  All C(H) groups, All C(H,H) groups
 At 1.5 times of:
  All C(H,H,H) groups
        2.a Secondary CH2 refined with riding coordinates:
 C4(H4A,H4B), C3(H3A,H3B)
        2.b Aromatic/amide H refined with riding coordinates:
 C18(H18), C11(H11), C8(H8), C15(H15), C9(H9), C10(H10), C16(H16), C17(H17)
        2.c Idealised Me refined as rotating group:
 C2(H2A,H2B,H2C), C20(H20A,H20B,H20C), C13(H13A,H13B,H13C), C5(H5A,H5B,H5C),
 C1(H1A,H1B,H1C), C6(H6A,H6B,H6C)
;

#----------------------------------------------------------------------------#
#                   ATOMIC TYPES, COORDINATES AND THERMAL PARAMETERS         #
#----------------------------------------------------------------------------#

loop_
    _atom_type_symbol
    _atom_type_description
    _atom_type_scat_dispersion_real
    _atom_type_scat_dispersion_imag
    _atom_type_scat_source
C C 0.0033 0.0016 'International Tables Vol C Tables 4.2.6.8 and 6.1.1.4'
H H 0 0 'International Tables Vol C Tables 4.2.6.8 and 6.1.1.4'
Fe Fe 0.3463 0.8444 'International Tables Vol C Tables 4.2.6.8 and 6.1.1.4'
N N 0.0061 0.0033 'International Tables Vol C Tables 4.2.6.8 and 6.1.1.4'
O O 0.0106 0.006 'International Tables Vol C Tables 4.2.6.8 and 6.1.1.4'

loop_
    _atom_site_label
    _atom_site_type_symbol
    _atom_site_fract_x
    _atom_site_fract_y
    _atom_site_fract_z
    _atom_site_U_iso_or_equiv
    _atom_site_adp_type
    _atom_site_occupancy
    _atom_site_site_symmetry_order
    _atom_site_calc_flag
    _atom_site_refinement_flags_posn
    _atom_site_refinement_flags_adp
    _atom_site_refinement_flags_occupancy
    _atom_site_disorder_assembly
    _atom_site_disorder_group
Fe1 Fe 0.71905(2) 0.26393(2) 0.41770(2) 0.01937(5) Uani 1 1 d . . . . .
O2 O 0.89821(14) 0.37100(6) 0.29109(5) 0.0311(2) Uani 1 1 d . . . . .
O1 O 0.91372(14) 0.14717(7) 0.53575(5) 0.0327(2) Uani 1 1 d . . . . .
N1 N 0.48508(15) 0.35187(8) 0.38529(6) 0.0268(2) Uani 1 1 d . . . . .
N2 N 0.48184(15) 0.17587(8) 0.44588(6) 0.0284(2) Uani 1 1 d . . . . .
C19 C 0.94016(16) 0.28205(8) 0.27676(7) 0.0230(2) Uani 1 1 d . . . . .
C14 C 0.86473(16) 0.22121(8) 0.32649(6) 0.0221(2) Uani 1 1 d . . . . .
C7 C 0.86210(16) 0.30016(9) 0.51345(6) 0.0233(2) Uani 1 1 d . . . . .
C12 C 0.94548(17) 0.23495(9) 0.55868(7) 0.0247(2) Uani 1 1 d . . . . .
C18 C 1.05225(18) 0.25753(9) 0.21842(7) 0.0283(3) Uani 1 1 d . . . . .
H18 H 1.097514 0.301204 0.18547 0.034 Uiso 1 1 calc R U . . .
C11 C 1.05563(19) 0.25443(10) 0.62024(7) 0.0301(3) Uani 1 1 d . . . . .
H11 H 1.107283 0.207826 0.649358 0.036 Uiso 1 1 calc R U . . .
C8 C 0.90165(18) 0.38765(9) 0.53489(7) 0.0270(3) Uani 1 1 d . . . . .
H8 H 0.850047 0.434759 0.506326 0.032 Uiso 1 1 calc R U . . .
C15 C 0.91545(17) 0.13268(9) 0.31417(7) 0.0266(3) Uani 1 1 d . . . . .
H15 H 0.869379 0.088369 0.346365 0.032 Uiso 1 1 calc R U . . .
C9 C 1.01246(19) 0.40972(10) 0.59576(8) 0.0325(3) Uani 1 1 d . . . . .
H9 H 1.035162 0.470357 0.607741 0.039 Uiso 1 1 calc R U . . .
C4 C 0.31037(18) 0.21657(11) 0.41444(8) 0.0347(3) Uani 1 1 d . . . . .
H4A H 0.201339 0.193451 0.440619 0.042 Uiso 1 1 calc R U . . .
H4B H 0.29702 0.20018 0.361847 0.042 Uiso 1 1 calc R U . . .
C10 C 1.0889(2) 0.34266(11) 0.63847(8) 0.0343(3) Uani 1 1 d . . . . .
H10 H 1.164057 0.356967 0.680207 0.041 Uiso 1 1 calc R U . . .
C2 C 0.4570(2) 0.34963(10) 0.30445(7) 0.0323(3) Uani 1 1 d . . . . .
H2A H 0.564747 0.375909 0.280607 0.048 Uiso 1 1 calc R U . . .
H2B H 0.345834 0.383691 0.291021 0.048 Uiso 1 1 calc R U . . .
H2C H 0.442002 0.287795 0.288204 0.048 Uiso 1 1 calc R U . . .
C3 C 0.31816(19) 0.31622(11) 0.42174(8) 0.0348(3) Uani 1 1 d . . . . .
H3A H 0.205671 0.342781 0.398929 0.042 Uiso 1 1 calc R U . . .
H3B H 0.321472 0.332722 0.474491 0.042 Uiso 1 1 calc R U . . .
C16 C 1.03014(19) 0.10574(10) 0.25713(8) 0.0330(3) Uani 1 1 d . . . . .
H16 H 1.061774 0.044746 0.251528 0.04 Uiso 1 1 calc R U . . .
C17 C 1.09668(19) 0.16844(11) 0.20922(8) 0.0348(3) Uani 1 1 d . . . . .
H17 H 1.173125 0.15073 0.169786 0.042 Uiso 1 1 calc R U . . .
C20 C 0.9385(2) 0.43489(10) 0.23634(8) 0.0372(3) Uani 1 1 d . . . . .
H20A H 0.885184 0.415563 0.189031 0.056 Uiso 1 1 calc R U . . .
H20B H 1.07292 0.440899 0.23209 0.056 Uiso 1 1 calc R U . . .
H20C H 0.885122 0.492437 0.250011 0.056 Uiso 1 1 calc R U . . .
C13 C 0.9596(2) 0.07818(11) 0.58565(9) 0.0404(3) Uani 1 1 d . . . . .
H13A H 0.917402 0.021048 0.565445 0.061 Uiso 1 1 calc R U . . .
H13B H 0.899221 0.089131 0.632681 0.061 Uiso 1 1 calc R U . . .
H13C H 1.094137 0.076491 0.593455 0.061 Uiso 1 1 calc R U . . .
C5 C 0.4671(2) 0.16984(12) 0.52648(8) 0.0390(3) Uani 1 1 d . . . . .
H5A H 0.581018 0.144024 0.54728 0.059 Uiso 1 1 calc R U . . .
H5B H 0.3616 0.131983 0.538855 0.059 Uiso 1 1 calc R U . . .
H5C H 0.448796 0.229513 0.546935 0.059 Uiso 1 1 calc R U . . .
C1 C 0.5162(2) 0.44469(10) 0.40756(10) 0.0430(4) Uani 1 1 d . . . . .
H1A H 0.537903 0.447401 0.460898 0.064 Uiso 1 1 calc R U . . .
H1B H 0.407075 0.480397 0.394394 0.064 Uiso 1 1 calc R U . . .
H1C H 0.624498 0.468247 0.38227 0.064 Uiso 1 1 calc R U . . .
C6 C 0.5052(2) 0.08607(11) 0.41600(10) 0.0452(4) Uani 1 1 d . . . . .
H6A H 0.51726 0.089436 0.362435 0.068 Uiso 1 1 calc R U . . .
H6B H 0.397163 0.049729 0.42796 0.068 Uiso 1 1 calc R U . . .
H6C H 0.616902 0.058959 0.437615 0.068 Uiso 1 1 calc R U . . .

loop_
    _atom_site_aniso_label
    _atom_site_aniso_U_11
    _atom_site_aniso_U_22
    _atom_site_aniso_U_33
    _atom_site_aniso_U_23
    _atom_site_aniso_U_13
    _atom_site_aniso_U_12
Fe1 0.01787(8) 0.02426(9) 0.01594(8) -0.00055(6) -0.00053(5) 0.00066(6)
O2 0.0380(5) 0.0250(5) 0.0306(5) 0.0018(4) 0.0045(4) -0.0004(4)
O1 0.0354(5) 0.0295(5) 0.0330(5) 0.0009(4) -0.0052(4) 0.0026(4)
N1 0.0241(5) 0.0305(6) 0.0256(5) -0.0030(4) -0.0038(4) 0.0052(4)
N2 0.0234(5) 0.0342(6) 0.0277(5) 0.0018(4) 0.0029(4) -0.0032(4)
C19 0.0198(5) 0.0280(7) 0.0211(5) -0.0024(4) -0.0026(4) -0.0004(4)
C14 0.0184(5) 0.0282(7) 0.0197(5) -0.0013(4) -0.0013(4) 0.0006(4)
C7 0.0183(5) 0.0330(7) 0.0187(5) 0.0002(4) 0.0009(4) -0.0010(4)
C12 0.0196(5) 0.0329(6) 0.0215(5) -0.0014(5) 0.0010(4) -0.0005(5)
C18 0.0242(6) 0.0388(8) 0.0220(6) -0.0009(5) 0.0027(4) -0.0046(5)
C11 0.0243(6) 0.0425(8) 0.0232(6) 0.0034(5) -0.0037(5) 0.0034(5)
C8 0.0249(6) 0.0327(7) 0.0233(6) 0.0021(5) -0.0007(4) -0.0036(5)
C15 0.0237(6) 0.0276(7) 0.0284(6) -0.0010(5) -0.0011(5) 0.0016(5)
C9 0.0304(7) 0.0363(8) 0.0308(7) -0.0048(5) -0.0027(5) -0.0087(5)
C4 0.0197(6) 0.0543(9) 0.0302(7) 0.0037(6) -0.0007(5) -0.0069(6)
C10 0.0279(7) 0.0489(9) 0.0259(6) -0.0048(6) -0.0076(5) -0.0048(6)
C2 0.0295(7) 0.0405(8) 0.0266(6) 0.0043(5) -0.0058(5) 0.0009(5)
C3 0.0224(6) 0.0536(9) 0.0287(7) 0.0018(6) 0.0020(5) 0.0107(6)
C16 0.0293(7) 0.0311(7) 0.0386(7) -0.0102(6) 0.0010(5) 0.0060(5)
C17 0.0261(6) 0.0491(9) 0.0293(7) -0.0122(6) 0.0060(5) 0.0022(6)
C20 0.0405(8) 0.0325(8) 0.0383(8) 0.0101(6) -0.0036(6) -0.0023(6)
C13 0.0336(7) 0.0367(8) 0.0509(9) 0.0128(7) -0.0025(6) -0.0001(6)
C5 0.0300(7) 0.0561(10) 0.0312(7) 0.0126(6) 0.0066(6) -0.0016(6)
C1 0.0434(9) 0.0333(8) 0.0517(9) -0.0118(7) -0.0122(7) 0.0121(6)
C6 0.0431(9) 0.0336(8) 0.0593(10) -0.0035(7) 0.0105(7) -0.0120(7)


#----------------------------------------------------------------------------#
#                   MOLECULAR GEOMETRY                                       #
#----------------------------------------------------------------------------#

_geom_special_details
;
 All esds (except the esd in the dihedral angle between two l.s. planes)
 are estimated using the full covariance matrix.  The cell esds are taken
 into account individually in the estimation of esds in distances, angles
 and torsion angles; correlations between esds in cell parameters are only
 used when they are defined by crystal symmetry.  An approximate (isotropic)
 treatment of cell esds is used for estimating esds involving l.s. planes.
;
loop_
    _geom_bond_atom_site_label_1
    _geom_bond_atom_site_label_2
    _geom_bond_distance
    _geom_bond_site_symmetry_2
    _geom_bond_publ_flag
Fe1 N1 2.2171(11) . ?
Fe1 N2 2.2312(11) . ?
Fe1 C14 2.0799(12) . ?
Fe1 C7 2.0811(12) . ?
O2 C19 1.3954(16) . ?
O2 C20 1.4160(16) . ?
O1 C12 1.4005(16) . ?
O1 C13 1.4128(17) . ?
N1 C2 1.4797(16) . ?
N1 C3 1.4856(18) . ?
N1 C1 1.4680(19) . ?
N2 C4 1.4870(18) . ?
N2 C5 1.4732(17) . ?
N2 C6 1.465(2) . ?
C19 C14 1.4018(17) . ?
C19 C18 1.3943(17) . ?
C14 C15 1.3983(18) . ?
C7 C12 1.4074(18) . ?
C7 C8 1.3986(19) . ?
C12 C11 1.3930(18) . ?
C18 H18 0.95 . ?
C18 C17 1.387(2) . ?
C11 H11 0.95 . ?
C11 C10 1.386(2) . ?
C8 H8 0.95 . ?
C8 C9 1.3944(18) . ?
C15 H15 0.95 . ?
C15 C16 1.3977(18) . ?
C9 H9 0.95 . ?
C9 C10 1.381(2) . ?
C4 H4A 0.99 . ?
C4 H4B 0.99 . ?
C4 C3 1.504(2) . ?
C10 H10 0.95 . ?
C2 H2A 0.98 . ?
C2 H2B 0.98 . ?
C2 H2C 0.98 . ?
C3 H3A 0.99 . ?
C3 H3B 0.99 . ?
C16 H16 0.95 . ?
C16 C17 1.375(2) . ?
C17 H17 0.95 . ?
C20 H20A 0.98 . ?
C20 H20B 0.98 . ?
C20 H20C 0.98 . ?
C13 H13A 0.98 . ?
C13 H13B 0.98 . ?
C13 H13C 0.98 . ?
C5 H5A 0.98 . ?
C5 H5B 0.98 . ?
C5 H5C 0.98 . ?
C1 H1A 0.98 . ?
C1 H1B 0.98 . ?
C1 H1C 0.98 . ?
C6 H6A 0.98 . ?
C6 H6B 0.98 . ?
C6 H6C 0.98 . ?

loop_
    _geom_angle_atom_site_label_1
    _geom_angle_atom_site_label_2
    _geom_angle_atom_site_label_3
    _geom_angle
    _geom_angle_site_symmetry_1
    _geom_angle_site_symmetry_3
    _geom_angle_publ_flag
N1 Fe1 N2 80.15(4) . . ?
C14 Fe1 N1 111.46(4) . . ?
C14 Fe1 N2 113.64(5) . . ?
C14 Fe1 C7 119.74(5) . . ?
C7 Fe1 N1 115.60(5) . . ?
C7 Fe1 N2 109.62(4) . . ?
C19 O2 C20 118.03(11) . . ?
C12 O1 C13 117.65(11) . . ?
C2 N1 Fe1 109.95(8) . . ?
C2 N1 C3 109.62(11) . . ?
C3 N1 Fe1 106.73(8) . . ?
C1 N1 Fe1 112.32(8) . . ?
C1 N1 C2 108.25(12) . . ?
C1 N1 C3 109.95(12) . . ?
C4 N2 Fe1 107.84(8) . . ?
C5 N2 Fe1 109.47(9) . . ?
C5 N2 C4 109.48(11) . . ?
C6 N2 Fe1 111.53(9) . . ?
C6 N2 C4 109.68(12) . . ?
C6 N2 C5 108.83(13) . . ?
O2 C19 C14 114.57(10) . . ?
C18 C19 O2 121.71(11) . . ?
C18 C19 C14 123.71(12) . . ?
C19 C14 Fe1 121.34(9) . . ?
C15 C14 Fe1 123.95(9) . . ?
C15 C14 C19 114.27(11) . . ?
C12 C7 Fe1 120.52(9) . . ?
C8 C7 Fe1 125.08(9) . . ?
C8 C7 C12 114.06(11) . . ?
O1 C12 C7 114.53(11) . . ?
C11 C12 O1 121.67(12) . . ?
C11 C12 C7 123.77(13) . . ?
C19 C18 H18 120.5 . . ?
C17 C18 C19 119.03(12) . . ?
C17 C18 H18 120.5 . . ?
C12 C11 H11 120.4 . . ?
C10 C11 C12 119.15(13) . . ?
C10 C11 H11 120.4 . . ?
C7 C8 H8 118.1 . . ?
C9 C8 C7 123.79(13) . . ?
C9 C8 H8 118.1 . . ?
C14 C15 H15 118.2 . . ?
C16 C15 C14 123.66(13) . . ?
C16 C15 H15 118.2 . . ?
C8 C9 H9 120.3 . . ?
C10 C9 C8 119.42(13) . . ?
C10 C9 H9 120.3 . . ?
N2 C4 H4A 109.6 . . ?
N2 C4 H4B 109.6 . . ?
N2 C4 C3 110.22(11) . . ?
H4A C4 H4B 108.1 . . ?
C3 C4 H4A 109.6 . . ?
C3 C4 H4B 109.6 . . ?
C11 C10 H10 120.1 . . ?
C9 C10 C11 119.79(12) . . ?
C9 C10 H10 120.1 . . ?
N1 C2 H2A 109.5 . . ?
N1 C2 H2B 109.5 . . ?
N1 C2 H2C 109.5 . . ?
H2A C2 H2B 109.5 . . ?
H2A C2 H2C 109.5 . . ?
H2B C2 H2C 109.5 . . ?
N1 C3 C4 110.42(11) . . ?
N1 C3 H3A 109.6 . . ?
N1 C3 H3B 109.6 . . ?
C4 C3 H3A 109.6 . . ?
C4 C3 H3B 109.6 . . ?
H3A C3 H3B 108.1 . . ?
C15 C16 H16 120.4 . . ?
C17 C16 C15 119.30(13) . . ?
C17 C16 H16 120.4 . . ?
C18 C17 H17 120 . . ?
C16 C17 C18 120.03(12) . . ?
C16 C17 H17 120 . . ?
O2 C20 H20A 109.5 . . ?
O2 C20 H20B 109.5 . . ?
O2 C20 H20C 109.5 . . ?
H20A C20 H20B 109.5 . . ?
H20A C20 H20C 109.5 . . ?
H20B C20 H20C 109.5 . . ?
O1 C13 H13A 109.5 . . ?
O1 C13 H13B 109.5 . . ?
O1 C13 H13C 109.5 . . ?
H13A C13 H13B 109.5 . . ?
H13A C13 H13C 109.5 . . ?
H13B C13 H13C 109.5 . . ?
N2 C5 H5A 109.5 . . ?
N2 C5 H5B 109.5 . . ?
N2 C5 H5C 109.5 . . ?
H5A C5 H5B 109.5 . . ?
H5A C5 H5C 109.5 . . ?
H5B C5 H5C 109.5 . . ?
N1 C1 H1A 109.5 . . ?
N1 C1 H1B 109.5 . . ?
N1 C1 H1C 109.5 . . ?
H1A C1 H1B 109.5 . . ?
H1A C1 H1C 109.5 . . ?
H1B C1 H1C 109.5 . . ?
N2 C6 H6A 109.5 . . ?
N2 C6 H6B 109.5 . . ?
N2 C6 H6C 109.5 . . ?
H6A C6 H6B 109.5 . . ?
H6A C6 H6C 109.5 . . ?
H6B C6 H6C 109.5 . . ?

loop_
    _geom_torsion_atom_site_label_1
    _geom_torsion_atom_site_label_2
    _geom_torsion_atom_site_label_3
    _geom_torsion_atom_site_label_4
    _geom_torsion
    _geom_torsion_site_symmetry_1
    _geom_torsion_site_symmetry_2
    _geom_torsion_site_symmetry_3
    _geom_torsion_site_symmetry_4
    _geom_torsion_publ_flag
Fe1 N1 C3 C4 -44.26(12) . . . . ?
Fe1 N2 C4 C3 -38.04(12) . . . . ?
Fe1 C14 C15 C16 -172.84(10) . . . . ?
Fe1 C7 C12 O1 -3.52(14) . . . . ?
Fe1 C7 C12 C11 174.68(10) . . . . ?
Fe1 C7 C8 C9 -173.78(10) . . . . ?
O2 C19 C14 Fe1 -4.17(14) . . . . ?
O2 C19 C14 C15 -176.74(11) . . . . ?
O2 C19 C18 C17 176.75(12) . . . . ?
O1 C12 C11 C10 177.17(12) . . . . ?
N2 C4 C3 N1 57.04(14) . . . . ?
C19 C14 C15 C16 -0.49(18) . . . . ?
C19 C18 C17 C16 0.1(2) . . . . ?
C14 C19 C18 C17 -1.58(19) . . . . ?
C14 C15 C16 C17 -0.8(2) . . . . ?
C7 C12 C11 C10 -0.9(2) . . . . ?
C7 C8 C9 C10 -0.2(2) . . . . ?
C12 C7 C8 C9 -0.42(18) . . . . ?
C12 C11 C10 C9 0.2(2) . . . . ?
C18 C19 C14 Fe1 174.27(9) . . . . ?
C18 C19 C14 C15 1.70(18) . . . . ?
C8 C7 C12 O1 -177.21(11) . . . . ?
C8 C7 C12 C11 0.98(18) . . . . ?
C8 C9 C10 C11 0.3(2) . . . . ?
C15 C16 C17 C18 1.0(2) . . . . ?
C2 N1 C3 C4 74.78(14) . . . . ?
C20 O2 C19 C14 -168.25(11) . . . . ?
C20 O2 C19 C18 13.28(18) . . . . ?
C13 O1 C12 C7 -167.29(12) . . . . ?
C13 O1 C12 C11 14.47(18) . . . . ?
C5 N2 C4 C3 80.98(14) . . . . ?
C1 N1 C3 C4 -166.33(11) . . . . ?
C6 N2 C4 C3 -159.68(12) . . . . ?


#----------------------------------------------------------------------------#
#                   VALIDATION REPLY FORM                                    #
#----------------------------------------------------------------------------#


#----------------------------------------------------------------------------#
#                   SHELX RES FILE                                           #
#----------------------------------------------------------------------------#

_shelx_res_file
;
TITL 23eh308_atn3019-3_a.res in P2(1)/n
    23eh308_atn3019-3.res
    created by SHELXL-2018/3 at 12:18:43 on 19-Oct-2023
REM Old TITL 23EH308_ATN3019-3_G1 in P2(1)/n
REM SHELXT solution in P2(1)/n: R1 0.085, Rweak 0.005, Alpha 0.021
REM <I/s> 0.524 for 167 systematic absences, Orientation as input
REM Formula found by SHELXT: C20 N2 O2 Fe
CELL 0.71073 7.224885 15.019453 18.171798 90 90.9642 90
ZERR 4 0.000118 0.000258 0.000291 0 0.0014 0
LATT 1
SYMM 0.5-X,0.5+Y,0.5-Z
SFAC C H Fe N O
UNIT 80 120 4 8 8

L.S. 4 0 0
PLAN  11
SIZE 0.046 0.067 0.371
TEMP -100
CONF
BOND
list 4
fmap 2 53
MORE -1
BOND $H
ACTA
OMIT -2 2 4
REM <olex2.extras>
REM <HklSrc "%.\\23EH308_ATN3019-3.hkl">
REM </olex2.extras>

WGHT    0.035900    0.687600
FVAR       0.39344
FE1   3    0.719049    0.263930    0.417704    11.00000    0.01787    0.02426 =
         0.01594   -0.00055   -0.00053    0.00066
O2    5    0.898209    0.370997    0.291092    11.00000    0.03796    0.02502 =
         0.03057    0.00178    0.00449   -0.00043
O1    5    0.913719    0.147165    0.535751    11.00000    0.03536    0.02951 =
         0.03301    0.00094   -0.00522    0.00263
N1    4    0.485083    0.351871    0.385286    11.00000    0.02406    0.03053 =
         0.02563   -0.00299   -0.00376    0.00518
N2    4    0.481841    0.175870    0.445878    11.00000    0.02336    0.03425 =
         0.02771    0.00178    0.00287   -0.00323
C19   1    0.940162    0.282051    0.276761    11.00000    0.01984    0.02801 =
         0.02106   -0.00244   -0.00263   -0.00038
C14   1    0.864732    0.221210    0.326485    11.00000    0.01844    0.02819 =
         0.01974   -0.00133   -0.00126    0.00062
C7    1    0.862101    0.300164    0.513451    11.00000    0.01829    0.03299 =
         0.01872    0.00020    0.00087   -0.00104
C12   1    0.945475    0.234952    0.558676    11.00000    0.01964    0.03292 =
         0.02153   -0.00140    0.00096   -0.00055
C18   1    1.052247    0.257527    0.218425    11.00000    0.02423    0.03876 =
         0.02197   -0.00093    0.00267   -0.00462
AFIX  43
H18   2    1.097514    0.301204    0.185470    11.00000   -1.20000
AFIX   0
C11   1    1.055627    0.254426    0.620238    11.00000    0.02426    0.04252 =
         0.02325    0.00338   -0.00368    0.00345
AFIX  43
H11   2    1.107283    0.207826    0.649358    11.00000   -1.20000
AFIX   0
C8    1    0.901654    0.387650    0.534887    11.00000    0.02490    0.03272 =
         0.02331    0.00210   -0.00071   -0.00356
AFIX  43
H8    2    0.850047    0.434759    0.506326    11.00000   -1.20000
AFIX   0
C15   1    0.915446    0.132677    0.314169    11.00000    0.02371    0.02758 =
         0.02842   -0.00103   -0.00113    0.00161
AFIX  43
H15   2    0.869379    0.088369    0.346365    11.00000   -1.20000
AFIX   0
C9    1    1.012456    0.409723    0.595756    11.00000    0.03041    0.03626 =
         0.03080   -0.00481   -0.00273   -0.00874
AFIX  43
H9    2    1.035162    0.470357    0.607741    11.00000   -1.20000
AFIX   0
C4    1    0.310370    0.216573    0.414437    11.00000    0.01968    0.05429 =
         0.03018    0.00367   -0.00072   -0.00694
AFIX  23
H4A   2    0.201339    0.193451    0.440619    11.00000   -1.20000
H4B   2    0.297020    0.200180    0.361847    11.00000   -1.20000
AFIX   0
C10   1    1.088901    0.342662    0.638466    11.00000    0.02789    0.04886 =
         0.02590   -0.00480   -0.00756   -0.00482
AFIX  43
H10   2    1.164057    0.356967    0.680207    11.00000   -1.20000
AFIX   0
C2    1    0.457050    0.349627    0.304455    11.00000    0.02950    0.04052 =
         0.02664    0.00425   -0.00579    0.00094
AFIX 137
H2A   2    0.564747    0.375909    0.280607    11.00000   -1.50000
H2B   2    0.345834    0.383691    0.291021    11.00000   -1.50000
H2C   2    0.442002    0.287795    0.288204    11.00000   -1.50000
AFIX   0
C3    1    0.318156    0.316221    0.421740    11.00000    0.02237    0.05356 =
         0.02866    0.00181    0.00204    0.01071
AFIX  23
H3A   2    0.205671    0.342781    0.398929    11.00000   -1.20000
H3B   2    0.321472    0.332722    0.474491    11.00000   -1.20000
AFIX   0
C16   1    1.030138    0.105736    0.257129    11.00000    0.02932    0.03113 =
         0.03864   -0.01019    0.00096    0.00596
AFIX  43
H16   2    1.061774    0.044746    0.251528    11.00000   -1.20000
AFIX   0
C17   1    1.096680    0.168437    0.209216    11.00000    0.02612    0.04912 =
         0.02931   -0.01218    0.00601    0.00220
AFIX  43
H17   2    1.173125    0.150730    0.169786    11.00000   -1.20000
AFIX   0
C20   1    0.938457    0.434893    0.236341    11.00000    0.04050    0.03248 =
         0.03834    0.01012   -0.00359   -0.00227
AFIX 137
H20A  2    0.885184    0.415563    0.189031    11.00000   -1.50000
H20B  2    1.072920    0.440899    0.232090    11.00000   -1.50000
H20C  2    0.885122    0.492437    0.250011    11.00000   -1.50000
AFIX   0
C13   1    0.959636    0.078175    0.585655    11.00000    0.03360    0.03666 =
         0.05091    0.01284   -0.00245   -0.00013
AFIX 137
H13A  2    0.917402    0.021048    0.565445    11.00000   -1.50000
H13B  2    0.899221    0.089131    0.632681    11.00000   -1.50000
H13C  2    1.094137    0.076491    0.593455    11.00000   -1.50000
AFIX   0
C5    1    0.467078    0.169843    0.526483    11.00000    0.03004    0.05608 =
         0.03122    0.01261    0.00661   -0.00157
AFIX 137
H5A   2    0.581018    0.144024    0.547280    11.00000   -1.50000
H5B   2    0.361600    0.131983    0.538855    11.00000   -1.50000
H5C   2    0.448796    0.229513    0.546935    11.00000   -1.50000
AFIX   0
C1    1    0.516228    0.444693    0.407563    11.00000    0.04339    0.03331 =
         0.05174   -0.01178   -0.01223    0.01206
AFIX 137
H1A   2    0.537903    0.447401    0.460898    11.00000   -1.50000
H1B   2    0.407075    0.480397    0.394394    11.00000   -1.50000
H1C   2    0.624498    0.468247    0.382270    11.00000   -1.50000
AFIX   0
C6    1    0.505226    0.086069    0.416000    11.00000    0.04310    0.03361 =
         0.05927   -0.00350    0.01045   -0.01204
AFIX 137
H6A   2    0.517260    0.089436    0.362435    11.00000   -1.50000
H6B   2    0.397163    0.049729    0.427960    11.00000   -1.50000
H6C   2    0.616902    0.058959    0.437615    11.00000   -1.50000
AFIX   0
HKLF 4


REM  23eh308_atn3019-3_a.res in P2(1)/n
REM wR2 = 0.0773, GooF = S = 1.038, Restrained GooF = 1.038 for all data
REM R1 = 0.0314 for 5038 Fo > 4sig(Fo) and 0.0417 for all 6021 data
REM 232 parameters refined using 0 restraints

END

WGHT      0.0359      0.6881

REM Highest difference peak  0.397,  deepest hole -0.162,  1-sigma level  0.055
Q1    1   0.8784  0.2653  0.5389  11.00000  0.05    0.40
Q2    1   0.9795  0.2625  0.2408  11.00000  0.05    0.39
Q3    1   0.9067  0.2458  0.2945  11.00000  0.05    0.38
Q4    1   0.7140  0.3197  0.4039  11.00000  0.05    0.37
Q5    1   0.9827  0.2367  0.5955  11.00000  0.05    0.36
Q6    1   0.7086  0.2177  0.4377  11.00000  0.05    0.36
Q7    1   0.8943  0.1789  0.3167  11.00000  0.05    0.36
Q8    1   0.3334  0.2637  0.4222  11.00000  0.05    0.35
Q9    1   0.8694  0.3424  0.5311  11.00000  0.05    0.35
Q10   1   0.9659  0.1223  0.2829  11.00000  0.05    0.35
Q11   1   1.0377  0.3000  0.6329  11.00000  0.05    0.33
;
_shelx_res_checksum                75641

#----------------------------------------------------------------------------#
#                   SHELX HKL FILE                                           #
#----------------------------------------------------------------------------#

_shelx_hkl_file
;
   0   0  -2  710.90   15.02
   0   0   2  725.33   15.02
   0   0  -2  718.79   15.02
   0   0   2  710.55   15.02
   0   0   2  718.13   15.05
   0   0  -2  714.95   15.02
   0   0  -3    0.55    0.56
   0   0   3    0.23    0.61
   0   0  -3    0.74    0.57
   0   0   3    1.35    0.55
   0   0  -3    0.26    0.52
   0   0   3    0.62    0.53
   0   0  -3    0.15    0.62
   0   0   3    0.22    0.67
   0   0   3   -0.04    0.59
   0   0  -4   39.10    1.41
   0   0   4   41.90    1.39
   0   0  -4   42.99    1.39
   0   0   4   39.61    1.40
   0   0  -4   42.12    1.39
   0   0   4   40.72    1.41
   0   0   4   41.44    1.50
   0   0  -4   40.84    1.41
   0   0   4   43.23    1.47
   0   0  -5    0.33    0.69
   0   0  -5    0.74    0.66
   0   0   5    0.07    0.76
   0   0   5    0.18    0.72
   0   0  -5   -0.36    0.73
   0   0   5    0.20    0.81
   0   0  -5   -0.18    0.73
   0   0   6 4853.62  101.15
   0   0  -6 4838.19  101.16
   0   0  -6 4926.10  101.14
   0   0   6 4896.96  101.24
   0   0  -6 4813.65  101.15
   0   0  -7    0.82    0.96
   0   0  -7    0.88    0.92
   0   0   7    1.07    0.94
   0   0   7    0.94    0.81
   0   0  -7    2.49    0.91
   0   0   7    0.17    0.98
   0   0  -8  909.46   19.33
   0   0   8  887.54   19.30
   0   0   8  885.94   19.32
   0   0  -8  896.37   19.35
   0   0   8  884.59   19.31
   0   0  -8  892.17   19.34
   0   0   8  885.49   19.34
   0   0  -8  888.36   19.35
   0   0   8  893.05   19.43
   0   0  -9    0.75    1.11
   0   0   9   -0.72    1.15
   0   0  -9    1.31    1.04
   0   0   9    1.08    0.99
   0   0   9   -0.32    1.08
   0   0  -9   -0.53    0.99
   0   0   9   -0.32    0.99
   0   0  -9    0.82    0.97
   0   0   9    1.76    1.17
   0   0  10  519.40   11.94
   0   0 -10  509.26   11.97
   0   0  10  526.07   12.10
   0   0  10  521.58   11.94
   0   0 -10  518.53   11.99
   0   0  10  520.11   11.93
   0   0 -10  524.42   11.95
   0   0 -10  541.41   11.27
   0   0 -10  525.50   12.05
   0   0  10  518.47   11.16
   0   0  11   -0.09    1.28
   0   0 -11   -0.68    1.26
   0   0  11    0.08    1.09
   0   0  11    0.93    1.08
   0   0 -11    0.59    0.63
   0   0  11    0.38    0.56
   0   0 -11   -0.42    1.08
   0   0 -11    0.49    1.22
   0   0  11   -0.56    1.06
   0   0 -11    0.31    1.10
   0   0 -12  145.88    4.47
   0   0 -12  146.37    4.39
   0   0  12  145.44    4.35
   0   0  12  148.35    4.49
   0   0  12  140.87    3.27
   0   0  12  142.26    4.31
   0   0 -12  145.68    4.42
   0   0 -12  151.09    4.37
   0   0  12  148.28    4.36
   0   0 -12  147.89    3.53
   0   0 -13    1.13    1.41
   0   0  13   -0.83    1.37
   0   0  13    0.51    1.47
   0   0 -13    0.39    1.35
   0   0  13    2.71    1.18
   0   0 -13    0.20    1.19
   0   0 -13   -0.51    0.74
   0   0  13   -0.88    1.09
   0   0 -13    0.37    1.16
   0   0 -14   76.82    3.22
   0   0  14   87.18    3.26
   0   0  14   83.62    3.38
   0   0  14   83.23    4.01
   0   0  14   81.38    3.16
   0   0 -14   82.07    2.35
   0   0 -14   79.04    3.35
   0   0 -14   85.50    3.27
   0   0 -14   81.92    3.43
   0   0  14   87.97    3.24
   0   0  15    0.54    1.66
   0   0  15    1.50    2.12
   0   0 -15    1.08    1.57
   0   0  15   -0.69    1.34
   0   0 -15   -0.20    0.87
   0   0  15   -0.12    1.70
   0   0 -15    0.61    1.71
   0   0 -15    0.57    1.66
   0   0 -15    0.74    1.30
   0   0 -16  146.45    3.75
   0   0  16  147.50    4.98
   0   0  16  146.64    5.85
   0   0 -16  149.86    5.02
   0   0  16  146.71    4.83
   0   0  17    2.59    1.65
   0   0  17   -0.22    2.44
   0   0 -17    1.98    1.08
   0   0 -17    1.62    1.68
   0   0  17   -2.11    2.08
   0   0 -18  265.40    6.35
   0   0  18  285.05    9.13
   0   0  18  283.82    7.86
   0   0 -18  262.88    7.95
   0   0  19    0.51    2.65
   0   0  19   -2.55    1.90
   0   0 -19    3.78    2.05
   0   0  20  107.14    5.68
   0   0  20  101.85    4.53
   0   0 -20  104.20    4.68
   0   0 -21    1.19    2.27
   0   0  21   -3.77    3.15
   0   0 -22   25.76    3.11
   0   0  22   27.76    4.19
   0   0 -23    1.80    2.69
   0   0  23   -1.64    3.67
   0   0  24  103.79    6.84
   0   0 -24  100.51    5.31
   0   0  25    1.46    4.14
   0   0 -25    4.38    3.09
   0   1   2 2060.20   42.95
   0  -1  -2 2066.80   42.94
   0   1  -2 2023.65   42.76
   0   1   2 2124.44   42.76
   0  -1  -2 2063.81   42.76
   0  -1   2 2032.03   42.76
   0   1   2 2046.92   42.75
   0  -1   2 2049.07   42.75
   0  -1  -2 2092.79   42.76
   0   1  -2 2026.24   42.75
   0   1  -2 2028.99   42.82
   0  -1   2 2094.13   42.81
   0  -1  -2 2040.46   42.86
   0   1   2 2091.71   42.86
   0  -1  -2 2054.45   42.76
   0   1   2 2113.71   42.76
   0   1  -2 2025.37   42.76
   0  -1   2 2049.98   42.76
   0   1   3  255.87    5.98
   0   1   3  269.34    5.56
   0  -1  -3  261.69    5.61
   0   1   3  270.33    5.75
   0   1  -3  253.41    5.74
   0  -1   3  258.43    5.74
   0  -1  -3  259.64    5.75
   0   1  -3  256.55    5.74
   0   1   3  271.47    5.75
   0  -1  -3  260.65    5.75
   0  -1   3  265.90    5.74
   0   1  -3  257.58    5.73
   0   1   3  255.70    5.72
   0  -1  -3  269.79    5.74
   0  -1   3  249.97    5.72
   0  -1   3  256.90    5.78
   0  -1  -3  258.58    5.72
   0   1  -3  260.97    5.80
   0  -1  -3  256.61    5.98
   0  -1  -3  250.23    5.86
   0   1   3  260.42    5.84
   0   1   4  170.47    4.32
   0   1   4  175.87    4.13
   0   1  -4  170.51    4.00
   0  -1   4  163.78    3.99
   0  -1  -4  179.83    4.02
   0   1   4  164.34    3.98
   0  -1  -4  164.78    4.14
   0  -1  -4  166.93    4.02
   0  -1   4  167.98    4.02
   0   1  -4  170.71    4.03
   0   1   4  174.27    4.03
   0  -1   4  174.41    4.07
   0  -1  -4  175.02    3.99
   0   1  -4  172.50    4.07
   0   1   4  174.63    4.01
   0  -1   4  174.31    4.01
   0  -1  -4  173.29    4.03
   0   1  -4  165.79    4.01
   0   1   4  171.47    3.74
   0   1   5   11.75    0.89
   0  -1   5    9.89    0.83
   0   1  -5   11.97    0.98
   0  -1  -5   12.34    0.91
   0  -1  -5    9.71    1.17
   0   1   5    9.98    0.94
   0  -1  -5   11.18    0.96
   0   1  -5    9.60    0.94
   0  -1  -5   10.61    0.92
   0   1  -5    9.75    0.90
   0   1   5   10.97    0.91
   0  -1  -5   10.33    0.86
   0  -1   5   10.27    0.91
   0   1  -5   10.15    0.85
   0   1   5   12.16    0.61
   0  -1  -6    2.42    0.77
   0   1   6    1.82    0.84
   0  -1   6    2.02    0.82
   0   1   6    2.66    0.51
   0   1   6    1.70    0.90
   0   1  -6    2.15    0.89
   0   1  -6    2.49    0.82
   0  -1  -6    2.22    0.80
   0  -1  -6    1.67    0.85
   0   1  -6    1.13    0.85
   0  -1  -7    2.35    0.92
   0   1  -7    2.02    0.92
   0   1   7    2.44    1.46
   0  -1  -7    2.88    0.87
   0   1  -7    1.54    0.89
   0   1   7    2.23    0.98
   0  -1   7    1.45    0.93
   0   1   7    1.68    0.53
   0  -1  -7    1.04    0.92
   0  -1   7    1.99    1.02
   0  -1   7    2.25    0.96
   0   1   7    1.77    0.89
   0   1  -7    1.72    1.06
   0  -1   7    1.54    1.09
   0   1   7    2.19    1.06
   0  -1   8 2613.61   55.18
   0   1   8 2663.33   55.19
   0   1   8 2627.44   55.36
   0   1   8 2640.94   55.74
   0  -1   8 2629.19   55.16
   0   1   8 2633.59   55.18
   0   1  -8 2605.82   55.17
   0  -1  -8 2667.79   55.20
   0   1   8 2639.42   54.55
   0   1  -8 2599.13   55.20
   0  -1  -8 2617.05   55.22
   0   1  -8 2582.39   55.19
   0  -1   8 2616.92   55.17
   0  -1  -8 2653.82   55.23
   0   1   8 2667.40   55.20
   0  -1   8 2629.53   55.25
   0  -1  -8 2600.48   55.19
   0   1  -8 2617.90   55.31
   0  -1   8 2627.80   55.29
   0   1  -9  337.25    8.22
   0  -1  -9  342.29    8.15
   0  -1   9  346.67    8.21
   0   1   9  333.18    8.10
   0   1  -9  343.47    8.14
   0  -1  -9  347.77    8.16
   0  -1   9  342.83    8.11
   0  -1  -9  338.10    8.11
   0   1  -9  334.93    8.09
   0   1   9  338.68    8.10
   0  -1   9  337.29    8.09
   0   1   9  332.18    8.27
   0   1   9  341.41    8.73
   0   1   9  335.90    8.08
   0  -1   9  332.53    8.06
   0   1  -9  372.51    7.40
   0  -1  -9  339.87    8.14
   0   1  -9  329.79    8.11
   0   1   9  340.87    7.37
   0  -1   9  342.25    8.23
   0  -1 -10 2224.24   47.20
   0   1 -10 2202.18   47.31
   0  -1  10 2227.90   47.27
   0   1 -10 2131.94   47.17
   0   1  10 2204.14   47.17
   0  -1  10 2166.98   47.15
   0  -1 -10 2217.97   47.21
   0  -1 -10 2244.97   47.15
   0   1 -10 2218.54   47.14
   0  -1 -10 2211.97   47.21
   0   1 -10 2192.06   47.19
   0  -1  10 2211.74   47.14
   0   1  10 2228.06   47.15
   0   1  10 2247.57   47.35
   0   1  10 2209.02   47.86
   0   1  10 2196.63   46.27
   0   1 -10 2331.29   46.35
   0  -1 -10 2296.09   46.61
   0  -1  10 2236.13   47.27
   0  -1  10 2180.64   47.13
   0   1  10 2209.57   47.15
   0   1 -11   26.67    1.78
   0   1  11   26.83    1.72
   0  -1  11   27.65    1.76
   0  -1 -11   28.45    1.84
   0  -1 -11   27.08    1.69
   0   1 -11   25.27    1.66
   0  -1 -11   28.61    1.83
   0  -1  11   32.05    1.90
   0   1 -11   30.66    1.94
   0  -1 -11   32.92    1.80
   0   1 -11   32.26    1.77
   0   1  11   28.31    0.88
   0   1  11   28.25    1.77
   0  -1  11   29.50    1.79
   0   1  11   26.08    1.84
   0   1  11   28.30    2.33
   0  -1 -11   29.87    1.27
   0  -1  11   27.52    1.90
   0   1  11   28.07    1.71
   0  -1  11   26.02    1.66
   0   1 -11   28.78    1.01
   0  -1  12   10.72    1.51
   0   1 -12    8.79    1.52
   0  -1 -12    7.84    1.43
   0   1 -12    8.49    1.29
   0  -1 -12    8.55    1.37
   0   1  12    6.17    1.36
   0  -1  12    6.82    1.34
   0   1  12    9.10    1.93
   0   1 -12    7.88    0.69
   0  -1 -12    8.21    0.93
   0   1 -12    8.69    1.46
   0  -1 -12    9.38    1.45
   0   1  12    7.82    1.21
   0  -1  12    6.65    1.19
   0  -1  12    8.93    0.59
   0   1  12    7.16    0.45
   0   1  12    5.09    1.49
   0  -1  12    7.98    1.57
   0   1  12    5.92    1.19
   0  -1 -12    9.06    1.38
   0  -1  12    7.89    1.24
   0   1 -12    7.82    1.32
   0  -1 -13   18.62    1.12
   0   1  13   15.23    1.57
   0  -1  13   14.99    1.56
   0  -1  13   15.20    0.67
   0  -1 -13   15.28    1.61
   0   1 -13   14.67    1.57
   0   1 -13   14.20    1.78
   0  -1 -13   15.15    1.74
   0  -1  13   18.63    1.67
   0   1  13   15.67    1.67
   0   1  13   16.56    2.32
   0   1 -13   15.39    1.73
   0  -1 -13   14.82    1.76
   0   1  13   15.40    1.82
   0  -1  13   15.00    1.74
   0   1 -13   14.47    0.87
   0   1  13   17.76    1.56
   0  -1  13   14.82    1.51
   0   1 -13   12.40    1.63
   0  -1 -13   15.44    1.69
   0   1  14  210.69    5.91
   0  -1  14  216.50    5.97
   0  -1 -14  226.80    5.98
   0   1 -14  220.32    5.95
   0  -1 -14  215.77    6.08
   0   1 -14  221.55    6.20
   0  -1  14  195.19    4.65
   0  -1 -14  215.13    6.08
   0   1 -14  215.69    6.05
   0  -1 -14  202.77    5.97
   0   1 -14  213.43    6.02
   0  -1  14  212.24    5.92
   0   1  14  213.26    5.95
   0  -1  14  203.65    4.52
   0   1 -14  210.83    4.81
   0  -1 -14  220.26    5.10
   0  -1  14  219.39    5.97
   0   1  14  225.57    6.00
   0   1  14  219.24    6.14
   0   1  14  201.63    6.74
   0  -1  14  216.63    6.07
   0  -1 -15   15.50    1.98
   0   1 -15   15.30    1.96
   0   1 -15   15.70    1.02
   0  -1 -15   17.48    1.22
   0   1 -15   13.18    1.77
   0  -1 -15   16.07    1.83
   0   1  15   14.05    2.51
   0  -1 -15   14.89    1.83
   0   1 -15   11.84    1.70
   0   1 -15   17.93    2.15
   0  -1 -15   13.94    2.01
   0  -1  15   10.40    1.85
   0   1  15   12.37    1.87
   0  -1  15   14.66    1.68
   0   1  15   15.86    1.69
   0  -1  15   17.41    2.03
   0   1  15   15.82    2.03
   0   1 -16  157.15    3.85
   0  -1 -16  163.63    4.15
   0   1  16  150.87    5.04
   0  -1  16  155.39    5.09
   0   1  16  165.07    6.22
   0   1  16  160.34    5.26
   0  -1  16  166.68    5.25
   0  -1 -16  153.37    5.21
   0   1 -16  156.12    5.23
   0  -1 -17   42.00    1.85
   0   1 -17   36.97    1.53
   0  -1 -17   38.09    2.61
   0   1 -17   41.44    2.71
   0   1  17   36.34    2.61
   0  -1  17   37.75    2.59
   0  -1  17   42.07    2.78
   0   1  17   39.23    3.45
   0   1  17   41.33    2.82
   0  -1 -18   15.10    1.44
   0  -1  18   12.43    3.01
   0   1  18   10.81    2.97
   0   1  18   12.98    1.98
   0  -1  18   14.57    1.96
   0   1 -18   11.58    2.11
   0  -1 -18   17.05    2.23
   0  -1  18   15.52    2.40
   0   1  19   14.95    3.27
   0  -1  19   25.90    3.58
   0  -1 -19   22.88    2.49
   0   1 -19   19.20    2.41
   0  -1  19   21.32    2.41
   0   1  19   19.44    2.36
   0  -1  20   96.39    5.58
   0  -1 -20  119.38    4.96
   0   1 -20  114.20    4.81
   0   1  20  103.47    5.68
   0  -1  21    6.31    3.18
   0   1  21    6.78    3.19
   0   1 -21    3.57    2.29
   0  -1 -21    3.39    2.30
   0  -1  22  102.97    6.08
   0   1 -22   88.41    4.66
   0   1  22   97.29    5.93
   0  -1  23    2.92    3.60
   0   1  23    5.65    3.94
   0   1 -23   -0.23    2.61
   0  -1 -23    3.61    2.65
   0  -1  24    3.08    3.98
   0   1  24    3.16    3.87
   0  -1 -24    0.95    2.78
   0   1 -24   -0.24    2.88
   0   1  25   -1.48    4.29
   0  -1  25    6.50    4.28
   0  -1 -25    0.26    3.13
   0   1 -25   -2.32    3.33
   0   2   0 9660.15  203.87
   0  -2   0 9884.88  204.05
   0   2   0 9950.88  204.05
   0   2   0 9999.00  203.83
   0  -2   0 9897.51  203.84
   0  -2   0 9878.49  203.99
   0  -2   0 9899.03  203.78
   0   2   0 9653.40  203.79
   0  -2   0 9985.59  203.88
   0  -2  -1   90.40    2.11
   0  -2   1   89.95    2.14
   0   2  -1   91.61    2.15
   0   2   1   90.97    2.12
   0  -2  -1   89.80    2.31
   0   2   1   91.81    2.36
   0  -2   1   91.26    2.03
   0   2   1   91.96    2.39
   0  -2   1   86.70    2.37
   0   2  -1   93.05    2.43
   0  -2  -1   85.24    2.31
   0   2  -1   85.36    2.13
   0  -2   1   83.62    2.13
   0   2  -1   81.41    2.16
   0  -2   1   90.58    2.18
   0   2  -2  508.80   10.92
   0   2  -2  527.80   11.01
   0  -2  -2  518.47   11.01
   0   2   2  529.75   11.00
   0  -2   2  526.58   11.01
   0  -2  -2  522.40   11.23
   0   2   2  532.93   11.23
   0   2  -2  519.41   11.45
   0  -2   2  509.54   11.15
   0   2  -2  487.06   11.16
   0  -2  -2  518.93   11.05
   0   2   2  533.98   11.04
   0  -2   2  520.88   11.08
   0   2  -2  506.29   11.14
   0   2  -2  520.95   11.01
   0  -2  -2  515.79   11.01
   0  -2   2  527.71   11.01
   0   2   2  535.66   11.00
   0  -2   2  524.07   11.00
   0   2  -2  527.33   11.00
   0   2   2  519.60   11.00
   0  -2  -2  530.29   11.00
   0  -2  -2  516.58   11.35
   0   2   2  526.31   11.38
   0  -2   2  528.28   10.93
   0   2  -3   14.27    0.92
   0  -2  -3   14.69    1.15
   0   2   3   15.42    1.24
   0  -2   3   14.15    0.93
   0   2  -3   13.23    0.79
   0  -2  -3   14.55    0.79
   0   2   3   13.09    0.98
   0  -2  -3   15.14    0.98
   0  -2  -3   15.99    0.79
   0   2  -3   12.32    0.75
   0   2   3   14.33    0.77
   0  -2   3   13.70    0.77
   0  -2  -3   15.34    0.72
   0  -2   3   15.12    0.77
   0   2   3   14.84    0.77
   0   2  -3   14.96    0.75
   0  -2  -3   15.15    0.74
   0  -2   3   14.66    0.75
   0   2   3   15.84    0.70
   0   2   3   15.96    0.77
   0  -2   3   13.44    0.74
   0   2   4   86.48    2.69
   0   2  -4   85.88    2.38
   0  -2   4   87.17    2.38
   0  -2  -4   86.37    2.27
   0   2  -4   87.65    2.26
   0  -2  -4   82.27    2.63
   0  -2  -4   81.41    2.48
   0   2   4   85.26    2.43
   0  -2  -4   86.66    2.26
   0  -2   4   81.27    2.25
   0   2  -4   85.57    2.25
   0   2   4   88.74    2.26
   0   2  -4   85.31    2.24
   0   2   4   82.11    2.24
   0  -2  -4   87.90    2.24
   0  -2   4   82.97    2.22
   0  -2  -4   84.06    2.16
   0   2   4   89.40    2.08
   0   2   4   83.90    2.24
   0  -2   4   83.07    2.24
   0  -2  -5  279.11    6.33
   0   2  -5  275.53    6.49
   0   2  -5  265.04    6.33
   0  -2  -5  270.63    6.34
   0  -2  -5  289.80    6.38
   0   2  -5  274.91    6.35
   0   2   5  285.75    6.56
   0  -2  -5  273.08    6.78
   0  -2  -5  278.96    6.19
   0   2   5  264.44    6.31
   0  -2  -5  292.01    6.35
   0   2  -5  282.09    6.33
   0  -2   5  265.27    6.31
   0   2   5  287.38    6.34
   0  -2   5  280.09    6.33
   0   2   5  295.63    6.07
   0  -2  -6  311.27    7.11
   0   2  -6  302.59    7.07
   0   2   6  319.91    7.32
   0  -2  -6  301.06    6.86
   0   2  -6  301.22    7.23
   0  -2  -6  305.34    7.03
   0  -2   6  304.74    7.05
   0   2   6  309.76    7.08
   0   2   6  315.96    6.69
   0   2  -6  311.51    7.04
   0  -2  -6  320.78    7.08
   0  -2   7   25.31    1.37
   0   2   7   28.09    1.40
   0   2  -7   26.35    1.50
   0  -2   7   25.63    1.48
   0  -2  -7   27.93    1.35
   0   2   7   27.16    1.57
   0  -2  -7   26.33    1.37
   0   2  -7   28.20    1.34
   0  -2   7   26.99    1.40
   0  -2  -7   25.23    1.42
   0   2  -7   27.08    1.38
   0   2   7   27.94    1.43
   0   2   7   28.28    1.92
   0   2   7   26.67    0.94
   0   2   8  708.16   16.05
   0   2   8  692.07   15.40
   0  -2   8  698.10   15.40
   0   2   8  706.42   15.41
   0  -2   8  698.46   15.39
   0   2  -8  682.01   15.37
   0  -2  -8  714.12   15.44
   0  -2  -8  707.37   15.46
   0  -2   8  706.08   15.40
   0   2  -8  698.59   15.43
   0   2   8  719.13   15.42
   0  -2  -8  695.37   15.44
   0   2  -8  707.08   15.44
   0  -2  -8  695.23   15.73
   0   2   8  698.45   15.63
   0  -2   8  708.18   15.54
   0  -2  -8  700.74   15.39
   0   2  -8  684.53   15.58
   0   2   8  713.63   14.81
   0  -2   9   78.00    2.62
   0   2   9   82.63    2.65
   0  -2  -9   79.29    2.72
   0   2  -9   72.14    2.63
   0   2  -9   82.06    2.70
   0  -2  -9   86.19    2.75
   0   2  -9   78.58    2.86
   0  -2   9   82.45    2.79
   0  -2  -9   82.17    2.68
   0  -2  -9   85.21    2.37
   0  -2   9   75.30    2.06
   0   2   9   78.68    1.97
   0   2   9   75.77    2.83
   0   2  -9   75.76    2.61
   0  -2  -9   82.04    2.68
   0   2   9   77.52    3.28
   0  -2   9   81.03    2.66
   0   2   9   82.33    2.65
   0   2  -9   80.10    1.81
   0  -2  -9   83.75    3.11
   0  -2   9   80.30    2.65
   0   2   9   80.62    2.67
   0  -2 -10  124.91    3.67
   0   2  10  118.51    3.57
   0   2 -10  117.87    3.64
   0  -2  10  115.17    3.56
   0   2 -10  118.40    3.61
   0  -2 -10  119.32    3.61
   0  -2 -10  117.92    3.59
   0  -2  10  109.77    3.67
   0   2 -10  127.11    3.83
   0  -2 -10  121.38    3.18
   0   2  10  120.69    2.76
   0  -2  10  121.58    2.88
   0   2  10  122.33    3.81
   0  -2 -10  122.74    3.59
   0   2 -10  122.66    3.59
   0   2  10  116.24    4.23
   0   2  10  122.53    3.57
   0  -2  10  115.05    3.54
   0   2 -10  113.89    2.63
   0  -2  10  122.54    3.76
   0  -2 -10  118.33    3.98
   0   2  10  117.20    3.56
   0  -2  10  116.32    3.52
   0   2 -11  139.27    4.24
   0  -2  11  149.44    4.22
   0   2  11  145.44    4.20
   0  -2 -11  147.07    4.27
   0  -2 -11  139.68    4.22
   0   2 -11  131.73    4.14
   0   2 -11  147.68    4.45
   0  -2 -11  145.73    4.23
   0  -2  11  140.93    4.29
   0  -2 -11  148.50    3.73
   0  -2  11  146.89    3.38
   0   2  11  144.61    3.25
   0   2  11  144.65    4.40
   0  -2 -11  146.94    4.20
   0   2 -11  136.72    4.13
   0   2  11  142.39    4.88
   0   2  11  148.44    4.21
   0  -2  11  141.73    4.17
   0   2 -11  139.45    3.18
   0  -2  11  146.23    4.32
   0   2  11  139.11    4.16
   0  -2  11  145.14    4.19
   0   2 -12   84.59    2.10
   0  -2  12   93.73    3.34
   0  -2  12   91.70    3.14
   0   2  12   92.54    3.16
   0   2 -12   84.05    3.14
   0  -2 -12   85.83    3.17
   0   2 -12   91.93    3.43
   0  -2  12   91.72    3.29
   0  -2 -12   93.85    3.26
   0  -2 -12   93.46    2.68
   0   2  12   85.77    2.11
   0  -2  12   93.76    2.27
   0  -2 -12   88.05    3.11
   0   2 -12   92.38    3.15
   0  -2  12   88.37    3.18
   0   2  12   89.16    3.16
   0   2  12   91.43    3.17
   0  -2  12   93.57    3.15
   0   2 -12   88.80    3.21
   0  -2 -12   88.59    3.21
   0   2  12   95.30    3.42
   0   2  12   91.89    3.91
   0  -2  13    2.18    1.36
   0  -2  13    3.67    0.62
   0   2  13    2.88    0.43
   0   2 -13    2.96    0.56
   0  -2 -13    2.75    0.96
   0   2 -13    3.23    1.59
   0  -2 -13    2.87    1.43
   0   2  13    3.47    1.23
   0  -2  13    4.03    1.28
   0   2 -13    3.05    1.27
   0  -2 -13    2.26    1.29
   0   2  13    3.61    1.89
   0   2 -13    2.10    1.23
   0  -2  13    1.26    1.09
   0  -2 -13    3.24    1.35
   0   2  13    2.15    1.14
   0  -2 -13    5.76    1.50
   0   2 -13    2.03    1.33
   0   2  13    1.10    1.55
   0  -2  13    5.24    1.66
   0   2  13    2.39    1.31
   0  -2  13    2.56    1.39
   0   2  14  270.56    8.16
   0  -2 -14  271.45    7.21
   0   2 -14  275.39    7.47
   0   2 -14  244.69    5.80
   0  -2 -14  273.54    6.41
   0  -2  14  283.29    5.89
   0  -2  14  271.77    7.23
   0   2 -14  282.47    7.18
   0  -2 -14  280.06    7.19
   0   2  14  294.51    7.49
   0   2  14  284.06    7.14
   0  -2  14  270.81    7.11
   0   2 -14  249.27    7.15
   0  -2 -14  268.63    7.26
   0   2 -14  274.47    7.24
   0  -2 -14  275.67    7.28
   0   2  14  266.10    7.14
   0  -2  14  270.74    7.16
   0  -2  14  263.75    7.12
   0   2  14  259.01    7.11
   0  -2  15   28.82    2.14
   0   2  15   29.75    2.14
   0  -2 -15   34.10    1.66
   0   2 -15   34.59    2.66
   0  -2 -15   32.32    2.38
   0  -2 -15   39.54    2.39
   0   2 -15   35.20    2.34
   0   2  15   36.41    3.04
   0  -2  15   34.19    2.41
   0  -2  15   31.54    2.26
   0   2  15   32.54    2.33
   0   2  15   33.81    2.50
   0  -2  15   30.56    1.04
   0  -2 -15   32.49    2.45
   0   2 -15   33.43    2.44
   0   2 -15   31.05    2.14
   0  -2 -15   32.70    2.27
   0  -2  16   28.61    2.41
   0  -2  16   24.49    2.07
   0   2  16   25.84    2.14
   0  -2  16   21.66    0.78
   0  -2 -16   29.28    2.27
   0   2 -16   23.94    2.17
   0   2  16   27.39    2.44
   0   2  16   26.39    3.02
   0  -2  16   22.93    0.99
   0  -2 -16   28.53    1.60
   0   2 -17    3.95    1.81
   0  -2 -17    5.16    1.78
   0   2  17    3.43    2.49
   0  -2  17    4.92    2.03
   0   2  17    2.45    1.59
   0  -2  17    3.53    1.63
   0  -2 -17    2.68    1.27
   0  -2 -18   56.65    2.31
   0   2  18   57.67    3.19
   0  -2  18   54.29    3.12
   0   2  18   68.06    4.33
   0  -2  18   59.39    3.28
   0  -2 -18   59.58    3.31
   0   2 -18   53.79    3.16
   0  -2  19   -0.48    1.87
   0   2  19   -0.32    1.75
   0  -2  19   -0.25    2.79
   0   2  19    2.64    2.86
   0  -2 -19    0.52    1.92
   0   2 -19    1.54    1.94
   0  -2  20  137.61    6.55
   0   2 -20  142.23    5.68
   0  -2 -20  140.18    5.61
   0   2  21    4.50    3.01
   0  -2  21    2.86    3.24
   0  -2 -21    4.19    2.34
   0   2 -21    4.57    2.25
   0  -2  22   11.84    3.69
   0   2  22   11.47    3.72
   0  -2 -22   11.28    2.69
   0   2 -22   10.59    2.76
   0   2  23   40.52    4.82
   0  -2  23   41.17    4.78
   0   2 -23   27.02    3.38
   0  -2 -23   34.35    3.65
   0  -2  24   76.82    5.95
   0   2  24   79.15    6.12
   0  -2 -24   62.10    4.51
   0   2 -24   59.03    4.49
   0   2 -25    5.41    3.26
   0  -2 -25   10.34    3.29
   0   2  25   13.11    4.35
   0  -2  25    4.29    4.23
   0  -3   0    0.38    0.50
   0   3   0   -0.04    0.54
   0   3   0    0.09    0.98
   0  -3   0   -0.04    0.72
   0  -3   0   -0.23    0.64
   0   3   0   -0.07    0.75
   0  -3   0    0.38    0.50
   0  -3   0    1.30    0.77
   0   3   0    0.88    0.76
   0  -3   0    0.60    0.61
   0  -3   1    9.52    0.77
   0  -3  -1    9.51    0.72
   0   3  -1    9.96    0.92
   0   3   1    9.68    0.84
   0   3  -1    8.58    0.73
   0  -3   1    8.98    0.73
   0   3  -1    9.20    0.80
   0  -3   1    9.63    0.83
   0  -3  -1    8.48    0.60
   0  -3   1   11.19    1.03
   0   3  -1    9.04    1.11
   0   3   1    8.01    1.16
   0  -3  -1    8.82    0.93
   0  -3   1    9.00    0.61
   0  -3  -1    6.43    0.76
   0  -3  -1   10.88    0.92
   0   3   1    8.36    1.06
   0  -3   2  640.07   13.14
   0  -3  -2  612.15   13.65
   0   3  -2  636.23   13.11
   0  -3  -2  622.86   13.10
   0  -3   2  620.04   13.10
   0   3   2  624.30   13.09
   0  -3  -2  620.60   13.09
   0  -3   2  607.50   13.72
   0   3  -2  629.09   13.74
   0  -3  -2  609.73   13.62
   0  -3   2  610.81   13.30
   0  -3  -2  620.34   13.28
   0   3   2  635.81   13.27
   0  -3   2  613.01   13.33
   0   3  -2  610.05   13.35
   0   3  -2  634.60   13.11
   0  -3  -2  623.88   13.10
   0   3   2  624.89   13.66
   0  -3  -2  612.54   13.46
   0   3   2  621.17   13.09
   0  -3   2  630.57   13.10
   0   3  -2  608.14   13.35
   0  -3   2  628.97   13.40
   0   3   2  619.76   13.09
   0  -3   2  626.26   13.10
   0   3  -2  626.23   13.09
   0   3   3  848.88   17.60
   0   3  -3  843.95   17.61
   0  -3   3  832.81   17.60
   0  -3  -3  838.98   17.61
   0  -3  -3  814.01   17.94
   0   3   3  846.81   17.95
   0   3  -3  806.07   18.22
   0   3  -3  828.21   17.84
   0  -3   3  815.19   17.70
   0  -3  -3  837.87   17.68
   0   3   3  840.10   17.66
   0  -3  -3  842.22   17.61
   0   3  -3  839.89   17.61
   0  -3  -3  825.24   18.12
   0   3   3  824.84   18.14
   0  -3   3  842.47   17.50
   0   3  -3  813.44   17.80
   0  -3   3  861.10   17.82
   0   3   3  831.09   17.59
   0  -3   3  843.79   17.61
   0   3  -3  840.41   17.59
   0  -3   3  834.61   17.60
   0  -3  -3  841.56   17.60
   0   3   3  833.55   17.60
   0   3  -4 1631.66   34.28
   0  -3  -4 1639.79   34.04
   0   3  -4 1624.78   34.03
   0  -3  -4 1630.04   34.04
   0  -3  -4 1600.87   34.57
   0   3   4 1636.74   34.38
   0  -3  -4 1611.31   34.05
   0   3  -4 1649.85   34.05
   0   3   4 1638.25   34.03
   0  -3   4 1622.77   34.03
   0   3   4 1577.17   34.02
   0  -3  -4 1642.18   34.02
   0  -3   4 1629.63   34.03
   0   3  -4 1625.05   34.02
   0   3   4 1637.00   33.98
   0  -3   4 1632.88   34.04
   0  -3   4 1632.62   34.04
   0   3   4 1629.09   34.03
   0  -3   4 1618.49   33.81
   0   3  -5    1.56    0.74
   0  -3  -5    1.08    0.75
   0   3   5    0.83    0.63
   0  -3   5    1.06    0.69
   0  -3  -5    0.85    1.22
   0   3   5    1.88    0.92
   0  -3  -5    2.71    0.76
   0   3  -5    1.90    0.92
   0   3   5    1.47    0.70
   0  -3   5    0.79    0.69
   0  -3   5    1.67    0.70
   0  -3  -5    0.64    0.62
   0   3  -5    1.08    0.67
   0   3   5    1.31    0.71
   0   3  -5    1.59    0.73
   0  -3  -5    1.32    0.69
   0  -3  -6    1.05    0.79
   0   3  -6    1.67    0.94
   0   3   6    0.90    0.61
   0  -3   6    2.18    0.70
   0  -3   6    2.96    0.77
   0   3   6    1.68    0.74
   0   3   6    3.25    1.43
   0  -3  -6    0.72    1.32
   0   3   6    1.00    1.03
   0  -3  -6    1.96    0.85
   0  -3  -6    1.14    0.71
   0   3  -6    1.29    0.72
   0   3  -6    2.34    0.80
   0  -3  -6    2.19    0.79
   0  -3  -7  134.70    3.60
   0  -3   7  143.47    3.85
   0   3   7  142.11    3.27
   0  -3   7  134.29    3.36
   0   3  -7  137.13    3.63
   0   3  -7  133.92    3.88
   0   3   7  138.78    4.31
   0   3   7  140.77    3.98
   0  -3  -7  138.20    4.31
   0   3   7  138.36    3.66
   0  -3  -7  144.56    3.71
   0  -3   7  131.51    3.64
   0   3  -7  139.09    3.67
   0  -3  -7  141.14    3.65
   0  -3  -7  141.80    4.06
   0  -3  -7  137.21    3.53
   0   3   7  137.24    3.64
   0  -3   7  134.41    3.62
   0  -3  -8  251.92    6.11
   0   3  -8  254.90    6.42
   0  -3   8  262.99    6.35
   0   3  -8  249.92    6.16
   0  -3  -8  261.87    6.20
   0  -3   8  255.88    5.76
   0   3   8  255.17    5.65
   0   3   8  260.65    6.16
   0  -3   8  250.92    6.13
   0   3   8  249.97    6.84
   0   3   8  261.20    6.49
   0   3  -8  251.33    6.16
   0  -3  -8  256.58    6.19
   0   3   8  250.95    6.13
   0  -3   8  244.53    6.10
   0   3  -8  247.08    6.10
   0  -3  -8  256.85    6.15
   0  -3  -8  250.21    6.54
   0  -3  -8  248.40    5.95
   0  -3   8  256.14    6.13
   0   3   8  257.29    6.14
   0   3   9  625.07   14.80
   0   3   9  621.58   13.40
   0  -3   9  633.92   13.52
   0  -3  -9  635.18   14.02
   0   3  -9  632.39   13.99
   0   3   9  644.95   14.38
   0  -3  -9  618.64   14.44
   0  -3  -9  629.64   14.06
   0   3  -9  625.19   14.03
   0  -3  -9  672.83   13.83
   0   3   9  630.05   14.02
   0  -3   9  618.22   13.99
   0   3   9  635.66   14.02
   0  -3   9  632.41   14.00
   0   3  -9  611.41   14.02
   0  -3  -9  635.68   14.07
   0  -3   9  621.62   14.18
   0   3  -9  610.86   14.28
   0  -3  -9  639.46   14.00
   0   3   9  623.15   14.00
   0  -3   9  628.68   14.00
   0   3  10  709.69   16.56
   0  -3  10  696.09   15.65
   0   3 -10  686.59   15.70
   0   3  10  696.79   15.66
   0  -3 -10  708.71   15.74
   0   3  10  707.74   14.93
   0  -3  10  713.38   15.06
   0   3 -10  698.79   15.65
   0  -3 -10  728.65   15.71
   0   3  10  719.49   16.03
   0  -3 -10  684.76   16.13
   0  -3  10  709.50   15.67
   0   3  10  705.82   15.67
   0  -3 -10  735.02   15.39
   0   3 -10  685.93   15.70
   0  -3 -10  699.28   15.74
   0   3  10  698.62   15.67
   0  -3  10  696.93   15.64
   0   3 -10  710.59   16.01
   0  -3  10  690.77   15.84
   0  -3 -10  689.06   15.64
   0  -3  11   18.09    1.45
   0   3  11   17.73    1.45
   0  -3  11   18.62    1.49
   0   3  11   18.59    1.50
   0  -3  11   17.57    1.59
   0  -3 -11   19.03    1.56
   0   3 -11   18.35    1.81
   0  -3 -11   17.01    1.51
   0   3 -11   15.25    1.39
   0  -3  11   16.47    0.94
   0   3  11   16.63    0.82
   0   3  11   19.92    2.19
   0   3  11   16.61    1.65
   0  -3 -11   20.16    1.98
   0   3 -11   19.42    1.57
   0  -3 -11   20.37    1.63
   0  -3 -11   18.01    1.26
   0  -3 -11   16.84    1.52
   0   3 -11   16.93    1.48
   0   3  11   18.65    1.46
   0  -3  11   17.19    1.43
   0  -3 -12    1.87    1.28
   0  -3  12    1.52    1.28
   0  -3  12    1.80    0.68
   0   3  12    1.33    0.57
   0   3 -12   -0.64    1.24
   0  -3 -12    2.79    1.26
   0   3 -12    1.51    1.51
   0   3  12    2.66    1.68
   0  -3  12    1.76    1.16
   0   3  12    2.44    1.19
   0  -3  12    2.75    1.56
   0   3  12    1.07    1.41
   0  -3 -12    1.98    1.72
   0   3 -12    2.21    1.33
   0  -3 -12    2.95    1.41
   0  -3 -12    2.27    1.04
   0   3  12    3.37    1.15
   0  -3 -12    1.27    1.26
   0  -3  12    1.75    1.14
   0   3 -12    2.59    1.20
   0   3  12    1.75    1.16
   0  -3  12    3.12    1.20
   0  -3 -13   76.75    3.15
   0   3 -13   76.79    3.14
   0   3  13   76.07    3.81
   0  -3  13   79.40    3.01
   0   3  13   76.59    3.00
   0  -3  13   80.50    3.04
   0   3  13   83.00    3.08
   0  -3  13   73.61    3.13
   0  -3 -13   80.98    3.09
   0   3 -13   80.10    3.39
   0   3  13   76.44    1.98
   0  -3  13   80.01    2.16
   0   3  13   79.11    3.33
   0  -3  13   78.87    3.20
   0  -3 -13   77.57    2.58
   0   3 -13   72.97    3.05
   0  -3 -13   75.96    3.07
   0   3  13   79.25    3.04
   0  -3  13   74.27    2.99
   0  -3 -13   80.56    3.08
   0   3 -13   81.81    3.06
   0   3  14  595.69   14.03
   0  -3  14  594.97   14.01
   0   3  14  612.02   14.35
   0  -3 -14  619.74   14.07
   0  -3  14  586.53   14.22
   0   3  14  561.61   12.63
   0  -3  14  629.73   12.87
   0  -3 -14  607.06   13.37
   0   3 -14  600.42   14.40
   0  -3 -14  583.04   14.11
   0   3 -14  587.41   14.13
   0   3 -14  614.15   14.13
   0  -3 -14  616.69   14.15
   0  -3  14  625.84   14.12
   0   3  14  603.46   15.20
   0  -3  14  608.15   13.99
   0   3  14  625.25   14.02
   0   3 -14  632.44   14.04
   0  -3 -14  633.57   14.07
   0  -3  15   86.61    2.23
   0   3 -15   73.40    3.35
   0  -3 -15   80.05    3.42
   0   3  15   86.08    4.29
   0  -3 -15   84.00    2.81
   0  -3 -15   83.35    3.46
   0  -3  15   84.01    3.53
   0  -3  15   77.83    3.25
   0   3  15   82.71    3.32
   0  -3  15   87.46    3.54
   0   3  15   81.40    3.65
   0   3  15   81.55    3.38
   0  -3 -15   79.80    3.47
   0   3 -15   80.02    3.44
   0   3  16  119.94    5.32
   0  -3 -16  109.01    3.43
   0  -3 -16  115.02    4.32
   0   3 -16  104.48    4.17
   0  -3 -16  117.39    4.29
   0  -3  16  115.04    2.79
   0   3  16  118.45    4.45
   0   3  16  109.07    4.09
   0  -3  16  113.37    4.18
   0  -3  16  111.11    4.18
   0  -3  17   43.82    2.64
   0   3  17   45.46    2.71
   0  -3 -17   42.91    2.10
   0   3  17   43.81    3.70
   0  -3 -17   41.24    2.78
   0   3 -17   45.43    2.84
   0  -3  17   38.16    1.29
   0  -3  17   44.66    2.80
   0  -3  18    2.60    1.96
   0   3  18    1.26    2.54
   0  -3  18   -0.15    1.70
   0   3  18   -0.44    1.77
   0  -3 -18   -1.16    1.43
   0  -3 -18   -0.64    1.73
   0   3 -18    1.59    1.76
   0   3  19    0.54    2.76
   0  -3  19    0.64    1.95
   0   3  19    0.32    1.87
   0  -3 -19    0.61    1.53
   0   3 -19    1.37    1.95
   0  -3 -19    1.04    1.88
   0   3  20  238.11    8.75
   0   3 -20  222.62    7.44
   0  -3 -20  225.56    7.46
   0  -3  21   11.72    3.66
   0   3  21    7.96    3.51
   0   3 -21    9.14    2.51
   0  -3 -21    8.99    2.55
   0  -3  22  137.55    7.01
   0   3  22  144.90    7.19
   0   3 -22  134.71    5.80
   0  -3 -22  126.93    5.68
   0   3 -23    5.83    2.68
   0  -3 -23    0.90    2.65
   0  -3  23   -3.20    3.92
   0   3  23   -3.43    3.69
   0   3 -24   -1.68    2.78
   0  -3 -24   -0.24    2.89
   0  -3  24    1.69    4.13
   0   3  24   -4.34    4.11
   0  -3 -25   15.84    3.45
   0   3 -25   13.19    3.27
   0   3  25   12.14    4.43
   0  -3  25   17.07    4.74
   0   4   0   61.68    2.43
   0  -4   0   65.69    2.29
   0  -4   0   69.86    2.05
   0  -4   0   66.04    2.20
   0  -4   0   68.73    1.96
   0  -4   0   64.34    1.81
   0   4   0   65.01    1.87
   0   4   0   64.07    2.04
   0  -4   0   69.29    1.85
   0  -4   1    1.23    0.97
   0  -4  -1    0.80    0.57
   0   4   1    0.42    0.77
   0  -4   1    0.03    0.74
   0  -4  -1    0.59    0.50
   0  -4   1    0.75    0.63
   0   4  -1    0.39    0.68
   0   4   1    0.36    1.09
   0  -4  -1    0.25    0.82
   0  -4   1    1.09    0.79
   0   4  -1    0.74    0.78
   0  -4  -1    0.63    0.61
   0  -4  -1    0.80    0.82
   0  -4   1    1.81    0.55
   0  -4  -1    0.37    0.50
   0   4   1    1.63    1.09
   0  -4  -2  289.99    7.17
   0  -4   2  293.87    7.29
   0   4  -2  306.20    6.43
   0  -4  -2  295.05    6.42
   0   4   2  289.58    6.73
   0  -4  -2  299.64    6.76
   0  -4   2  297.45    6.78
   0   4  -2  295.49    6.79
   0  -4   2  298.47    6.75
   0  -4   2  303.85    6.88
   0   4  -2  298.46    6.83
   0  -4  -2  290.89    7.13
   0   4   2  292.87    6.42
   0  -4   2  300.74    6.44
   0   4   2  300.89    6.43
   0  -4  -2  300.52    6.43
   0   4  -2  308.10    6.44
   0   4   2  297.88    6.42
   0  -4   2  302.45    6.43
   0  -4  -2  310.01    6.95
   0  -4   2  311.19    6.60
   0   4  -2  309.05    6.45
   0  -4  -2  304.05    6.43
   0  -4   3  190.60    5.18
   0  -4  -3  188.26    4.58
   0   4   3  184.43    4.55
   0  -4   3  194.02    4.61
   0  -4   3  193.10    4.66
   0   4  -3  194.02    4.72
   0  -4  -3  198.18    5.07
   0   4  -3  196.67    4.36
   0  -4  -3  192.92    4.35
   0  -4  -3  189.26    5.04
   0   4  -3  197.70    4.38
   0  -4  -3  195.68    4.37
   0  -4   3  199.27    4.38
   0   4  -3  193.04    4.70
   0  -4  -3  196.90    4.37
   0   4   3  200.36    4.36
   0   4  -3  195.88    4.37
   0  -4   3  199.89    4.38
   0  -4   3  195.70    4.36
   0   4   3  197.82    4.36
   0   4   3  191.44    4.36
   0  -4   3  193.77    4.37
   0  -4   4  514.36   10.86
   0   4   4  516.16   10.98
   0   4  -4  514.64   10.99
   0  -4  -4  517.87   11.00
   0  -4   4  515.71   10.98
   0  -4  -4  496.38   11.65
   0   4   4  491.03   11.05
   0  -4   4  517.46   11.12
   0  -4  -4  512.94   11.11
   0   4  -4  508.28   11.32
   0   4  -4  515.49   10.97
   0  -4  -4  510.14   10.97
   0  -4  -4  511.35   11.71
   0  -4  -4  509.43   10.99
   0   4  -4  517.69   10.99
   0   4  -4  499.27   11.23
   0   4   4  513.10   11.44
   0  -4   4  513.40   10.98
   0   4   4  505.57   10.97
   0  -4   4  500.17   10.97
   0   4   4  505.85   10.98
   0   4   5  210.57    5.12
   0   4  -5  226.23    5.17
   0  -4  -5  227.33    5.17
   0  -4  -5  226.74    5.23
   0   4  -5  216.67    6.00
   0   4   5  216.24    5.11
   0  -4   5  220.80    5.18
   0   4  -5  222.41    5.15
   0  -4  -5  213.47    5.14
   0   4  -5  225.77    5.48
   0  -4  -5  230.76    5.92
   0   4   5  205.98    5.81
   0   4  -5  220.72    5.38
   0  -4   5  225.64    4.91
   0   4   5  224.90    5.15
   0  -4   5  225.26    5.16
   0   4  -5  228.38    5.14
   0  -4  -5  218.38    5.14
   0   4   5  228.22    5.61
   0   4  -6 1158.17   24.40
   0  -4  -6 1169.89   24.41
   0  -4   6 1140.63   24.41
   0   4   6 1154.11   24.41
   0  -4  -6 1141.47   24.44
   0   4  -6 1156.63   24.43
   0  -4  -6 1145.79   25.16
   0   4   6 1172.25   25.22
   0  -4  -6 1148.92   24.41
   0   4  -6 1161.46   24.77
   0   4   6 1082.22   24.23
   0  -4   6 1167.57   24.35
   0  -4   6 1156.33   24.67
   0   4  -6 1171.89   25.36
   0   4   6 1168.88   24.86
   0  -4  -6 1175.30   24.91
   0  -4  -7   11.53    1.10
   0  -4   7   13.40    1.31
   0  -4   7   14.75    1.05
   0   4  -7   16.23    1.46
   0   4  -7   14.99    1.11
   0  -4  -7   16.45    1.14
   0  -4   7   13.35    1.11
   0   4   7   14.98    1.14
   0   4  -7   14.40    1.16
   0   4   7   15.27    1.16
   0  -4  -7   13.27    1.14
   0  -4   7   13.69    1.18
   0   4   7   16.23    1.81
   0  -4  -7   13.65    1.56
   0   4   7   12.99    1.46
   0  -4  -7   15.90    1.22
   0  -4  -7   15.41    1.78
   0  -4  -8   67.27    2.29
   0   4   8   70.64    3.08
   0  -4  -8   71.31    2.32
   0  -4   8   71.42    2.56
   0  -4   8   68.40    2.08
   0   4  -8   67.63    2.34
   0  -4  -8   65.97    2.33
   0   4  -8   65.84    2.61
   0  -4  -8   68.08    2.30
   0   4  -8   72.18    2.30
   0   4   8   68.63    2.64
   0  -4  -8   64.78    2.74
   0  -4  -8   65.79    3.03
   0   4  -8   72.94    2.39
   0   4   8   69.19    2.30
   0  -4  -8   65.27    2.34
   0  -4   8   67.50    2.31
   0  -4  -8   70.15    2.30
   0  -4   8   65.78    2.30
   0   4   8   69.11    2.31
   0   4   8   69.21    2.31
   0  -4   8   68.20    2.29
   0  -4  -9   38.78    1.85
   0   4  -9   38.21    1.81
   0  -4   9   39.76    1.83
   0   4   9   36.86    1.78
   0   4   9   36.34    2.43
   0  -4  -9   42.08    1.81
   0  -4   9   37.68    1.92
   0  -4  -9   39.41    1.80
   0  -4   9   42.43    1.53
   0  -4  -9   44.38    1.78
   0   4  -9   39.37    2.12
   0   4  -9   39.14    1.78
   0  -4  -9   39.22    1.79
   0   4   9   37.15    2.08
   0  -4   9   40.32    1.78
   0   4   9   37.27    1.78
   0   4  -9   40.32    1.81
   0  -4  -9   36.06    1.80
   0  -4  -9   39.86    2.24
   0   4   9   44.05    1.84
   0  -4   9   37.71    1.79
   0  -4  10   25.04    1.57
   0   4  10   26.90    1.61
   0   4 -10   27.89    1.66
   0  -4 -10   25.06    1.60
   0   4  10   27.85    2.31
   0  -4  10   25.84    1.81
   0  -4 -10   25.58    1.57
   0  -4  10   26.72    1.24
   0  -4 -10   26.84    1.47
   0   4 -10   27.26    1.94
   0  -4 -10   28.81    1.63
   0   4 -10   29.93    1.66
   0   4  10   24.67    1.83
   0  -4 -10   27.93    2.07
   0   4 -10   28.59    1.72
   0  -4 -10   25.94    1.65
   0  -4  10   24.42    1.59
   0   4  10   26.43    1.59
   0  -4  10   27.34    1.64
   0   4  10   26.00    1.61
   0  -4 -11    1.27    1.20
   0  -4  11    2.01    1.28
   0   4  11    2.86    0.72
   0  -4  11    1.56    0.79
   0  -4 -11    3.45    1.07
   0   4 -11    2.70    1.49
   0  -4  11    2.14    1.18
   0   4  11    3.13    1.20
   0  -4 -11    2.17    1.15
   0   4 -11    3.89    1.21
   0   4  11    5.57    1.87
   0   4  11    3.99    1.22
   0  -4  11    0.55    1.14
   0   4 -11    2.65    1.24
   0  -4 -11    3.09    1.31
   0   4 -11    1.82    1.14
   0  -4 -11    1.92    1.18
   0   4  11    2.95    1.07
   0  -4  11    1.18    1.09
   0  -4 -11   -0.96    1.64
   0   4  11    3.49    1.49
   0  -4  12  787.47   17.64
   0   4  12  773.54   17.62
   0   4 -12  766.44   17.68
   0  -4 -12  776.50   17.73
   0   4  12  778.24   18.74
   0  -4  12  786.69   17.92
   0  -4 -12  794.08   17.61
   0  -4  12  800.47   16.89
   0   4  12  778.47   16.73
   0  -4 -12  794.53   17.30
   0   4 -12  798.48   18.09
   0   4 -12  785.42   17.59
   0  -4 -12  795.78   17.64
   0   4  12  816.55   18.13
   0  -4 -12  789.50   18.29
   0   4 -12  774.50   17.66
   0  -4 -12  792.49   17.72
   0  -4  12  772.83   17.62
   0   4  12  798.86   17.67
   0   4  12  795.57   17.63
   0  -4  12  783.66   17.60
   0  -4  13   10.87    1.60
   0  -4 -13   11.01    1.67
   0   4  13    7.85    0.83
   0  -4  13   10.65    0.97
   0  -4 -13    8.63    1.29
   0   4 -13    8.77    1.83
   0   4  13   10.35    1.57
   0  -4  13    7.94    1.51
   0   4 -13    9.22    1.57
   0  -4 -13    8.08    1.53
   0   4  13   11.43    2.11
   0   4  13    9.33    1.39
   0   4  13    8.38    1.45
   0  -4  13    8.64    1.50
   0  -4 -13   10.79    1.71
   0   4 -13   10.47    1.72
   0   4 -13   12.70    1.57
   0  -4 -13   12.19    1.62
   0   4  13   10.15    1.86
   0  -4  13   10.46    1.87
   0  -4 -13    9.63    2.10
   0   4  14  294.18    7.93
   0  -4  14  273.16    7.69
   0  -4 -14  280.49    7.45
   0  -4  14  287.75    6.48
   0   4  14  275.34    6.27
   0  -4  14  283.55    7.48
   0   4  14  278.40    7.47
   0  -4 -14  294.00    7.50
   0   4 -14  292.21    7.46
   0   4 -14  274.87    7.88
   0  -4 -14  274.21    7.58
   0   4 -14  275.35    7.55
   0  -4 -14  286.69    6.99
   0  -4  14  291.71    7.60
   0   4  14  284.89    8.61
   0   4  14  294.36    7.48
   0  -4  14  290.57    7.45
   0   4 -14  276.42    7.51
   0  -4 -14  297.20    7.62
   0  -4  15   31.42    1.34
   0   4 -15   27.57    2.21
   0  -4 -15   27.74    2.22
   0   4  15   29.08    3.02
   0   4  15   29.00    2.49
   0  -4  15   34.36    2.49
   0   4  15   30.08    2.17
   0  -4  15   25.25    2.16
   0  -4  15   26.49    2.23
   0  -4 -15   27.81    2.27
   0  -4 -15   27.30    2.41
   0   4 -15   28.38    2.37
   0  -4 -15   31.84    1.85
   0   4  16   12.32    1.87
   0  -4  16    9.15    1.81
   0  -4  16   13.50    2.19
   0   4  16   14.20    2.74
   0  -4  16    9.90    1.95
   0  -4  16   12.40    1.00
   0  -4 -16   11.00    1.51
   0  -4 -16    9.34    2.00
   0   4 -16    9.18    1.87
   0  -4 -16   12.00    1.94
   0  -4 -17   -1.32    1.41
   0   4  17   -1.09    1.61
   0  -4  17    0.55    1.63
   0  -4  17   -0.35    0.82
   0   4  17    0.73    2.49
   0  -4 -17    0.44    1.72
   0   4 -17    0.59    1.69
   0  -4  17    1.48    1.93
   0  -4  18    8.49    2.09
   0   4 -18    5.09    1.89
   0  -4 -18    5.30    2.01
   0  -4 -18    5.33    1.59
   0  -4  18    8.57    1.92
   0   4  18    4.59    1.82
   0   4  18    5.44    2.66
   0   4  19    9.40    3.08
   0   4 -19    8.61    2.21
   0  -4 -19    9.02    2.32
   0  -4 -19    5.81    1.71
   0  -4 -20  101.19    4.77
   0   4 -20  100.69    4.75
   0   4  21   36.57    4.39
   0  -4 -21   29.22    3.08
   0   4 -21   27.85    3.02
   0   4  22   25.80    4.22
   0   4 -22   23.23    3.23
   0  -4 -22   28.03    3.30
   0  -4 -23   37.54    3.73
   0   4  23   27.23    4.58
   0  -4  23   29.52    4.73
   0   4 -23   27.51    3.35
   0  -4 -24   42.93    4.17
   0   4  24   52.51    5.48
   0   4 -24   44.44    4.07
   0  -4  24   48.93    5.35
   0   4  25   17.33    4.72
   0  -4  25   12.41    4.57
   0   4 -25   11.17    3.40
   0  -4 -25   15.13    3.44
   0  -5   0    0.71    0.80
   0  -5   0    0.13    0.80
   0  -5   0    1.20    0.66
   0  -5   0    0.08    1.05
   0  -5   0    0.41    0.93
   0  -5   0    0.03    0.62
   0   5   0    0.04    0.72
   0  -5  -1   57.15    1.73
   0  -5   1   56.95    1.68
   0  -5  -1   54.53    1.88
   0  -5   1   52.12    1.95
   0  -5   1   51.88    1.85
   0  -5  -1   54.64    1.80
   0  -5   1   51.41    1.71
   0  -5   1   56.47    2.34
   0  -5  -1   54.77    2.22
   0   5  -1   50.37    1.75
   0  -5  -1   52.36    1.61
   0  -5  -1   56.10    2.14
   0  -5  -2  176.32    4.80
   0   5  -2  170.99    3.84
   0  -5  -2  171.80    3.83
   0  -5   2  170.63    4.93
   0  -5  -2  175.12    4.31
   0  -5   2  179.95    4.35
   0  -5  -2  165.90    4.12
   0  -5  -2  175.84    3.83
   0   5  -2  176.07    3.84
   0  -5  -2  180.89    4.48
   0  -5   2  176.52    4.10
   0  -5   2  175.39    4.26
   0   5  -2  179.27    4.35
   0  -5   2  176.48    4.44
   0  -5  -2  178.24    4.27
   0  -5  -2  177.11    4.73
   0  -5  -2  174.23    3.82
   0   5  -2  173.25    3.82
   0  -5  -3   22.36    1.53
   0  -5   3   19.97    1.71
   0   5  -3   24.68    0.87
   0  -5  -3   25.24    0.89
   0  -5  -3   27.20    1.45
   0  -5   3   25.39    1.03
   0  -5   3   27.32    1.31
   0  -5  -3   23.68    1.31
   0  -5  -3   24.38    1.60
   0  -5   3   25.99    0.91
   0   5   3   25.46    0.88
   0   5  -3   24.99    1.31
   0  -5  -3   25.66    0.92
   0   5  -3   23.96    0.92
   0   5   3   24.16    0.90
   0  -5   3   24.87    0.91
   0  -5  -3   24.09    1.26
   0  -5   3   28.02    1.46
   0  -5  -3   23.19    0.90
   0   5  -3   24.34    0.92
   0  -5   4 1210.44   25.26
   0  -5  -4 1230.79   25.61
   0  -5  -4 1187.61   26.17
   0   5   4 1189.71   25.25
   0  -5   4 1223.64   25.27
   0  -5  -4 1175.01   25.25
   0   5  -4 1215.10   25.26
   0   5  -4 1215.31   26.36
   0  -5  -4 1183.84   25.53
   0  -5   4 1247.35   25.55
   0  -5  -4 1175.59   25.86
   0   5  -4 1203.00   25.73
   0   5   4 1211.73   26.20
   0  -5  -4 1194.14   26.19
   0   5   4 1174.07   25.26
   0  -5   4 1222.22   25.28
   0   5  -4 1212.73   25.28
   0  -5  -4 1191.98   25.28
   0   5   4 1188.20   25.26
   0  -5   4 1194.83   25.26
   0   5  -4 1213.68   25.29
   0  -5  -4 1208.70   25.29
   0  -5  -5   90.63    3.27
   0  -5  -5   98.21    2.80
   0   5  -5   98.60    2.58
   0  -5  -5   94.53    2.57
   0   5  -5  100.97    3.52
   0  -5   5   93.21    2.87
   0  -5  -5   93.72    2.76
   0  -5   5   96.25    2.74
   0  -5  -5   96.34    3.11
   0   5  -5   91.86    2.93
   0  -5  -5   95.15    2.53
   0   5  -5   93.88    2.53
   0  -5  -5   92.05    2.56
   0   5   5   96.11    2.54
   0  -5   5   97.44    2.56
   0   5   5   91.98    2.53
   0  -5  -5   99.47    3.40
   0   5   5   99.68    3.46
   0  -5   5   97.06    2.43
   0  -5  -6    2.32    1.20
   0   5   6    2.49    1.24
   0  -5  -6    2.37    1.02
   0   5  -6    3.27    1.53
   0  -5   6    2.03    0.94
   0   5  -6    1.73    1.11
   0  -5   6    4.07    1.09
   0   5   6    4.60    1.53
   0   5   6    2.96    0.80
   0  -5   6    3.58    0.83
   0   5  -6    2.51    0.77
   0  -5  -6    2.15    0.74
   0  -5  -6    1.00    1.39
   0  -5  -6    2.38    0.99
   0  -5  -6    2.76    0.88
   0   5  -6    2.25    0.88
   0   5  -7   65.30    3.04
   0  -5   7   63.53    2.37
   0  -5   7   65.16    2.13
   0   5  -7   63.27    2.51
   0  -5  -7   63.07    2.96
   0   5   7   62.67    2.93
   0   5   7   64.38    2.60
   0  -5  -7   62.77    2.62
   0  -5  -7   65.75    2.26
   0  -5  -7   65.85    2.12
   0   5  -7   62.49    2.09
   0  -5  -7   65.34    2.25
   0   5   7   65.28    2.13
   0   5  -7   65.25    2.18
   0  -5   7   59.85    2.09
   0  -5  -7   62.13    2.13
   0  -5   7   63.57    2.12
   0   5   7   62.95    2.10
   0  -5  -8    8.61    1.14
   0  -5  -8   11.75    1.28
   0  -5  -8    8.65    1.07
   0   5  -8    8.80    1.14
   0  -5   8    8.45    1.10
   0   5   8    7.69    1.07
   0  -5   8    9.39    1.33
   0   5  -8    9.87    1.87
   0  -5  -8    9.93    1.07
   0   5  -8   11.68    1.47
   0  -5   8    8.47    1.01
   0   5   8   10.30    1.77
   0  -5  -8    9.95    1.91
   0  -5  -8    7.30    1.50
   0   5   8    8.70    1.33
   0   5  -8   10.13    1.07
   0   5   8    6.40    1.01
   0  -5  -8    8.98    1.03
   0  -5   8    6.59    1.00
   0   5   8    9.69    1.08
   0  -5   8    8.08    1.02
   0  -5  -8    7.65    1.11
   0   5  -8    9.33    1.15
   0  -5  -9  145.04    4.03
   0  -5  -9  145.78    4.01
   0   5  -9  141.28    3.99
   0  -5  -9  150.74    4.09
   0   5  -9  147.05    4.06
   0  -5   9  146.08    4.01
   0   5   9  147.13    4.02
   0  -5   9  149.59    4.34
   0  -5  -9  142.35    3.97
   0   5  -9  150.77    4.48
   0  -5   9  150.47    3.81
   0   5   9  134.85    4.81
   0  -5  -9  149.63    4.61
   0   5   9  155.77    4.53
   0  -5  -9  139.21    4.84
   0  -5  -9  144.89    4.04
   0  -5  -9  147.93    4.08
   0   5  -9  141.64    4.05
   0  -5   9  148.96    4.03
   0   5   9  148.76    4.04
   0  -5   9  153.38    4.05
   0   5   9  145.63    4.03
   0  -5 -10  287.05    6.89
   0  -5 -10  281.41    6.86
   0  -5  10  282.48    6.94
   0   5  10  277.42    6.91
   0   5 -10  275.16    6.96
   0  -5 -10  270.58    6.96
   0  -5 -10  277.75    6.88
   0  -5  10  280.88    7.21
   0  -5  10  285.08    6.57
   0  -5 -10  277.38    7.56
   0   5 -10  291.61    7.43
   0   5  10  274.80    7.95
   0  -5 -10  286.81    7.93
   0   5  10  277.73    7.41
   0  -5  10  272.44    6.91
   0   5  10  280.83    6.94
   0   5 -10  282.56    6.91
   0  -5 -10  290.67    6.95
   0   5 -10  283.86    6.98
   0  -5 -10  288.21    7.01
   0  -5  10  274.63    6.89
   0   5  10  284.68    6.93
   0   5 -11   85.30    2.95
   0  -5 -11   87.83    3.00
   0  -5 -11   85.59    3.03
   0   5 -11   86.32    3.02
   0  -5 -11   84.11    2.92
   0  -5  11   91.46    3.29
   0  -5  11   84.45    2.54
   0   5  11   93.04    3.04
   0  -5  11   82.49    2.93
   0  -5 -11   89.41    2.91
   0   5 -11   83.70    3.40
   0   5  11   77.88    3.75
   0   5  11   84.24    3.43
   0  -5 -11   88.78    3.63
   0   5 -11   81.28    2.98
   0  -5 -11   82.33    3.02
   0   5  11   85.74    3.02
   0  -5  11   87.77    2.99
   0  -5  11   83.67    2.94
   0   5  11   87.89    2.98
   0  -5  12    2.70    1.21
   0   5  12    2.79    1.24
   0   5 -12    1.49    1.21
   0  -5 -12    2.62    1.30
   0  -5  12    2.71    1.35
   0  -5 -12    1.54    1.30
   0   5 -12    0.24    1.61
   0  -5  12    0.93    0.92
   0   5  12    2.07    1.75
   0  -5  12    2.51    1.34
   0   5  12    2.26    1.32
   0   5 -12    2.40    1.31
   0  -5 -12    1.97    1.35
   0   5  12    2.04    1.53
   0  -5 -12    1.81    1.82
   0  -5 -12    4.04    1.23
   0   5 -12    2.42    1.33
   0  -5 -12    0.85    1.20
   0  -5  13  244.15    6.53
   0   5  13  233.35    6.45
   0   5 -13  247.99    6.50
   0  -5 -13  249.56    6.50
   0  -5  13  236.10    6.74
   0  -5 -13  237.00    6.43
   0  -5  13  254.72    5.81
   0   5  13  233.28    7.57
   0   5 -13  235.66    6.96
   0   5  13  244.87    7.03
   0  -5 -13  250.24    7.30
   0  -5 -13  238.42    6.63
   0   5 -13  230.45    6.55
   0  -5 -13  247.23    6.24
   0   5 -13  236.10    6.55
   0  -5 -13  244.23    6.58
   0  -5  13  248.59    6.51
   0   5  13  242.67    6.45
   0  -5  14  511.56   12.36
   0   5  14  513.29   12.37
   0   5 -14  528.70   12.36
   0  -5 -14  536.21   12.39
   0  -5  14  498.68   12.65
   0  -5 -14  518.53   12.31
   0  -5 -14  534.75   12.01
   0  -5  14  524.99   11.49
   0  -5 -14  524.78   13.27
   0  -5  14  523.21   12.34
   0   5  14  534.21   12.35
   0  -5 -14  510.22   12.50
   0   5 -14  488.96   12.44
   0  -5 -14  527.88   12.54
   0   5 -14  515.01   12.47
   0   5  14  515.25   13.70
   0   5  14  515.55   12.85
   0   5  15    8.90    2.29
   0  -5 -15    8.32    1.81
   0  -5  15    9.84    1.12
   0   5 -15   10.07    1.82
   0  -5 -15    7.65    1.76
   0  -5  15    8.87    1.85
   0   5  15    8.09    1.74
   0  -5  15    5.08    1.65
   0  -5  15   13.27    2.19
   0  -5 -15   10.60    1.61
   0   5  16  225.80    7.90
   0  -5  16  239.49    5.49
   0  -5 -16  232.51    6.63
   0  -5  16  222.45    6.97
   0   5  16  224.20    6.61
   0  -5  16  221.55    6.59
   0   5 -16  218.39    6.74
   0  -5 -16  215.28    6.69
   0  -5 -16  225.37    6.06
   0  -5  16  242.87    6.73
   0  -5  17   10.58    2.20
   0  -5  17   10.41    1.09
   0   5 -17    6.49    1.92
   0  -5 -17    9.81    1.97
   0  -5  17   13.36    2.21
   0  -5 -17    9.54    1.68
   0  -5  17    8.63    1.88
   0   5  17    7.54    1.89
   0   5  17   15.47    2.95
   0  -5  18    8.31    2.29
   0   5  18   16.25    3.10
   0  -5 -18    8.22    2.10
   0   5 -18    9.28    2.13
   0  -5 -18   11.62    1.85
   0  -5  18   11.74    2.09
   0   5  18   11.75    2.10
   0  -5 -19   71.95    3.86
   0   5 -19   70.03    3.80
   0  -5 -19   69.67    3.08
   0   5  19   72.10    4.86
   0   5 -20  165.96    6.20
   0  -5 -20  158.03    6.15
   0   5  21    2.24    3.25
   0   5 -21    0.60    2.44
   0  -5 -21   -3.99    2.59
   0   5 -22  121.53    5.59
   0  -5 -22  126.84    5.67
   0  -5 -23    2.97    2.74
   0   5 -23   -2.73    2.87
   0   5  23    1.07    3.85
   0   5 -24   -1.22    2.95
   0  -5 -24    0.25    3.04
   0  -5  24    3.05    4.29
   0   5  24    0.37    4.00
   0  -5 -25   15.73    3.53
   0   5 -25    9.39    3.23
   0  -5  25   15.59    4.73
   0   5  25   12.91    4.34
   0  -6   0  912.11   19.85
   0   6   0  930.47   19.87
   0  -6   0  898.31   19.64
   0  -6   0  928.92   19.73
   0   6   0  921.33   20.48
   0  -6   0  952.44   20.56
   0  -6   0  935.51   20.02
   0   6   0  926.25   19.73
   0  -6   0  911.69   20.32
   0   6   1  143.88    3.83
   0  -6   1  145.37    3.84
   0   6  -1  150.91    3.87
   0  -6  -1  140.22    3.78
   0  -6   1  141.83    3.64
   0  -6   1  146.63    3.97
   0  -6  -1  145.59    3.93
   0  -6  -1  148.13    3.71
   0  -6   1  147.62    3.65
   0  -6   1  143.23    4.43
   0   6  -1  141.21    4.43
   0  -6  -1  144.51    4.34
   0   6   1  139.16    4.34
   0  -6  -1  141.58    4.23
   0  -6   1  144.90    4.21
   0   6  -1  144.20    3.74
   0  -6  -1  143.49    3.57
   0  -6  -2    9.17    1.03
   0  -6  -2    7.08    0.87
   0  -6   2    9.55    0.90
   0  -6  -2    9.46    1.25
   0   6   2    8.67    1.56
   0   6  -2    9.13    0.48
   0  -6  -2    8.72    0.44
   0   6  -2   11.06    1.70
   0  -6   2    9.59    1.63
   0   6   2    9.58    1.17
   0   6  -2    9.17    1.20
   0  -6   2    8.96    1.13
   0  -6   2    9.45    1.19
   0  -6  -2    8.61    0.97
   0   6   2   10.58    1.61
   0  -6  -2    7.69    1.22
   0  -6  -2    9.68    1.02
   0   6  -2    9.03    0.53
   0  -6  -2    8.53    0.49
   0  -6  -2    9.91    0.79
   0   6  -2    8.21    1.07
   0   6  -2    8.00    0.52
   0  -6  -2    9.14    0.48
   0  -6  -3   77.08    2.40
   0   6   3   75.82    2.99
   0  -6  -3   81.52    2.99
   0  -6  -3   79.13    2.66
   0  -6   3   76.08    2.18
   0   6  -3   75.84    3.12
   0  -6   3   79.69    3.17
   0  -6   3   75.80    2.46
   0   6   3   74.36    2.41
   0  -6  -3   74.24    2.41
   0   6  -3   78.61    1.92
   0  -6  -3   75.66    1.91
   0   6  -3   76.63    2.53
   0  -6  -3   72.01    2.60
   0  -6  -3   77.18    1.95
   0   6  -3   75.94    1.95
   0  -6   3   79.55    2.62
   0  -6  -3   78.72    2.89
   0  -6  -3   74.61    1.95
   0   6  -3   76.97    1.96
   0   6   3   76.50    3.02
   0  -6  -4  320.81    7.62
   0  -6   4  315.04    7.02
   0  -6  -4  317.56    7.35
   0  -6  -4  316.43    8.01
   0  -6   4  308.08    8.12
   0   6  -4  307.30    8.17
   0  -6  -4  311.27    6.89
   0   6  -4  316.66    6.90
   0  -6  -4  306.63    7.30
   0   6   4  303.79    7.23
   0  -6   4  314.36    7.32
   0  -6  -4  320.03    7.98
   0   6  -4  319.40    7.49
   0   6  -4  313.39    6.93
   0  -6  -4  308.63    6.92
   0   6   4  315.80    8.03
   0   6   4  305.87    6.89
   0  -6   4  317.07    6.92
   0   6   4  309.95    6.89
   0  -6   4  319.98    6.91
   0  -6  -4  312.70    7.63
   0  -6  -4  312.81    6.92
   0   6  -4  312.11    6.92
   0   6  -5  204.22    4.68
   0  -6  -5  195.96    4.67
   0   6  -5  199.65    5.94
   0  -6  -5  199.25    5.71
   0  -6   5  204.77    4.70
   0   6   5  201.49    4.67
   0  -6   5  197.25    5.12
   0   6  -5  199.93    5.24
   0  -6  -5  200.87    5.02
   0  -6   5  201.46    5.01
   0   6   5  197.56    4.95
   0  -6  -5  200.86    4.72
   0   6  -5  204.70    4.73
   0  -6   5  199.64    4.67
   0   6  -5  192.41    4.69
   0  -6  -5  190.74    4.69
   0  -6  -5  201.13    5.42
   0  -6  -5  196.61    5.66
   0  -6  -5  210.73    5.09
   0   6   5  209.33    5.82
   0  -6  -6 1910.63   41.58
   0  -6  -6 1926.04   40.81
   0  -6  -6 1907.35   40.74
   0   6  -6 2014.82   41.91
   0  -6  -6 1911.94   40.47
   0   6  -6 1925.29   40.47
   0  -6   6 1917.43   40.88
   0   6  -6 1934.34   41.06
   0  -6   6 1967.66   40.70
   0   6   6 1883.46   40.60
   0  -6  -6 1916.37   40.52
   0   6  -6 1935.51   40.52
   0   6   6 1897.20   40.47
   0  -6   6 1960.84   40.49
   0   6   6 1927.34   41.64
   0  -6  -6 1950.53   41.60
   0  -6  -6 1939.29   41.25
   0  -6   6 1948.39   40.34
   0   6  -7  237.41    7.06
   0  -6  -7  244.43    6.09
   0  -6   7  252.30    6.26
   0   6   7  242.35    5.90
   0  -6   7  241.03    5.96
   0  -6  -7  248.15    6.60
   0   6  -7  245.25    6.41
   0  -6  -7  251.02    5.94
   0   6  -7  248.39    5.92
   0   6  -7  253.37    5.88
   0  -6  -7  251.76    5.88
   0  -6  -7  247.02    6.81
   0  -6  -7  253.05    6.15
   0   6   7  257.15    7.02
   0  -6  -7  256.70    6.93
   0   6   7  232.70    5.85
   0  -6   7  243.89    5.87
   0   6   7  243.50    5.86
   0  -6   7  252.73    5.89
   0   6   8   38.64    1.69
   0  -6  -8   37.09    1.84
   0  -6   8   38.82    1.68
   0   6   8   38.86    1.65
   0   6  -8   40.44    1.70
   0  -6  -8   39.93    1.67
   0   6  -8   34.27    2.53
   0  -6  -8   40.49    1.93
   0  -6   8   40.22    2.03
   0   6  -8   38.03    2.11
   0   6   8   39.47    1.63
   0  -6   8   36.99    1.69
   0   6   8   39.63    2.54
   0  -6  -8   43.42    2.62
   0   6   8   39.33    1.66
   0  -6   8   38.30    1.68
   0   6  -8   40.10    2.00
   0  -6  -8   40.17    1.78
   0   6  -8   39.36    1.76
   0   6   8   41.00    2.26
   0  -6  -8   36.86    2.20
   0   6  -8   39.78    1.73
   0  -6  -8   41.31    1.77
   0  -6  -9   86.03    2.80
   0   6   9   81.22    2.63
   0  -6   9   79.12    2.62
   0  -6  -9   78.30    2.60
   0   6  -9   80.59    2.63
   0   6  -9   75.56    3.68
   0  -6  -9   75.33    2.75
   0  -6  -9   77.61    2.61
   0  -6   9   80.12    2.94
   0   6  -9   79.60    3.11
   0  -6   9   77.06    2.51
   0   6   9   74.62    2.40
   0   6   9   81.68    3.61
   0  -6   9   79.16    2.62
   0   6   9   79.85    2.62
   0   6  -9   73.79    2.82
   0   6  -9   85.72    2.72
   0  -6  -9   80.90    2.68
   0  -6  -9   83.91    2.72
   0   6  -9   77.61    2.66
   0   6   9   76.33    3.12
   0  -6  -9   80.75    3.64
   0  -6  -9   78.10    3.23
   0  -6  10   97.82    3.16
   0   6  10   97.20    3.15
   0   6 -10  103.32    3.17
   0  -6 -10  104.50    3.21
   0   6 -10  100.71    3.25
   0  -6 -10   96.64    3.23
   0   6 -10   92.84    4.21
   0  -6  10   99.77    3.49
   0  -6 -10  100.84    3.15
   0   6 -10  100.75    3.69
   0   6  10  101.49    2.89
   0  -6  10  105.52    3.01
   0   6  10   97.83    4.15
   0   6  10  100.11    3.74
   0  -6 -10  103.99    4.28
   0  -6 -10  106.69    3.93
   0  -6 -10  105.44    3.26
   0  -6 -10   95.30    3.27
   0   6 -10   98.99    3.24
   0  -6 -10   98.24    3.23
   0   6  10  103.09    3.19
   0  -6  10  104.95    3.22
   0  -6 -11  236.38    5.93
   0   6  11  227.45    5.89
   0  -6  11  223.51    5.88
   0  -6 -11  222.86    5.86
   0   6 -11  225.87    5.85
   0   6 -11  219.34    5.95
   0  -6 -11  219.78    5.97
   0   6 -11  225.12    7.27
   0  -6 -11  227.68    5.84
   0  -6  11  222.37    6.24
   0   6 -11  218.11    6.42
   0   6  11  225.02    5.42
   0  -6  11  228.48    5.55
   0   6  11  216.81    6.99
   0   6  11  224.00    6.46
   0  -6 -11  210.30    6.90
   0   6 -11  223.87    5.94
   0  -6 -11  221.93    5.95
   0  -6 -11  228.42    6.66
   0  -6 -11  224.00    5.88
   0  -6  11  228.26    5.86
   0   6  11  231.34    5.88
   0  -6 -12  805.78   17.63
   0   6 -12  779.97   17.58
   0  -6 -12  795.61   17.77
   0   6 -12  785.73   17.75
   0   6  12  795.00   17.65
   0  -6  12  757.21   17.59
   0  -6 -12  782.46   17.72
   0   6 -12  773.44   17.69
   0   6 -12  765.56   19.19
   0  -6  12  779.31   18.03
   0  -6 -12  782.77   17.54
   0   6 -12  776.68   18.24
   0   6  12  772.71   16.99
   0  -6  12  810.44   17.15
   0   6  12  786.67   19.02
   0   6  12  804.41   18.30
   0  -6 -12  792.53   17.56
   0  -6 -12  782.41   17.50
   0   6  12  799.85   17.59
   0  -6  12  800.41   17.62
   0  -6 -12  791.13   18.55
   0  -6  13   24.11    2.15
   0  -6 -13   24.86    1.94
   0  -6  13   28.32    1.53
   0   6  13   27.28    1.45
   0  -6 -13   29.46    1.94
   0   6 -13   28.28    2.45
   0  -6 -13   27.31    2.65
   0   6  13   25.20    2.42
   0   6 -13   31.17    2.00
   0  -6 -13   31.19    2.01
   0  -6  13   23.10    1.88
   0   6  13   28.20    1.99
   0   6  13   26.70    2.78
   0  -6  13   27.05    1.95
   0   6  13   26.98    1.97
   0   6 -13   23.71    2.03
   0  -6 -13   28.62    2.15
   0   6 -13   25.39    1.96
   0  -6 -13   29.06    2.08
   0  -6  14   70.46    2.38
   0   6  14   69.38    2.96
   0  -6  14   66.81    2.95
   0  -6 -14   73.09    3.87
   0  -6 -14   63.91    3.01
   0   6 -14   67.44    3.08
   0  -6 -14   68.46    3.02
   0   6 -14   72.58    2.99
   0  -6 -14   73.09    3.18
   0   6 -14   73.48    3.19
   0  -6 -14   67.67    2.98
   0  -6  14   68.32    3.25
   0   6  14   75.38    4.13
   0   6  14   66.16    2.94
   0  -6  14   69.33    2.99
   0  -6 -14   70.23    2.81
   0   6  15   51.22    3.68
   0  -6  15   39.19    2.45
   0   6  15   44.79    2.55
   0  -6 -15   43.60    2.60
   0  -6  15   42.48    2.79
   0  -6 -15   44.21    2.65
   0   6 -15   44.85    2.62
   0  -6  15   40.54    1.83
   0  -6 -15   36.40    3.16
   0  -6 -15   43.93    2.36
   0   6  16   54.05    3.93
   0  -6  16   54.10    2.91
   0   6  16   51.73    2.87
   0  -6  16   52.03    3.08
   0  -6 -16   53.01    2.90
   0  -6 -16   54.73    2.60
   0  -6 -16   53.08    3.83
   0  -6  16   58.00    3.16
   0  -6  16   54.11    2.06
   0   6 -16   52.10    2.99
   0  -6 -16   45.93    2.93
   0  -6 -17    7.67    1.72
   0  -6  17   11.72    1.25
   0  -6  17    8.96    2.23
   0  -6 -17    6.11    1.98
   0   6 -17    8.32    2.00
   0   6  17   12.93    2.84
   0  -6  17    5.64    2.09
   0  -6 -18   45.04    3.10
   0   6 -18   40.37    3.01
   0  -6  18   45.72    3.04
   0   6  18   48.76    4.16
   0   6 -19   14.40    2.43
   0  -6 -19   17.40    2.51
   0   6  19   13.47    3.32
   0  -6 -20   56.13    3.72
   0   6 -20   58.22    3.74
   0   6  20   66.00    5.00
   0  -6 -21   72.88    4.22
   0   6  21   71.64    5.34
   0  -6 -22   33.09    3.46
   0   6 -22   45.16    5.25
   0   6 -22   39.54    3.50
   0   6  22   47.97    5.00
   0  -6 -23    2.53    2.67
   0   6 -23   -0.23    2.83
   0   6  23   -4.72    4.10
   0   6 -24   52.67    4.33
   0  -6 -24   58.52    4.43
   0   6 -24   52.27    5.87
   0   6  24   56.04    5.81
   0  -7   0    0.77    0.82
   0  -7   0   -0.75    0.88
   0   7   0   -0.54    1.42
   0   7   0   -0.85    1.16
   0  -7   0    1.19    1.06
   0  -7   0    0.88    1.29
   0  -7   0    0.51    1.07
   0   7   0    0.27    1.07
   0   7   0   -0.10    0.86
   0  -7   0    0.78    1.13
   0  -7   1   35.26    1.50
   0  -7  -1   33.97    1.53
   0   7  -1   32.66    2.19
   0  -7  -1   32.55    2.07
   0   7   1   29.26    2.19
   0   7  -1   33.37    1.75
   0  -7   1   31.84    1.70
   0  -7  -1   34.62    1.66
   0   7   1   34.44    1.72
   0  -7  -1   36.76    2.03
   0  -7   1   32.84    1.94
   0   7  -1   31.87    1.72
   0  -7   1   33.09    2.11
   0  -7  -1   34.22    1.75
   0  -7   1   34.99    1.85
   0   7  -1   36.56    1.61
   0  -7  -1   32.71    1.35
   0  -7   2   38.97    2.49
   0  -7   2   42.33    1.92
   0  -7  -2   48.10    1.89
   0   7   2   45.28    1.93
   0  -7  -2   42.07    1.12
   0   7  -2   43.73    1.14
   0  -7  -2   43.74    1.88
   0   7   2   47.26    2.49
   0  -7  -2   48.26    1.78
   0  -7   2   45.89    1.68
   0   7  -2   43.29    1.17
   0  -7  -2   42.45    1.13
   0  -7  -2   46.18    2.25
   0   7   2   45.83    2.42
   0   7  -2   44.36    2.53
   0  -7  -2   47.26    2.30
   0   7  -2   46.37    1.89
   0  -7  -2   44.81    1.58
   0  -7  -2   41.80    1.13
   0   7  -2   42.58    1.16
   0  -7  -2   45.20    1.96
   0  -7   2   46.48    2.08
   0   7  -2   45.61    1.97
   0  -7  -3  749.59   16.47
   0  -7   3  746.63   15.91
   0  -7  -3  756.79   16.17
   0   7   3  749.34   16.97
   0  -7  -3  743.07   16.96
   0   7  -3  751.91   17.13
   0  -7  -3  766.60   15.95
   0   7  -3  731.65   16.24
   0  -7   3  769.71   17.15
   0  -7   3  742.60   16.39
   0   7  -3  736.64   16.26
   0   7   3  754.11   16.18
   0  -7  -3  759.09   16.22
   0  -7   3  767.84   16.21
   0  -7  -3  728.86   15.55
   0   7  -3  734.94   15.57
   0  -7  -3  725.52   15.55
   0   7  -3  714.08   15.56
   0  -7  -3  715.17   15.52
   0   7  -3  737.71   15.53
   0   7   3  729.96   16.88
   0  -7  -3  746.36   16.45
   0  -7  -3  721.38   16.81
   0  -7  -4   42.21    1.83
   0  -7  -4   38.34    2.25
   0   7  -4   39.93    1.29
   0  -7  -4   37.89    1.27
   0   7  -4   38.69    2.57
   0  -7   4   42.19    2.62
   0  -7  -4   39.31    1.35
   0   7  -4   40.58    1.35
   0  -7   4   37.09    1.81
   0   7  -4   40.75    1.96
   0  -7   4   41.83    1.86
   0  -7  -4   40.89    1.85
   0   7   4   40.20    1.84
   0   7   4   38.51    2.35
   0   7  -4   39.57    1.34
   0  -7  -4   41.60    1.35
   0  -7  -4   39.60    2.00
   0  -7   4   41.70    1.54
   0  -7  -4   44.02    2.05
   0   7  -4   39.91    1.90
   0  -7   4   42.66    2.08
   0  -7  -4   40.73    2.25
   0  -7   5   31.64    1.34
   0  -7  -5   30.71    1.85
   0  -7  -5   28.23    1.60
   0  -7  -5   30.91    2.07
   0   7  -5   32.96    2.38
   0   7  -5   33.66    1.79
   0  -7   5   32.37    1.68
   0   7   5   31.22    1.64
   0  -7  -5   30.75    1.73
   0  -7   5   32.22    1.71
   0  -7  -5   30.40    1.89
   0   7  -5   30.71    1.77
   0  -7  -5   30.58    2.09
   0  -7  -5   31.03    1.28
   0   7  -5   31.36    1.26
   0   7   5   28.92    2.20
   0  -7  -5   31.23    1.28
   0   7  -5   30.90    1.27
   0   7   5   31.98    1.21
   0  -7   5   31.53    1.25
   0   7  -5   29.55    1.18
   0  -7  -5   30.28    1.21
   0   7  -6   28.12    1.70
   0  -7   6   28.55    1.27
   0  -7  -6   29.32    1.66
   0  -7  -6   29.90    2.09
   0  -7  -6   27.43    1.71
   0   7  -6   26.72    2.32
   0  -7   6   27.63    1.65
   0   7  -6   29.94    1.85
   0   7  -6   30.70    1.32
   0  -7  -6   27.62    1.34
   0   7   6   27.05    1.23
   0  -7   6   27.90    1.26
   0   7   6   31.32    2.32
   0   7  -6   27.17    1.21
   0  -7  -6   30.67    1.30
   0  -7   6   27.06    1.59
   0   7   6   27.80    1.56
   0  -7  -6   26.78    1.83
   0  -7  -6   29.88    2.15
   0  -7  -7    3.91    0.85
   0   7  -7    3.91    0.81
   0  -7   7    4.29    0.81
   0  -7  -7    3.88    1.13
   0  -7  -7    3.75    1.45
   0   7  -7    5.02    1.72
   0  -7  -7    1.84    1.20
   0  -7   7    3.40    1.09
   0   7   7    4.16    1.10
   0   7  -7    3.09    1.20
   0  -7   7    2.93    1.13
   0   7  -7    5.82    1.38
   0   7   7    2.63    0.78
   0  -7   7    4.64    0.91
   0  -7   7    4.33    0.87
   0   7   7    4.72    0.82
   0  -7  -7    3.24    1.58
   0  -7  -7    4.05    1.30
   0   7   7    4.12    1.66
   0  -7  -7    3.49    0.91
   0   7  -7    2.95    0.88
   0   7  -8  119.98    3.70
   0   7   8  125.39    4.56
   0  -7  -8  119.77    3.65
   0  -7  -8  120.80    4.34
   0   7   8  119.90    3.34
   0  -7   8  122.67    3.38
   0  -7  -8  126.21    3.71
   0   7  -8  120.79    4.66
   0  -7   8  119.24    3.79
   0   7  -8  119.64    3.98
   0  -7   8  127.36    3.53
   0   7   8  116.97    3.42
   0  -7  -8  117.52    4.10
   0  -7   8  115.27    3.34
   0   7   8  115.62    3.32
   0  -7  -8  115.37    4.41
   0  -7  -8  115.10    3.40
   0   7  -8  119.16    3.40
   0   7  -8  120.91    3.34
   0  -7  -8  120.09    3.37
   0  -7  -8  119.11    3.43
   0   7  -8  120.86    3.41
   0   7  -9    8.20    1.39
   0   7  -9    7.86    1.13
   0  -7  -9    7.51    1.11
   0  -7  -9    8.72    1.36
   0  -7  -9    8.65    1.72
   0   7  -9    7.46    2.00
   0  -7  -9    8.16    1.48
   0   7   9    8.37    1.88
   0  -7  -9   10.36    1.24
   0  -7   9    7.53    1.44
   0   7  -9   11.13    1.74
   0   7   9    9.11    1.16
   0  -7   9   11.14    1.26
   0   7   9    8.50    1.12
   0  -7   9    8.11    1.17
   0  -7  -9    7.92    1.19
   0   7  -9    8.08    1.19
   0   7  -9   11.66    1.28
   0  -7  -9    7.14    1.19
   0  -7  -9    9.86    1.68
   0  -7  -9    7.94    2.06
   0   7   9    8.89    1.13
   0  -7   9    8.72    1.20
   0  -7 -10  104.39    3.51
   0  -7  10  109.62    3.40
   0   7  10  107.04    3.36
   0  -7 -10  109.04    3.60
   0   7 -10  107.45    4.64
   0  -7 -10  104.54    3.44
   0   7 -10  111.52    3.49
   0  -7 -10  111.41    3.34
   0  -7  10  108.98    3.74
   0   7 -10  113.71    4.04
   0   7  10  109.42    3.19
   0  -7  10  116.80    3.36
   0   7 -10  110.36    3.64
   0   7  10  106.43    3.34
   0  -7  10  109.56    3.36
   0  -7 -10  105.31    4.12
   0  -7 -10  110.07    4.56
   0  -7 -10  112.32    3.38
   0   7 -10  112.51    3.38
   0   7  10  112.65    4.56
   0  -7 -10  103.63    3.43
   0   7 -10  110.01    3.47
   0   7 -11   78.06    2.80
   0  -7 -11   79.02    2.85
   0  -7 -11   79.69    2.97
   0   7  11   81.33    2.85
   0  -7  11   77.10    2.86
   0  -7 -11   80.71    3.07
   0   7 -11   82.17    4.19
   0  -7  11   74.80    3.17
   0  -7 -11   79.49    2.81
   0   7  11   79.51    2.58
   0  -7  11   86.34    2.74
   0   7 -11   82.77    3.12
   0   7 -11   75.28    3.39
   0  -7 -11   77.44    3.51
   0   7  11   81.35    2.83
   0  -7  11   80.87    2.88
   0   7  11   71.83    3.82
   0   7  11   73.58    3.41
   0  -7 -11   82.41    4.06
   0   7 -11   78.87    2.95
   0  -7 -11   77.25    2.95
   0   7 -11   78.66    2.93
   0  -7 -11   84.45    3.03
   0  -7 -12    0.09    1.38
   0   7  12    1.22    1.33
   0  -7  12   -0.17    1.27
   0   7  12    2.14    1.98
   0   7 -12   -0.67    1.53
   0  -7  12    1.94    1.34
   0   7  12   -0.08    1.29
   0  -7 -12    0.78    1.31
   0  -7  12    3.27    1.56
   0   7 -12   -0.21    2.03
   0   7 -12    0.13    1.74
   0  -7  12   -0.31    1.17
   0   7  12   -0.82    1.07
   0  -7 -12    0.91    1.40
   0   7 -12   -0.36    1.38
   0  -7 -12    0.85    1.71
   0  -7 -12   -0.47    1.67
   0   7  12    1.49    1.75
   0  -7 -12    0.47    1.36
   0   7 -12    0.09    1.35
   0  -7 -12    1.37    2.49
   0   7 -12    0.08    1.24
   0  -7 -12   -0.59    1.32
   0  -7 -13   35.96    2.20
   0   7  13   34.90    2.11
   0  -7  13   32.20    2.13
   0   7 -13   37.76    2.31
   0  -7 -13   32.69    2.41
   0   7 -13   30.79    2.63
   0  -7 -13   25.88    2.64
   0  -7 -13   33.74    2.14
   0   7 -13   34.68    2.10
   0  -7  13   34.70    1.83
   0   7  13   32.41    1.68
   0   7  13   39.13    2.22
   0  -7  13   34.34    2.17
   0  -7 -13   27.94    2.04
   0  -7  13   34.67    2.40
   0   7 -13   31.71    3.16
   0   7  13   31.23    3.01
   0   7 -13   29.89    2.25
   0  -7 -13   32.48    2.25
   0   7 -13   32.26    2.21
   0  -7 -13   32.83    2.19
   0   7 -14  214.04    7.62
   0  -7 -14  202.55    5.81
   0  -7  14  205.93    6.32
   0   7  14  200.02    7.23
   0  -7  14  206.90    5.31
   0  -7 -14  224.27    6.99
   0  -7 -14  205.23    6.08
   0   7 -14  204.72    6.04
   0   7  14  205.05    5.92
   0  -7  14  199.79    5.91
   0  -7 -14  214.52    5.84
   0  -7 -14  209.45    5.89
   0   7 -14  201.65    5.84
   0  -7 -14  201.61    6.01
   0   7 -14  202.89    6.04
   0  -7  14  212.52    5.92
   0   7  14  216.39    5.90
   0  -7 -15   12.00    1.97
   0   7 -15   13.60    1.91
   0   7  15   12.10    2.62
   0  -7 -15   11.17    1.87
   0  -7 -15   17.05    2.75
   0  -7 -15   12.95    1.87
   0   7 -15   13.75    2.82
   0  -7  15   10.23    2.03
   0  -7  15   12.59    1.41
   0  -7  15   13.34    1.85
   0   7  15   12.82    1.84
   0  -7 -16  231.82    6.44
   0  -7  16  211.81    6.86
   0  -7 -16  215.99    6.66
   0   7 -16  219.05    6.69
   0  -7 -16  212.09    7.50
   0   7 -16  210.70    8.10
   0  -7  16  234.18    5.65
   0   7  16  204.26    7.89
   0  -7  17   41.47    3.08
   0   7 -17   41.49    2.88
   0  -7 -17   38.17    2.81
   0   7 -17   44.46    4.12
   0  -7 -17   49.86    3.86
   0  -7  17   45.77    3.09
   0  -7  17   43.84    1.99
   0   7  17   39.50    3.91
   0  -7  18   10.46    2.40
   0   7 -18    3.87    2.03
   0  -7 -18   10.19    2.20
   0   7  18    8.56    3.01
   0   7 -18   15.79    3.45
   0  -7  18    8.02    2.35
   0   7  19   41.41    4.22
   0  -7 -19   36.66    3.09
   0   7 -19   38.63    3.08
   0   7 -19   40.41    4.40
   0   7 -20   55.11    5.02
   0   7 -20   58.62    3.71
   0  -7 -20   51.01    3.66
   0   7  20   65.85    5.12
   0   7  21   -0.68    3.47
   0   7 -21   -3.56    3.86
   0  -7 -21   -0.80    2.47
   0   7 -21   -1.20    2.46
   0   7  22   46.20    5.07
   0   7 -22   38.04    5.10
   0  -7 -22   24.64    3.38
   0   7 -22   22.42    3.34
   0   7  23    5.97    4.11
   0   7 -23   15.21    4.70
   0   7 -23   12.50    3.04
   0  -7 -23   14.88    3.24
   0   7  24    3.91    4.24
   0   7 -24   -1.22    4.49
   0   7 -24    5.68    3.10
   0  -7 -24   -0.50    3.16
   0  -8   0  469.06   10.77
   0  -8   0  481.18   11.19
   0   8   0  465.50   10.98
   0  -8   0  488.43   10.96
   0  -8   0  482.04   11.77
   0   8   0  487.64   10.78
   0  -8   0  467.73   11.52
   0   8   0  474.90   11.77
   0  -8   1    1.79    1.20
   0   8  -1    2.53    1.00
   0   8   1    2.25    1.18
   0  -8   1    3.83    1.23
   0   8  -1    2.75    1.15
   0   8  -1    2.94    1.67
   0   8   1    3.49    1.69
   0  -8  -1    3.36    1.11
   0  -8  -1    1.08    0.89
   0  -8   1    3.22    0.99
   0  -8   1    3.27    1.22
   0  -8  -1    3.33    1.10
   0   8  -1    3.51    1.16
   0  -8  -1    3.40    1.26
   0  -8   1   -0.13    1.47
   0  -8  -1    3.73    1.22
   0   8   2   38.04    1.86
   0  -8   2   40.06    1.90
   0  -8  -2   39.78    1.83
   0  -8   2   39.77    2.19
   0   8   2   36.66    2.37
   0  -8  -2   39.34    2.21
   0  -8  -2   37.03    1.48
   0   8  -2   35.92    1.77
   0   8  -2   35.46    2.39
   0  -8  -2   37.54    2.23
   0  -8  -2   36.33    1.67
   0   8   2   35.08    2.44
   0  -8   2   38.36    1.66
   0   8  -2   36.91    1.87
   0  -8   2   38.03    2.04
   0  -8  -2   34.68    1.83
   0  -8  -2   32.15    1.82
   0  -8   2   42.07    2.57
   0  -8  -3    3.03    1.00
   0  -8   3    1.77    1.23
   0   8  -3    2.61    1.13
   0  -8  -3    3.29    1.09
   0  -8  -3    5.07    0.99
   0  -8   3    2.02    0.90
   0  -8  -3    2.15    1.23
   0   8   3    2.52    1.59
   0  -8  -3    5.34    1.12
   0   8  -3    2.35    1.54
   0  -8   3    1.48    1.54
   0  -8   3    1.65    1.15
   0   8   3    0.96    1.12
   0   8   3    3.06    1.52
   0  -8   3    3.21    1.03
   0   8  -3    3.47    1.11
   0  -8  -3    3.79    1.24
   0  -8  -3    4.61    0.51
   0   8  -3    3.97    0.54
   0   8  -3    3.91    0.53
   0  -8  -3    3.85    0.51
   0  -8  -3    4.14    0.77
   0  -8  -3    3.64    0.45
   0   8  -3    3.99    0.48
   0  -8  -4   29.50    1.79
   0  -8   4   26.44    1.34
   0  -8  -4   30.24    1.62
   0   8  -4   28.57    2.34
   0  -8  -4   28.77    2.05
   0   8   4   29.89    2.27
   0  -8   4   29.75    2.46
   0  -8   4   24.66    1.53
   0  -8  -4   29.12    1.80
   0   8   4   28.34    1.65
   0  -8  -4   28.08    1.66
   0  -8   4   27.89    1.65
   0   8  -4   28.16    1.74
   0  -8  -4   24.88    1.92
   0  -8  -4   26.28    1.07
   0   8  -4   26.35    1.08
   0  -8   4   27.66    1.88
   0   8  -4   28.91    1.75
   0   8  -4   27.17    1.08
   0  -8  -4   25.61    1.07
   0  -8  -4   26.17    1.01
   0   8  -4   28.82    1.03
   0   8  -5   10.52    0.83
   0   8  -5    9.20    1.32
   0  -8  -5    9.94    1.45
   0  -8   5   10.89    1.01
   0  -8  -5    8.55    1.22
   0  -8  -5    9.99    1.64
   0   8   5   12.60    1.90
   0   8  -5    9.70    1.89
   0   8  -5    9.85    1.35
   0  -8   5    8.07    1.86
   0  -8   5   11.83    1.31
   0   8   5   11.30    1.34
   0  -8   5   10.11    1.34
   0  -8  -5   10.50    0.79
   0   8  -5   10.85    0.77
   0  -8  -5   10.04    1.36
   0  -8  -5    8.94    1.57
   0  -8  -5    8.65    1.26
   0  -8  -5   10.09    0.87
   0   8  -5    8.80    0.83
   0  -8  -5   10.09    0.87
   0  -8   6   77.91    2.34
   0  -8  -6   74.81    3.00
   0  -8  -6   74.50    3.31
   0   8   6   75.70    3.47
   0   8  -6   75.10    3.58
   0   8  -6   73.40    2.19
   0  -8  -6   73.68    2.21
   0  -8   6   73.55    2.70
   0   8  -6   73.95    2.91
   0   8   6   74.68    2.61
   0  -8   6   76.89    2.68
   0   8  -6   75.41    2.78
   0  -8  -6   74.91    2.77
   0   8  -6   73.41    2.28
   0  -8  -6   72.84    2.28
   0  -8  -6   77.43    3.38
   0  -8  -6   78.74    2.78
   0  -8  -6   72.20    2.99
   0  -8   7   47.85    1.75
   0  -8  -7   47.48    2.43
   0  -8  -7   46.32    2.19
   0  -8  -7   46.18    2.69
   0   8  -7   47.26    2.99
   0   8   7   49.36    2.91
   0  -8   7   41.73    2.11
   0   8  -7   41.89    2.32
   0  -8   7   48.69    2.10
   0   8   7   45.22    2.06
   0   8  -7   44.14    1.69
   0  -8  -7   44.51    1.72
   0  -8  -7   46.67    2.78
   0  -8  -7   43.26    1.77
   0   8  -7   47.39    1.80
   0   8  -7   44.78    2.18
   0  -8  -7   45.39    2.49
   0  -8  -7   45.81    2.23
   0  -8  -8   85.47    2.73
   0   8  -8   85.94    2.69
   0  -8  -8   82.61    3.69
   0  -8  -8   84.78    3.03
   0   8   8   86.19    2.62
   0  -8   8   81.91    2.63
   0   8   8   86.95    3.87
   0   8  -8   82.36    3.95
   0   8  -8   81.94    2.58
   0  -8  -8   77.65    2.58
   0  -8   8   85.50    3.08
   0   8  -8   79.75    3.29
   0  -8   8   87.71    2.91
   0   8   8   82.71    2.84
   0  -8  -8   86.67    3.81
   0   8   8   83.76    2.60
   0  -8   8   89.22    2.69
   0  -8  -8   83.29    3.44
   0   8  -8   81.36    3.01
   0  -8  -8   87.32    3.10
   0  -8  -8   81.02    2.67
   0   8  -8   83.16    2.66
   0  -8  -9  201.44    5.18
   0   8  -9  199.93    5.16
   0  -8  -9  202.55    5.48
   0  -8  -9  202.52    6.33
   0  -8   9  203.09    5.11
   0   8   9  200.91    5.08
   0   8   9  198.56    6.49
   0   8  -9  194.47    6.68
   0  -8  -9  201.01    5.12
   0   8  -9  199.78    5.08
   0  -8   9  193.95    5.54
   0   8  -9  194.54    5.85
   0  -8   9  196.54    5.23
   0   8   9  193.34    5.16
   0  -8  -9  194.04    6.38
   0  -8   9  197.44    5.11
   0   8   9  190.04    5.05
   0  -8  -9  192.56    5.99
   0   8  -9  198.52    5.49
   0  -8  -9  194.88    5.48
   0  -8  -9  194.92    5.17
   0   8  -9  197.92    5.15
   0  -8 -10   44.35    2.14
   0   8 -10   46.07    2.15
   0  -8 -10   41.53    2.27
   0  -8 -10   47.12    3.03
   0  -8  10   41.86    2.06
   0   8  10   41.78    2.01
   0   8  10   48.97    3.22
   0   8 -10   44.85    3.28
   0   8 -10   48.16    2.04
   0  -8 -10   47.40    2.05
   0  -8  10   48.89    2.46
   0  -8 -10   49.39    2.09
   0   8 -10   43.06    2.68
   0   8  10   43.03    2.02
   0  -8  10   46.33    2.17
   0  -8 -10   49.31    3.32
   0   8 -10   43.58    2.30
   0   8 -10   47.12    2.15
   0  -8 -10   45.32    2.13
   0  -8 -10   48.05    2.51
   0  -8 -10   43.30    2.71
   0   8  10   44.64    2.03
   0  -8  10   45.20    2.05
   0  -8 -11  153.05    4.63
   0  -8 -11  145.20    5.47
   0   8  11  149.06    4.37
   0  -8  11  148.45    4.37
   0   8 -11  153.88    4.36
   0  -8 -11  155.78    4.38
   0  -8 -11  152.06    4.48
   0   8 -11  149.70    4.47
   0   8 -11  157.57    6.00
   0  -8 -11  156.91    4.33
   0  -8  11  146.88    4.76
   0   8  11  149.31    4.19
   0  -8  11  153.36    4.33
   0   8 -11  149.35    5.09
   0   8  11  144.72    5.66
   0   8  11  152.82    4.34
   0  -8  11  150.46    4.36
   0   8 -11  152.98    4.62
   0  -8 -11  158.54    5.36
   0  -8 -11  155.40    5.72
   0   8 -11  146.47    4.44
   0  -8 -11  145.97    4.45
   0  -8 -11  152.77    4.69
   0  -8 -12    1.61    1.56
   0  -8  12   -0.27    1.34
   0   8  12   -0.97    1.39
   0  -8  12    1.49    1.36
   0   8  12    0.13    1.23
   0   8 -12   -0.14    1.88
   0   8 -12    0.23    2.20
   0  -8 -12   -0.77    1.37
   0  -8  12    1.82    1.61
   0  -8  12   -1.36    1.39
   0   8  12    0.34    1.36
   0   8 -12    0.84    1.30
   0  -8 -12    2.37    1.30
   0   8  12    0.62    2.08
   0   8 -12    1.01    1.46
   0  -8 -12    1.10    1.41
   0  -8 -12   -0.10    1.34
   0   8 -12    2.38    1.37
   0  -8 -12    1.49    1.89
   0   8 -12    2.37    1.54
   0  -8 -12   -0.66    1.83
   0  -8  13  107.46    4.06
   0  -8 -13  100.42    3.49
   0  -8 -13  106.32    3.59
   0   8 -13   99.36    3.55
   0   8 -13   97.50    5.07
   0  -8 -13  103.99    3.83
   0   8  13   89.56    4.73
   0   8 -13   98.56    3.69
   0  -8 -13  102.07    3.73
   0  -8 -13  100.77    3.70
   0   8 -13   93.28    3.65
   0  -8 -13  100.26    4.52
   0   8  13  103.39    3.20
   0  -8  13  100.57    3.29
   0   8 -13  108.92    3.76
   0  -8 -13  101.78    3.70
   0   8  14    4.69    2.39
   0  -8 -14    9.73    1.86
   0   8 -14    5.91    1.70
   0   8 -14    9.11    1.84
   0   8 -14    5.47    1.79
   0  -8 -14    5.91    1.82
   0   8 -14    9.24    1.73
   0  -8 -14    8.35    1.64
   0  -8 -14   10.07    2.52
   0  -8  14    5.87    1.43
   0  -8 -14    6.97    1.69
   0  -8  14    6.31    1.86
   0   8 -14   13.76    2.92
   0   8 -15  109.59    4.06
   0   8  15  108.08    5.38
   0  -8  15   94.27    4.30
   0  -8 -15  121.29    4.00
   0   8 -15  100.87    5.57
   0  -8 -15  123.45    5.25
   0  -8  15  118.17    3.56
   0  -8 -15  104.78    4.16
   0   8 -15  107.57    4.17
   0  -8 -16    3.21    2.59
   0   8 -16    1.14    2.82
   0  -8 -16    2.46    1.80
   0  -8  16   -3.06    1.95
   0   8 -16    4.28    1.90
   0  -8 -16    2.48    1.83
   0   8  16    3.44    2.63
   0  -8  16    3.56    1.38
   0   8 -16    4.94    1.92
   0  -8 -17    9.75    2.97
   0   8 -17   10.84    3.21
   0  -8  17    9.51    2.26
   0  -8 -17    7.33    2.11
   0   8 -17    3.89    2.04
   0   8  17    8.12    2.89
   0  -8  17    9.47    1.44
   0   8 -17    7.42    2.01
   0  -8  18   27.31    2.81
   0   8 -18   32.43    2.63
   0  -8 -18   25.43    2.65
   0   8 -18   27.99    2.67
   0   8 -18   25.74    3.92
   0  -8  18   27.86    2.92
   0   8  18   21.05    3.70
   0  -8 -19    0.86    2.17
   0   8 -19   -1.03    2.09
   0   8 -19   -3.35    3.51
   0   8  19   -1.25    3.05
   0   8 -20   25.53    2.94
   0  -8 -20   25.56    3.05
   0   8 -20   29.91    4.49
   0   8  20   31.39    4.28
   0   8 -21   24.35    3.13
   0  -8 -21   20.92    3.05
   0   8 -21   33.96    4.71
   0   8  21   21.90    4.22
   0   8 -22    0.87    2.71
   0  -8 -22   -1.53    2.86
   0   8 -22    6.57    4.22
   0   8  22   -1.82    3.73
   0  -8 -23    0.23    2.98
   0   8 -23   -2.56    2.83
   0   8 -23    2.82    4.29
   0   8  23    1.15    4.27
   0   8 -24   41.38    4.18
   0  -8 -24   36.46    4.08
   0   8  24   46.72    5.63
   0   8 -24   28.56    5.42
   0  -9   0    0.43    1.31
   0   9   0    1.47    1.15
   0   9   0    2.30    1.62
   0  -9   0   -0.19    1.20
   0  -9   0   -0.08    1.25
   0  -9   0    0.13    1.23
   0  -9   0    0.71    0.99
   0  -9   1  170.88    5.05
   0  -9  -1  174.50    5.06
   0  -9  -1  178.29    5.46
   0  -9   1  176.27    5.45
   0  -9  -1  177.10    4.71
   0  -9   1  169.28    5.63
   0  -9  -1  181.23    4.88
   0   9   1  173.55    4.88
   0  -9   1  178.34    4.88
   0   9  -1  173.03    5.71
   0   9   1  180.37    5.72
   0  -9  -1  182.14    5.65
   0   9  -1  177.11    4.71
   0  -9   1  176.91    4.64
   0   9  -1  171.27    4.96
   0   9  -2  172.66    4.72
   0   9  -2  165.19    5.58
   0  -9  -2  182.61    5.63
   0  -9  -2  174.80    4.78
   0   9   2  170.32    4.81
   0  -9   2  181.00    4.85
   0  -9   2  164.75    4.51
   0  -9  -2  171.02    5.00
   0  -9   2  174.35    5.05
   0  -9   2  173.86    5.42
   0  -9  -2  166.81    5.35
   0   9   2  175.36    5.59
   0  -9  -2  173.78    4.67
   0  -9  -2  180.35    5.02
   0  -9   2  165.43    5.65
   0  -9   2  176.25    4.56
   0   9  -2  172.29    4.88
   0  -9  -3  227.03    5.65
   0   9   3  224.40    6.62
   0  -9  -3  228.93    6.55
   0   9  -3  225.20    6.74
   0   9   3  211.24    5.70
   0  -9   3  230.79    5.75
   0  -9  -3  227.86    5.75
   0  -9   3  219.80    5.50
   0  -9  -3  210.49    4.73
   0   9  -3  215.66    4.72
   0   9   3  219.97    6.51
   0  -9  -3  223.93    6.40
   0   9  -3  227.22    5.74
   0   9  -3  208.67    4.75
   0  -9  -3  214.18    4.72
   0  -9  -3  217.19    5.94
   0  -9   3  230.22    5.44
   0   9  -3  217.42    5.79
   0  -9   3  220.37    5.98
   0  -9  -3  221.19    5.96
   0   9  -3  213.22    4.76
   0  -9  -3  204.26    4.72
   0  -9   3  222.94    6.72
   0  -9   4    2.25    1.43
   0   9  -4    1.02    1.16
   0  -9  -4    1.55    1.18
   0  -9  -4    1.68    1.11
   0  -9   4    2.16    0.93
   0  -9  -4    1.30    1.38
   0  -9   4    1.40    1.28
   0   9   4    1.89    1.19
   0  -9   4    0.96    1.09
   0   9  -4    0.98    1.54
   0  -9   4    2.63    1.94
   0  -9  -4    1.12    1.15
   0  -9  -4    1.52    0.56
   0   9  -4    1.21    0.59
   0   9   4    1.73    1.59
   0  -9  -4    0.92    0.50
   0   9  -4    1.64    0.53
   0   9  -4    1.13    0.58
   0  -9  -4    1.86    0.59
   0  -9  -4    0.82    1.35
   0   9  -4    1.29    1.19
   0  -9  -4    2.34    1.11
   0  -9  -5   24.16    1.92
   0  -9   5   22.20    1.34
   0  -9  -5   20.63    1.59
   0  -9  -5   20.29    2.05
   0   9   5   22.79    1.66
   0  -9   5   21.46    1.69
   0  -9  -5   19.09    1.64
   0   9  -5   24.54    2.41
   0  -9   5   20.00    1.57
   0  -9   5   24.67    2.55
   0  -9  -5   17.17    1.94
   0   9  -5   20.35    1.76
   0   9  -5   19.19    1.61
   0   9   5   21.25    2.18
   0  -9  -5   19.61    1.05
   0   9  -5   18.44    1.03
   0  -9  -5   19.62    1.65
   0   9  -5   19.54    0.98
   0  -9  -5   19.62    0.97
   0   9  -5   18.36    1.03
   0  -9  -5   18.78    1.02
   0  -9   6    1.15    0.93
   0  -9  -6    2.07    1.22
   0  -9  -6    0.76    1.47
   0  -9   6   -0.94    1.31
   0   9   6    1.40    1.25
   0  -9   6    1.44    1.16
   0   9  -6    0.89    1.58
   0  -9  -6   -0.15    1.55
   0  -9  -6    0.42    1.37
   0   9   6    0.63    1.65
   0  -9  -6    0.85    0.81
   0   9  -6    1.44    0.77
   0   9  -6    1.57    1.30
   0  -9  -6    2.64    1.50
   0  -9  -6    1.06    0.71
   0   9  -6    0.04    0.67
   0   9  -6    1.58    1.43
   0  -9  -6    0.72    1.24
   0  -9  -7  156.88    4.58
   0  -9  -7  151.32    5.28
   0   9   7  152.63    4.40
   0  -9   7  148.12    4.39
   0   9  -7  149.44    4.75
   0   9  -7  156.86    5.66
   0  -9   7  152.84    4.54
   0  -9  -7  147.46    5.30
   0  -9  -7  159.82    4.63
   0   9   7  152.09    5.48
   0   9  -7  152.24    4.55
   0  -9  -7  154.66    4.04
   0   9  -7  154.40    4.03
   0  -9   7  156.50    4.06
   0  -9  -7  158.17    4.97
   0   9  -7  152.65    3.92
   0  -9  -7  150.63    3.94
   0  -9  -7  157.59    5.02
   0  -9  -8  317.85    8.32
   0  -9   8  316.78    7.26
   0  -9  -8  317.17    7.88
   0  -9  -8  320.89    8.86
   0   9   8  306.99    7.67
   0  -9   8  320.88    7.72
   0   9  -8  308.29    8.20
   0   9  -8  312.81    9.20
   0  -9   8  294.26    7.83
   0  -9  -8  307.56    7.89
   0  -9  -8  312.15    8.81
   0   9  -8  303.30    7.35
   0  -9  -8  297.77    7.33
   0   9   8  317.03    9.00
   0   9  -8  301.94    7.83
   0  -9  -8  324.69    8.53
   0   9  -8  316.94    7.30
   0  -9  -8  312.76    7.31
   0  -9  -8  309.66    7.38
   0   9  -8  306.95    7.39
   0   9  -9    0.19    1.37
   0  -9  -9    0.62    1.65
   0  -9  -9    1.85    1.42
   0  -9  -9   -0.34    1.79
   0   9  -9    0.62    1.91
   0   9   9   -0.93    1.84
   0  -9   9    2.83    1.43
   0  -9  -9    2.32    1.53
   0  -9  -9    0.19    1.59
   0   9  -9    1.92    0.95
   0  -9  -9    0.37    1.03
   0   9  -9    0.84    1.59
   0  -9   9    4.10    1.43
   0   9   9    2.75    1.35
   0   9  -9    0.95    1.04
   0  -9  -9    1.48    1.09
   0  -9  -9    3.01    2.05
   0  -9  -9    2.51    1.18
   0   9  -9    0.07    1.08
   0  -9 -10  138.54    5.16
   0  -9 -10  134.84    4.29
   0  -9  10  134.47    4.07
   0   9  10  134.31    4.04
   0   9 -10  132.45    4.71
   0   9 -10  127.52    5.46
   0  -9 -10  133.35    3.85
   0  -9  10  134.40    4.42
   0  -9 -10  130.65    4.38
   0  -9 -10  136.48    5.35
   0  -9 -10  127.50    3.94
   0   9 -10  130.08    3.95
   0   9  10  122.55    5.25
   0  -9 -10  136.47    4.94
   0   9 -10  138.07    3.89
   0  -9 -10  137.33    3.90
   0   9 -10  142.10    4.33
   0  -9 -10  125.20    3.94
   0   9 -10  131.71    3.98
   0  -9 -11    0.18    1.87
   0   9 -11   -0.92    2.21
   0  -9 -11   -0.33    1.74
   0  -9 -11    1.76    1.28
   0  -9  11   -1.29    1.58
   0   9  11    0.21    2.04
   0  -9 -11   -0.51    1.82
   0  -9 -11    0.23    1.19
   0   9 -11    0.15    1.13
   0   9 -11    1.23    1.87
   0  -9 -11    0.43    1.26
   0   9 -11    0.69    1.29
   0   9 -11    1.01    1.38
   0  -9 -11   -0.67    1.40
   0   9 -11    0.30    1.48
   0  -9 -11   -1.00    1.57
   0  -9  11   -0.24    1.46
   0   9  11    1.65    1.35
   0  -9  12   88.86    3.69
   0  -9 -12   93.58    3.19
   0  -9 -12   91.24    3.24
   0   9 -12   91.23    3.23
   0  -9 -12   93.54    4.44
   0  -9 -12   92.73    3.72
   0  -9 -12   89.99    4.18
   0   9 -12   91.28    3.46
   0   9  12   86.82    4.55
   0  -9  12   96.40    3.26
   0   9  12   87.29    3.09
   0   9 -12   91.76    3.41
   0  -9 -12   90.71    3.37
   0   9 -12   82.08    4.76
   0  -9 -12   88.44    3.37
   0   9 -12   91.69    3.36
   0  -9 -13   43.97    2.85
   0   9  13   43.30    3.56
   0  -9  13   43.89    2.78
   0  -9 -13   50.53    2.40
   0  -9 -13   45.89    3.24
   0   9 -13   44.30    2.53
   0   9 -13   40.78    3.64
   0  -9 -13   45.03    2.38
   0   9 -13   46.15    2.37
   0   9 -13   38.27    2.47
   0  -9 -13   41.97    2.55
   0  -9  13   42.62    2.27
   0   9 -13   44.46    2.53
   0  -9 -13   42.45    2.48
   0  -9 -14   61.47    3.29
   0   9  14   62.92    4.20
   0  -9 -14   62.28    2.81
   0  -9  14   61.32    3.28
   0  -9 -14   61.49    3.94
   0   9 -14   73.76    3.14
   0   9 -14   61.93    4.44
   0   9 -14   57.31    2.78
   0  -9 -14   61.05    2.85
   0  -9 -14   54.97    2.90
   0   9 -14   60.60    2.99
   0  -9  14   63.82    2.64
   0  -9 -14   55.19    2.96
   0   9 -14   61.94    3.06
   0  -9  15   10.86    1.67
   0  -9 -15   10.65    2.62
   0   9 -15   12.50    2.92
   0  -9 -15   10.24    1.84
   0  -9  15   11.29    2.16
   0   9  15   10.48    2.77
   0   9 -15   13.46    2.02
   0  -9 -15   12.10    2.01
   0   9 -15   16.77    2.08
   0   9 -16   94.74    4.02
   0  -9 -16   92.69    4.01
   0  -9  16  107.32    3.48
   0  -9  16   95.59    4.29
   0  -9 -16  107.61    3.86
   0   9 -16   90.86    5.56
   0   9  16  108.15    5.55
   0   9 -16  101.02    3.90
   0  -9 -16   83.10    4.82
   0   9 -17   45.80    3.08
   0  -9 -17   47.38    3.08
   0  -9  17   58.56    2.53
   0  -9  17   51.98    3.47
   0   9 -17   59.72    4.71
   0   9 -17   51.33    2.96
   0   9  17   52.42    4.42
   0  -9 -17   53.92    4.21
   0  -9 -18    3.01    3.21
   0   9 -18    0.74    1.99
   0   9 -18   -5.98    3.62
   0  -9  18    0.76    2.16
   0  -9 -18    1.14    2.05
   0   9 -18    0.65    2.05
   0   9  18   -3.09    3.06
   0   9  19   43.94    4.49
   0   9 -19   37.73    4.55
   0   9 -19   38.79    3.30
   0  -9 -19   44.56    3.34
   0   9 -20   14.28    4.13
   0   9 -20   16.97    2.77
   0  -9 -20   19.45    2.97
   0   9  20   20.88    4.20
   0   9 -21    1.15    3.84
   0   9 -21   -0.21    2.63
   0  -9 -21    4.72    2.71
   0   9  21    6.11    3.85
   0   9 -22   -3.20    4.19
   0  -9 -22    3.95    2.88
   0   9 -22    2.85    2.94
   0   9  22    5.27    4.12
   0   9 -23   13.30    4.62
   0   9  23   10.22    4.28
   0  -9 -23    9.10    3.18
   0   9 -23   13.31    3.33
   0 -10   0  628.41   14.68
   0 -10   0  634.99   15.46
   0 -10   0  640.50   14.42
   0  10   0  627.17   15.46
   0 -10   0  623.55   15.18
   0 -10   0  618.98   14.14
   0 -10   1  120.47    4.09
   0 -10  -1  120.01    4.02
   0 -10   1  118.34    4.36
   0 -10  -1  108.65    4.28
   0  10  -1  118.04    3.58
   0 -10  -1  119.05    3.63
   0 -10   1  119.48    3.57
   0 -10   1  118.32    4.61
   0 -10   1  120.81    3.84
   0  10   1  106.18    3.73
   0 -10  -1  123.13    3.86
   0 -10   1  115.74    3.40
   0  10  -1  112.84    4.62
   0  10   1  124.17    4.64
   0 -10  -1  120.90    4.52
   0 -10   2   11.26    2.18
   0 -10  -2   12.13    1.92
   0  10   2   10.67    1.50
   0 -10   2   12.17    1.30
   0 -10   2   11.86    1.66
   0 -10  -2   12.57    1.51
   0  10  -2   10.10    1.95
   0  10   2   12.54    2.13
   0 -10   2   12.19    1.34
   0 -10  -2   11.54    1.33
   0 -10   2   12.38    1.79
   0 -10  -2   11.19    1.73
   0 -10  -2   13.11    1.41
   0  10  -2   11.62    1.38
   0 -10   2   13.57    1.80
   0 -10  -2   10.81    1.55
   0  10  -2   12.65    1.58
   0 -10   3  136.04    5.16
   0 -10  -3  136.82    4.16
   0 -10   3  133.98    4.18
   0  10   3  137.28    4.20
   0 -10   3  134.82    3.88
   0  10  -3  138.30    4.13
   0 -10  -3  136.24    4.35
   0 -10  -3  144.66    4.48
   0 -10   3  133.25    4.42
   0 -10  -3  136.24    4.05
   0  10   3  135.33    5.02
   0  10  -3  130.26    4.18
   0 -10   3  135.34    3.87
   0 -10  -3  139.07    4.94
   0  10  -3  133.47    5.11
   0 -10  -3  122.53    4.67
   0  10   3  137.93    4.95
   0 -10   3  135.17    4.78
   0 -10  -4   67.50    2.69
   0 -10  -4   75.99    3.46
   0  10  -4   72.07    3.69
   0 -10  -4   73.73    2.84
   0  10   4   67.72    2.75
   0 -10   4   73.94    2.88
   0  10  -4   65.99    1.85
   0 -10  -4   69.21    1.85
   0 -10   4   63.88    3.56
   0 -10   4   72.26    2.62
   0  10   4   73.24    3.50
   0  10  -4   72.25    2.83
   0 -10  -4   70.22    2.94
   0 -10  -4   69.69    2.99
   0 -10   4   69.18    3.07
   0  10  -4   71.05    2.84
   0 -10   4   75.65    2.55
   0 -10  -4   72.29    3.37
   0  10  -4   66.01    1.88
   0 -10  -4   68.89    1.85
   0  10  -4   70.03    1.90
   0 -10  -4   67.86    1.85
   0 -10  -5  138.67    4.22
   0 -10  -5  136.15    5.08
   0  10  -5  138.64    5.35
   0 -10   5  141.14    4.27
   0  10   5  143.05    4.28
   0 -10  -5  145.52    4.37
   0 -10  -5  135.18    3.39
   0  10  -5  136.46    3.39
   0 -10   5  149.53    5.43
   0 -10   5  134.94    4.08
   0  10  -5  140.66    4.39
   0 -10  -5  143.58    5.03
   0  10  -5  135.61    3.44
   0 -10  -5  135.34    3.42
   0  10  -5  139.17    3.47
   0 -10  -5  131.97    3.42
   0 -10  -5  147.53    4.64
   0 -10   5  144.52    3.91
   0  10  -5  132.89    4.25
   0 -10  -5  140.80    4.56
   0  10   5  135.02    5.10
   0 -10   6   94.39    3.02
   0 -10  -6   96.06    3.70
   0 -10  -6   94.61    3.38
   0 -10  -6   94.73    4.18
   0  10  -6   89.74    4.32
   0 -10   6  102.05    3.45
   0  10   6   95.31    3.37
   0 -10   6  104.90    3.39
   0 -10  -6   94.89    4.08
   0 -10  -6   98.94    3.52
   0  10  -6   95.02    2.64
   0 -10  -6   95.78    2.66
   0  10   6   99.63    4.29
   0 -10  -6   92.69    3.69
   0  10  -6   96.25    3.46
   0  10  -6  102.30    3.68
   0  10  -6   90.33    2.70
   0 -10  -6   93.37    2.71
   0 -10  -7   39.99    2.29
   0 -10  -7   42.21    2.89
   0  10   7   36.47    2.11
   0 -10   7   32.60    2.13
   0  10  -7   40.53    2.43
   0  10  -7   33.05    2.98
   0 -10   7   32.41    2.05
   0 -10  -7   33.85    2.74
   0 -10  -7   39.57    2.37
   0  10   7   39.48    2.93
   0 -10  -7   37.07    2.43
   0 -10  -7   33.95    2.44
   0 -10   7   37.23    1.79
   0  10  -7   38.69    2.20
   0  10  -7   35.11    1.52
   0 -10  -7   36.14    1.56
   0  10  -7   35.32    1.61
   0 -10  -7   36.48    1.65
   0 -10   8   42.27    1.91
   0 -10  -8   48.11    2.78
   0 -10  -8   41.12    2.43
   0 -10  -8   42.80    3.02
   0  10   8   41.92    2.28
   0 -10   8   43.42    2.34
   0  10  -8   42.10    2.63
   0  10  -8   35.09    3.14
   0 -10   8   45.46    2.38
   0 -10  -8   47.12    3.10
   0 -10  -8   38.66    2.47
   0  10   8   45.63    3.25
   0 -10  -8   41.34    1.90
   0  10  -8   38.97    1.85
   0 -10  -8   40.08    1.91
   0  10  -8   43.56    1.88
   0  10  -8   41.88    2.34
   0 -10  -8   47.85    2.81
   0  10  -8   45.74    1.80
   0 -10  -8   43.39    1.81
   0 -10  -9  196.10    6.08
   0 -10  -9  180.11    5.56
   0 -10  -9  208.26    6.68
   0  10   9  184.73    5.37
   0 -10   9  200.77    5.46
   0  10  -9  193.28    5.94
   0  10  -9  204.17    7.07
   0 -10   9  189.82    5.61
   0 -10  -9  200.73    6.64
   0 -10  -9  189.84    5.67
   0  10   9  190.73    6.72
   0  10  -9  186.86    5.07
   0 -10  -9  196.47    5.12
   0  10  -9  193.03    4.98
   0 -10  -9  191.45    5.00
   0 -10  -9  195.00    6.20
   0  10  -9  195.02    5.57
   0  10  -9  186.04    5.05
   0 -10  -9  193.41    5.08
   0  10 -10   27.51    2.96
   0 -10  10   27.41    2.08
   0  10  10   22.83    1.94
   0  10 -10   28.72    2.52
   0 -10 -10   27.86    1.71
   0 -10  10   28.45    2.17
   0 -10 -10   27.50    2.41
   0  10 -10   27.36    1.66
   0 -10 -10   24.56    1.70
   0  10  10   28.13    2.98
   0 -10 -10   23.30    2.42
   0 -10 -10   28.39    2.76
   0  10 -10   30.62    2.16
   0 -10 -10   28.09    1.87
   0  10 -10   24.02    1.75
   0  10 -10   25.50    1.74
   0 -10 -10   26.99    1.81
   0  10 -11    8.87    2.49
   0  10  11    5.49    1.61
   0 -10  11    4.85    1.65
   0 -10 -11    6.89    1.40
   0 -10  11    9.25    1.78
   0  10 -11    6.91    1.32
   0 -10 -11    9.10    1.43
   0 -10 -11    8.13    2.22
   0  10 -11    5.78    2.04
   0  10  11    2.45    2.21
   0  10 -11    4.99    1.67
   0 -10 -11    7.27    1.47
   0  10 -11    6.90    1.41
   0  10 -11    9.37    1.53
   0 -10 -11    5.38    1.51
   0 -10 -11    4.60    1.94
   0 -10 -11    9.40    2.39
   0 -10 -12    6.16    1.52
   0 -10  12    7.55    1.78
   0 -10 -12    3.85    1.40
   0  10 -12    4.36    1.37
   0 -10  12    4.60    1.67
   0 -10 -12    4.69    2.17
   0  10  12    2.35    2.27
   0  10 -12    4.46    1.73
   0  10 -12    4.85    1.46
   0 -10 -12    3.91    1.49
   0 -10 -12    4.88    2.12
   0 -10 -12    4.13    1.56
   0  10 -12    3.12    1.57
   0  10 -12    4.91    2.37
   0 -10 -13   82.82    3.73
   0 -10 -13   85.70    3.20
   0  10 -13   81.22    3.15
   0 -10  13   75.99    3.59
   0 -10 -13   82.22    3.09
   0  10 -13   76.65    4.81
   0 -10  13   85.64    3.24
   0  10 -13   85.30    3.47
   0  10 -13   79.54    3.29
   0 -10 -13   85.10    3.36
   0 -10 -13   85.61    4.36
   0  10  13   81.64    4.76
   0  10 -13   73.69    3.24
   0 -10 -13   73.68    3.23
   0 -10  14   14.59    2.21
   0 -10 -14   14.71    1.85
   0 -10 -14   15.87    1.96
   0  10 -14   18.99    1.94
   0 -10 -14   16.63    2.59
   0 -10 -14   16.35    2.03
   0  10 -14   12.94    1.97
   0 -10  14   18.43    1.94
   0 -10 -14   13.96    2.72
   0  10 -14   13.12    2.12
   0 -10 -14   17.11    2.16
   0  10 -14   15.10    2.06
   0  10 -14   12.00    2.97
   0  10  14   14.92    2.98
   0  10  15  127.79    6.17
   0 -10 -15  113.96    4.48
   0  10 -15  120.52    4.52
   0 -10 -15  135.06    4.30
   0 -10  15  132.53    4.95
   0 -10  15  128.74    4.15
   0 -10 -15  127.43    4.81
   0 -10 -15  121.30    5.60
   0  10 -15  118.82    6.15
   0  10 -15  130.07    4.49
   0 -10 -16    1.42    2.82
   0 -10 -16   -0.31    1.78
   0 -10  16   -0.85    2.09
   0  10 -16    0.70    1.84
   0 -10 -16   -0.28    1.88
   0 -10  16   -1.15    1.68
   0  10  16   -0.29    2.77
   0  10 -16    3.78    3.12
   0  10 -16   -1.08    1.89
   0 -10 -17    2.74    2.85
   0 -10  17   -1.63    2.25
   0 -10 -17    3.04    2.05
   0  10 -17    1.83    2.05
   0 -10  17    3.87    1.78
   0  10 -17   -0.24    1.94
   0  10 -17   -1.65    3.19
   0  10  17    4.59    2.93
   0  10  18   20.28    3.77
   0 -10 -18   21.00    2.66
   0  10 -18   20.87    2.69
   0 -10  18   21.30    2.94
   0 -10 -18   14.92    3.60
   0  10 -18   29.13    4.20
   0  10  19   -2.70    3.38
   0 -10 -19    0.18    2.37
   0  10 -19    2.69    2.34
   0 -10  19    0.21    2.65
   0 -10 -19    0.28    3.76
   0  10 -19    4.35    3.71
   0  10  20    8.15    3.67
   0  10 -20   13.66    4.28
   0 -10 -20   10.75    2.78
   0  10 -20    6.16    2.69
   0  10  21    5.56    3.89
   0  10 -21    2.77    4.02
   0 -10 -21    1.44    2.69
   0  10 -21    3.50    2.81
   0  10  22    0.77    3.96
   0  10 -22   -5.28    2.96
   0 -10 -22   -2.41    2.92
   0  10 -22    2.47    4.28
   0 -11   0   -0.12    1.49
   0 -11   0    0.73    1.30
   0 -11   0    1.42    1.80
   0 -11   0    2.00    1.03
   0  11   0    2.91    2.05
   0 -11   0    1.25    1.61
   0 -11   0    1.55    1.55
   0 -11   1  171.21    5.36
   0 -11  -1  173.68    5.33
   0 -11   1  172.62    6.03
   0 -11  -1  171.02    5.95
   0 -11  -1  170.03    5.04
   0 -11   1  172.80    5.08
   0 -11   1  171.16    4.78
   0 -11  -1  165.49    4.81
   0 -11   1  164.09    4.52
   0  11  -1  166.32    5.97
   0  11   1  167.57    5.99
   0  11  -1  176.63    4.80
   0 -11  -1  172.25    5.74
   0 -11   1  165.85    5.65
   0 -11  -2    3.29    1.29
   0 -11   2    5.86    1.38
   0 -11   2    7.78    1.65
   0 -11  -2    7.64    1.51
   0 -11   2    6.83    2.28
   0 -11  -2    6.51    1.85
   0 -11   2    7.94    1.31
   0  11   2    8.08    2.08
   0  11  -2    9.20    2.18
   0 -11   2    3.09    1.71
   0 -11   2    8.94    1.94
   0  11  -2    7.02    1.41
   0 -11  -2    7.79    1.45
   0 -11  -2    7.42    1.86
   0  11  -2    9.28    1.61
   0 -11  -2    6.87    1.61
   0 -11   3   12.67    1.47
   0 -11  -3   10.30    1.36
   0  11   3    8.97    2.07
   0  11   3   10.60    1.65
   0 -11   3    9.79    1.35
   0 -11  -3    7.06    1.77
   0 -11  -3   11.31    1.63
   0 -11   3   11.23    1.71
   0 -11   3   13.82    2.04
   0 -11  -3   12.46    1.56
   0 -11   3   11.87    2.28
   0 -11  -3   11.15    2.05
   0  11  -3   11.71    2.24
   0 -11  -3   10.55    1.64
   0  11  -3   12.44    1.59
   0  11  -3    9.30    1.50
   0 -11   3    9.43    1.84
   0  11  -4  220.57    6.99
   0 -11  -4  224.87    6.74
   0  11   4  214.47    5.72
   0 -11   4  215.67    5.67
   0 -11  -4  221.77    5.74
   0 -11   4  225.60    7.01
   0 -11   4  216.86    5.36
   0 -11   4  214.11    6.43
   0  11   4  221.71    6.75
   0  11  -4  223.84    5.71
   0 -11  -4  221.24    6.08
   0 -11   4  217.89    5.30
   0  11  -4  214.89    5.75
   0 -11  -4  221.75    5.58
   0  11   4  222.79    6.82
   0 -11   4  220.95    6.04
   0 -11  -4  231.51    6.08
   0 -11  -4  223.26    6.62
   0 -11  -5  187.09    5.49
   0 -11  -5  208.05    6.60
   0  11  -5  199.38    6.86
   0 -11  -5  187.58    5.60
   0 -11   5  205.26    5.61
   0  11   5  187.39    5.55
   0  11  -5  188.40    4.51
   0 -11  -5  190.24    4.51
   0 -11   5  206.35    6.93
   0 -11   5  195.74    5.32
   0  11   5  188.77    6.55
   0  11  -5  203.25    5.68
   0 -11  -5  200.14    5.99
   0 -11  -5  190.17    4.52
   0  11  -5  192.65    4.55
   0 -11   5  203.52    5.19
   0  11  -5  191.70    5.61
   0 -11  -5  184.33    6.28
   0  11  -5  190.67    4.55
   0 -11  -5  196.91    4.52
   0 -11  -5  191.39    5.91
   0 -11  -6   19.31    1.89
   0 -11  -6   25.35    2.65
   0 -11   6   25.21    2.04
   0  11   6   20.50    1.98
   0  11  -6   22.69    1.18
   0 -11  -6   24.10    1.19
   0  11  -6   16.34    2.59
   0 -11   6   23.29    1.85
   0  11   6   20.78    2.58
   0 -11  -6   23.69    2.06
   0 -11   6   23.76    1.69
   0  11  -6   20.38    1.22
   0 -11  -6   23.14    1.25
   0 -11  -6   21.46    2.01
   0  11  -6   23.42    1.99
   0 -11  -6   25.49    2.22
   0 -11  -6   24.91    2.53
   0  11  -6   24.08    2.11
   0  11  -7  175.42    5.24
   0 -11  -7  170.06    5.60
   0 -11   7  169.87    4.74
   0 -11  -7  168.73    5.24
   0 -11  -7  165.66    6.09
   0  11  -7  189.57    6.69
   0  11   7  167.54    5.15
   0 -11   7  175.12    5.16
   0 -11  -7  169.13    4.37
   0 -11  -7  180.45    5.36
   0 -11   7  166.15    5.05
   0  11  -7  174.97    4.36
   0 -11  -7  180.39    5.74
   0  11   7  180.19    6.35
   0 -11  -7  177.32    4.74
   0  11  -7  181.15    5.51
   0  11  -7  174.49    4.47
   0 -11  -7  173.34    4.46
   0 -11  -7  175.70    6.16
   0  11  -8    2.14    1.55
   0 -11   8    4.14    1.38
   0 -11  -8    4.58    1.95
   0 -11   8    4.16    1.72
   0  11   8    3.86    1.62
   0 -11   8    3.90    1.61
   0  11  -8    6.50    2.18
   0 -11  -8    1.96    1.01
   0  11  -8    3.96    1.04
   0 -11  -8    4.78    1.95
   0  11  -8    5.38    1.16
   0 -11  -8    4.75    1.18
   0 -11  -8    4.79    2.24
   0  11  -8    3.96    1.10
   0 -11  -8    3.24    1.16
   0 -11  -8    5.27    1.90
   0  11   8    1.66    2.03
   0  11  -8    4.75    1.87
   0  11  -9   42.69    3.46
   0  11   9   43.02    2.47
   0 -11   9   41.62    2.54
   0  11  -9   43.02    2.89
   0 -11   9   41.49    2.54
   0 -11  -9   44.71    2.98
   0 -11  -9   46.54    2.87
   0  11   9   46.78    3.56
   0  11  -9   41.38    2.00
   0 -11  -9   40.21    2.03
   0  11  -9   44.65    2.06
   0 -11  -9   46.74    2.13
   0  11  -9   44.47    1.93
   0 -11  -9   46.33    2.00
   0  11  -9   49.69    2.63
   0 -11  -9   51.82    3.41
   0 -11  10  136.01    4.69
   0 -11 -10  140.25    3.97
   0 -11 -10  143.85    4.89
   0  11 -10  139.64    4.00
   0 -11 -10  140.83    4.04
   0  11 -10  147.37    5.13
   0  11  10  140.03    5.82
   0  11 -10  139.39    4.15
   0 -11 -10  141.41    4.18
   0 -11  10  141.73    4.51
   0  11 -10  142.06    6.14
   0  11 -10  146.19    4.66
   0  11 -10  132.37    4.12
   0 -11 -10  130.96    4.11
   0 -11 -10  139.08    5.32
   0 -11  11   25.47    2.26
   0 -11 -11   21.32    1.71
   0  11 -11   22.49    1.72
   0 -11 -11   23.59    1.78
   0  11 -11   18.84    1.80
   0 -11 -11   22.53    2.53
   0 -11  11   19.90    2.06
   0 -11 -11   21.93    2.65
   0  11  11   23.67    3.06
   0 -11 -11   21.73    1.88
   0  11 -11   22.54    1.88
   0  11 -11   20.96    2.98
   0  11 -11   26.69    2.17
   0 -11 -11   21.27    1.86
   0 -11 -12   30.77    2.78
   0 -11 -12   32.33    3.05
   0  11 -12   30.91    2.36
   0  11 -12   28.06    2.07
   0 -11 -12   31.49    2.15
   0  11  12   31.78    3.39
   0 -11 -12   33.06    2.21
   0  11 -12   31.39    2.18
   0 -11  12   35.68    2.39
   0  11 -12   23.31    3.15
   0 -11 -12   30.65    1.97
   0 -11  12   26.64    2.43
   0  11 -12   29.93    1.95
   0 -11 -12   29.99    2.00
   0 -11 -13   81.84    3.87
   0  11  13   70.76    4.59
   0  11 -13   73.88    3.31
   0 -11  13   72.04    3.17
   0  11 -13   76.01    3.05
   0 -11 -13   76.31    3.08
   0 -11 -13   73.01    2.89
   0 -11  13   70.06    3.58
   0  11 -13   81.44    3.27
   0 -11 -13   67.63    3.18
   0 -11 -13   74.03    4.19
   0  11 -13   75.42    4.91
   0 -11 -13   72.09    3.20
   0  11 -13   72.90    3.15
   0 -11 -14    8.55    2.58
   0  11  14    8.02    2.93
   0  11 -14   12.11    1.95
   0 -11 -14    6.90    1.96
   0  11 -14    6.67    3.16
   0 -11 -14    8.52    1.73
   0 -11  14    7.67    2.14
   0  11 -14    9.53    1.91
   0 -11 -14    7.34    1.91
   0  11 -14   12.72    2.05
   0 -11 -14   10.94    2.65
   0 -11 -14   11.53    1.88
   0  11 -14    8.53    1.79
   0  11 -15    1.90    3.05
   0  11 -15    3.39    1.91
   0 -11 -15    4.45    2.67
   0 -11 -15    0.47    2.55
   0  11 -15    4.19    1.88
   0 -11 -15    4.81    1.89
   0 -11  15    2.95    2.06
   0 -11 -15    1.21    1.81
   0  11  15    0.58    2.92
   0  11 -16   33.53    4.15
   0 -11 -16   30.10    3.71
   0  11 -16   35.93    2.77
   0 -11 -16   39.99    2.84
   0  11 -16   36.79    2.67
   0  11  16   40.24    4.17
   0 -11  16   33.56    3.05
   0  11 -17   35.08    4.34
   0 -11 -17   49.12    4.35
   0  11  17   43.82    4.46
   0 -11  17   43.75    3.48
   0  11 -17   45.79    3.14
   0 -11 -17   41.70    3.11
   0  11 -18    1.67    2.31
   0 -11 -18    1.33    2.35
   0  11 -18    1.45    3.55
   0 -11  18    1.39    2.54
   0 -11 -18    4.38    3.39
   0  11  18    1.68    3.33
   0 -11 -19   19.15    2.91
   0  11 -19   19.60    2.92
   0  11 -19   20.08    4.31
   0 -11  19   21.72    3.25
   0  11  19   17.91    4.02
   0 -11 -19   26.09    4.40
   0  11 -20    7.11    4.32
   0  11  20    2.57    3.88
   0  11 -20    8.29    2.78
   0 -11 -20    6.34    2.73
   0  11 -21   -6.16    4.27
   0  11  21    1.91    3.95
   0 -11 -21   -0.21    2.83
   0  11 -21    4.74    2.94
   0  11 -22    4.26    4.35
   0 -11 -22    0.87    2.88
   0  11 -22   -3.51    2.95
   0  11  22    5.58    4.16
   0 -12   0  158.59    4.71
   0 -12   0  159.03    5.66
   0 -12   0  154.14    4.97
   0 -12   0  158.94    4.30
   0 -12   0  159.11    5.25
   0  12   0  150.81    5.94
   0 -12   0  158.84    5.93
   0 -12  -1  289.40    7.90
   0 -12   1  297.32    8.05
   0 -12  -1  290.43    8.02
   0 -12   1  295.89    7.40
   0 -12  -1  295.81    7.48
   0 -12  -1  292.66    8.49
   0 -12   1  287.19    8.48
   0 -12  -1  284.53    7.69
   0 -12   1  283.71    7.68
   0 -12   1  292.79    8.73
   0 -12  -1  292.94    8.77
   0 -12   1  290.82    7.07
   0 -12  -1  283.93    6.96
   0  12   1  275.21    8.74
   0  12  -1  278.93    8.79
   0  12  -2  101.52    3.48
   0 -12   2  100.70    4.73
   0 -12  -2   99.68    3.72
   0 -12   2   92.91    3.68
   0 -12   2  102.93    3.25
   0 -12  -2  102.04    3.06
   0 -12   2   94.01    3.43
   0 -12  -2   97.69    3.48
   0 -12  -2   99.39    3.81
   0  12   2  101.76    4.72
   0  12  -2   96.23    4.65
   0 -12  -2   98.21    4.44
   0 -12  -2  101.77    4.38
   0 -12   2   97.06    4.26
   0 -12   2   96.57    3.97
   0 -12  -2  103.43    4.01
   0  12  -3  246.67    6.59
   0 -12  -3  237.10    7.48
   0 -12   3  233.67    7.47
   0 -12   3  239.71    6.24
   0 -12  -3  242.73    6.56
   0 -12   3  244.44    6.39
   0  12  -3  237.82    6.80
   0 -12  -3  240.02    6.97
   0  12   3  244.04    7.85
   0  12  -3  229.78    7.88
   0 -12  -3  245.68    7.77
   0 -12  -3  234.51    6.70
   0 -12   3  252.05    6.76
   0 -12   3  255.91    7.98
   0 -12  -3  249.50    7.11
   0 -12   3  250.31    7.10
   0 -12   4   90.96    3.25
   0 -12   4   93.72    4.23
   0  12  -4   91.79    3.53
   0 -12  -4   90.68    3.84
   0 -12   4   92.96    3.92
   0 -12  -4   93.29    3.82
   0 -12  -4   94.27    3.50
   0  12  -4   95.29    3.64
   0 -12   4   96.12    3.32
   0 -12   4   92.26    4.69
   0  12  -4   95.25    4.56
   0 -12  -4   91.65    4.45
   0 -12  -4   96.58    4.31
   0 -12   4   93.89    3.63
   0 -12  -4   89.52    3.58
   0 -12   5  444.74    9.77
   0  12  -5  442.67   10.20
   0  12  -5  403.23    8.63
   0 -12  -5  444.39   11.22
   0 -12  -5  430.16   10.59
   0  12  -5  425.45   10.16
   0 -12   5  439.92    9.67
   0  12  -5  454.60   11.79
   0 -12  -5  453.72   11.39
   0  12   5  457.69   11.52
   0 -12  -5  443.20   10.22
   0 -12   5  435.92   10.10
   0  12  -5  406.61    8.66
   0 -12   6  188.85    5.57
   0 -12   6  182.04    5.26
   0  12   6  190.80    6.71
   0 -12  -6  176.52    4.41
   0  12  -6  186.18    4.47
   0  12  -6  183.56    5.58
   0 -12   6  193.75    5.17
   0 -12  -6  183.59    5.98
   0 -12  -6  187.36    6.48
   0  12  -6  175.98    4.45
   0 -12  -6  183.06    4.41
   0 -12  -6  185.62    5.67
   0 -12  -6  178.21    4.85
   0  12  -6  194.75    5.76
   0 -12  -6  179.60    6.43
   0  12  -6  196.70    7.06
   0  12  -6  180.57    4.39
   0 -12  -6  183.05    4.41
   0  12  -7   52.27    3.85
   0 -12   7   46.53    2.51
   0  12  -7   53.13    2.79
   0  12   7   47.44    3.52
   0 -12   7   49.88    2.40
   0 -12  -7   47.02    2.96
   0  12  -7   47.94    1.81
   0 -12  -7   48.66    1.82
   0 -12  -7   46.18    1.87
   0  12  -7   50.74    1.91
   0  12  -7   52.67    2.91
   0 -12  -7   51.23    2.15
   0 -12  -7   49.74    2.91
   0  12   8   14.35    2.70
   0  12  -8   12.08    2.78
   0 -12   8   13.68    1.89
   0 -12  -8   11.64    1.33
   0 -12  -8   10.50    2.23
   0  12  -8    9.20    1.10
   0 -12  -8    9.19    1.13
   0  12  -8   11.84    2.06
   0  12  -8    9.50    1.23
   0 -12  -8    9.38    1.27
   0 -12   8    8.57    1.56
   0 -12  -8    5.51    1.86
   0 -12  -8    9.34    1.26
   0  12  -8    9.40    1.24
   0  12  -8   10.41    1.85
   0 -12   9   58.76    2.89
   0  12  -9   56.43    2.24
   0 -12  -9   57.07    2.29
   0  12  -9   64.10    3.02
   0 -12  -9   63.47    3.37
   0 -12  -9   54.93    3.38
   0  12  -9   62.74    4.38
   0 -12  -9   56.22    2.37
   0  12  -9   63.45    2.41
   0  12   9   69.08    4.16
   0  12  -9   61.13    3.38
   0  12  -9   59.96    2.38
   0 -12  -9   60.38    2.43
   0 -12 -10    1.42    2.15
   0 -12 -10    2.67    1.93
   0  12 -10    2.85    1.16
   0 -12 -10    2.28    1.26
   0  12 -10    5.71    2.59
   0 -12 -10    1.80    1.34
   0  12 -10    3.27    1.28
   0 -12  10    3.55    1.74
   0 -12 -10    1.40    1.28
   0  12  10    2.45    2.52
   0  12 -10    1.90    1.32
   0 -12 -10    0.93    1.41
   0  12 -10    2.47    1.75
   0 -12 -11    2.22    2.09
   0 -12 -11    2.22    1.33
   0  12 -11    4.43    1.33
   0  12 -11   -0.28    2.63
   0  12 -11    1.87    1.42
   0 -12 -11    2.73    1.49
   0 -12 -11    1.75    1.32
   0 -12  11    2.21    1.79
   0  12  11    3.32    2.52
   0 -12 -11    4.23    1.53
   0  12 -11    4.46    1.47
   0 -12 -11    3.59    2.33
   0  12 -11    2.85    1.71
   0 -12 -12   11.25    2.62
   0  12 -12   11.16    1.60
   0 -12 -12   13.10    1.68
   0  12 -12    8.00    3.02
   0  12 -12    9.53    1.69
   0 -12 -12   11.57    1.78
   0 -12  12   14.98    2.17
   0 -12 -12   12.28    1.62
   0  12  12   12.56    2.99
   0 -12 -12   12.55    1.84
   0  12 -12   13.74    1.82
   0 -12 -12   11.97    2.58
   0  12 -12    9.65    1.97
   0 -12 -13   10.96    2.72
   0 -12  13   11.56    2.26
   0 -12 -13    9.78    1.66
   0  12 -13    9.90    3.08
   0  12  13   12.58    3.16
   0 -12 -13   18.10    2.86
   0  12 -13    9.28    2.00
   0 -12 -13    8.68    1.86
   0  12 -13    9.66    1.80
   0  12 -13    8.41    1.79
   0 -12 -13    7.70    1.93
   0 -12 -13    9.17    1.76
   0  12 -13   10.97    1.70
   0 -12  14   23.01    2.62
   0  12 -14   27.84    2.38
   0 -12 -14   28.23    3.10
   0 -12 -14   23.08    3.36
   0  12  14   32.72    3.90
   0  12 -14   26.63    2.27
   0 -12 -14   24.09    2.27
   0 -12 -14   26.23    2.39
   0  12 -14   25.17    3.82
   0  12 -14   27.57    2.17
   0 -12 -14   28.41    2.26
   0  12 -14   24.24    2.37
   0  12 -15   47.95    3.03
   0 -12 -15   52.59    3.09
   0 -12  15   52.89    3.45
   0  12  15   63.48    4.76
   0 -12 -15   49.39    4.06
   0  12 -15   57.53    4.81
   0  12 -15   62.41    3.15
   0  12 -16    4.53    2.06
   0 -12  16    3.03    2.41
   0 -12 -16    1.83    3.04
   0 -12 -16    2.98    2.05
   0  12 -16    6.31    2.12
   0  12 -16    5.96    3.45
   0  12  16   -0.64    3.30
   0 -12  17    1.89    2.35
   0 -12 -17    3.56    3.42
   0 -12 -17    2.15    2.21
   0  12 -17    4.65    2.29
   0  12 -17    2.56    3.61
   0  12  17    0.67    3.57
   0 -12  18   14.93    2.97
   0 -12 -18   13.44    3.82
   0 -12 -18   16.62    2.75
   0  12 -18   19.91    2.81
   0  12 -18   21.29    4.38
   0  12  18   11.87    4.02
   0 -12  19   19.98    3.24
   0 -12 -19   10.37    2.78
   0  12 -19   14.57    2.82
   0  12  19   14.58    4.11
   0  12 -19   15.82    4.42
   0 -12 -19    4.18    3.79
   0  12 -20    0.77    2.58
   0 -12 -20    1.34    2.63
   0  12 -20    4.93    4.44
   0  12  20    4.56    4.15
   0  12 -21    5.57    2.91
   0 -12 -21   14.80    3.17
   0  12  21   15.01    4.50
   0  12 -21   11.93    4.57
   0  13   0   -0.22    2.24
   0 -13   0   -0.27    1.14
   0 -13   0    0.60    1.56
   0 -13   0    0.87    1.71
   0 -13   0    0.56    1.85
   0 -13   1   15.67    2.25
   0 -13  -1   14.74    2.05
   0  13   1   16.10    2.72
   0  13  -1    7.19    2.44
   0 -13   1   13.20    1.47
   0 -13  -1   14.29    1.29
   0 -13  -1   15.29    1.87
   0 -13   1   16.37    1.94
   0 -13  -1   16.08    1.97
   0 -13   1   14.29    2.30
   0 -13  -1   12.42    2.27
   0 -13   2   19.21    2.40
   0  13  -2   19.86    1.81
   0 -13   2   14.90    2.26
   0 -13   2   18.63    1.92
   0  13   2   10.70    2.28
   0  13  -2   20.10    2.80
   0 -13  -2   18.68    2.48
   0 -13  -2   17.99    1.31
   0 -13   2   17.91    1.62
   0 -13  -2   17.91    1.96
   0  13  -3   45.01    3.49
   0 -13  -3   40.12    2.56
   0  13   3   45.67    3.46
   0 -13   3   41.85    2.43
   0  13  -3   39.81    2.41
   0 -13  -3   40.02    1.84
   0 -13  -3   46.26    3.23
   0 -13   3   40.66    2.19
   0 -13   3   39.48    2.88
   0 -13   3   40.34    3.14
   0 -13  -4  153.71    4.19
   0 -13   4  150.26    5.82
   0 -13   4  153.36    5.42
   0 -13   4  155.24    4.73
   0  13  -4  155.17    5.13
   0  13  -4  158.65    6.34
   0 -13   4  155.87    4.60
   0  13  -4  157.45    5.01
   0 -13  -4  155.17    5.35
   0 -13   5  158.35    4.85
   0  13  -5  169.86    5.35
   0  13  -5  159.43    6.62
   0 -13  -5  151.85    5.49
   0 -13   5  169.51    4.87
   0  13  -5  170.92    5.31
   0 -13  -5  162.52    4.41
   0  13  -6    1.01    2.20
   0 -13   6    3.40    1.60
   0  13  -6    2.80    0.70
   0 -13  -6    2.32    0.66
   0  13   6    3.15    2.46
   0  13  -6    1.38    1.66
   0  13  -6    1.99    0.76
   0 -13  -6    1.51    1.62
   0 -13  -6    2.68    0.64
   0  13  -6    2.13    0.73
   0  13  -6    1.28    1.87
   0 -13  -6    2.85    1.16
   0 -13   6    2.35    1.59
   0 -13  -7   40.76    1.98
   0  13  -7   45.99    2.83
   0 -13  -7   45.08    2.94
   0  13   7   38.72    3.43
   0 -13  -7   37.93    1.56
   0 -13  -7   38.97    1.60
   0  13  -7   38.95    1.65
   0 -13  -7   41.17    1.60
   0  13  -7   39.67    1.60
   0  13  -7   45.94    3.79
   0  13  -7   44.99    2.63
   0 -13   7   43.14    2.38
   0 -13   7   42.17    2.46
   0  13  -8    6.65    2.15
   0 -13  -8    3.33    1.81
   0  13  -8    8.00    1.16
   0 -13  -8    7.12    1.16
   0  13   8    8.70    2.62
   0 -13  -8    6.75    1.08
   0  13  -8    8.22    1.10
   0  13  -8    9.53    2.68
   0  13  -8    9.90    1.97
   0 -13   8    7.30    1.76
   0 -13   8    6.35    1.68
   0 -13  -8    7.13    1.30
   0  13  -9    4.51    2.75
   0 -13  -9    5.64    2.13
   0 -13   9    8.41    1.83
   0  13  -9    4.85    2.15
   0 -13  -9    6.26    1.30
   0  13  -9    3.63    1.72
   0 -13   9    6.60    1.59
   0  13   9    9.29    2.77
   0  13  -9    5.13    1.24
   0 -13  -9    4.43    1.22
   0  13  -9    5.33    1.16
   0 -13  -9    7.20    1.19
   0  13  -9    6.66    1.29
   0 -13  -9    5.32    1.27
   0 -13 -10   33.36    1.98
   0  13 -10   34.89    1.95
   0 -13 -10   33.04    1.97
   0  13 -10   32.76    2.50
   0 -13  10   33.07    2.50
   0 -13 -10   32.25    1.85
   0  13 -10   33.65    1.79
   0 -13 -10   33.27    1.89
   0  13 -10   28.32    3.56
   0 -13 -10   32.39    2.02
   0  13 -10   32.61    1.95
   0 -13 -10   31.81    2.95
   0  13  10   32.40    3.46
   0  13  11   49.57    4.08
   0  13 -11   48.49    4.19
   0 -13 -11   44.42    3.58
   0  13 -11   47.74    2.86
   0  13 -11   51.15    2.43
   0 -13 -11   47.05    2.42
   0 -13  11   49.35    2.94
   0  13 -11   51.86    2.40
   0 -13 -11   48.80    2.49
   0 -13 -11   47.42    2.36
   0  13 -11   48.43    2.25
   0 -13 -12   19.61    2.92
   0  13 -12   23.22    2.34
   0  13 -12   27.75    1.95
   0  13 -12   22.76    2.01
   0 -13 -12   31.16    2.21
   0  13 -12   19.52    3.43
   0 -13  12   24.26    2.49
   0  13  12   22.45    3.47
   0  13 -12   26.91    2.09
   0  13  13   33.45    4.05
   0  13 -13   36.34    4.12
   0  13 -13   37.90    2.48
   0 -13  13   38.70    2.97
   0  13 -13   36.94    2.28
   0 -13 -13   39.73    3.70
   0  13 -13   36.79    2.63
   0 -13 -13   37.74    2.47
   0  13 -13   36.96    2.47
   0 -13 -14   14.41    3.22
   0  13  14   14.82    3.36
   0  13 -14   18.56    2.32
   0 -13  14   14.70    2.58
   0  13 -14   14.32    3.56
   0  13 -14   18.06    2.15
   0 -13 -14   15.79    2.17
   0  13 -14   17.71    2.01
   0 -13 -15   11.75    3.20
   0  13 -15    8.75    2.16
   0  13 -15   15.27    3.82
   0  13  15   13.21    3.39
   0 -13 -15   15.71    2.32
   0  13 -15   12.84    2.22
   0 -13  15    9.96    2.48
   0 -13  16    5.28    2.49
   0  13 -16    1.11    3.76
   0  13  16    8.06    3.53
   0 -13 -16    2.47    3.14
   0 -13 -16    6.27    2.27
   0  13 -16    5.62    2.19
   0 -13  17   15.27    2.85
   0  13 -17   13.43    4.13
   0  13  17   16.78    3.96
   0 -13 -17   16.06    3.81
   0  13 -17   17.30    2.54
   0 -13 -17   19.45    2.77
   0 -13  18   10.90    2.88
   0  13 -18   11.16    4.46
   0  13  18    4.37    3.71
   0 -13 -18   11.05    4.02
   0  13 -18   11.26    2.60
   0 -13 -18    8.33    2.63
   0 -13  19   19.89    3.35
   0  13  19   27.98    4.69
   0 -13 -19   25.50    4.68
   0  13 -19   30.33    3.25
   0 -13 -19   29.57    3.28
   0  13 -19   24.39    5.02
   0  13  20   12.95    4.51
   0  13 -20   11.21    3.09
   0 -13 -20   12.27    3.08
   0  13 -20   10.70    4.50
   0 -13 -20   13.60    4.55
   0  14   0   -1.22    2.34
   0 -14   0    1.89    1.70
   0 -14   0    1.53    1.22
   0  14   1    7.24    2.48
   0  14  -1   13.06    2.85
   0 -14  -1    7.78    1.87
   0 -14  -1    5.81    1.23
   0 -14   1    8.09    1.41
   0 -14  -2   27.38    1.57
   0 -14   2   22.87    2.20
   0 -14  -2   27.13    2.33
   0  14  -2   28.22    3.29
   0  14   2   27.73    3.17
   0 -14   2   30.24    1.90
   0  14  -3  155.08    4.84
   0  14   3  144.96    6.18
   0 -14   3  151.41    4.79
   0 -14  -3  152.24    4.10
   0 -14  -3  147.70    5.30
   0  14  -3  144.16    6.32
   0 -14   3  144.29    4.43
   0 -14  -4   -0.84    1.69
   0  14  -4    0.60    1.74
   0 -14   4    3.62    1.50
   0 -14  -4    0.81    1.02
   0  14  -4    1.04    2.44
   0 -14   4   -3.37    1.80
   0 -14   5   76.80    3.21
   0  14  -5   72.37    3.47
   0 -14  -5   74.72    2.54
   0  14  -5   71.25    4.53
   0 -14  -5   66.39    3.60
   0  14  -5   72.83    3.43
   0 -14   5   71.55    3.00
   0 -14   6   35.70    2.29
   0 -14  -6   34.33    1.75
   0  14  -6   33.84    2.65
   0 -14  -6   29.57    2.65
   0  14  -6   35.11    3.56
   0  14  -6   31.89    2.58
   0 -14   6   36.08    2.39
   0  14  -7   -2.81    2.84
   0 -14  -7    1.14    1.74
   0  14  -7   -1.36    1.78
   0 -14   7   -0.11    1.61
   0  14   7    1.25    2.46
   0  14  -7   -0.57    1.99
   0 -14  -7    2.23    1.15
   0 -14   7   -0.10    1.72
   0  14  -8    0.45    2.08
   0 -14   8    2.40    1.72
   0  14  -8    5.25    2.86
   0 -14  -8    0.60    1.78
   0 -14   8    1.26    1.66
   0  14  -8    0.81    1.76
   0  14   8    2.08    2.68
   0  14   9   42.73    3.86
   0  14  -9   51.43    2.96
   0 -14   9   44.38    2.51
   0 -14   9   45.79    2.74
   0 -14  -9   47.37    3.36
   0  14  -9   46.25    4.26
   0 -14 -10    6.95    2.43
   0  14 -10    7.20    3.12
   0  14  10    9.75    3.04
   0 -14  10    7.52    2.00
   0  14 -10    8.07    2.04
   0 -14 -11    5.02    2.51
   0  14 -11    8.41    3.16
   0  14  11    4.91    2.85
   0 -14  11    5.65    2.09
   0  14 -11    5.77    2.01
   0 -14 -12   -0.48    2.69
   0  14 -12    1.67    3.18
   0  14  12    1.20    2.97
   0 -14  12    2.64    1.99
   0  14 -12    2.28    1.98
   0 -14 -13   15.50    3.20
   0  14 -13   17.69    3.81
   0  14  13   11.88    3.50
   0 -14  13   17.96    2.51
   0  14 -13   20.73    2.39
   0 -14 -14    7.85    3.08
   0  14 -14    2.16    3.46
   0  14  14    1.30    3.13
   0 -14  14    1.49    2.30
   0  14 -14    4.41    2.09
   0 -14  15   35.46    3.20
   0 -14 -15   33.75    4.23
   0  14  15   38.57    4.59
   0  14  16   -0.35    3.65
   0 -14  16    0.37    2.49
   0  14 -16   -0.77    3.92
   0 -14 -16    0.29    3.49
   0  14  17   24.82    4.49
   0 -14  17   34.32    3.42
   0  14 -17   22.85    4.82
   0 -14 -17   32.39    4.56
   0  14  18    3.79    3.95
   0 -14  18    7.96    3.02
   0 -14 -18    4.36    4.14
   0  14 -18    1.66    4.37
   0  14  19    6.68    4.25
   0 -14 -19    2.26    4.26
   0  14 -19    1.29    4.27
   0 -15   0   -0.16    1.87
   0  15   0    0.53    2.65
   0 -15   0   -0.85    1.27
   0 -15   1   59.47    2.52
   0 -15   1   59.56    3.38
   0 -15  -1   60.71    3.42
   0  15  -1   55.04    4.10
   0  15   1   57.19    4.21
   0 -15  -1   60.48    2.35
   0  15   2    5.20    2.65
   0  15  -2    5.43    2.51
   0 -15  -2    4.37    1.70
   0 -15  -2    2.57    1.10
   0 -15   2    2.32    1.44
   0  15  -3    6.63    2.90
   0  15   3   11.18    2.75
   0  15  -3    8.15    1.81
   0 -15  -3    9.93    1.89
   0 -15  -3    5.73    1.12
   0 -15   3    8.86    1.65
   0  15  -4   57.49    3.04
   0  15  -4   52.07    4.12
   0 -15   4   50.90    2.58
   0 -15  -4   48.43    3.18
   0  15  -5  123.75    4.60
   0 -15  -5  116.58    4.94
   0 -15   5  129.49    4.49
   0 -15   5  123.56    4.15
   0  15  -5  136.16    6.32
   0  15  -6    2.65    2.84
   0 -15   6   -0.22    1.89
   0 -15  -6    1.17    1.88
   0  15  -6    0.85    2.01
   0 -15   6    0.83    1.63
   0  15  -7   72.83    3.66
   0 -15   7   62.17    3.05
   0 -15  -7   59.47    3.58
   0  15  -7   62.11    4.55
   0  15  -7   63.85    3.39
   0 -15   7   57.66    3.09
   0  15  -8    2.18    2.78
   0 -15   8    1.41    1.77
   0 -15   8   -0.84    1.96
   0  15   8    1.11    2.63
   0 -15  -8    4.46    2.02
   0  15  -8   -0.15    1.88
   0 -15   9   -1.25    1.86
   0  15  -9    0.43    1.84
   0  15   9   -1.72    2.88
   0  15  -9    4.83    2.95
   0 -15  -9   -1.33    2.09
   0 -15  10   22.83    2.47
   0  15 -10   20.48    2.50
   0  15  10   17.79    3.55
   0 -15 -10   22.43    3.08
   0  15 -10   24.67    3.85
   0 -15  11   61.86    3.40
   0  15 -11   64.38    3.41
   0  15  11   48.17    4.47
   0 -15 -11   59.06    4.17
   0  15 -11   54.40    5.02
   0  15 -12    2.49    3.30
   0  15  12   -2.22    3.42
   0 -15  12   -1.50    2.23
   0 -15 -12    1.01    2.59
   0  15 -12    3.26    2.13
   0  15 -13   26.44    4.36
   0  15  13   37.19    4.53
   0 -15  13   33.11    2.94
   0 -15 -13   33.77    3.90
   0  15 -13   28.34    2.77
   0  15 -14    5.69    3.78
   0  15  14    5.12    3.53
   0 -15  14    4.56    2.42
   0 -15 -14    1.65    3.17
   0  15 -14    6.86    2.22
   0 -15  15    5.01    2.57
   0  15 -15   -1.96    3.86
   0 -15 -15    3.46    3.53
   0  15  15    1.77    3.76
   0 -15  16   11.36    2.93
   0  15 -16   17.01    4.61
   0 -15 -16   12.62    3.94
   0  15  16   15.42    4.48
   0 -15  17   40.96    3.79
   0  15 -17   43.92    5.78
   0 -15 -17   45.41    5.08
   0  15  17   45.69    5.33
   0 -15  18    0.64    2.91
   0  15 -18    7.35    4.53
   0  15  18    9.45    4.38
   0 -15 -18    5.19    4.20
   0 -16   0   -0.86    1.39
   0  16   0   -1.43    2.77
   0 -16   0   -2.71    2.07
   0 -16   1    5.17    1.53
   0  16   1    2.83    2.72
   0  16  -1    1.16    2.81
   0 -16  -1    1.05    1.92
   0 -16   1    3.13    1.94
   0 -16   2    2.68    1.49
   0 -16  -2   -0.36    1.83
   0 -16   2    1.61    1.99
   0  16  -2   -2.36    2.77
   0  16   2    6.48    3.13
   0 -16   3  129.79    4.14
   0 -16  -3  128.97    5.18
   0  16   3  145.61    6.51
   0  16  -3  126.15    6.44
   0  16  -4    8.20    3.10
   0  16  -4    5.90    2.01
   0 -16   4    6.48    1.67
   0 -16  -4    4.85    1.96
   0  16  -5   11.47    3.37
   0 -16  -5   10.25    2.22
   0  16  -5   10.93    2.13
   0 -16   5   14.62    1.96
   0  16  -6    5.25    2.21
   0 -16  -6    9.60    2.28
   0 -16   6    6.53    1.84
   0 -16  -7   22.81    2.78
   0 -16   7   22.23    2.20
   0  16  -7   17.18    3.44
   0 -16  -8    3.62    2.33
   0  16  -8    0.33    3.18
   0 -16   8    4.69    1.93
   0 -16   8    6.78    2.15
   0 -16   9  125.65    4.71
   0  16  -9  136.96    6.96
   0  16   9  132.44    6.66
   0  16  -9  139.13    5.11
   0 -16  -9  128.96    5.77
   0 -16 -10    1.23    2.51
   0  16 -10    3.52    3.37
   0  16 -10    1.53    2.08
   0 -16  10    1.22    2.09
   0  16  10   -4.39    3.36
   0 -16 -11   38.45    3.77
   0  16 -11   30.59    4.45
   0  16 -11   29.82    2.85
   0 -16  11   25.52    2.79
   0  16  11   25.96    4.17
   0 -16 -12   -1.87    3.16
   0  16 -12    0.38    3.63
   0  16 -12   -0.15    2.14
   0 -16  12   -1.99    2.37
   0  16  12    3.35    3.57
   0 -16 -13   25.84    3.92
   0  16 -13   28.31    4.54
   0  16 -13   26.20    2.79
   0  16  13   18.69    4.12
   0 -16  13   25.29    2.96
   0 -16  14   11.51    2.73
   0  16 -14   10.00    4.29
   0  16  14    3.93    3.90
   0 -16 -14   10.42    3.72
   0 -16  15   94.45    4.72
   0 -16 -15   90.82    5.95
   0  16 -15   88.63    6.79
   0  16  15   99.39    6.59
   0 -16  16    0.58    2.89
   0 -16 -16   -0.31    3.96
   0  16  16    5.34    4.19
   0  16 -16    6.79    4.36
   0 -16  17   23.65    3.58
   0  16 -17   30.99    5.33
   0 -16 -17   32.31    4.87
   0  16  17   25.23    5.12
   0 -17   0    1.09    2.11
   0  17   0    0.31    3.12
   0 -17  -1   63.17    3.72
   0 -17   1   61.01    3.67
   0  17   1   52.47    4.49
   0  17  -1   60.73    4.77
   0  17  -2   -1.27    3.23
   0  17   2   -0.61    3.00
   0 -17   2    1.72    2.08
   0 -17  -2    0.19    2.08
   0  17  -3    1.29    3.08
   0  17   3    5.47    3.23
   0 -17   3    0.67    2.18
   0 -17  -3    1.00    1.96
   0  17  -4    0.98    3.23
   0 -17  -4   -0.21    1.97
   0 -17   4   -0.75    1.72
   0 -17   5   81.23    3.36
   0 -17  -5   79.21    4.26
   0  17  -5   84.11    5.47
   0 -17   6    0.43    1.88
   0  17  -6    5.09    3.45
   0 -17  -6    4.89    2.29
   0 -17   7   66.39    3.25
   0 -17  -7   62.26    4.09
   0  17  -7   66.15    5.31
   0 -17  -8    1.44    2.36
   0  17  -8    2.48    3.36
   0 -17   8    2.31    2.03
   0 -17  -9    0.25    2.48
   0 -17   9   -1.94    2.09
   0  17  -9   -1.45    3.54
   0 -17 -10    1.30    2.66
   0  17 -10    7.79    3.97
   0 -17  10    0.55    2.17
   0  17 -11   65.66    5.86
   0 -17  11   60.63    3.64
   0  17  11   73.76    5.59
   0 -17 -11   65.48    4.65
   0 -17  12   -0.93    2.44
   0  17 -12    1.10    2.39
   0  17  12    1.41    3.72
   0  17 -12    3.15    3.93
   0 -17 -12   -3.09    3.21
   0  17  13   35.22    4.88
   0  17 -13   36.90    5.25
   0 -17  13   29.12    3.21
   0 -17 -13   35.02    4.28
   0  17  14   14.97    4.36
   0  17 -14   10.45    4.44
   0 -17  14   13.22    2.95
   0 -17 -14    9.10    3.74
   0  17  15   -0.77    4.04
   0 -17  15    0.18    2.74
   0 -17 -15   -1.26    4.10
   0  17 -15    0.86    4.43
   0 -18   0    1.17    2.38
   0  18   0   -2.97    3.36
   0 -18  -1   35.94    3.34
   0 -18   1   37.19    3.26
   0  18   1   31.09    4.34
   0  18  -1   35.82    4.43
   0 -18  -2    6.22    2.43
   0 -18   2    0.55    2.31
   0  18   2    9.77    3.62
   0  18  -2    6.11    3.65
   0 -18   3   48.27    3.49
   0 -18  -3   49.18    3.59
   0 -18  -4    4.19    2.30
   0 -18   4    6.47    2.50
   0  18  -4    3.14    3.47
   0 -18   5   46.24    3.37
   0 -18  -5   45.22    3.55
   0  18  -5   42.56    4.97
   0 -18  -6    0.47    2.36
   0  18  -6   -1.81    3.75
   0 -18  -7   35.13    3.44
   0  18  -7   37.94    4.90
   0 -18   8   -0.86    2.11
   0  18  -8   -0.38    3.72
   0 -18  -8   -0.76    2.66
   0 -18   9   66.95    3.57
   0  18  -9   56.52    5.58
   0 -18  -9   64.64    4.51
   0 -18 -10   14.80    3.27
   0 -18  10   22.00    2.70
   0  18 -11   30.13    4.99
   0 -18  11   33.24    3.08
   0 -18 -11   37.57    4.07
   0  18  12    3.68    3.95
   0  18 -12    1.24    4.03
   0 -18  12    3.60    2.57
   0 -18 -12   -1.18    3.01
   0  18  13    7.19    4.07
   0  18 -13   10.56    4.53
   0 -18  13    5.80    2.68
   0 -18 -13   10.09    3.76
   0  18  14   -4.28    4.39
   0  18 -14   -3.90    4.60
   0 -18 -14   -2.54    3.98
   0 -18  14    0.88    2.75
   0  19   0   -2.81    3.81
   0 -19   0   -1.03    2.57
   0  19  -1    4.99    3.95
   0  19   1    5.94    3.85
   0 -19   1    8.43    2.78
   0 -19  -1    7.68    2.73
   0  19  -2    6.88    3.82
   0  19   2    6.62    3.83
   0 -19  -2    4.18    2.53
   0 -19   2    6.04    2.76
   0  19  -3   -3.30    3.81
   0 -19   3   -0.19    2.54
   0 -19  -3   -0.91    2.48
   0  19  -4   -5.59    3.73
   0 -19   4    1.29    2.51
   0 -19  -4    0.70    2.34
   0  19  -5   23.04    4.69
   0 -19  -5   29.26    3.28
   0 -19   5   30.58    3.14
   0  19  -6    2.30    4.02
   0 -19   6   -1.94    2.48
   0 -19  -6    2.26    2.42
   0  19  -7   17.58    4.53
   0 -19  -7   21.30    3.15
   0 -19   7   19.81    2.86
   0  19  -8   13.52    4.48
   0 -19  -8   -0.27    2.75
   0  19  -9    2.43    4.03
   0 -19  -9    0.28    2.88
   0  19 -10    1.66    4.38
   0 -19 -10    1.73    3.13
   0  19 -11   25.82    5.03
   0 -19 -11   26.86    3.86
   0  19 -12   -1.29    4.36
   0 -19 -12   -1.85    3.45
   0  20   0   -0.37    3.93
   0 -20   0    2.62    2.88
   0  20   1    5.57    4.25
   0  20  -1   11.71    4.22
   0 -20  -1   11.93    3.05
   0 -20   1   11.03    3.10
   0  20  -2   -4.21    4.34
   0 -20   2   -1.85    2.83
   0 -20  -2    1.16    2.72
   0  20  -3   38.89    5.22
   0 -20   3   50.04    3.88
   0 -20  -3   48.55    3.96
   0  20  -4   -3.15    4.04
   0 -20   4    1.56    2.64
   0 -20  -4    5.43    2.73
   0  20  -5   10.40    4.48
   0 -20   5   16.99    3.03
   0 -20  -5   19.41    3.25
   0  20  -6    6.49    4.29
   0 -20   6    4.59    2.65
   0 -20  -6    5.02    2.72
   0  20  -7    2.47    4.23
   0 -20  -7   -0.27    2.77
   0  20  -8   30.98    5.25
   0 -20  -8   34.67    3.92
   0  20  -9   21.29    5.02
   0 -20  -9   19.25    3.66
   0  21   0   -2.76    4.08
   0 -21   0    2.98    2.98
   0  21   1   33.82    5.24
   0  21  -1   25.09    5.13
   0 -21  -1   33.05    3.74
   0 -21   1   36.51    3.81
   0  21  -2    7.25    4.32
   0 -21   2   12.55    3.31
   0 -21  -2   12.42    3.24
   0  21  -3   -0.82    4.28
   0 -21  -3    0.75    2.84
   0 -21   3   -2.52    2.93
   0  21  -4   -6.23    4.46
   0 -21  -4    2.08    2.79
   0 -21   4    0.20    2.78
   0 -21  -5   57.11    4.39
   0 -21   5   55.70    4.16
   0  21  -5   52.61    6.04
   1   0 -25    1.69    3.20
  -1   0  25    2.22    4.11
   1   0 -24   -1.33    3.01
  -1   0  24    1.92    2.64
  -1   0  24    0.35    3.79
   1   0 -23    5.75    2.91
  -1   0  23    5.97    2.62
  -1   0  23   11.96    4.13
   1   0 -22    0.23    2.54
  -1   0  22   -0.37    2.31
  -1   0  22    4.70    3.57
   1   0 -21   75.98    4.50
  -1   0  21   83.19    4.22
  -1   0  21   86.86    5.43
   1   0 -20    0.82    2.23
  -1   0  20    0.98    1.97
  -1   0  20    2.76    3.12
   1   0 -19   10.80    2.23
  -1   0  19    5.16    1.87
  -1   0  19   11.88    3.18
   1   0 -18   -0.88    1.90
  -1   0  18    1.98    1.73
  -1   0  18    2.65    2.75
   1   0 -17   98.74    4.33
  -1   0  17  106.07    4.06
   1   0 -16   -1.20    1.64
  -1   0  16    0.12    1.49
  -1   0  16    1.27    1.98
   1   0 -15   73.41    3.57
   1   0 -15   78.13    2.49
  -1   0  15   73.92    3.11
   1   0 -15   73.88    3.40
  -1   0  15   75.63    3.30
   1   0 -15   86.02    3.58
  -1   0  15   74.36    3.57
   1   0 -14   -0.12    1.62
  -1   0  14    1.64    1.30
  -1   0  14    0.51    1.84
   1   0 -14   -0.91    1.45
  -1   0  14   -0.21    1.16
   1   0 -14    0.42    1.05
   1   0 -14    1.98    1.81
  -1   0  14   -0.30    1.39
   1   0 -14    0.68    1.37
   1   0 -13    2.28    1.49
  -1   0  13   -0.30    1.27
  -1   0  13    2.51    1.73
   1   0 -13    3.59    1.38
  -1   0  13    1.46    1.24
   1   0 -13    3.86    1.03
   1   0 -13    2.30    1.65
  -1   0  13    1.95    1.36
   1   0 -13    3.37    1.45
   1   0 -12    0.60    1.35
  -1   0  12    0.45    1.13
   1   0 -12    0.75    1.47
  -1   0  12    0.45    1.66
   1   0 -12    0.44    1.27
  -1   0  12   -0.99    1.16
   1   0 -12    1.27    0.92
  -1   0  12   -0.87    1.24
   1   0 -12   -0.68    1.33
   1   0 -11  382.98    9.50
  -1   0  11  391.15    9.60
   1   0 -11  384.03    9.37
  -1   0  11  385.81    9.21
  -1   0  11  388.10    9.23
  -1   0  11  376.55    9.18
   1   0 -11  394.47    9.19
   1   0 -11  380.45    8.58
   1   0 -11  374.96    9.47
  -1   0  10   -0.19    1.46
  -1   0  10   -0.51    1.05
   1   0 -10   -0.45    1.30
  -1   0  10   -1.98    1.06
   1   0 -10    0.30    0.82
   1   0 -10   -0.27    1.13
   1   0 -10    1.08    1.17
   1   0 -10   -0.21    1.11
  -1   0  10    0.51    1.03
   1   0  -9  819.68   18.16
   1   0  -9  841.71   17.93
  -1   0   9  820.28   17.92
   1   0  -9  814.87   17.43
  -1   0   9  816.57   17.92
   1   0  -9  791.92   18.11
  -1   0   9  810.04   17.92
   1   0  -9  813.41   18.07
  -1   0   9  828.64   18.31
  -1   0   8    0.70    0.86
   1   0  -8   -0.27    1.05
   1   0  -8    0.23    0.77
  -1   0   8   -0.41    0.98
   1   0  -8    2.21    1.15
  -1   0   8    0.70    0.96
   1   0  -8    0.46    0.98
   1   0  -8   -0.42    1.10
   1   0  -7   46.58    1.81
   1   0  -7   46.32    1.54
  -1   0   7   47.50    1.35
  -1   0   7   46.15    1.78
   1   0  -7   43.18    1.92
   1   0  -7   48.59    2.00
   1   0  -7   50.43    1.98
  -1   0   7   43.00    1.81
  -1   0   6    0.26    0.51
   1   0  -6   -0.17    0.70
  -1   0   6   -0.28    0.77
   1   0  -6    0.66    0.91
   1   0  -6    0.36    0.92
   1   0  -6   -0.81    0.80
  -1   0   5    6.30    0.87
   1   0  -5    6.73    0.96
  -1   0   5    5.93    0.62
   1   0  -5    6.90    0.97
   1   0  -4    0.27    0.76
  -1   0   4   -0.07    0.77
  -1   0   4    0.44    0.70
   1   0  -4    0.21    0.83
   1   0  -4    0.13    0.79
  -1   0   4    0.15    0.79
  -1   0   4    0.07    0.60
  -1   0   3   33.34    1.30
   1   0  -3   31.98    1.34
  -1   0   3   33.57    1.33
  -1   0   3   30.54    1.24
   1   0  -3   33.69    1.29
   1   0  -3   33.15    1.40
   1   0  -3   34.39    0.95
  -1   0   2    1.73    0.68
  -1   0   2    0.81    0.75
   1   0  -2    0.96    0.72
   1   0  -2    0.39    0.74
   1   0  -2   -0.83    0.64
  -1   0   2    0.49    0.65
  -1   0   1  542.67   11.41
  -1   0   1  525.28   11.32
   1   0  -1  519.25   11.33
  -1   0   1  537.37   11.40
   1   0  -1  526.22   11.41
   1   0   0    0.70    0.62
  -1   0   0   -0.29    0.51
  -1   0  -1  491.75   10.43
   1   0   1  472.55   10.40
  -1   0  -2    0.29    0.70
   1   0   2    0.38    0.70
  -1   0  -2    0.09    0.61
   1   0   2    0.42    0.66
   1   0   3  118.09    2.99
  -1   0  -3  122.44    3.03
  -1   0  -3  115.27    2.74
   1   0   3  115.68    2.94
   1   0   4   -0.25    0.91
   1   0   4   -0.12    0.52
  -1   0  -4    0.60    0.58
   1   0   4   -0.13    0.71
  -1   0  -4    0.55    0.66
   1   0   5  530.43   12.27
   1   0   5  559.40   11.93
  -1   0  -5  544.23   11.94
  -1   0  -5  560.96   12.07
  -1   0  -5  573.58   12.17
  -1   0  -6   -0.09    0.73
  -1   0  -6    0.46    0.90
  -1   0  -6   -0.31    0.81
   1   0   6   -0.19    0.73
  -1   0  -7 1491.65   31.49
  -1   0  -7 1476.39   31.48
  -1   0  -7 1531.89   31.62
   1   0   7 1488.57   31.46
  -1   0  -7 1441.69   31.42
  -1   0  -7 1513.23   31.61
   1   0   7 1475.93   31.39
   1   0   8    0.41    0.88
   1   0   8    0.52    1.44
  -1   0  -8    0.52    1.07
  -1   0  -8    0.06    0.96
  -1   0  -8   -0.46    0.91
   1   0   8    1.16    0.91
  -1   0  -8   -0.06    1.15
  -1   0  -9  402.88    9.43
  -1   0  -9  382.61    9.38
  -1   0  -9  418.54    9.57
  -1   0  -9  398.53    9.52
   1   0   9  414.28    9.40
   1   0   9  413.71    9.98
   1   0   9  417.01    9.36
   1   0  10    0.20    1.03
  -1   0 -10   -0.15    0.98
   1   0  10   -0.11    1.52
  -1   0 -10    0.08    1.10
  -1   0 -10   -1.02    1.13
   1   0  10    0.71    0.98
  -1   0 -10    0.08    1.16
   1   0  11   49.09    2.78
   1   0  11   47.48    2.13
  -1   0 -11   48.54    2.35
  -1   0 -11   45.60    2.19
   1   0  11   50.35    2.17
  -1   0 -11   52.99    2.36
  -1   0 -11   47.67    2.29
  -1   0 -12    0.37    1.13
  -1   0 -12   -0.44    1.26
   1   0  12    0.49    1.22
  -1   0 -12   -0.66    1.36
  -1   0 -12    0.30    1.33
   1   0  12   -0.88    1.15
   1   0  12   -0.42    1.72
   1   0  13  133.45    4.96
   1   0  13  143.83    4.24
  -1   0 -13  137.14    4.46
  -1   0 -13  127.36    4.21
   1   0  13  132.61    4.19
  -1   0 -13  138.86    4.41
  -1   0 -13  134.32    4.26
   1   0  14   -1.77    1.19
  -1   0 -14   -1.03    1.58
  -1   0 -14   -2.08    1.28
  -1   0 -14    0.89    1.68
   1   0  14    2.02    2.05
  -1   0 -14   -0.61    1.46
   1   0  14   -0.67    1.38
   1   0  15  215.57    7.00
   1   0  15  209.31    5.91
   1   0  15  205.42    5.91
  -1   0 -15  208.40    6.19
  -1   0 -15  195.87    5.96
   1   0  16    2.40    2.37
   1   0  16    0.44    1.62
   1   0  16   -0.37    1.46
  -1   0 -16    0.90    1.42
   1   0  17   11.50    1.74
   1   0  17   13.62    2.93
   1   0  17   11.61    1.97
  -1   0 -17   13.74    1.20
  -1   0 -17   10.12    1.83
   1   0  18   -0.14    1.64
   1   0  18   -0.23    2.50
   1   0  18    0.74    1.81
  -1   0 -18   -0.50    1.01
  -1   0 -18    1.35    1.75
   1   0  19    2.25    2.69
   1   0  19    6.14    1.95
  -1   0 -19    6.01    1.89
  -1   0 -20   -3.68    2.02
   1   0  20    1.61    2.81
   1   0  20    2.98    2.00
  -1   0 -21  151.40    5.82
   1   0  21  152.73    7.07
  -1   0 -22    3.65    2.50
   1   0  22    1.83    3.47
  -1   0 -23   26.87    3.31
   1   0  23   22.29    4.21
  -1   0 -24    1.15    2.81
   1   0  24   -1.71    4.04
   1   0  25   37.03    4.99
  -1   0 -25   26.77    3.74
  -1  -1  25   31.17    5.12
  -1   1  25   23.16    4.79
   1  -1 -25   28.98    4.08
   1   1 -25   28.89    4.05
  -1   1  24   -0.36    3.95
  -1  -1  24    5.23    3.88
  -1  -1  24    0.64    2.61
  -1   1  24    4.47    2.71
   1   1 -24   -3.18    3.24
   1  -1 -24   -0.27    2.82
  -1  -1  23   70.55    5.59
  -1   1  23   54.99    3.85
  -1  -1  23   58.03    3.91
   1   1 -23   54.78    4.31
   1  -1 -23   62.53    4.54
  -1   1  23   76.16    5.73
   1   1 -22    0.23    2.63
   1  -1 -22    1.17    2.56
  -1   1  22    0.32    3.43
  -1  -1  22   -5.61    3.87
  -1  -1  22    3.93    2.32
  -1   1  22   -0.19    2.24
   1   1 -21    3.06    2.56
   1  -1 -21    2.86    2.49
  -1  -1  21    7.62    3.36
  -1   1  21   13.39    3.47
  -1  -1  21    6.65    2.24
  -1   1  21    7.87    2.30
   1  -1 -20    0.82    2.25
   1   1 -20    3.05    2.22
  -1  -1  20    4.13    2.91
  -1   1  20    1.12    2.92
  -1  -1  20    0.49    1.92
  -1   1  20    2.93    1.97
   1   1 -19  123.92    5.18
   1  -1 -19  128.60    5.26
  -1  -1  19  132.01    6.10
  -1   1  19  117.48    4.73
  -1  -1  19  129.81    4.85
  -1   1  18    2.43    2.54
  -1   1  18    0.99    1.64
  -1  -1  18    0.28    1.69
   1   1 -18    2.27    1.95
   1  -1 -18    1.58    1.98
   1  -1 -18    0.26    1.47
  -1  -1  17   16.12    2.16
  -1  -1  17   19.53    2.03
  -1   1  17   19.00    2.01
  -1   1  17   19.20    3.03
   1   1 -17   21.11    2.27
   1  -1 -17   21.47    2.38
   1  -1 -17   20.47    1.70
   1  -1 -16    3.01    1.73
   1   1 -16    4.32    1.79
   1  -1 -16    1.85    1.93
  -1   1  16    5.02    2.49
  -1  -1  16    2.20    1.44
  -1   1  16    4.89    1.52
  -1  -1  16    1.73    1.65
  -1   1  16    1.29    1.97
  -1  -1  16    4.21    2.12
   1  -1 -16    3.49    1.35
   1   1 -15   13.42    1.96
   1  -1 -15   14.68    1.94
   1  -1 -15   14.34    2.06
   1   1 -15    9.39    2.03
  -1   1  15   15.05    2.57
   1  -1 -15   13.39    2.21
  -1  -1  15   15.42    1.69
  -1   1  15   11.91    1.61
  -1  -1  15   14.41    1.91
  -1   1  15   17.26    2.21
  -1  -1  15   11.99    2.15
   1  -1 -15   11.49    1.35
   1  -1 -14   18.57    1.97
   1   1 -14   17.58    2.12
  -1   1  14   15.08    2.36
   1   1 -14   16.76    2.09
   1  -1 -14   21.52    2.25
  -1   1  14   15.97    1.66
  -1  -1  14   18.59    1.74
  -1  -1  14   21.47    2.29
  -1   1  14   21.53    2.23
   1  -1 -14   20.25    1.47
  -1  -1  14   12.57    1.71
  -1   1  14   19.60    1.82
   1  -1 -14   14.25    1.83
   1   1 -14   19.47    1.92
  -1  -1  14   16.69    1.84
  -1   1  14   16.50    1.80
   1   1 -14   17.70    1.81
   1  -1 -14   14.22    1.74
   1   1 -13  221.05    6.27
   1  -1 -13  220.61    6.15
  -1   1  13  218.04    6.85
   1  -1 -13  218.05    5.37
   1   1 -13  218.48    5.94
   1  -1 -13  222.82    5.96
  -1   1  13  212.25    5.97
  -1  -1  13  206.53    5.95
  -1  -1  13  213.97    5.97
  -1   1  13  213.87    5.94
  -1  -1  13  216.57    6.07
  -1   1  13  222.51    6.02
   1  -1 -13  215.70    6.29
   1   1 -13  221.99    6.31
  -1  -1  13  220.82    6.40
  -1   1  13  228.72    6.44
   1   1 -13  211.36    6.23
   1  -1 -13  224.45    6.30
   1   1 -12   26.77    1.99
   1  -1 -12   31.59    2.07
   1  -1 -12   30.29    2.00
   1   1 -12   31.82    2.20
  -1  -1  12   33.90    2.44
  -1   1  12   27.84    2.18
   1   1 -12   30.46    2.16
   1  -1 -12   29.04    2.20
  -1  -1  12   30.77    1.96
  -1   1  12   28.08    1.90
  -1  -1  12   30.69    1.88
  -1   1  12   30.36    1.84
  -1  -1  12   27.20    1.83
  -1   1  12   24.41    1.76
   1  -1 -12   27.41    1.82
   1   1 -12   28.21    1.86
   1  -1 -12   29.72    1.51
   1   1 -11  170.69    4.99
   1  -1 -11  162.65    4.95
   1   1 -11  167.27    4.99
   1  -1 -11  168.64    4.85
  -1   1  11  179.24    5.20
  -1  -1  11  177.36    5.20
   1   1 -11  169.93    5.04
   1  -1 -11  174.12    5.05
  -1   1  11  174.28    4.80
  -1  -1  11  172.24    4.78
  -1   1  11  169.28    4.71
  -1  -1  11  176.34    4.87
  -1  -1  11  163.88    4.77
  -1   1  11  162.84    4.75
   1  -1 -11  167.86    4.75
   1   1 -11  174.41    4.76
   1  -1 -11  164.94    4.28
   1   1 -10   26.24    1.75
   1  -1 -10   23.32    1.74
   1  -1 -10   23.98    1.69
   1   1 -10   25.65    1.83
  -1   1  10   29.17    2.05
   1  -1 -10   21.85    1.77
   1   1 -10   25.36    1.81
  -1  -1  10   22.71    1.63
  -1   1  10   25.55    1.64
  -1  -1  10   24.01    1.63
  -1   1  10   22.95    1.54
   1   1 -10   24.30    1.58
   1  -1 -10   25.26    1.56
  -1   1  10   22.43    1.55
  -1  -1  10   25.57    1.61
   1  -1 -10   22.78    1.29
   1  -1  -9   11.44    1.03
   1   1  -9   10.11    1.25
   1  -1  -9    9.62    1.22
  -1  -1   9   10.85    1.30
  -1   1   9   10.17    1.22
  -1  -1   9    7.78    1.18
  -1   1   9   10.59    1.22
   1   1  -9    9.00    1.38
   1  -1  -9   13.33    1.35
   1  -1  -9    9.11    1.33
   1   1  -9    9.91    1.39
  -1   1   9   10.71    1.25
   1   1  -9   11.73    1.48
   1  -1  -9   11.71    1.46
  -1  -1   9    7.23    1.18
  -1   1   9   10.20    1.61
  -1   1   8    4.73    1.29
   1   1  -8    3.48    1.12
   1  -1  -8    4.73    1.17
   1  -1  -8    4.50    1.01
   1   1  -8    6.19    1.09
   1  -1  -8    5.73    0.91
  -1  -1   8    4.65    1.12
   1   1  -8    4.42    1.15
   1  -1  -8    4.94    1.17
  -1   1   8    6.16    1.14
  -1   1   8    5.49    1.09
  -1  -1   8    5.49    1.08
   1   1  -8    5.59    1.26
   1  -1  -8    7.34    1.14
  -1  -1   8    6.97    1.13
  -1   1   8    3.93    1.04
   1  -1  -7 1236.30   27.19
   1   1  -7 1254.73   27.37
  -1  -1   7 1264.37   27.19
   1  -1  -7 1209.28   27.28
   1   1  -7 1198.31   27.29
  -1   1   7 1293.31   27.20
   1   1  -7 1256.99   27.36
   1  -1  -7 1249.56   27.33
  -1   1   7 1279.48   27.52
   1  -1  -7 1257.15   26.93
  -1  -1   7 1253.78   27.17
  -1   1   7 1282.22   27.19
   1   1  -7 1328.87   27.18
   1  -1  -7 1313.55   27.18
  -1  -1   7 1270.65   27.26
  -1  -1   7 1305.99   26.60
  -1   1   7 1321.44   26.81
   1   1  -6    8.71    1.02
   1  -1  -6    6.89    0.96
   1   1  -6    5.99    1.05
   1  -1  -6    5.62    1.05
  -1  -1   6    7.06    0.53
  -1   1   6    6.96    0.71
   1  -1  -6    6.08    0.81
   1   1  -6    6.42    0.45
   1  -1  -6    8.44    0.88
   1   1  -6    7.42    0.89
  -1  -1   6    6.28    0.66
  -1   1   6    7.12    0.94
  -1  -1   6    7.96    0.96
  -1   1   6    7.95    1.26
  -1  -1   5  112.55    2.72
  -1   1   5  111.92    2.78
   1  -1  -5  116.13    2.91
  -1  -1   5  108.18    2.65
  -1   1   5  113.49    2.93
  -1   1   5  114.79    3.04
  -1  -1   5  118.34    3.05
   1  -1  -5  109.89    3.13
   1   1  -5  112.76    3.16
   1   1  -5  110.96    3.19
   1  -1  -5  110.92    2.98
   1   1  -5  118.95    2.58
  -1   1   5  111.49    3.31
  -1   1   4  230.20    5.25
   1  -1  -4  235.26    5.34
   1  -1  -4  240.78    5.26
   1   1  -4  235.52    5.53
  -1  -1   4  228.34    5.42
  -1   1   4  234.40    5.43
   1  -1  -4  232.06    5.51
  -1   1   4  238.55    5.31
  -1  -1   4  235.42    5.21
   1   1  -4  237.60    5.10
  -1   1   4  239.00    5.43
  -1  -1   4  230.05    5.41
   1   1  -4  226.44    5.51
   1  -1  -4  230.80    5.50
   1   1  -4  225.67    5.53
  -1  -1   4  232.95    5.48
   1  -1  -4  228.92    5.34
  -1   1   3 8327.88  173.53
  -1  -1   3 8356.08  173.54
  -1  -1   3 8538.49  173.39
   1   1  -3 8397.35  173.33
   1   1  -3 8300.44  173.61
  -1  -1   3 8493.61  173.58
  -1   1   3 8601.23  173.38
   1  -1  -3 8382.33  173.41
   1  -1  -3 8482.60  173.36
   1  -1  -3 8321.45  173.48
  -1   1   3 8271.38  173.41
  -1   1   3 8382.93  173.53
  -1  -1   3 8305.95  173.53
   1  -1  -3 8287.20  173.59
   1   1  -3 8212.10  173.59
   1  -1  -3 8325.71  173.58
   1   1  -3 8215.02  173.58
   1  -1  -2  115.74    2.71
   1   1  -2  114.49    2.94
   1   1  -2  113.21    2.81
  -1  -1   2  111.97    2.88
   1   1  -2  110.62    2.90
   1  -1  -2  113.89    2.92
  -1   1   2  114.81    2.88
  -1   1   2  108.95    2.86
   1  -1  -2  112.81    2.73
  -1   1   2  114.20    2.71
  -1  -1   2  110.65    2.91
  -1   1   2  116.22    2.69
  -1   1   2  114.92    2.89
   1  -1  -2  116.33    2.92
  -1  -1   2  116.95    2.92
   1   1  -2  115.00    2.91
   1   1  -1 1194.60   25.04
  -1   1   1 1200.31   25.06
  -1  -1   1 1203.09   25.06
   1  -1  -1 1170.09   24.86
  -1   1   1 1199.68   24.86
   1   1  -1 1170.11   25.08
  -1  -1   1 1186.86   25.07
  -1   1   1 1196.48   25.05
  -1  -1   1 1203.68   25.06
  -1   1   1 1185.02   24.93
   1  -1  -1 1225.69   24.97
   1  -1  -1 1172.04   25.06
   1   1  -1 1170.81   25.05
   1  -1   0    0.47    0.56
  -1   1   0    0.41    0.58
  -1  -1   0    1.40    0.64
  -1   1   0   -0.09    0.61
   1   1   0    0.91    0.67
   1  -1   0    0.26    0.65
  -1   1  -1 1148.38   24.18
   1   1   1 1146.38   24.16
  -1  -1  -1 1148.31   24.18
   1  -1   1 1137.43   24.15
   1  -1   1 1147.53   24.08
  -1   1  -1 1156.25   24.08
  -1  -1  -1 1139.45   24.13
   1   1   1 1158.94   24.14
   1  -1   2   28.34    1.14
   1   1   2   28.29    1.17
  -1  -1  -2   28.85    1.21
  -1   1  -2   29.41    1.22
   1   1   2   28.62    1.25
  -1  -1  -2   27.61    1.22
  -1   1  -2   28.30    1.15
   1  -1   2   30.71    1.18
  -1  -1  -3 7846.33  165.46
   1   1   3 8247.93  165.50
  -1   1  -3 7960.67  165.40
  -1  -1  -3 8065.66  165.40
  -1   1  -3 8067.40  165.41
   1   1   3 7843.63  165.32
   1  -1   3 7910.40  165.32
   1   1   4   25.20    1.45
  -1   1  -4   25.62    0.92
  -1   1  -4   29.96    1.24
  -1  -1  -4   27.52    1.19
   1   1   4   25.94    1.14
   1  -1   4   26.09    1.14
  -1  -1  -4   24.43    1.10
   1  -1   4   25.18    0.89
  -1  -1  -4   26.16    1.41
  -1   1  -5    0.70    0.71
  -1  -1  -5    1.75    0.75
  -1  -1  -5    2.13    1.13
   1   1   5    3.61    0.79
  -1  -1  -5    2.70    0.76
   1  -1   5    2.72    0.59
  -1   1  -5    1.09    0.83
  -1  -1  -5    1.60    0.78
  -1   1  -5    1.83    0.79
  -1   1  -6   21.32    1.22
  -1  -1  -6   19.76    1.21
   1  -1   6   20.25    1.03
   1   1   6   21.12    1.21
  -1  -1  -6   20.86    1.26
  -1   1  -6   18.70    1.24
  -1   1  -6   21.65    1.23
  -1  -1  -6   22.60    1.24
  -1  -1  -7  352.60    8.17
  -1   1  -7  359.16    8.18
   1   1   7  351.52    8.62
  -1  -1  -7  371.34    8.29
  -1   1  -7  363.88    8.28
   1  -1   7  358.99    8.14
   1   1   7  351.02    8.12
   1   1   7  347.97    8.16
   1  -1   7  356.82    7.98
  -1   1  -7  342.30    8.13
  -1  -1  -7  358.72    8.18
  -1   1  -7  357.12    8.28
  -1  -1  -8   57.88    2.18
  -1   1  -8   62.01    2.21
  -1  -1  -8   63.87    2.29
  -1   1  -8   64.50    2.32
   1   1   8   65.39    2.75
   1  -1   8   57.73    2.03
   1   1   8   60.15    2.16
  -1  -1  -8   59.41    2.26
  -1   1  -8   61.10    2.35
   1  -1   8   65.36    2.17
   1   1   8   62.46    2.13
  -1  -1  -8   56.88    2.17
  -1   1  -8   60.28    2.20
  -1  -1  -9    1.41    1.14
  -1   1  -9    2.80    1.15
   1   1   9   -0.41    1.46
   1   1   9    3.34    1.01
   1  -1   9   -1.25    0.91
  -1   1  -9    0.97    0.99
  -1  -1  -9   -0.19    0.95
   1  -1   9    1.36    0.94
   1   1   9    0.07    1.05
  -1  -1  -9    1.33    1.29
  -1  -1  -9    2.26    1.12
  -1   1  -9    1.11    1.04
  -1  -1  -9    0.39    0.97
  -1   1  -9    1.90    1.04
  -1  -1 -10   25.24    1.74
  -1   1 -10   22.77    1.67
  -1  -1 -10   20.08    1.49
  -1   1 -10   21.99    1.52
  -1  -1 -10   23.06    1.59
  -1   1 -10   20.32    1.53
  -1  -1 -10   23.55    1.77
   1  -1  10   21.08    1.41
   1   1  10   19.43    2.00
   1   1  10   22.43    1.56
  -1   1 -10   21.08    1.65
  -1  -1 -10   21.13    1.57
   1  -1  10   21.02    1.45
   1   1  10   21.07    1.45
  -1   1 -11  327.73    8.16
  -1  -1 -11  313.06    8.11
  -1  -1 -11  341.97    8.30
  -1   1 -11  335.43    8.28
  -1  -1 -11  334.44    8.19
  -1   1 -11  323.46    8.15
   1   1  11  343.74    8.91
  -1  -1 -11  339.05    8.30
   1  -1  11  335.13    7.96
   1   1  11  348.11    8.18
  -1  -1 -11  328.42    8.19
  -1   1 -11  329.54    8.26
   1  -1  11  328.17    8.09
   1   1  11  326.60    8.10
  -1  -1 -12    1.48    1.22
  -1   1 -12    2.12    1.15
  -1   1 -12   -0.10    1.36
  -1  -1 -12    1.08    1.43
  -1   1 -12    2.90    1.43
  -1  -1 -12    1.11    1.39
   1   1  12    0.72    1.76
  -1   1 -12    0.52    1.27
  -1  -1 -12   -0.96    1.33
   1   1  12    0.78    1.24
   1  -1  12    1.46    1.23
   1   1  12    1.41    1.02
   1  -1  12    1.05    0.98
   1  -1  13  176.00    5.03
   1   1  13  169.96    4.98
  -1  -1 -13  167.53    5.07
  -1   1 -13  168.80    5.09
  -1   1 -13  172.37    5.21
  -1  -1 -13  179.53    5.27
  -1   1 -13  184.66    5.14
  -1  -1 -13  172.83    5.10
   1   1  13  175.90    5.08
   1  -1  13  181.02    4.98
   1  -1  13  165.78    5.77
   1   1  13  175.10    5.89
  -1  -1 -13  172.68    5.18
  -1   1 -13  185.26    5.34
  -1   1 -14   16.41    2.03
  -1   1 -14   14.21    1.61
  -1  -1 -14   16.21    1.69
  -1   1 -14   16.46    1.79
  -1  -1 -14   13.62    1.75
  -1  -1 -14   15.59    1.86
   1  -1  14    9.10    2.23
   1   1  14   20.24    2.50
   1  -1  14   17.03    1.57
   1   1  14   15.10    1.56
   1   1  14   15.85    1.73
   1  -1  14   17.54    1.74
  -1   1 -14   15.11    1.88
  -1  -1 -14   19.40    1.97
   1   1  15    3.96    2.18
   1  -1  15    3.61    2.24
  -1  -1 -15    2.35    1.79
   1   1  15    2.29    1.65
   1  -1  15    2.84    1.52
  -1  -1 -15    2.14    1.40
  -1   1 -15    0.95    1.34
   1   1  15    3.51    1.34
   1  -1  15    3.16    1.33
   1  -1  16   26.53    2.14
   1  -1  16   19.64    2.88
   1   1  16   23.96    2.87
   1   1  16   21.46    2.13
   1   1  16   21.28    1.98
   1  -1  16   21.35    1.93
  -1  -1 -16   20.81    2.02
  -1   1 -16   21.54    2.06
  -1  -1 -17  241.31    7.17
  -1   1 -17  227.10    7.09
   1  -1  17  265.31    6.99
   1  -1  17  269.28    8.43
   1   1  17  255.82    7.10
  -1  -1 -17  254.22    6.04
  -1   1 -17  244.08    5.74
   1   1  17  254.23    8.31
   1   1  17  236.25    7.02
   1  -1  17  243.97    7.06
  -1   1 -18    7.21    1.91
  -1  -1 -18   11.74    2.03
   1   1  18    5.73    2.65
   1  -1  18    6.88    2.76
   1  -1  18    9.25    1.95
   1   1  18    7.27    2.06
  -1  -1 -18    7.87    1.27
   1  -1  18    8.39    1.89
   1   1  18    6.13    1.83
   1   1  19   18.71    3.22
   1  -1  19   19.97    3.24
   1  -1  19   17.53    2.19
   1  -1  19   14.72    2.12
   1   1  19   13.83    2.14
  -1  -1 -19   18.84    2.36
  -1   1 -19   15.41    2.20
   1   1  20    1.92    2.99
   1  -1  20    2.91    2.92
  -1  -1 -20    0.35    2.04
  -1   1 -20   -2.28    2.02
   1  -1  20    2.98    1.83
   1   1  20    0.17    1.83
  -1   1 -21   20.21    2.66
  -1  -1 -21   10.97    2.46
   1   1  21   16.33    3.62
   1  -1  21   23.40    3.72
  -1   1 -22    2.02    2.33
  -1  -1 -22    7.50    2.55
   1   1  22    4.65    3.74
   1  -1  22   10.21    3.61
   1   1  23   62.13    5.42
   1  -1  23   66.67    5.49
  -1  -1 -23   70.46    4.44
  -1   1 -23   61.31    4.28
  -1   1 -24    5.31    3.03
  -1  -1 -24    5.08    2.97
   1   1  24    6.59    3.92
   1  -1  24    0.67    3.84
  -1   1 -25   16.69    3.48
  -1  -1 -25   16.70    3.52
   1   1  25   14.58    4.53
   1  -1  25   17.01    4.41
   1   2 -25    4.20    3.24
   1  -2 -25   -3.38    3.28
  -1  -2  25    2.19    4.34
  -1   2  25   -1.13    4.33
  -1  -2  24    1.07    2.72
  -1   2  24    2.98    2.83
   1   2 -24   -2.64    3.13
   1  -2 -24    0.27    2.99
  -1   2  24    0.72    4.01
  -1  -2  24    0.35    3.98
  -1  -2  23   46.65    3.69
  -1   2  23   47.39    3.67
   1  -2 -23   48.62    4.14
   1   2 -23   46.04    4.10
  -1   2  23   47.62    5.08
  -1  -2  23   53.90    5.30
  -1   2  22    0.64    3.38
  -1  -2  22    3.42    3.63
  -1  -2  22    5.22    2.48
  -1   2  22    5.59    2.48
   1  -2 -22    6.12    2.76
   1   2 -22    0.23    2.69
  -1  -2  21  129.94    6.68
   1   2 -21  125.58    5.61
   1  -2 -21  132.73    5.76
  -1   2  21  146.96    6.86
  -1  -2  21  113.31    5.09
  -1   2  21  128.91    5.21
  -1   2  20   25.22    3.66
  -1  -2  20   21.72    2.65
  -1   2  20   16.96    2.48
   1  -2 -20   24.68    2.89
   1   2 -20   24.01    2.85
  -1   2  19    7.41    2.96
  -1   2  19    7.73    1.94
  -1  -2  19    7.43    2.02
   1   2 -19   10.75    2.36
   1  -2 -19   11.26    2.48
   1  -2 -18   23.64    2.55
  -1   2  18   22.93    2.21
  -1  -2  18   23.93    2.24
   1  -2 -18   27.56    1.98
  -1   2  18   32.58    3.54
   1   2 -18   31.69    2.65
  -1  -2  18   22.22    2.46
   1  -2 -17  219.99    5.59
  -1  -2  17  203.11    6.24
  -1   2  17  207.06    6.29
  -1   2  17  215.38    7.61
  -1  -2  17  203.07    6.44
   1  -2 -17  216.15    6.73
   1   2 -17  193.05    6.55
  -1  -2  16   39.21    3.02
   1   2 -16   38.30    2.69
   1  -2 -16   40.98    2.82
  -1  -2  16   45.73    2.69
  -1   2  16   40.82    3.44
  -1  -2  16   42.75    2.52
  -1   2  16   45.05    2.57
   1  -2 -16   47.03    2.88
   1  -2 -16   44.88    2.18
  -1  -2  15  126.43    4.59
  -1   2  15  119.82    4.09
  -1  -2  15  116.70    4.04
  -1   2  15  124.72    5.17
  -1   2  15  123.10    4.58
  -1  -2  15  112.73    4.19
   1   2 -15  108.55    4.26
   1  -2 -15  108.09    4.33
   1  -2 -15  122.61    3.60
   1   2 -15  116.73    4.53
   1  -2 -15  126.68    4.36
  -1   2  14   67.89    2.86
  -1  -2  14   59.53    2.76
  -1   2  14   61.92    3.20
  -1   2  14   65.28    3.66
  -1  -2  14   63.02    2.96
   1  -2 -14   65.19    2.42
  -1  -2  14   67.05    3.37
   1  -2 -14   66.82    3.24
   1   2 -14   63.59    3.16
  -1   2  14   64.86    2.83
  -1  -2  14   68.24    2.89
   1  -2 -14   63.62    3.08
   1   2 -14   59.98    2.98
   1  -2 -14   66.88    2.88
   1   2 -14   67.49    2.83
   1   2 -14   64.08    3.26
   1  -2 -14   66.19    2.99
  -1   2  13   37.64    2.13
  -1  -2  13   35.52    2.09
  -1   2  13   38.59    2.57
  -1   2  13   35.67    2.78
  -1  -2  13   36.42    2.25
   1  -2 -13   38.23    2.28
   1  -2 -13   39.30    1.83
  -1  -2  13   37.87    2.66
   1   2 -13   37.62    2.39
   1  -2 -13   38.60    2.44
  -1  -2  13   38.06    2.18
  -1   2  13   39.62    2.22
   1  -2 -13   39.39    2.36
   1   2 -13   34.79    2.26
   1   2 -13   39.53    2.55
   1  -2 -13   35.92    2.07
   1   2 -13   38.46    2.17
   1  -2 -12  157.50    4.23
   1  -2 -12  162.14    4.66
   1   2 -12  158.18    4.66
   1  -2 -12  162.96    4.99
   1   2 -12  171.14    5.02
  -1   2  12  167.13    4.72
  -1  -2  12  159.12    4.69
   1   2 -12  163.52    4.93
   1  -2 -12  161.90    4.92
  -1  -2  12  159.99    4.79
   1  -2 -12  163.68    4.78
  -1   2  12  160.05    5.50
  -1   2  12  160.89    5.06
   1   2 -12  162.21    5.03
  -1   2  12  154.86    4.67
  -1  -2  12  158.40    4.68
  -1   2  11  306.46    7.70
  -1  -2  11  305.69    7.69
  -1   2  11  325.88    8.16
  -1   2  11  326.77    8.56
  -1   2  11  314.69    7.64
  -1  -2  11  319.54    7.85
   1  -2 -11  314.03    7.76
  -1  -2  11  300.98    6.74
   1   2 -11  326.14    7.71
   1  -2 -11  315.96    7.70
   1   2 -11  323.82    8.00
   1  -2 -11  316.98    7.98
  -1   2  11  308.48    7.71
  -1  -2  11  322.87    7.74
   1   2 -11  305.97    7.92
   1  -2 -11  299.87    7.87
   1   2 -11  315.54    8.06
   1  -2 -11  307.41    7.27
  -1  -2  10  103.68    3.27
  -1   2  10  100.40    3.27
  -1   2  10  101.28    3.93
  -1   2  10  109.82    3.72
   1  -2 -10  103.73    3.33
  -1   2  10  106.65    3.22
  -1  -2  10  106.80    3.43
  -1  -2  10  108.20    2.55
   1   2 -10  106.28    3.30
   1  -2 -10  102.64    3.25
   1  -2 -10  107.41    3.52
   1   2 -10  104.17    3.50
  -1  -2  10  103.94    3.31
  -1   2  10  105.08    3.32
   1   2 -10  108.05    3.50
   1  -2 -10   95.04    3.38
   1   2 -10  101.15    3.57
   1  -2 -10  103.63    2.98
   1   2  -9  412.88   10.04
  -1   2   9  412.82    9.75
  -1  -2   9  419.97    9.77
  -1  -2   9  423.19    9.77
  -1   2   9  427.34    9.78
   1  -2  -9  418.10    9.46
   1   2  -9  409.24    9.93
   1  -2  -9  424.23    9.95
  -1  -2   9  423.32    9.09
  -1   2   9  417.61   10.44
   1   2  -9  425.44   10.00
   1  -2  -9  408.18    9.94
  -1   2   9  424.36   10.17
  -1  -2   9  423.00    9.91
  -1   2   9  439.32    9.68
   1  -2  -9  424.85    9.77
   1  -2  -9  432.47    9.77
   1   2  -9  425.70    9.75
  -1   2   8   33.13    1.58
  -1  -2   8   34.21    1.75
   1  -2  -8   32.17    1.59
  -1   2   8   31.99    2.00
   1   2  -8   31.42    1.84
   1   2  -8   29.43    1.72
  -1  -2   8   31.88    1.60
   1  -2  -8   34.72    1.77
  -1   2   8   31.15    1.64
   1   2  -8   35.14    1.61
   1  -2  -8   32.60    1.57
  -1  -2   8   32.78    1.67
  -1   2   8   32.59    1.67
   1  -2  -8   32.99    1.78
   1   2  -8   31.83    1.76
   1  -2  -8   32.61    0.97
  -1  -2   8   32.28    1.15
  -1   2   8   32.82    2.25
   1  -2  -8   32.30    1.48
  -1  -2   7   10.11    0.76
  -1   2   7   11.46    1.39
   1  -2  -7    9.75    0.54
  -1  -2   7    8.82    1.02
  -1   2   7    8.81    1.06
   1   2  -7    9.60    1.29
  -1  -2   7   10.74    1.22
   1  -2  -7    9.76    1.01
   1  -2  -7    9.59    1.21
   1   2  -7   10.73    1.20
  -1   2   7    9.23    1.08
  -1  -2   7   10.05    1.11
  -1  -2   7    9.84    0.43
   1  -2  -7    8.64    1.04
   1   2  -7   11.09    1.01
   1  -2  -7    9.83    1.00
   1   2  -7    9.63    1.18
   1  -2  -7   10.83    1.20
  -1   2   7    8.81    1.58
   1  -2  -6  344.04    8.11
   1   2  -6  341.25    8.11
   1  -2  -6  349.85    7.87
  -1  -2   6  339.91    7.43
   1  -2  -6  365.52    7.98
   1   2  -6  364.53    7.97
   1  -2  -6  345.97    7.90
  -1  -2   6  327.91    8.09
  -1  -2   6  352.18    7.64
  -1   2   6  359.78    8.32
  -1   2   6  356.83    7.99
  -1  -2   6  361.40    7.98
   1   2  -6  348.69    7.55
   1  -2  -6  359.10    7.47
   1   2  -6  345.82    8.22
   1   2  -5   12.06    0.72
   1  -2  -5   12.62    0.64
   1   2  -5   12.92    1.24
   1  -2  -5   11.70    0.88
  -1  -2   5   12.31    0.96
  -1   2   5   13.17    0.98
  -1   2   5   12.47    0.88
  -1  -2   5   12.52    0.83
   1  -2  -5   13.30    1.15
   1   2  -5   12.17    1.06
   1  -2  -5   12.70    0.96
  -1   2   5   12.99    0.87
  -1   2   5   12.88    1.30
   1   2  -4   19.29    1.28
   1  -2  -4   19.18    0.90
  -1  -2   4   20.18    1.01
   1   2  -4   19.52    1.18
   1  -2  -4   19.07    1.18
  -1  -2   4   20.81    1.06
  -1   2   4   19.51    1.06
  -1   2   4   18.05    1.26
   1  -2  -4   18.25    1.05
  -1   2   4   18.51    0.99
   1  -2  -4   20.51    1.06
  -1   2   4   18.24    0.86
   1   2  -4   18.58    0.86
  -1   2   4   19.73    1.39
   1  -2  -4   21.18    1.13
  -1  -2   4   19.60    1.10
  -1   2   4   20.44    1.13
   1   2  -4   19.41    1.19
  -1   2   3  345.84    7.33
   1  -2  -3  340.54    7.37
  -1  -2   3  345.03    7.73
   1   2  -3  335.88    7.77
  -1   2   3  342.26    7.72
   1  -2  -3  329.31    7.56
  -1  -2   3  339.71    7.52
   1   2  -3  336.77    7.43
  -1  -2   3  334.36    7.57
  -1   2   3  348.58    7.59
   1  -2  -3  342.28    7.61
  -1   2   3  341.36    7.52
  -1   2   3  349.08    7.55
  -1  -2   3  352.53    7.59
  -1   2   3  354.02    7.59
   1  -2  -3  331.46    7.64
   1   2  -3  341.22    7.66
   1   2  -3  331.44    7.63
   1  -2  -3  338.74    7.65
   1  -2  -3  336.31    7.77
  -1   2   3  340.12    7.73
  -1  -2   2  276.70    6.14
   1   2  -2  272.62    6.19
   1  -2  -2  269.47    6.17
  -1   2   2  272.36    6.14
  -1   2   2  268.75    6.10
   1  -2  -2  277.83    6.16
   1  -2  -2  267.90    6.17
   1   2  -2  271.31    6.18
  -1   2   2  269.39    6.15
   1   2  -2  269.87    6.30
   1  -2  -2  272.89    5.85
   1  -2  -2  262.01    6.13
   1  -2  -2  279.81    6.20
  -1   2   2  269.99    6.12
  -1  -2   2  282.76    6.15
  -1   2   2  277.32    6.13
  -1  -2   2  274.05    6.28
  -1   2   2  278.08    5.82
   1   2  -2  272.99    6.08
  -1  -2   2  266.54    6.16
   1  -2  -2  266.55    6.22
  -1   2   2  266.21    6.18
   1   2  -1  166.01    3.96
   1  -2  -1  167.31    3.91
   1   2  -1  166.27    3.91
   1   2  -1  167.88    3.93
  -1  -2   1  157.92    3.99
  -1   2   1  163.41    3.85
   1  -2  -1  161.18    3.85
  -1   2   1  164.13    3.92
   1  -2  -1  171.47    3.99
   1  -2  -1  160.16    3.77
  -1   2   1  168.12    3.78
   1  -2  -1  168.11    3.94
  -1   2   1  154.93    3.90
  -1   2   1  164.77    3.89
  -1  -2   1  165.18    3.89
   1  -2  -1  162.64    4.09
  -1   2   1  167.79    3.90
  -1  -2   1  169.81    3.91
  -1  -2   1  159.62    4.03
   1   2  -1  157.42    4.04
   1   2   0   70.88    2.09
  -1  -2   0   63.36    2.08
   1  -2   0   65.75    2.09
  -1   2   0   69.76    2.14
   1   2   0   69.18    1.95
  -1   2   0   70.24    1.93
  -1  -2   0   68.46    1.91
   1  -2   0   69.26    1.94
  -1  -2   0   64.33    1.86
   1   2   0   69.03    1.87
  -1   2   0   68.34    2.02
  -1   2   0   65.82    1.73
  -1  -2   0   68.80    2.09
  -1   2   0   68.11    1.70
   1  -2   0   68.46    1.70
   1  -2   0   68.43    1.78
   1  -2   0   69.26    2.04
  -1   2   0   64.65    2.03
   1   2   1  169.22    4.03
  -1  -2  -1  159.36    3.99
  -1  -2  -1  160.42    3.83
  -1   2  -1  167.34    3.84
   1   2   1  160.98    3.80
   1  -2   1  160.57    3.80
   1  -2   1  156.60    3.96
  -1  -2  -1  158.03    3.70
   1   2   1  159.62    3.70
  -1   2  -1  161.78    3.97
   1   2   1  162.35    3.97
  -1  -2  -1  157.62    4.01
   1   2   2  392.04    8.65
  -1  -2  -2  389.63    8.62
  -1   2  -2  399.18    8.62
   1  -2   2  383.95    8.58
   1   2   2  395.75    8.56
  -1  -2  -2  382.87    8.60
  -1  -2  -2  378.92    8.44
   1   2   2  370.27    8.37
   1  -2   2  372.59    8.36
  -1   2  -2  386.89    8.43
  -1  -2  -2  376.54    8.29
   1   2   3  873.92   18.52
  -1  -2  -3  846.91   18.48
  -1   2  -3  855.78   18.16
  -1   2  -3  859.42   18.26
  -1  -2  -3  853.33   18.26
   1   2   3  875.24   18.37
   1  -2   3  857.73   18.44
  -1   2  -3  866.27   18.48
   1   2   3  853.07   18.17
   1  -2   3  840.37   18.16
  -1  -2  -4  678.95   15.12
   1   2   4  728.83   14.95
  -1   2  -4  708.71   14.85
   1  -2   4  688.93   14.74
   1   2   4  683.21   14.73
  -1  -2  -4  695.57   14.84
  -1  -2  -4  677.20   14.86
  -1   2  -4  681.97   15.11
  -1   2  -4  682.79   14.79
   1  -2   4  678.84   14.42
  -1   2  -5    2.17    0.78
  -1  -2  -5    2.87    0.76
   1   2   5    1.79    1.05
  -1  -2  -5    1.48    0.79
  -1   2  -5    1.31    0.81
  -1   2  -5    1.39    0.83
  -1  -2  -5    1.85    1.21
   1  -2   5    2.99    0.55
  -1  -2  -6   12.58    1.02
  -1   2  -6   11.01    0.98
   1   2   6   10.98    1.27
  -1  -2  -6   12.55    1.56
  -1  -2  -6   11.40    1.07
  -1   2  -6   12.94    1.10
   1  -2   6   11.12    0.82
  -1   2  -6    9.97    1.12
  -1  -2  -7  626.90   13.61
  -1   2  -7  618.19   13.59
   1  -2   7  628.57   13.39
  -1   2  -7  628.24   13.61
  -1  -2  -7  613.40   13.60
   1   2   7  626.21   14.20
   1   2   7  608.05   13.57
  -1   2  -7  640.58   13.76
  -1  -2  -7  628.05   13.72
   1  -2   7  622.31   13.57
   1   2   7  589.41   13.56
   1   2   7  629.36   13.75
  -1  -2  -7  612.71   14.14
  -1   2  -7  612.83   13.72
  -1   2  -8    0.97    0.97
  -1  -2  -8   -0.23    0.97
  -1   2  -8    0.33    1.05
  -1  -2  -8   -0.45    0.95
  -1  -2  -8   -0.57    0.99
  -1   2  -8   -0.86    1.05
   1   2   8    0.40    1.48
  -1  -2  -8    0.41    1.12
   1  -2   8    0.39    0.88
   1   2   8   -0.26    1.02
  -1   2  -8   -0.46    1.13
   1   2   8    1.33    0.88
   1  -2   8   -0.28    0.89
  -1   2  -9  410.45    9.61
  -1  -2  -9  417.53    9.64
  -1   2  -9  424.38    9.74
  -1  -2  -9  428.59    9.74
  -1  -2  -9  402.61    9.59
  -1   2  -9  415.67    9.62
   1  -2   9  416.45    9.40
   1   2   9  423.06    9.74
   1   2   9  418.97   10.31
  -1  -2  -9  417.94    9.80
  -1  -2  -9  413.84    9.73
  -1   2  -9  404.73    9.73
   1   2   9  406.84    9.54
   1  -2   9  415.01    9.56
  -1   2 -10    1.42    1.04
  -1  -2 -10    0.23    1.05
  -1   2 -10    2.11    1.21
  -1  -2 -10    2.17    1.19
  -1   2 -10    0.80    1.09
  -1  -2 -10    2.49    1.17
   1   2  10    3.41    1.19
   1  -2  10    1.75    0.99
  -1  -2 -10    3.18    1.34
   1  -2  10    1.35    0.92
   1   2  10    1.15    0.92
  -1   2 -10    1.07    1.14
  -1  -2 -10    2.39    1.24
   1   2  10    0.74    1.53
   1   2  11   43.74    2.17
   1  -2  11   45.47    1.92
  -1   2 -11   43.56    2.17
  -1  -2 -11   42.51    2.17
  -1   2 -11   39.34    2.13
  -1  -2 -11   37.01    2.11
  -1  -2 -11   40.21    2.30
   1   2  11   42.10    2.02
   1  -2  11   40.21    2.02
   1   2  11   40.01    2.65
  -1  -2 -11   41.33    2.15
  -1   2 -11   42.87    2.23
  -1   2 -11   38.96    2.01
  -1  -2 -11   43.15    2.08
   1  -2  12  118.58    3.52
   1   2  12  117.07    3.80
  -1  -2 -12  113.65    3.79
  -1   2 -12  109.87    3.74
  -1  -2 -12  104.84    3.61
  -1   2 -12  110.13    3.66
  -1  -2 -12  115.41    3.99
   1   2  12  112.90    3.62
   1  -2  12  111.39    3.57
   1   2  12  109.82    4.42
  -1  -2 -12  115.18    3.81
  -1   2 -12  110.58    3.81
  -1  -2 -12  111.06    3.67
  -1   2 -12  109.74    3.63
   1  -2  13  103.76    3.37
   1   2  13  103.53    3.63
  -1  -2 -13  106.19    3.93
   1  -2  13   90.31    3.36
   1   2  13   99.39    3.47
  -1   2 -13  107.82    3.74
  -1  -2 -13  104.23    3.73
  -1  -2 -13  107.25    3.61
  -1   2 -13  107.74    3.62
   1   2  13   99.21    4.30
  -1  -2 -13   97.91    3.62
  -1   2 -13  102.60    3.73
  -1  -2 -13  105.39    3.60
  -1   2 -13   97.31    3.51
  -1   2 -14   -1.09    1.30
  -1  -2 -14    1.75    1.30
   1  -2  14   -0.09    1.32
   1   2  14   -0.97    1.51
  -1   2 -14   -2.86    1.57
  -1  -2 -14    1.33    1.54
   1   2  14    3.23    2.07
  -1   2 -14    0.12    1.70
  -1   2 -14    1.24    1.52
  -1  -2 -14    2.62    1.62
   1   2  14   -0.21    1.32
   1  -2  14    0.93    1.26
  -1  -2 -14    2.89    1.62
  -1  -2 -15  163.14    5.18
  -1   2 -15  160.88    5.19
  -1  -2 -15  173.59    5.32
   1   2  15  170.93    5.25
   1  -2  15  165.26    4.93
   1   2  15  177.51    6.25
   1   2  15  158.63    5.03
   1  -2  15  166.14    5.10
   1  -2  16    0.78    2.45
   1   2  16    3.59    2.41
   1   2  16    2.20    1.76
   1  -2  16    2.51    1.58
   1   2  16    0.98    1.49
   1  -2  16    3.77    1.52
  -1   2 -16    2.44    0.76
  -1  -2 -16    1.41    1.48
  -1   2 -16    3.33    1.56
   1   2  17    7.05    2.62
   1  -2  17    6.75    2.77
   1  -2  17    1.05    1.45
   1   2  17    5.03    1.60
   1   2  17    6.72    1.98
   1  -2  17    6.42    1.79
  -1  -2 -17    5.96    1.29
  -1   2 -17    3.89    0.80
  -1  -2 -17    2.23    1.68
  -1   2 -17    3.33    1.67
   1  -2  18   41.39    1.55
  -1  -2 -18   42.37    2.88
  -1   2 -18   38.21    2.80
   1  -2  18   40.99    2.59
   1  -2  18   45.44    3.76
   1   2  18   40.13    3.70
  -1  -2 -18   40.89    2.00
   1   2  18   47.23    2.78
   1  -2  18   39.77    2.70
  -1   2 -19   11.36    2.26
  -1  -2 -19   14.80    2.26
   1   2  19   24.13    3.40
   1  -2  19   15.14    3.13
  -1  -2 -19   13.51    1.54
   1  -2  19   13.18    2.10
   1  -2  19   21.94    2.33
   1   2  19   14.78    2.19
   1  -2  20   19.18    2.50
   1   2  20   20.24    2.51
  -1  -2 -20   25.15    2.65
  -1   2 -20   19.13    2.61
   1   2  20   23.82    3.64
   1  -2  20   25.34    3.67
   1   2  21  150.90    7.11
  -1   2 -21  143.65    5.73
  -1  -2 -21  150.51    5.76
   1  -2  21  148.01    6.88
  -1   2 -22   13.98    2.63
  -1  -2 -22   17.66    2.97
   1   2  22   15.50    4.08
   1  -2  22   17.51    3.90
  -1  -2 -23   16.49    3.04
  -1   2 -23   19.51    3.10
   1  -2  23   21.70    4.38
   1   2  23   19.06    4.11
  -1  -2 -24   19.89    3.33
  -1   2 -24   25.64    3.61
   1  -2  24   25.94    4.65
   1   2  24   24.65    4.57
  -1   2 -25   13.99    3.41
  -1  -2 -25   13.03    3.34
   1  -2  25   17.53    4.57
   1   2  25   19.21    4.57
   1  -3 -25   30.45    4.08
   1   3 -25   36.41    4.22
  -1  -3  25   36.79    5.28
  -1   3  25   25.23    4.85
  -1  -3  24    6.58    4.37
  -1   3  24   -2.55    4.11
   1  -3 -24    5.60    3.36
   1   3 -24    5.55    3.23
  -1   3  24    0.64    2.72
  -1  -3  24    2.35    2.70
  -1   3  23   16.23    4.20
   1   3 -23   15.67    3.22
   1  -3 -23   14.06    3.50
  -1   3  23   16.13    2.84
  -1  -3  23   20.36    2.97
  -1   3  22    2.28    3.41
   1   3 -22    1.63    2.74
   1  -3 -22    0.94    2.79
  -1  -3  22   -1.87    2.36
  -1   3  22   -0.19    2.37
  -1   3  21   10.75    3.46
   1   3 -21    7.86    2.65
   1  -3 -21    7.73    2.65
  -1   3  21   11.89    2.43
  -1  -3  21    7.01    2.26
  -1   3  20   19.35    3.61
  -1  -3  20   15.19    2.36
  -1   3  20   14.51    2.30
   1   3 -20   15.88    2.69
   1  -3 -20   14.44    2.57
   1  -3 -19   58.18    2.79
  -1   3  19   59.11    3.17
  -1  -3  19   53.59    3.11
   1  -3 -19   57.88    3.72
   1   3 -19   48.97    3.50
  -1  -3  19   66.09    3.61
  -1   3  19   57.41    4.46
   1  -3 -18    3.07    1.71
  -1   3  18    2.68    1.69
  -1  -3  18    1.42    1.64
  -1  -3  18    0.49    1.80
  -1   3  18    2.28    2.56
   1  -3 -18    3.37    1.99
   1   3 -18    2.45    1.92
   1  -3 -17    8.36    1.99
   1   3 -17    9.68    2.12
  -1   3  17    7.35    1.78
  -1  -3  17    8.02    1.75
   1  -3 -17    9.32    1.70
  -1  -3  17    3.22    2.34
  -1  -3  17    3.46    1.85
  -1   3  17    6.59    2.77
   1  -3 -16    8.29    1.93
   1   3 -16    5.78    1.81
   1  -3 -16   10.11    1.97
  -1   3  16    7.93    1.69
  -1  -3  16    9.65    1.76
   1  -3 -16    6.39    1.56
  -1  -3  16    3.22    1.82
  -1   3  16    2.40    2.42
  -1  -3  16    6.56    2.40
  -1  -3  15   19.32    2.09
  -1   3  15   26.99    2.85
   1  -3 -15   17.90    2.04
   1  -3 -15   22.46    1.75
  -1  -3  15   22.33    2.70
  -1   3  15   20.12    2.43
   1   3 -15   20.07    2.10
   1  -3 -15   18.86    2.09
  -1  -3  15   23.74    1.91
  -1   3  15   21.58    1.84
   1   3 -14   63.69    3.23
  -1  -3  14   63.08    2.79
  -1   3  14   60.76    2.75
  -1   3  14   69.15    3.69
  -1  -3  14   63.84    2.95
   1  -3 -14   64.13    2.95
   1   3 -14   63.90    3.17
   1  -3 -14   68.17    3.23
  -1   3  14   66.62    3.30
  -1  -3  14   58.92    1.73
   1  -3 -14   62.95    3.05
   1   3 -14   58.46    2.97
  -1  -3  14   70.20    3.40
   1  -3 -14   61.76    2.49
  -1  -3  14   63.88    2.84
  -1   3  14   65.99    2.86
   1   3 -14   58.35    2.75
   1  -3 -14   61.64    2.76
   1  -3 -13  242.81    6.76
   1   3 -13  233.35    6.67
  -1   3  13  232.22    6.42
  -1  -3  13  234.33    6.43
  -1   3  13  243.77    6.95
  -1  -3  13  240.66    5.42
  -1   3  13  241.57    7.42
   1   3 -13  225.20    6.63
   1  -3 -13  235.38    6.70
   1   3 -13  245.28    6.40
   1  -3 -13  253.33    6.44
   1   3 -13  241.14    6.91
  -1  -3  13  241.94    6.65
   1  -3 -13  239.27    6.51
  -1  -3  13  249.96    6.51
  -1   3  13  247.02    6.46
   1  -3 -13  234.78    6.04
   1  -3 -12   72.57    3.05
   1   3 -12   71.16    3.06
  -1  -3  12   66.77    2.69
  -1   3  12   70.99    2.75
  -1   3  12   72.08    3.19
  -1  -3  12   68.55    2.00
  -1   3  12   79.89    3.64
   1  -3 -12   73.84    2.96
   1   3 -12   70.02    2.97
   1  -3 -12   75.93    2.79
   1   3 -12   72.67    2.75
   1   3 -12   73.92    3.20
   1  -3 -12   71.64    2.86
  -1  -3  12   69.11    2.90
  -1   3  12   75.90    2.88
  -1  -3  12   71.07    2.83
   1  -3 -12   69.94    2.51
   1  -3 -11   70.19    2.91
   1   3 -11   65.30    2.88
  -1  -3  11   74.23    2.74
  -1   3  11   65.66    2.62
  -1   3  11   76.22    3.16
  -1  -3  11   68.91    2.00
  -1   3  11   68.62    3.35
   1   3 -11   72.52    2.86
   1  -3 -11   71.25    2.85
   1  -3 -11   76.44    2.69
   1   3 -11   73.35    2.70
   1   3 -11   72.94    3.03
  -1  -3  11   66.18    2.79
   1  -3 -11   77.96    2.75
  -1  -3  11   69.15    2.69
  -1   3  11   71.12    2.75
   1  -3 -11   71.06    2.47
   1   3 -10   46.85    2.26
   1  -3 -10   48.72    2.28
  -1   3  10   44.07    2.01
  -1  -3  10   41.65    2.01
  -1   3  10   48.26    2.40
  -1  -3  10   46.01    1.51
   1  -3 -10   46.30    1.44
  -1   3  10   42.60    2.57
   1   3 -10   43.15    2.14
   1  -3 -10   45.61    2.17
   1  -3 -10   45.32    2.03
   1   3 -10   47.66    2.06
   1   3 -10   44.42    2.36
  -1  -3  10   44.57    2.15
   1  -3 -10   50.29    2.08
  -1  -3  10   49.17    2.10
  -1   3  10   44.24    2.03
   1  -3 -10   43.48    1.87
   1  -3  -9   36.74    1.93
   1   3  -9   36.26    1.93
   1  -3  -9   36.36    1.74
  -1  -3   9   38.43    1.94
  -1   3   9   32.68    2.02
  -1   3   9   33.39    1.69
  -1  -3   9   37.13    1.75
   1   3  -9   32.33    1.84
   1  -3  -9   31.59    1.81
  -1   3   9   37.24    1.76
  -1  -3   9   34.87    1.71
   1  -3  -9   33.99    1.61
   1   3  -9   33.32    2.02
   1   3  -9   35.17    1.72
   1  -3  -9   35.75    1.73
  -1   3   9   36.03    2.34
  -1  -3   9   33.37    1.30
   1  -3  -9   35.47    1.20
   1  -3  -8    7.22    1.25
  -1  -3   8    9.12    1.15
  -1   3   8    9.92    1.15
   1   3  -8    9.10    1.29
  -1   3   8   11.80    1.71
  -1   3   8    7.99    1.46
   1   3  -8    9.80    1.34
  -1  -3   8    9.50    1.26
   1  -3  -8    9.36    1.12
  -1  -3   8    9.23    0.83
   1   3  -8   10.25    1.28
   1  -3  -8    9.48    1.26
  -1  -3   8    8.45    1.13
  -1   3   8    9.77    1.15
   1  -3  -8    8.50    1.06
   1   3  -8    9.90    1.13
   1  -3  -8    8.20    0.71
   1  -3  -8   10.08    1.15
  -1   3   7  463.76   11.28
  -1  -3   7  472.15   10.95
   1  -3  -7  473.04   10.63
  -1   3   7  480.64   10.74
  -1  -3   7  475.97   10.73
   1   3  -7  483.19   11.12
   1   3  -7  476.67   10.90
  -1   3   7  496.82   10.75
   1  -3  -7  468.93   10.88
  -1  -3   7  494.40   10.74
   1   3  -7  481.64   10.91
   1  -3  -7  474.42   10.90
   1  -3  -7  466.71   10.24
   1   3  -7  496.04   10.36
   1  -3  -7  472.58   10.69
  -1   3   7  478.20   11.14
   1  -3  -7  476.58   11.25
   1  -3  -7  482.82   10.72
   1   3  -7  510.03   10.74
  -1  -3   7  467.78   10.41
  -1   3   6    4.97    0.84
  -1   3   6    4.36    0.84
  -1  -3   6    4.93    0.91
   1  -3  -6    5.95    0.95
   1   3  -6    5.21    0.75
   1  -3  -6    5.54    0.64
  -1  -3   6    6.86    1.15
   1  -3  -6    4.56    0.83
   1   3  -6    5.75    1.19
  -1   3   6    5.66    1.44
   1  -3  -6    3.49    1.41
  -1   3   6    3.98    1.11
   1  -3  -6    5.84    1.05
   1   3  -6    4.94    1.06
   1  -3  -6    6.55    0.88
   1   3  -6    5.41    0.88
  -1  -3   6    5.37    0.81
  -1   3   5  177.37    4.25
  -1  -3   5  174.81    4.24
  -1  -3   5  170.50    4.12
   1   3  -5  169.27    3.90
   1  -3  -5  170.13    4.38
   1   3  -5  173.94    4.39
  -1   3   5  169.89    4.54
   1   3  -5  172.83    4.60
   1  -3  -5  173.18    4.38
   1  -3  -5  175.50    4.29
   1   3  -5  175.40    4.04
   1  -3  -5  176.35    3.98
   1  -3  -5  172.35    4.08
  -1   3   5  171.85    4.01
   1   3  -4  150.36    4.05
   1  -3  -4  145.95    3.52
   1   3  -4  151.77    3.58
   1   3  -4  153.87    3.83
   1  -3  -4  148.31    3.82
  -1   3   4  151.15    3.43
   1  -3  -4  156.22    3.49
  -1  -3   4  151.71    3.70
  -1   3   4  151.59    3.69
   1   3  -4  144.65    3.37
   1  -3  -4  162.05    3.82
   1  -3  -4  146.18    3.84
   1  -3  -4  152.22    4.02
  -1   3   4  151.64    3.95
  -1  -3   4  151.15    3.67
  -1   3   4  146.94    3.69
   1   3  -4  149.77    3.81
  -1  -3   4  141.62    3.67
   1  -3  -4  149.14    3.81
   1   3  -3  630.20   13.54
  -1   3   3  629.45   13.92
   1  -3  -3  644.84   13.92
   1   3  -3  650.41   13.89
   1  -3  -3  645.64   13.89
   1   3  -3  643.55   14.13
   1  -3  -3  606.42   14.01
  -1   3   3  651.36   13.48
   1  -3  -3  642.03   13.52
  -1  -3   3  633.25   13.84
  -1   3   3  655.69   13.81
  -1  -3   3  645.93   13.82
  -1  -3   3  642.72   13.81
  -1   3   3  649.92   13.81
   1   3  -3  658.92   13.75
  -1  -3   3  653.13   13.58
   1  -3  -3  642.77   13.97
  -1   3   3  655.87   14.02
   1   3  -3  631.02   13.89
   1  -3  -3  644.97   13.89
   1  -3  -3  635.89   14.06
  -1   3   3  637.01   14.06
  -1   3   2  665.98   14.53
  -1  -3   2  681.27   14.22
   1  -3  -2  683.82   14.60
  -1   3   2  651.88   14.44
   1  -3  -2  684.51   14.55
   1  -3  -2  665.80   14.86
  -1   3   2  666.41   14.51
   1   3  -2  679.64   14.77
  -1  -3   2  664.38   14.49
  -1  -3   2  661.80   14.64
   1   3  -2  673.69   14.70
  -1   3   2  688.46   14.58
   1  -3  -2  660.74   14.54
   1  -3  -2  657.00   14.52
  -1  -3   2  686.08   14.40
  -1   3   2  684.63   14.39
  -1   3   2  687.12   14.40
   1  -3  -2  674.90   14.46
   1   3  -2  654.17   14.45
  -1  -3   2  672.09   14.39
   1   3  -2  692.22   14.41
   1  -3  -2  662.78   14.45
   1   3  -2  678.30   14.46
   1  -3  -1  221.96    5.55
   1   3  -1  225.09    5.14
   1  -3  -1  221.69    5.14
  -1   3   1  219.76    5.18
   1  -3  -1  224.49    5.27
  -1  -3   1  220.42    5.37
   1   3  -1  224.24    5.38
  -1   3   1  222.73    5.15
   1  -3  -1  226.85    5.18
  -1   3   1  234.14    5.22
   1  -3  -1  219.25    5.18
  -1   3   1  231.90    5.59
   1  -3  -1  226.45    5.33
  -1   3   1  224.45    5.30
   1   3  -1  221.20    5.19
  -1  -3   1  214.20    5.26
  -1  -3   1  225.53    5.13
  -1   3   1  231.10    5.12
   1   3  -1  226.29    5.41
  -1  -3   1  228.88    5.40
  -1  -3   1  230.73    5.13
  -1   3   1  222.81    5.11
   1  -3   0   -0.37    0.62
  -1   3   0   -0.33    0.56
  -1  -3   0    0.69    0.96
  -1   3   0    0.14    0.68
  -1  -3   0   -0.35    0.90
   1   3   0    0.21    0.84
  -1  -3   0   -0.08    0.89
  -1   3   0    0.07    0.78
   1  -3   0    0.11    0.71
   1  -3   0   -0.32    0.99
  -1   3   0   -0.74    1.07
  -1  -3   0    0.26    0.66
  -1   3   0    0.40    0.65
  -1  -3   0    0.61    0.84
   1   3   0    0.48    0.87
  -1   3   0   -0.25    0.85
   1  -3   0   -0.75    0.83
   1  -3   0    0.09    0.67
  -1  -3  -1  570.51   12.41
   1   3   1  574.03   12.41
   1  -3   1  557.62   11.82
   1   3   1  567.13   12.16
  -1  -3  -1  548.57   12.23
   1  -3   1  552.46   11.96
   1   3   1  562.58   11.98
  -1   3  -1  558.93   11.79
  -1  -3  -1  556.83   12.14
  -1   3  -1  568.16   12.43
   1  -3   1  542.82   12.40
   1   3   1  550.68   12.13
  -1   3  -1  556.23   12.27
  -1   3  -1  559.75   12.07
  -1  -3  -2  279.44    6.56
  -1   3  -2  300.50    6.89
  -1   3  -2  283.54    6.49
  -1  -3  -2  291.64    6.87
   1   3   2  275.76    6.82
   1  -3   2  289.79    6.85
  -1   3  -2  286.88    6.31
   1   3   2  291.26    6.61
  -1  -3  -2  283.42    6.69
   1  -3   2  287.13    6.38
  -1   3  -2  295.25    6.48
  -1  -3  -2  284.14    6.48
   1   3   2  290.06    6.40
   1   3   2  290.35    6.55
   1   3   3  424.89    9.22
   1  -3   3  425.47    9.22
  -1  -3  -3  420.50    9.43
  -1   3  -3  419.91    9.24
  -1   3  -3  422.61    9.28
   1  -3   3  425.75    9.74
  -1   3  -3  417.69    9.73
  -1  -3  -3  427.38    9.56
   1   3   3  412.07    9.42
  -1  -3  -3  415.70    9.74
  -1   3  -3  430.93    9.33
  -1  -3  -3  434.50    9.35
  -1   3  -4   30.54    1.27
  -1  -3  -4   29.70    1.29
  -1   3  -4   31.64    1.31
   1   3   4   29.39    1.20
   1  -3   4   30.24    1.20
  -1  -3  -4   26.22    1.66
  -1  -3  -4   29.80    1.62
  -1  -3  -5  320.66    7.66
  -1   3  -5  314.71    7.44
  -1   3  -5  334.53    7.48
  -1  -3  -5  321.40    7.45
  -1  -3  -5  329.65    7.35
  -1   3  -5  330.87    7.35
  -1  -3  -5  328.60    7.97
  -1   3  -6   11.61    1.20
   1   3   6   14.53    1.63
  -1   3  -6   14.71    1.12
  -1  -3  -6   13.20    1.12
  -1  -3  -6   14.10    1.62
  -1  -3  -6   12.18    1.01
  -1   3  -6   12.81    1.01
  -1  -3  -7  426.35   10.26
  -1  -3  -7  412.59    9.84
  -1  -3  -7  428.27    9.58
  -1   3  -7  429.99    9.58
   1  -3   7  422.53    9.35
  -1   3  -7  432.82    9.72
  -1  -3  -7  425.52    9.69
   1   3   7  429.73    9.56
   1  -3   7  420.62    9.53
   1   3   7  424.17   10.30
  -1   3  -7  411.84    9.74
  -1   3  -7  427.05    9.56
  -1  -3  -7  428.84    9.58
  -1  -3  -8  107.41    3.43
  -1  -3  -8  112.87    3.89
   1   3   8  110.34    3.41
  -1  -3  -8  110.37    3.18
  -1   3  -8  105.59    3.17
   1  -3   8  107.51    2.96
  -1  -3  -8  109.52    3.25
  -1   3  -8  112.97    3.29
   1  -3   8  105.85    3.10
   1   3   8  107.99    3.10
   1   3   8  108.88    3.83
  -1   3  -8  101.57    3.25
  -1  -3  -8  110.93    3.18
  -1   3  -8  106.99    3.16
   1   3   9   55.59    2.34
  -1  -3  -9   55.81    2.42
  -1   3  -9   56.06    2.19
  -1  -3  -9   54.78    2.18
   1  -3   9   55.02    1.97
  -1  -3  -9   54.69    2.22
  -1   3  -9   60.61    2.28
   1  -3   9   57.30    2.13
   1   3   9   52.27    2.10
   1   3   9   56.04    2.83
  -1  -3  -9   55.25    2.14
  -1   3  -9   53.20    2.12
  -1   3  -9   56.87    2.36
  -1  -3 -10   18.48    1.53
  -1   3 -10   20.15    1.57
  -1  -3 -10   18.09    1.75
   1  -3  10   20.71    1.35
  -1  -3 -10   19.96    1.56
  -1   3 -10   19.67    1.54
   1   3  10   19.83    1.46
   1  -3  10   19.54    1.40
  -1   3 -10   19.32    1.51
  -1  -3 -10   23.18    1.51
  -1  -3 -10   17.59    1.55
  -1   3 -10   16.83    1.64
   1   3  10   17.10    1.98
   1   3  10   21.20    1.69
   1   3  11  649.50   14.68
  -1  -3 -11  643.35   14.59
  -1   3 -11  653.14   14.59
   1  -3  11  633.70   14.40
   1   3  11  628.41   14.41
  -1   3 -11  631.56   14.45
  -1  -3 -11  627.28   14.45
  -1  -3 -11  639.85   14.51
  -1   3 -11  634.68   14.48
  -1  -3 -11  631.71   14.79
   1  -3  11  651.98   14.20
  -1  -3 -11  644.31   14.53
  -1   3 -11  616.03   14.62
   1   3  11  634.07   15.38
  -1  -3 -12   16.44    1.59
  -1   3 -12   13.35    1.56
  -1  -3 -12   16.03    1.70
  -1   3 -12   14.57    1.63
  -1  -3 -12   16.06    1.72
  -1   3 -12   17.81    1.76
   1   3  12   15.04    2.17
   1  -3  12   18.56    1.47
   1   3  12   15.06    1.72
  -1  -3 -12   17.44    1.94
  -1   3 -12   17.50    1.91
  -1  -3 -12   18.97    1.78
   1  -3  12   16.78    1.53
   1   3  12   15.24    1.42
  -1  -3 -13  488.05   11.94
  -1   3 -13  497.26   11.94
  -1   3 -13  506.14   12.04
  -1  -3 -13  515.68   12.08
   1   3  13  495.37   12.96
   1   3  13  512.92   12.14
   1  -3  13  503.84   11.63
  -1  -3 -13  498.75   12.32
  -1  -3 -13  509.08   11.99
  -1   3 -13  497.06   11.90
   1  -3  13  507.79   11.87
   1   3  13  500.53   11.89
  -1   3 -13  512.72   12.21
  -1  -3 -13  503.98   11.97
  -1  -3 -14   24.90    2.09
  -1   3 -14   22.18    2.28
   1   3  14   20.02    1.87
   1  -3  14   18.32    1.73
  -1  -3 -14   24.07    2.42
  -1  -3 -14   21.54    1.98
  -1   3 -14   21.43    1.93
  -1   3 -14   25.42    1.94
  -1  -3 -14   21.25    1.87
   1  -3  14   21.08    1.79
   1   3  14   23.60    2.65
   1   3  14   23.24    2.08
  -1  -3 -14   23.77    2.12
  -1   3 -14   22.36    2.09
  -1  -3 -15   30.35    2.39
   1  -3  15   34.45    2.14
   1   3  15   29.39    3.02
   1   3  15   28.10    2.32
   1  -3  15   31.80    2.20
   1   3  15   35.00    2.15
  -1  -3 -15   29.43    2.19
  -1   3 -15   29.80    2.23
   1  -3  16   42.58    2.54
   1   3  16   52.42    2.68
   1   3  16   46.54    3.53
   1   3  16   49.76    2.83
   1  -3  16   46.51    2.47
  -1   3 -16   47.64    2.67
  -1  -3 -16   47.80    2.64
  -1  -3 -17  224.37    5.71
   1  -3  17  221.53    5.28
   1  -3  17  224.70    6.52
   1   3  17  217.45    6.51
   1   3  17  216.87    7.78
  -1  -3 -17  197.47    6.50
  -1   3 -17  212.02    6.56
   1  -3  17  231.16    6.25
  -1  -3 -18   13.74    1.58
   1  -3  18   11.03    1.13
   1   3  18   13.35    2.88
   1   3  18   11.86    1.97
   1  -3  18   11.37    1.90
   1  -3  18   14.11    2.02
  -1   3 -18    9.94    2.10
  -1  -3 -18   12.23    2.09
   1  -3  19  122.11    4.75
   1   3  19  124.50    4.75
   1   3  19  136.40    6.19
  -1  -3 -19  122.64    3.85
  -1   3 -19  122.62    4.93
  -1  -3 -19  122.95    4.86
   1  -3  19  124.11    5.94
   1  -3  19  135.06    4.51
   1  -3  20   11.85    2.19
   1   3  20    8.60    3.28
   1  -3  20    9.09    3.26
  -1   3 -20   11.96    2.41
  -1  -3 -20   12.70    2.43
   1  -3  21   29.94    4.02
   1   3  21   32.87    4.07
  -1  -3 -21   32.80    3.13
  -1   3 -21   25.91    2.94
   1  -3  22   20.61    4.05
   1   3  22   24.49    4.09
  -1   3 -22   18.66    3.06
  -1  -3 -22   26.02    3.09
   1   3  23   60.22    5.33
   1  -3  23   54.28    5.13
  -1  -3 -23   55.82    4.07
  -1   3 -23   41.84    3.74
   1   3  24    9.31    4.02
   1  -3  24    7.58    4.15
  -1  -3 -24   -1.16    2.83
  -1   3 -24    4.63    3.06
  -1  -3 -25    5.16    3.12
  -1   3 -25    6.14    3.12
   1   3  25   10.15    4.34
   1  -3  25    8.31    4.41
   1  -4 -25   -0.85    3.32
   1   4 -25    1.68    3.27
  -1   4  25   -3.87    4.35
  -1  -4  25    0.36    4.35
   1  -4 -24    0.27    3.20
   1   4 -24   -3.44    3.27
  -1   4  24   -4.06    4.12
  -1  -4  24    1.74    4.48
  -1   4  23  126.60    7.27
  -1   4  23  126.26    5.53
  -1  -4  23  128.85    5.56
   1   4 -23  123.79    6.06
   1  -4 -23  127.98    6.08
  -1   4  22    7.64    3.73
   1   4 -22    1.17    2.74
   1  -4 -22    4.02    2.88
  -1   4  22    4.28    2.54
  -1  -4  22    5.04    2.45
  -1   4  21  194.43    8.17
  -1   4  21  194.07    6.59
  -1  -4  21  189.69    6.62
   1   4 -21  182.35    7.04
   1  -4 -21  187.75    7.17
  -1  -4  20    0.77    2.31
  -1   4  20    2.66    3.05
  -1   4  20   -1.14    2.08
  -1  -4  20    1.96    2.09
   1   4 -20    0.41    2.33
   1  -4 -20   -3.31    2.54
   1  -4 -19   -1.46    1.85
  -1  -4  19    1.78    2.04
  -1   4  19    0.55    2.73
  -1   4  19    0.30    1.85
  -1  -4  19    1.97    1.82
   1  -4 -19   -2.12    2.22
   1   4 -19    1.71    2.12
   1  -4 -18    0.94    1.72
   1  -4 -18    3.57    2.03
   1   4 -18   -0.18    1.96
  -1  -4  18   -1.32    1.90
  -1   4  18    3.89    2.62
  -1  -4  18    4.24    1.73
  -1   4  18    2.11    1.71
  -1   4  17  274.89    8.90
  -1  -4  17  273.22    7.80
   1   4 -17  250.61    7.72
   1  -4 -17  245.26    7.73
  -1  -4  17  255.20    7.34
  -1   4  17  253.06    7.31
   1  -4 -17  264.79    6.86
  -1  -4  17  264.60    7.71
  -1  -4  16   20.30    2.76
  -1  -4  16   15.55    2.15
  -1   4  16   17.29    2.93
   1  -4 -16   19.64    1.90
   1  -4 -16   16.94    2.19
   1   4 -16   20.01    2.22
  -1  -4  16   18.17    1.98
  -1   4  16   17.16    1.93
   1  -4 -16   20.78    2.21
  -1  -4  16   15.96    1.09
  -1   4  15  244.70    7.76
  -1   4  15  226.22    6.43
  -1  -4  15  224.07    6.45
   1  -4 -15  210.95    6.72
   1   4 -15  217.37    6.65
  -1  -4  15  232.16    5.31
  -1  -4  15  229.78    6.74
   1  -4 -15  234.83    6.56
   1  -4 -15  232.38    6.08
  -1  -4  14   58.11    2.90
   1  -4 -14   60.01    2.81
  -1   4  14   55.99    3.15
  -1   4  14   57.83    2.67
  -1  -4  14   55.76    2.72
  -1  -4  14   59.45    2.72
  -1   4  14   68.52    2.83
  -1   4  14   66.00    3.72
   1   4 -14   57.74    3.26
   1  -4 -14   59.93    3.10
   1   4 -14   60.04    3.07
   1   4 -14   65.20    2.73
   1  -4 -14   58.77    2.72
  -1  -4  14   61.82    1.97
   1  -4 -14   62.05    2.54
   1   4 -14   48.97    2.79
   1  -4 -14   57.09    2.93
  -1  -4  13   39.73    2.38
   1  -4 -13   41.39    2.34
  -1   4  13   43.07    2.73
  -1   4  13   42.13    2.27
  -1  -4  13   36.64    2.19
  -1   4  13   43.47    2.28
  -1  -4  13   39.73    2.25
  -1   4  13   42.70    3.03
   1   4 -13   43.40    2.75
   1  -4 -13   38.66    2.48
   1   4 -13   42.53    2.56
   1   4 -13   42.08    2.26
   1  -4 -13   43.12    2.21
  -1  -4  13   38.47    1.56
   1  -4 -13   41.17    2.10
   1   4 -13   39.15    2.34
   1  -4 -13   37.69    2.34
  -1  -4  12  203.96    5.84
   1  -4 -12  211.03    5.58
  -1   4  12  211.98    6.14
  -1   4  12  198.37    5.54
  -1  -4  12  197.45    5.53
  -1   4  12  197.15    5.54
  -1  -4  12  215.71    5.64
  -1   4  12  198.42    6.50
   1   4 -12  215.58    6.16
   1  -4 -12  207.33    5.87
   1   4 -12  199.43    5.83
   1  -4 -12  206.75    5.54
   1   4 -12  214.93    5.56
  -1  -4  12  196.68    4.86
   1  -4 -12  205.23    5.36
   1   4 -12  190.25    5.72
   1  -4 -12  201.67    5.79
   1  -4 -11  150.21    4.36
  -1  -4  11  150.99    4.63
  -1   4  11  149.04    4.38
  -1  -4  11  150.81    4.38
   1  -4 -11  151.38    4.26
  -1   4  11  162.71    5.37
   1   4 -11  145.85    4.55
   1  -4 -11  142.49    4.54
  -1   4  11  161.41    4.96
   1   4 -11  157.62    4.93
   1  -4 -11  156.33    4.65
   1   4 -11  154.96    4.67
   1   4 -11  153.87    4.39
   1  -4 -11  147.49    4.35
   1  -4 -11  155.17    3.76
  -1  -4  11  155.74    3.84
  -1   4  11  155.88    4.44
  -1  -4  11  146.93    4.40
  -1  -4  10    2.93    0.81
   1  -4 -10    3.53    0.86
   1  -4 -10    4.93    1.33
   1   4 -10    3.57    1.38
  -1  -4  10    1.02    1.25
   1  -4 -10    3.50    1.13
   1   4 -10    2.86    1.37
  -1   4  10    3.83    1.12
  -1  -4  10    2.44    1.10
  -1   4  10    3.24    1.70
   1  -4 -10    3.88    1.22
   1   4 -10    3.90    1.26
  -1   4  10    0.42    1.33
   1   4 -10    1.98    1.09
   1  -4 -10    4.97    1.13
   1  -4 -10    0.97    1.62
   1  -4 -10    3.25    1.10
  -1   4  10    3.21    1.14
  -1  -4  10    2.92    1.14
   1  -4  -9  235.24    5.34
  -1  -4   9  234.62    5.47
   1   4  -9  239.84    6.39
  -1  -4   9  231.58    5.83
  -1   4   9  224.20    5.82
  -1   4   9  230.98    6.30
   1  -4  -9  227.75    5.73
  -1  -4   9  241.58    6.17
   1   4  -9  226.33    6.05
   1  -4  -9  217.33    6.00
  -1   4   9  238.14    6.67
   1  -4  -9  230.69    5.81
   1  -4  -9  241.21    6.53
   1   4  -9  239.98    5.85
   1  -4  -9  243.58    5.87
   1   4  -9  226.66    6.02
   1  -4  -9  227.30    6.03
  -1  -4   9  233.80    5.87
  -1   4   9  233.58    5.87
  -1   4   8   19.76    1.93
   1  -4  -8   16.33    0.96
  -1  -4   8   17.44    1.11
   1  -4  -8   14.54    1.18
  -1  -4   8   15.33    1.26
  -1   4   8   20.49    1.34
   1  -4  -8   18.02    1.87
   1   4  -8   15.27    1.63
  -1  -4   8   14.68    1.42
   1   4  -8   16.13    1.39
   1   4  -8   18.79    1.27
   1  -4  -8   18.40    1.27
  -1   4   8   17.39    1.63
   1   4  -8   14.68    1.42
   1  -4  -8   13.67    1.36
   1  -4  -8   19.61    1.37
  -1   4   8   16.70    1.28
   1  -4  -8   16.80    1.39
  -1  -4   8   16.52    1.24
  -1   4   7    0.45    0.93
   1   4  -7    1.02    1.02
  -1  -4   7   -0.76    0.96
   1  -4  -7    1.45    1.05
  -1  -4   7    0.24    0.83
   1  -4  -7    0.50    0.72
   1  -4  -7    0.67    0.82
  -1  -4   7    0.22    1.16
   1  -4  -7    0.79    0.98
   1   4  -7    0.20    0.77
   1   4  -7    3.52    1.30
   1   4  -7    1.40    0.87
   1  -4  -7    0.60    0.87
  -1   4   7   -0.10    1.42
   1   4  -7    0.50    1.04
   1  -4  -7   -0.12    1.09
  -1   4   7    0.10    0.88
  -1  -4   7   -0.21    0.91
  -1   4   7   -0.74    1.29
   1  -4  -7    0.81    1.45
  -1   4   6  475.63   11.27
  -1   4   6  469.54   11.08
   1  -4  -6  483.02   11.25
   1  -4  -6  482.55   11.20
   1   4  -6  472.31   10.81
   1  -4  -6  466.51   10.80
   1  -4  -6  486.49   10.62
   1   4  -6  498.57   10.62
   1  -4  -6  492.71   10.79
   1  -4  -6  477.04   10.90
   1  -4  -6  468.46   10.46
   1   4  -6  475.12   10.39
  -1  -4   6  487.76   11.02
   1   4  -6  491.19   11.15
  -1   4   6  487.79   10.64
  -1  -4   6  479.15   10.64
  -1  -4   6  476.46   10.57
   1  -4  -6  479.69   10.41
   1  -4  -5  111.50    3.44
  -1   4   5  115.03    3.35
   1  -4  -5  105.11    2.73
   1   4  -5   99.91    2.75
  -1  -4   5  107.80    3.31
   1   4  -5  117.05    3.47
  -1   4   5  115.76    2.96
  -1  -4   5  110.58    2.97
   1  -4  -5  112.14    2.83
  -1  -4   5  114.36    3.00
   1  -4  -5  103.39    3.40
   1  -4  -5  114.09    2.92
   1   4  -5  111.14    2.91
   1   4  -5  111.92    3.13
   1  -4  -5  113.81    3.14
   1  -4  -5  112.38    3.16
   1  -4  -5  119.45    3.29
  -1   4   4    7.50    1.04
  -1  -4   4    7.37    0.81
  -1   4   4    8.63    0.82
   1  -4  -4    8.90    0.61
   1  -4  -4    8.66    0.85
   1  -4  -4    7.61    1.14
   1   4  -4    8.34    0.71
   1   4  -4    8.74    1.23
   1   4  -4    8.94    0.96
   1  -4  -4    7.67    0.97
   1  -4  -4   10.53    1.13
   1   4  -4    8.59    1.01
   1  -4  -4    9.04    1.02
   1  -4  -4    8.70    1.02
  -1  -4   4    8.27    0.93
  -1   4   4    8.06    0.87
  -1  -4   4    8.24    0.84
   1  -4  -3 1033.54   21.47
   1   4  -3  999.40   21.13
   1  -4  -3 1035.41   21.59
  -1  -4   3  940.52   21.17
  -1  -4   3 1006.03   21.39
  -1   4   3 1023.88   21.55
   1  -4  -3  993.38   21.64
   1  -4  -3 1012.60   21.27
   1   4  -3 1001.26   21.68
   1  -4  -3  981.23   21.93
   1  -4  -3  997.79   21.33
   1   4  -3 1017.21   21.34
   1  -4  -3  996.61   21.32
   1   4  -3 1015.40   21.33
  -1  -4   3 1011.72   21.22
  -1   4   3 1018.49   21.21
  -1   4   3 1004.71   21.20
  -1  -4   3  991.92   21.20
  -1  -4   2  196.79    4.49
   1   4  -2  190.24    4.57
  -1   4   2  198.69    4.49
   1  -4  -2  185.23    4.57
   1  -4  -2  182.61    5.17
   1  -4  -2  198.54    4.85
  -1  -4   2  192.44    4.71
   1  -4  -2  195.62    4.73
  -1   4   2  201.43    4.49
  -1  -4   2  195.07    4.48
   1   4  -2  196.51    4.93
  -1   4   2  196.73    4.87
   1  -4  -2  181.93    4.70
  -1   4   2  196.76    4.73
  -1  -4   2  189.22    4.48
   1  -4  -2  194.59    4.86
   1   4  -2  198.97    4.59
   1  -4  -2  193.43    4.57
   1   4  -1  104.32    3.14
  -1  -4   1  106.35    3.14
   1  -4  -1  104.46    2.68
   1   4  -1  105.62    2.68
  -1   4   1  109.15    2.80
   1  -4  -1  101.27    2.79
   1  -4  -1  105.54    3.28
  -1   4   1  102.57    2.63
  -1  -4   1  103.27    2.64
   1   4  -1   99.98    3.01
   1  -4  -1  104.48    3.01
  -1  -4   1  106.28    2.66
  -1   4   1  105.10    2.64
  -1   4   1  106.13    2.95
   1  -4  -1  102.88    2.91
  -1  -4   1  102.54    2.92
  -1  -4   1  102.31    2.70
   1  -4  -1  108.91    2.88
   1   4   0   58.24    2.11
   1  -4   0   58.04    2.34
  -1  -4   0   56.81    1.71
  -1   4   0   58.23    1.70
  -1  -4   0   59.17    2.12
  -1  -4   0   54.99    2.29
   1  -4   0   54.56    1.90
  -1   4   0   60.28    1.42
   1  -4   0   57.62    1.75
   1   4   0   58.28    2.08
   1  -4   0   54.95    1.88
  -1  -4   0   59.63    2.03
  -1  -4   0   55.06    2.03
   1  -4   0   59.01    2.10
   1   4   1  272.82    6.18
   1  -4   1  267.46    6.16
   1  -4   1  272.50    6.43
  -1  -4  -1  283.80    6.85
   1  -4   1  283.65    6.69
   1  -4   1  290.18    6.46
  -1   4  -1  278.91    6.32
  -1  -4  -1  280.10    6.55
  -1  -4  -1  281.16    6.58
   1  -4   1  275.28    6.17
   1  -4   1  276.20    6.04
  -1   4  -1  286.27    6.07
   1   4   1  275.53    6.60
   1  -4   1  270.84    6.81
  -1  -4  -1  286.12    6.62
   1  -4   2   12.34    1.38
   1   4   2   12.47    0.78
   1  -4   2   14.00    0.82
  -1  -4  -2   10.83    1.40
  -1  -4  -2   13.51    1.11
  -1   4  -2   13.59    0.90
  -1  -4  -2   13.25    0.92
   1  -4   2   13.16    0.79
  -1   4  -2   14.42    0.82
  -1   4  -2   13.25    1.00
   1  -4   2   14.22    1.04
   1   4   2   14.15    1.21
  -1  -4  -2   13.32    1.15
   1  -4   3 1218.56   25.11
  -1   4  -3 1189.55   25.12
  -1  -4  -3 1194.98   25.18
  -1   4  -3 1213.89   25.18
  -1  -4  -3 1193.76   25.78
   1   4   3 1183.85   25.04
   1  -4   3 1168.93   25.02
   1  -4   3 1190.45   25.80
  -1  -4  -3 1180.22   25.47
  -1  -4  -3 1181.54   25.47
  -1   4  -3 1182.69   25.13
   1  -4   4    1.23    1.26
  -1  -4  -4    0.70    0.78
  -1   4  -4    0.41    0.73
  -1  -4  -4   -1.29    1.31
  -1   4  -4    0.20    0.66
  -1  -4  -4   -0.49    0.66
  -1   4  -4    0.12    0.76
   1   4   4   -0.13    0.67
   1  -4   4   -0.03    0.68
  -1  -4  -4    0.89    1.19
  -1   4  -4   -0.27    0.79
  -1  -4  -4    0.36    0.96
  -1  -4  -4    0.22    0.65
  -1   4  -4   -0.93    0.69
   1   4   5  486.94   11.49
  -1   4  -5  448.06   11.39
  -1  -4  -5  480.78   11.10
  -1  -4  -5  492.89   10.82
  -1   4  -5  496.17   10.82
  -1  -4  -5  486.16   11.45
  -1   4  -5  492.67   10.62
  -1  -4  -5  500.72   10.69
  -1   4  -5  498.05   10.68
  -1   4  -5  491.75   10.86
  -1  -4  -5  453.46   11.03
  -1  -4  -6   13.57    1.05
  -1   4  -6   13.27    1.05
  -1  -4  -6   14.27    1.60
  -1   4  -6   14.26    1.14
  -1  -4  -6   12.15    1.12
   1   4   6   11.90    1.66
  -1  -4  -6   11.61    1.69
  -1   4  -6   12.21    1.18
  -1   4  -6   12.41    1.00
   1  -4   6   10.33    1.20
  -1   4  -6   11.47    1.81
  -1  -4  -6   13.62    1.40
  -1  -4  -7  317.42    7.51
  -1   4  -7  327.18    7.54
  -1  -4  -7  318.94    8.20
   1   4   7  327.70    8.29
  -1  -4  -7  321.06    7.82
  -1   4  -7  316.89    7.40
  -1  -4  -7  306.19    7.38
  -1  -4  -7  312.23    7.77
  -1   4  -7  310.27    7.11
   1   4   7  325.94    7.38
   1  -4   7  319.56    7.37
  -1   4  -7  318.55    7.62
   1  -4   7  331.92    7.63
  -1  -4  -7  321.86    7.40
  -1   4  -7  323.60    7.40
  -1   4  -7  317.40    8.25
  -1  -4  -8   56.43    2.50
  -1   4  -8   66.29    3.05
  -1  -4  -8   63.03    2.24
  -1   4  -8   69.61    2.29
  -1  -4  -8   62.75    2.33
  -1   4  -8   63.50    2.33
  -1  -4  -8   60.77    2.93
   1   4   8   59.99    2.93
  -1  -4  -8   68.67    2.30
  -1   4  -8   64.65    2.26
   1  -4   8   65.71    2.21
   1   4   8   62.49    2.19
   1  -4   8   62.34    2.43
  -1   4  -8   64.58    2.48
  -1   4  -8   63.22    1.90
  -1   4  -9  218.17    5.53
  -1  -4  -9  218.50    5.53
  -1  -4  -9  206.17    5.76
  -1  -4  -9  207.09    6.19
  -1   4  -9  211.74    5.43
  -1  -4  -9  202.20    5.39
   1  -4   9  199.41    5.32
   1   4   9  215.13    5.38
   1  -4   9  218.70    5.67
  -1   4  -9  206.90    6.26
  -1   4  -9  210.69    5.63
  -1  -4  -9  220.16    5.45
  -1   4  -9  207.91    5.41
   1   4   9  205.52    6.22
   1   4  10  182.13    5.77
  -1   4 -10  185.95    5.01
  -1  -4 -10  189.19    5.04
  -1  -4 -10  183.87    5.32
  -1  -4 -10  181.99    5.74
   1   4  10  191.41    5.28
  -1  -4 -10  179.99    4.94
  -1   4 -10  183.68    4.94
   1  -4  10  182.46    4.68
   1   4  10  181.36    4.89
   1  -4  10  182.54    4.87
  -1   4 -10  176.31    4.90
  -1  -4 -10  176.93    4.90
  -1   4 -10  172.16    5.14
   1   4  11   80.77    3.70
  -1  -4 -11   74.40    3.14
   1  -4  11   77.81    2.62
   1   4  11   71.36    2.67
   1  -4  11   72.98    2.72
  -1   4 -11   79.44    2.93
  -1  -4 -11   78.23    2.89
   1   4  11   81.06    3.10
  -1   4 -11   74.33    2.80
  -1  -4 -11   67.32    2.73
  -1   4 -11   81.77    3.12
  -1  -4 -11   70.48    2.86
  -1  -4 -11   74.37    2.78
  -1   4 -11   73.82    2.81
  -1  -4 -12    6.50    1.37
  -1   4 -12    4.47    1.30
  -1  -4 -12    3.88    1.59
   1   4  12    4.56    1.59
   1  -4  12    5.61    1.31
  -1  -4 -12    7.42    1.49
  -1   4 -12    2.95    1.33
  -1  -4 -12    6.20    1.46
   1   4  12    5.84    1.95
   1   4  12    6.56    1.25
   1  -4  12    4.67    1.28
  -1   4 -12    5.57    1.62
  -1  -4 -12    7.17    1.54
  -1   4 -12    3.72    1.44
  -1   4 -13  212.44    5.88
  -1  -4 -13  204.40    5.87
   1  -4  13  215.68    5.62
  -1  -4 -13  209.63    6.35
  -1   4 -13  208.62    6.18
  -1  -4 -13  212.18    5.94
  -1   4 -13  222.29    5.90
  -1  -4 -13  207.21    5.89
  -1  -4 -13  210.70    5.98
  -1   4 -13  216.73    6.02
   1   4  13  214.92    6.18
   1   4  13  213.19    6.95
   1   4  13  208.14    5.84
   1  -4  13  208.09    5.79
  -1  -4 -14   42.54    2.47
  -1   4 -14   41.20    2.47
  -1  -4 -14   37.81    2.29
  -1   4 -14   36.36    2.26
  -1  -4 -14   37.33    2.78
   1   4  14   45.10    3.23
   1   4  14   36.49    1.61
   1   4  14   43.55    2.66
   1  -4  14   40.94    2.14
  -1  -4 -14   40.31    2.46
  -1   4 -14   43.10    2.75
  -1  -4 -14   36.58    2.42
  -1   4 -14   38.74    2.35
   1  -4  14   40.73    2.27
   1   4  14   43.17    2.26
   1  -4  15   42.62    2.44
   1   4  15   45.11    2.52
   1   4  15   48.18    3.39
  -1  -4 -15   49.24    2.76
   1   4  15   51.12    2.88
   1  -4  15   50.88    2.47
  -1  -4 -15   48.86    3.20
  -1  -4 -15   42.20    2.56
  -1   4 -15   45.47    2.56
   1   4  16  148.86    4.93
   1  -4  16  144.25    4.90
  -1  -4 -16  157.20    4.44
   1  -4  16  157.48    4.05
  -1   4 -16  148.48    5.04
  -1  -4 -16  148.08    5.03
   1  -4  16  158.69    4.70
  -1  -4 -16  156.08    5.68
   1   4  16  148.33    6.14
  -1  -4 -17   35.63    2.03
   1  -4  17   33.34    1.63
   1   4  17   30.51    2.34
   1  -4  17   32.51    2.45
  -1   4 -17   27.46    2.40
  -1  -4 -17   31.73    2.49
   1  -4  17   33.04    2.30
   1   4  17   36.60    3.55
  -1  -4 -18   62.61    2.68
   1  -4  18   64.31    2.18
   1  -4  18   67.56    3.09
   1   4  18   70.17    3.35
   1  -4  18   61.20    3.27
  -1  -4 -18   63.08    3.34
  -1   4 -18   59.87    3.34
   1   4  18   67.12    4.45
   1   4  19   59.94    4.54
   1  -4  19   66.47    3.13
  -1  -4 -19   64.96    2.76
   1   4  19   62.68    3.39
   1  -4  19   66.49    3.44
  -1  -4 -19   53.38    3.34
  -1   4 -19   65.14    3.52
  -1   4 -20   -0.53    2.14
  -1  -4 -20    2.48    2.15
   1   4  20    4.41    3.07
   1  -4  20    4.42    3.33
  -1   4 -21   51.75    3.56
  -1  -4 -21   54.15    3.65
   1   4  21   58.30    4.81
   1  -4  21   57.00    4.80
  -1  -4 -22    8.35    2.66
  -1   4 -22    6.51    2.64
   1   4  22   15.84    4.03
   1  -4  22    9.09    3.66
  -1   4 -23   11.29    2.86
  -1  -4 -23    5.44    2.82
   1   4  23    8.71    4.08
   1  -4  23   17.70    4.35
  -1   4 -24   17.36    3.19
  -1  -4 -24    8.81    2.94
   1   4  24   17.18    4.36
   1  -4  24   15.71    4.28
  -1   4 -25    3.19    3.07
  -1  -4 -25    5.41    3.09
   1   4  25    4.97    4.36
   1  -4  25    5.16    4.28
  -1   5  25   48.65    5.72
  -1  -5  25   45.75    6.00
   1   5 -25   46.14    4.64
   1  -5 -25   38.81    4.32
   1   5 -24   10.07    3.28
   1  -5 -24   13.36    3.49
  -1   5  24   15.35    4.54
  -1   5  23   13.89    4.22
  -1  -5  23   14.64    2.94
  -1   5  23   15.19    2.94
   1  -5 -23   15.36    3.27
   1   5 -23   16.73    3.47
  -1   5  22    9.80    3.85
  -1  -5  22    7.12    2.54
  -1   5  22    6.91    2.48
   1  -5 -22    9.93    2.94
   1   5 -22    3.98    2.74
  -1   5  21    0.64    3.24
   1  -5 -21    0.66    2.56
   1   5 -21    0.66    2.66
  -1  -5  21    3.32    2.22
  -1   5  21   -0.35    2.20
  -1  -5  20   53.97    3.76
  -1   5  20   51.55    4.61
  -1  -5  20   50.14    3.24
  -1   5  20   47.37    3.23
   1   5 -20   50.86    3.76
   1  -5 -20   49.10    3.68
  -1  -5  19  127.49    5.14
   1  -5 -19  122.48    4.37
  -1   5  19  130.17    6.27
   1   5 -19  116.45    5.18
   1  -5 -19  121.87    5.29
  -1   5  19  118.21    4.72
  -1  -5  19  127.88    4.84
  -1  -5  18    1.70    1.91
  -1   5  18    0.53    2.69
   1  -5 -18    0.18    2.04
   1   5 -18    0.53    1.95
  -1  -5  18    0.14    1.74
  -1   5  18    1.13    1.79
   1  -5 -18   -0.41    1.93
  -1  -5  17    9.84    2.76
  -1  -5  17   10.50    2.05
  -1  -5  17    8.66    1.81
  -1   5  17   11.38    1.90
   1   5 -17    9.17    2.05
   1  -5 -17   11.75    2.20
   1  -5 -17   11.57    1.92
  -1  -5  17    8.58    1.17
  -1   5  17    7.72    2.76
   1   5 -16   30.20    2.59
   1  -5 -16   35.20    2.68
  -1  -5  16   37.51    1.67
   1  -5 -16   36.16    2.28
  -1   5  16   35.25    2.36
  -1  -5  16   34.36    2.39
  -1  -5  16   40.16    2.71
   1  -5 -16   33.57    2.55
  -1   5  16   40.40    3.48
   1   5 -15   67.61    3.38
   1  -5 -15   73.67    3.51
  -1  -5  15   73.48    2.40
  -1  -5  15   70.28    3.14
  -1   5  15   70.19    3.14
  -1  -5  15   75.23    3.44
   1  -5 -15   79.06    3.29
  -1   5  15   75.38    4.26
  -1  -5  14    7.14    1.53
  -1   5  14    7.13    1.54
  -1   5  14    5.79    1.54
  -1  -5  14    9.61    1.67
   1  -5 -14    7.19    1.76
   1   5 -14    8.42    1.74
  -1   5  14    8.61    2.39
   1  -5 -14    7.39    1.68
   1  -5 -14   10.27    2.04
   1   5 -14    8.01    1.93
  -1  -5  14    7.12    1.13
   1  -5 -14    8.47    1.66
  -1  -5  14    6.73    1.66
   1   5 -14    8.15    1.58
   1  -5 -14   10.10    1.64
  -1  -5  13  505.38   12.24
   1  -5 -13  512.04   11.81
  -1   5  13  507.49   13.16
  -1  -5  13  491.59   11.84
  -1   5  13  497.45   11.86
  -1   5  13  505.22   11.81
  -1  -5  13  513.16   11.84
   1   5 -13  480.61   12.13
   1  -5 -13  485.57   12.15
  -1   5  13  526.69   12.58
   1   5 -13  499.23   12.62
   1  -5 -13  486.42   12.21
   1   5 -13  496.91   12.17
  -1  -5  13  501.06   11.16
   1  -5 -13  494.91   11.69
   1  -5 -13  511.93   11.83
   1   5 -13  517.39   11.81
   1  -5 -12   16.01    1.58
   1   5 -12   12.29    2.00
   1  -5 -12   12.60    1.54
  -1   5  12   12.72    1.55
  -1  -5  12   12.85    1.47
   1  -5 -12   13.52    1.27
  -1  -5  12   13.23    1.68
  -1   5  12   11.77    2.13
  -1  -5  12   12.94    1.17
  -1  -5  12   13.11    1.54
  -1   5  12   14.66    1.56
   1   5 -12   11.50    1.61
   1  -5 -12   15.71    1.69
   1   5 -12   14.17    1.53
   1  -5 -12   11.40    1.48
  -1   5  12   14.04    1.95
   1  -5 -12   13.40    1.85
   1   5 -12   12.14    1.73
  -1  -5  11  208.59    5.02
   1   5 -11  196.66    6.05
  -1   5  11  203.54    5.45
  -1  -5  11  202.94    5.45
  -1   5  11  206.42    6.46
   1   5 -11  199.59    5.72
   1  -5 -11  199.60    5.68
  -1  -5  11  209.36    5.83
   1  -5 -11  204.64    5.35
  -1   5  11  205.34    6.04
   1  -5 -11  195.06    4.94
   1  -5 -11  201.72    5.43
   1   5 -11  204.32    5.72
   1  -5 -11  199.16    5.69
   1  -5 -11  202.73    5.42
   1   5 -11  202.55    5.42
   1  -5 -11  212.02    6.31
  -1   5  11  206.04    5.46
  -1  -5  11  204.90    5.47
  -1  -5  10  177.74    4.43
   1   5 -10  175.54    5.35
  -1   5  10  171.71    4.74
  -1  -5  10  170.59    4.73
  -1   5  10  172.07    5.66
   1  -5 -10  175.98    4.97
   1   5 -10  169.71    4.95
  -1  -5  10  173.90    5.09
   1  -5 -10  174.97    4.63
  -1   5  10  183.99    5.38
   1  -5 -10  174.05    4.32
   1   5 -10  182.38    4.76
   1  -5 -10  173.22    4.71
  -1   5  10  174.17    4.76
  -1  -5  10  176.28    4.79
   1   5 -10  162.80    4.91
   1  -5 -10  170.37    4.94
   1  -5 -10  182.93    4.83
   1  -5 -10  170.00    5.44
   1  -5  -9  505.87   11.23
  -1  -5   9  523.92   11.40
   1   5  -9  500.86   11.84
   1  -5  -9  520.17   11.85
  -1   5   9  516.83   12.61
  -1  -5   9  500.08   12.00
   1  -5  -9  504.62   11.46
  -1   5   9  497.23   11.62
  -1  -5   9  511.33   11.61
   1   5  -9  514.91   11.34
   1   5  -9  499.47   11.83
   1  -5  -9  506.99   11.83
   1  -5  -9  511.96   11.72
  -1  -5   9  518.80   11.64
  -1   5   9  504.85   11.63
   1   5  -9  521.58   12.27
  -1   5   9  521.26   12.21
   1  -5  -9  519.33   11.61
   1   5  -9  525.71   11.62
   1  -5  -9  522.93   12.41
   1   5  -8    1.92    0.85
   1  -5  -8    0.87    1.14
   1  -5  -8    0.34    1.14
   1  -5  -8    0.72    0.79
  -1  -5   8    0.40    0.91
  -1   5   8    2.84    1.54
   1  -5  -8    0.32    1.35
  -1   5   8    0.57    1.31
   1   5  -8    2.05    1.33
  -1  -5   8    0.60    1.18
   1  -5  -8    1.21    0.88
  -1   5   8    1.62    1.00
  -1  -5   8    0.35    0.96
   1  -5  -8    1.12    1.48
   1  -5  -8    2.09    0.90
   1   5  -8    1.46    0.91
   1   5  -8    1.44    1.08
  -1  -5   8    1.83    0.97
   1  -5  -8    0.93    1.08
  -1   5   8    1.48    0.94
   1  -5  -8    0.50    1.10
   1   5  -8    0.79    1.05
  -1  -5   7  493.87   10.94
  -1   5   7  519.52   12.13
   1  -5  -7  526.52   12.35
  -1   5   7  521.98   12.43
   1  -5  -7  521.70   11.37
  -1  -5   7  516.10   11.55
  -1   5   7  519.47   11.56
   1   5  -7  537.90   12.20
  -1  -5   7  520.04   12.00
   1  -5  -7  516.96   11.76
   1   5  -7  522.78   11.78
   1  -5  -7  525.95   12.25
   1   5  -7  528.98   11.36
  -1  -5   7  520.18   11.55
   1  -5  -7  528.84   11.36
   1  -5  -7  532.87   11.96
   1  -5  -7  537.07   11.82
   1   5  -7  535.76   11.55
   1  -5  -7  534.48   11.55
   1  -5  -7  504.50   11.72
  -1   5   7  539.50   11.59
  -1  -5   7  528.39   11.57
   1   5  -7  521.75   11.77
   1  -5  -6   -0.43    1.10
   1  -5  -6    1.63    1.08
   1   5  -6    1.60    1.22
   1  -5  -6    0.28    1.22
   1  -5  -6    0.86    1.24
  -1   5   6    0.64    1.23
   1  -5  -6    1.45    0.68
  -1  -5   6    1.99    1.16
   1   5  -6    0.69    0.95
   1  -5  -6    0.52    1.02
  -1  -5   6    1.20    0.87
  -1   5   6    1.02    0.81
  -1  -5   6    2.09    1.01
   1   5  -6    1.71    1.59
   1  -5  -6    0.73    0.83
   1   5  -6    0.39    0.76
   1  -5  -6    1.16    0.82
   1   5  -6    1.86    0.80
  -1   5   6    3.46    1.48
   1   5  -5  686.12   15.46
   1  -5  -5  663.60   14.84
   1  -5  -5  669.30   14.72
   1  -5  -5  661.99   14.13
  -1  -5   5  663.87   14.39
  -1   5   5  659.80   14.38
  -1  -5   5  678.53   14.88
   1   5  -5  667.39   15.01
   1  -5  -5  674.74   14.36
   1   5  -5  678.31   14.36
   1  -5  -5  656.98   14.57
   1   5  -5  651.63   14.57
  -1   5   5  667.22   15.13
   1  -5  -5  656.31   15.08
   1   5  -5  652.97   14.30
   1  -5  -5  640.86   15.30
  -1   5   5  682.07   14.58
   1  -5  -5  677.74   15.01
  -1   5   5  680.18   14.94
  -1  -5   5  662.52   14.56
   1  -5  -5  668.32   14.40
   1  -5  -4  660.77   15.28
  -1   5   4  677.18   14.54
  -1   5   4  676.39   14.80
   1  -5  -4  657.72   14.83
   1   5  -4  662.79   15.27
   1  -5  -4  671.39   14.01
  -1  -5   4  663.21   14.80
   1  -5  -4  656.42   14.97
   1   5  -4  668.68   14.92
  -1  -5   4  675.53   14.31
  -1   5   4  679.93   14.31
   1  -5  -4  657.12   14.46
   1   5  -4  654.50   14.47
   1  -5  -4  685.63   14.70
   1   5  -4  652.69   14.29
   1  -5  -4  662.74   14.81
  -1  -5   4  658.78   14.38
   1  -5  -4  664.52   14.48
   1   5  -4  655.89   14.48
  -1   5   4  675.63   14.29
  -1  -5   4  657.75   14.29
  -1  -5   4  667.39   14.57
   1  -5  -4  667.83   14.41
   1  -5  -3  414.05   10.08
  -1   5   3  411.21    9.34
   1  -5  -3  423.30    9.50
   1   5  -3  418.89    9.71
   1  -5  -3  421.85    9.66
  -1  -5   3  426.46    9.26
   1  -5  -3  420.33    9.31
  -1  -5   3  404.77    9.42
  -1   5   3  427.75    9.56
  -1  -5   3  421.79    9.10
  -1   5   3  407.33    9.08
   1   5  -3  409.70    9.26
   1  -5  -3  413.64    9.25
  -1  -5   3  417.87    9.10
  -1   5   3  424.39    9.10
   1  -5  -3  412.55    9.73
   1  -5  -3  415.07    9.26
   1   5  -3  423.15    9.27
   1   5  -2   70.88    2.10
   1  -5  -2   71.37    2.11
   1  -5  -2   68.17    2.79
   1  -5  -2   75.97    2.38
  -1  -5   2   77.60    2.68
   1   5  -2   70.43    2.50
   1  -5  -2   74.41    2.25
   1  -5  -2   73.22    2.53
  -1  -5   2   73.03    2.17
  -1   5   2   77.12    2.37
   1   5  -2   69.77    2.09
   1  -5  -2   73.59    2.11
   1  -5  -2   73.72    2.55
  -1  -5   2   74.77    1.98
  -1   5   2   70.43    1.95
  -1  -5   2   70.17    2.37
  -1  -5   2   74.54    1.99
  -1   5   2   73.78    1.98
   1  -5  -1  554.53   13.22
  -1  -5   1  581.46   13.09
   1  -5  -1  575.90   12.93
  -1  -5   1  586.16   12.58
   1  -5  -1  584.24   12.71
   1  -5  -1  569.26   12.83
   1  -5  -1  571.61   12.62
  -1  -5   1  572.32   12.75
   1   5  -1  558.45   12.37
   1  -5  -1  572.78   12.38
  -1  -5   1  582.48   12.33
  -1   5   1  576.28   12.32
  -1   5   1  579.90   12.32
  -1  -5   1  591.01   12.32
   1   5  -1  569.47   12.85
  -1  -5   0    0.46    0.63
  -1   5   0    0.95    0.58
  -1  -5   0    1.28    1.04
   1  -5   0    2.22    1.30
   1  -5   0    1.05    0.38
   1  -5   0    2.03    0.80
   1  -5   0    1.64    0.83
  -1   5   0    1.23    0.44
  -1  -5   0    0.33    1.24
   1  -5   0    1.19    1.04
  -1  -5   0    0.60    1.01
   1  -5   0    1.68    0.64
   1   5   0    0.76    0.61
   1  -5   0    1.47    1.03
   1   5   0    2.14    1.00
   1  -5   1  788.80   16.30
   1  -5   1  780.84   16.74
   1   5   1  753.39   16.36
   1  -5   1  743.83   16.33
   1  -5   1  777.04   16.52
   1  -5   1  770.09   17.29
  -1  -5  -1  758.67   17.06
   1  -5   1  788.32   17.02
  -1   5  -1  776.68   16.36
  -1  -5  -1  774.55   17.26
   1  -5   1  776.26   16.88
  -1  -5  -1  766.42   16.87
  -1   5  -1  784.13   16.48
  -1  -5  -1  791.32   16.47
  -1   5  -2  171.51    4.08
  -1  -5  -2  170.70    4.08
  -1  -5  -2  173.41    4.47
  -1   5  -2  168.39    4.03
  -1  -5  -2  169.91    4.80
   1   5   2  164.19    4.83
  -1  -5  -2  169.66    4.59
   1  -5   2  167.07    4.90
   1  -5   2  170.66    3.98
   1  -5   2  175.75    4.32
   1  -5   2  172.22    3.91
   1   5   2  164.57    3.91
  -1   5  -3  445.90    9.82
  -1  -5  -3  447.76    9.84
  -1  -5  -3  445.77   10.19
   1  -5   3  435.86    9.76
   1  -5   3  434.79   10.61
  -1   5  -3  445.83    9.83
   1  -5   3  446.98    9.63
   1   5   3  452.21    9.65
  -1  -5  -3  440.46   10.59
   1   5   3  448.64   10.63
  -1   5  -3  441.64   10.64
  -1  -5  -3  439.79   10.32
   1  -5   3  456.81   10.00
  -1   5  -4   13.01    1.09
   1  -5   4   13.45    1.75
   1   5   4   16.13    0.92
   1  -5   4   15.07    0.89
  -1  -5  -4   13.27    1.37
  -1  -5  -4   12.19    1.46
  -1   5  -4   17.66    1.82
  -1  -5  -4   14.41    0.91
  -1   5  -4   15.13    0.91
  -1  -5  -4   13.70    1.70
   1   5   4   15.02    1.75
  -1  -5  -4   14.69    1.05
  -1   5  -4   14.78    1.04
  -1   5  -4   13.39    0.91
  -1  -5  -4   15.84    0.92
  -1   5  -4   12.50    0.99
  -1  -5  -5  778.61   17.56
  -1   5  -5  793.25   16.91
  -1  -5  -5  790.03   16.91
  -1   5  -5  781.47   16.84
  -1   5  -5  811.02   17.99
  -1   5  -5  796.48   17.17
  -1  -5  -5  787.98   17.06
   1   5   5  799.87   17.92
  -1  -5  -5  798.07   17.45
  -1   5  -5  772.53   17.50
  -1  -5  -5  805.74   17.50
  -1   5  -5  806.31   17.07
  -1  -5  -5  774.04   17.86
   1   5   5  771.34   17.11
  -1   5  -6   15.76    1.10
  -1  -5  -6   18.20    1.14
  -1  -5  -6   14.55    1.68
   1   5   6   12.67    1.80
  -1  -5  -6   17.58    1.55
  -1  -5  -6   10.73    1.69
  -1   5  -6   17.18    1.37
   1  -5   6   15.78    1.32
  -1   5  -6   16.51    1.86
   1   5   6   18.54    1.35
  -1  -5  -6   15.53    1.60
  -1   5  -6   16.38    1.22
  -1  -5  -6   18.33    1.23
  -1   5  -6   18.27    1.03
  -1   5  -7   98.40    3.81
  -1  -5  -7  101.12    3.40
  -1   5  -7   97.82    2.89
  -1  -5  -7   95.22    2.86
   1   5   7   97.51    3.79
  -1  -5  -7  108.11    3.86
  -1  -5  -7   98.35    3.34
  -1  -5  -7   96.15    2.87
  -1   5  -7   99.91    2.89
   1   5   7  102.69    2.97
  -1   5  -7  103.14    2.62
  -1  -5  -7  100.17    3.01
  -1   5  -7  102.99    3.04
   1   5   7  101.87    2.87
   1  -5   7  101.15    2.85
  -1   5  -7   97.97    3.15
   1  -5   7  102.09    3.13
  -1   5  -8  305.63    8.18
  -1  -5  -8  296.73    7.48
  -1  -5  -8  298.10    7.60
   1   5   8  294.89    7.01
  -1  -5  -8  302.53    7.11
  -1   5  -8  295.45    7.08
  -1   5  -8  300.81    6.64
  -1   5  -8  292.90    7.20
  -1  -5  -8  296.69    7.19
   1  -5   8  295.75    7.30
  -1   5  -8  301.94    7.39
   1   5   8  302.69    8.13
  -1  -5  -8  301.79    8.04
   1  -5   8  301.24    7.04
   1   5   8  291.85    7.05
  -1  -5  -8  297.86    7.09
  -1   5  -8  297.73    7.08
  -1   5  -9  214.77    6.55
   1  -5   9  212.44    5.77
  -1   5  -9  223.70    5.87
  -1   5  -9  223.21    4.92
  -1   5  -9  213.86    5.52
  -1  -5  -9  220.09    5.55
  -1  -5  -9  221.95    6.05
  -1  -5  -9  210.83    5.51
  -1   5  -9  206.55    5.50
   1   5   9  211.63    5.32
   1   5   9  215.48    5.50
   1  -5   9  205.72    5.43
   1   5   9  233.19    6.62
  -1  -5  -9  223.18    6.52
  -1  -5  -9  209.36    5.60
  -1   5  -9  220.98    5.64
  -1   5 -10    3.88    0.68
  -1   5 -10    3.11    1.40
  -1   5 -10    2.30    1.60
   1  -5  10    2.43    1.29
  -1  -5 -10    2.71    1.20
  -1   5 -10    4.17    1.19
   1   5  10    1.97    1.64
   1   5  10    2.96    0.97
  -1  -5 -10    3.08    1.13
  -1   5 -10    3.74    1.11
   1   5  10    2.23    1.06
   1  -5  10    3.12    1.04
  -1  -5 -10    3.78    1.23
  -1   5 -10    4.99    1.22
  -1  -5 -10    5.80    1.98
  -1  -5 -10    3.98    1.39
   1   5  11  338.32    7.80
  -1   5 -11  338.88    9.41
  -1   5 -11  339.37    8.58
  -1   5 -11  345.15    8.34
  -1  -5 -11  341.71    8.34
  -1   5 -11  335.50    7.28
  -1  -5 -11  329.94    8.74
  -1  -5 -11  339.86    9.29
  -1   5 -11  339.04    8.21
  -1  -5 -11  324.69    8.22
   1   5  11  335.97    9.33
  -1   5 -11  330.73    8.19
  -1  -5 -11  325.30    8.20
   1  -5  11  338.27    8.17
   1   5  11  332.42    8.17
   1  -5  11  336.54    7.97
   1   5  12    7.18    1.07
  -1   5 -12    4.83    2.07
  -1  -5 -12    5.27    1.46
  -1   5 -12    9.06    1.77
   1   5  12    4.59    1.90
  -1  -5 -12    7.53    1.83
   1  -5  12    8.64    1.47
  -1   5 -12    6.36    1.32
  -1  -5 -12    5.84    1.34
  -1   5 -12    8.15    1.49
  -1  -5 -12    5.75    1.46
  -1   5 -12    8.60    1.56
  -1  -5 -12    7.36    1.50
  -1   5 -12    6.67    0.62
   1  -5  12    5.16    1.21
   1   5  12    7.14    1.38
  -1   5 -13  184.13    4.95
  -1  -5 -13  178.09    4.94
   1   5  13  198.57    6.29
  -1  -5 -13  187.95    5.57
   1  -5  13  187.68    4.65
  -1   5 -13  174.68    4.91
  -1  -5 -13  176.02    4.93
  -1   5 -13  183.63    6.30
  -1  -5 -13  181.41    4.97
  -1   5 -13  187.69    5.36
   1   5  13  181.99    4.19
  -1   5 -13  188.95    5.06
  -1  -5 -13  187.76    5.10
   1   5  13  189.50    4.94
   1  -5  13  180.48    4.84
   1  -5  14   22.31    1.85
  -1  -5 -14   19.74    2.38
  -1   5 -14   20.19    1.85
  -1  -5 -14   20.04    1.89
  -1   5 -14   26.63    2.10
   1   5  14   21.68    1.34
   1  -5  14   20.58    1.54
  -1  -5 -14   22.07    2.00
  -1   5 -14   21.47    2.07
  -1  -5 -14   20.01    2.03
  -1  -5 -14   19.39    2.06
   1   5  14   22.88    1.91
   1  -5  14   17.72    1.66
   1   5  14   27.01    2.82
   1  -5  15   11.50    1.34
   1   5  15   11.06    1.15
   1   5  15    9.22    2.53
  -1  -5 -15   10.78    1.93
  -1  -5 -15    8.46    2.32
   1  -5  15   12.17    1.75
  -1   5 -15    7.67    1.63
  -1  -5 -15    9.47    1.68
   1   5  15    9.72    1.70
   1  -5  15    9.64    1.58
  -1  -5 -16    0.08    1.41
   1   5  16    0.47    2.42
   1  -5  16   -0.85    1.50
   1   5  16    1.10    1.54
   1  -5  16   -1.65    1.62
  -1  -5 -16    2.95    2.40
  -1   5 -16   -0.77    1.63
  -1  -5 -16   -1.03    1.63
   1   5  16    0.09    0.97
   1  -5  16   -0.06    1.16
  -1  -5 -17  127.26    4.87
  -1   5 -17  142.97    4.96
  -1  -5 -17  145.46    4.34
   1   5  17  123.54    5.92
   1   5  17  137.76    4.80
   1  -5  17  138.19    4.81
   1  -5  17  140.61    4.49
  -1  -5 -17  151.38    5.81
   1  -5  17  142.11    3.82
   1   5  17  137.04    3.60
  -1  -5 -18    5.57    1.63
  -1   5 -18    5.90    2.03
  -1  -5 -18    4.25    1.97
   1   5  18    4.29    2.77
   1  -5  18    3.08    1.81
   1  -5  18    2.00    1.76
   1   5  18    3.31    1.80
   1  -5  18    5.15    1.18
  -1  -5 -19   68.29    3.65
  -1   5 -19   59.25    3.53
   1  -5  19   70.36    3.20
   1   5  19   67.05    4.74
   1   5  20   33.84    4.05
  -1  -5 -20   29.07    2.91
  -1   5 -20   29.18    2.89
   1   5  21    2.23    3.30
  -1  -5 -21    1.14    2.44
  -1   5 -21    2.28    2.44
   1  -5  22   25.28    4.40
  -1  -5 -22   14.69    2.87
  -1   5 -22   20.97    3.05
   1   5  22   21.92    4.24
  -1   5 -22   17.81    4.13
   1   5  23   54.31    5.28
  -1  -5 -23   55.15    4.09
  -1   5 -23   52.24    4.05
  -1   5 -23   63.88    5.58
   1  -5  23   52.07    5.40
   1  -5  24    4.24    3.97
  -1   5 -24   -4.80    4.46
   1   5  24    0.37    3.85
  -1   5 -24    1.62    2.82
  -1  -5 -24    0.23    2.87
   1  -5  25    3.08    4.24
   1   5  25    0.39    4.28
  -1   5 -25   -1.92    4.42
  -1   5 -25    0.98    3.04
  -1  -5 -25   -0.98    3.13
  -1   6  24   10.67    4.33
   1   6 -24    3.73    3.27
   1  -6 -24    9.38    3.42
  -1   6  23   91.22    6.30
   1  -6 -23   77.85    5.06
   1   6 -23   83.07    5.10
  -1   6  22   -1.73    3.63
   1   6 -22   -3.29    2.98
   1  -6 -22    6.86    2.90
  -1  -6  22   -3.57    2.46
  -1   6  22    1.12    2.43
  -1   6  21   85.69    5.59
  -1  -6  21   77.64    4.43
  -1   6  21   81.21    4.16
  -1  -6  21   71.49    4.04
   1   6 -21   72.05    4.50
   1  -6 -21   76.78    4.57
  -1  -6  20    1.39    2.28
   1  -6 -20    1.45    2.42
   1   6 -20   -2.88    2.64
  -1  -6  20    3.76    2.21
  -1   6  20    4.57    2.23
  -1   6  20    3.40    3.22
  -1  -6  19    2.97    2.27
  -1   6  19    4.66    3.09
   1  -6 -19    3.48    2.22
   1   6 -19    2.49    2.31
  -1   6  19   -0.30    1.97
  -1  -6  19    3.20    2.04
  -1   6  18   71.67    4.78
  -1  -6  18   78.18    3.92
  -1  -6  18   75.55    3.61
  -1   6  18   80.34    3.65
   1   6 -18   72.45    3.91
   1  -6 -18   81.03    4.05
   1  -6 -17  137.17    4.57
  -1  -6  17  126.22    5.01
   1  -6 -17  139.90    4.81
   1  -6 -17  139.65    5.23
   1   6 -17  133.58    5.10
  -1   6  17  134.92    6.12
  -1   6  17  136.74    4.77
  -1  -6  17  135.16    4.78
  -1  -6  17  134.78    3.75
  -1  -6  16    1.67    1.22
   1   6 -16    1.53    1.79
   1  -6 -16    2.92    1.86
  -1   6  16    2.05    1.59
  -1  -6  16   -0.97    1.58
  -1   6  16    2.16    2.52
   1  -6 -16    0.45    1.81
   1  -6 -16    0.82    1.75
  -1  -6  16    2.15    1.79
  -1  -6  15  151.29    5.28
   1  -6 -15  150.29    4.82
  -1  -6  15  161.51    4.20
   1  -6 -15  160.26    4.82
  -1   6  15  157.00    6.22
  -1   6  15  149.79    4.87
  -1  -6  15  150.35    4.86
   1  -6 -15  149.32    5.21
   1   6 -15  144.40    5.20
  -1  -6  14  105.24    3.70
  -1   6  14  105.96    3.69
  -1  -6  14  108.22    4.11
   1  -6 -14  103.78    3.73
   1   6 -14  106.71    4.09
   1  -6 -14  112.95    4.15
   1  -6 -14  105.80    3.73
  -1   6  14  106.76    3.73
  -1  -6  14  103.52    3.72
   1  -6 -14  104.21    3.72
   1   6 -14  108.25    3.70
  -1  -6  14  106.71    3.18
   1  -6 -14  103.77    4.09
   1   6 -14  100.52    4.05
  -1   6  14  103.40    4.87
   1  -6 -13    4.96    1.63
   1   6 -13    4.22    1.97
   1  -6 -13    5.12    1.49
  -1   6  13    4.06    1.43
  -1  -6  13    4.16    1.43
   1  -6 -13    6.73    1.40
  -1  -6  13    4.48    1.18
  -1  -6  13    7.98    1.75
  -1  -6  13    5.29    1.46
  -1   6  13    2.94    1.42
   1  -6 -13    6.12    2.30
  -1   6  13    2.11    1.78
   1   6 -13    5.66    1.37
   1   6 -13    3.86    1.67
   1  -6 -13    3.98    1.72
   1   6 -13    3.91    1.58
   1  -6 -13    5.59    1.64
   1  -6 -13    4.07    1.42
   1   6 -13    6.10    1.42
  -1   6  13    2.90    2.07
  -1  -6  12  173.93    4.47
   1   6 -12  174.68    5.62
  -1   6  12  167.25    4.82
  -1  -6  12  163.14    4.80
   1  -6 -12  169.47    5.13
   1   6 -12  163.34    5.10
   1  -6 -12  165.72    4.45
   1  -6 -12  175.36    4.76
  -1  -6  12  159.91    5.20
   1  -6 -12  160.73    5.69
   1  -6 -12  168.32    4.91
  -1   6  12  170.32    4.80
  -1  -6  12  176.03    4.84
   1  -6 -12  164.62    4.77
   1   6 -12  170.33    4.80
   1   6 -12  170.68    5.16
   1  -6 -12  165.58    5.10
  -1   6  12  169.60    5.50
  -1   6  12  167.84    5.98
  -1  -6  11   80.67    2.61
   1   6 -11   78.52    3.47
  -1  -6  11   75.78    2.82
  -1   6  11   74.29    2.78
   1  -6 -11   76.39    3.10
   1   6 -11   72.21    3.05
   1  -6 -11   76.96    2.58
   1  -6 -11   77.77    2.73
  -1  -6  11   76.89    3.17
   1  -6 -11   75.77    3.56
   1  -6 -11   81.00    3.04
  -1  -6  11   80.47    2.86
  -1   6  11   76.42    2.81
   1  -6 -11   80.12    2.81
   1   6 -11   78.37    2.79
   1   6 -11   71.80    3.02
   1  -6 -11   76.55    3.10
  -1   6  11   80.14    3.46
  -1   6  11   73.76    3.69
  -1  -6  10   43.09    1.86
   1   6 -10   42.78    2.60
  -1   6  10   42.44    1.97
  -1  -6  10   40.22    1.94
   1  -6 -10   42.34    2.19
   1   6 -10   41.60    2.20
   1  -6 -10   42.39    1.79
  -1  -6  10   41.91    2.32
   1  -6 -10   43.81    1.89
   1  -6 -10   40.21    2.60
   1  -6 -10   40.95    2.31
   1  -6 -10   40.75    2.15
  -1  -6  10   43.97    2.04
  -1   6  10   43.85    2.00
   1   6 -10   41.61    1.94
   1  -6 -10   39.46    1.93
   1   6 -10   39.98    2.16
   1  -6 -10   44.18    2.18
  -1   6  10   39.26    2.49
  -1   6  10   47.54    2.87
   1  -6  -9  386.24    8.89
  -1  -6   9  404.79    9.10
   1  -6  -9  400.56   10.04
  -1  -6   9  381.98    9.60
   1  -6  -9  400.56    8.98
   1   6  -9  391.79   10.53
   1  -6  -9  396.73    9.39
   1   6  -9  384.99    9.39
   1  -6  -9  394.48    9.62
   1  -6  -9  391.86    9.40
  -1   6   9  394.37    9.15
  -1  -6   9  384.50    9.11
   1  -6  -9  395.45   10.12
  -1   6   9  400.71    9.82
  -1   6   9  380.11    9.14
  -1  -6   9  381.71    9.12
   1  -6  -9  396.55    9.38
   1   6  -9  401.83    9.41
   1   6  -9  402.82    9.89
   1   6  -9  391.50    9.10
   1  -6  -9  386.59    9.11
  -1   6   9  379.94   10.17
  -1   6   8    8.38    1.08
  -1  -6   8    7.11    1.08
   1  -6  -8    5.53    1.32
  -1  -6   8    8.17    0.53
   1  -6  -8   11.55    1.45
  -1  -6   8    8.27    1.38
   1  -6  -8    6.96    0.96
  -1  -6   8    8.63    1.10
  -1   6   8    8.41    1.11
   1  -6  -8    9.01    1.06
  -1  -6   8    8.58    1.19
   1   6  -8    6.59    1.73
  -1   6   8    9.00    1.73
   1  -6  -8    8.15    1.25
   1   6  -8    7.50    1.25
   1   6  -8    9.04    1.54
   1   6  -8    6.23    1.19
   1  -6  -8    7.90    1.17
   1  -6  -8   10.31    1.08
   1   6  -8    8.16    1.07
  -1   6   8    7.32    1.54
   1  -6  -8    7.50    1.60
   1  -6  -8    7.93    1.67
  -1  -6   7   70.70    1.82
   1   6  -7   72.00    2.41
   1  -6  -7   71.54    2.28
  -1  -6   7   69.91    2.47
  -1  -6   7   70.64    2.75
   1   6  -7   67.76    2.91
  -1   6   7   70.57    2.30
  -1  -6   7   70.91    2.30
   1   6  -7   67.45    3.34
   1  -6  -7   72.20    2.12
   1  -6  -7   71.25    2.52
   1   6  -7   73.72    2.52
   1   6  -7   71.61    2.51
   1  -6  -7   67.35    2.48
  -1   6   7   75.73    3.17
   1  -6  -7   67.41    2.95
   1  -6  -7   73.38    2.67
   1  -6  -7   72.45    2.80
   1  -6  -7   82.05    3.09
   1   6  -7   75.56    2.30
   1  -6  -7   75.63    2.31
  -1   6   7   73.27    2.32
  -1  -6   7   74.61    2.34
  -1   6   7   74.64    2.92
   1   6  -6  119.85    4.26
   1  -6  -6  108.75    3.58
   1  -6  -6  115.65    3.51
   1  -6  -6  114.18    2.85
  -1   6   6  116.89    3.71
   1  -6  -6  113.75    3.74
   1  -6  -6  117.98    4.19
   1   6  -6  114.01    3.75
  -1  -6   6  113.45    3.58
   1  -6  -6  111.31    3.81
  -1   6   6  110.81    3.93
  -1  -6   6  118.05    3.09
  -1   6   6  118.18    3.09
   1   6  -6  105.26    3.04
   1   6  -6  111.52    3.23
  -1  -6   6  109.25    3.33
   1  -6  -6  112.25    3.14
   1  -6  -6  117.68    3.07
   1   6  -6  121.71    3.07
   1  -6  -6  109.01    3.28
   1   6  -6  108.73    3.27
   1  -6  -5  109.44    3.44
   1  -6  -5  104.65    3.30
   1  -6  -5  101.55    3.83
  -1   6   5  102.13    3.65
   1   6  -5  101.22    3.90
   1  -6  -5  100.62    2.54
  -1   6   5  104.52    3.40
   1  -6  -5  110.97    3.51
  -1  -6   5  109.71    3.40
   1   6  -5  104.02    3.05
   1  -6  -5  103.78    2.99
  -1  -6   5  104.07    3.19
   1   6  -5  105.92    3.02
   1  -6  -5  103.38    3.02
  -1  -6   5  104.22    2.79
  -1   6   5  104.54    2.79
   1   6  -5  108.85    2.78
   1  -6  -5  107.86    2.80
   1  -6  -5  101.26    3.53
   1   6  -5  106.53    3.49
  -1  -6   4   30.47    1.20
  -1   6   4   29.25    1.18
   1  -6  -4   28.71    1.81
  -1  -6   4   26.46    1.42
   1  -6  -4   31.55    1.76
   1  -6  -4   31.97    1.47
   1   6  -4   28.33    1.39
   1  -6  -4   24.25    2.15
  -1   6   4   29.78    2.02
   1   6  -4   30.77    1.84
   1   6  -4   30.58    2.11
   1  -6  -4   29.63    0.91
  -1  -6   4   30.65    1.22
  -1   6   4   29.68    1.74
   1  -6  -4   26.70    1.65
   1   6  -4   30.07    1.40
   1  -6  -4   31.62    1.43
   1  -6  -4   33.10    1.95
  -1   6   4   29.95    1.19
   1  -6  -4   31.72    1.19
   1   6  -4   29.89    1.16
  -1  -6   4   26.04    1.61
   1  -6  -4   28.83    1.48
   1   6  -4   28.49    1.52
  -1  -6   4   27.35    1.68
   1  -6  -3  621.79   14.30
  -1  -6   3  630.86   13.90
   1  -6  -3  635.86   14.13
  -1   6   3  631.13   14.23
  -1   6   3  634.59   13.96
   1  -6  -3  626.58   14.79
  -1   6   3  642.00   14.20
   1  -6  -3  639.78   14.21
   1   6  -3  633.10   14.74
  -1  -6   3  639.95   14.70
  -1  -6   3  626.23   14.20
   1  -6  -3  630.34   13.91
   1   6  -3  636.03   13.96
  -1  -6   3  622.59   14.07
   1   6  -3  638.87   13.77
   1  -6  -3  633.89   13.76
   1  -6  -3  639.37   14.42
   1   6  -3  627.44   14.35
  -1  -6   3  651.84   13.57
  -1   6   3  629.89   13.56
  -1   6   3  644.32   13.56
  -1  -6   3  644.05   13.57
   1   6  -3  635.78   13.76
   1  -6  -3  619.62   13.75
   1   6  -2  128.95    4.19
  -1  -6   2  125.92    4.05
   1   6  -2  126.04    3.25
   1  -6  -2  130.59    3.27
  -1   6   2  127.56    3.08
  -1  -6   2  129.85    3.09
   1   6  -2  125.98    3.80
  -1  -6   2  127.04    3.51
   1  -6  -2  131.31    3.87
  -1  -6   2  130.88    3.70
   1   6  -2  133.10    3.57
   1  -6  -2  129.11    3.51
  -1   6   2  132.36    3.52
  -1   6   2  138.30    4.33
   1  -6  -2  126.01    4.21
   1  -6  -2  133.12    3.65
  -1   6   2  131.28    3.78
  -1   6   2  133.36    3.10
  -1  -6   2  132.24    3.11
   1  -6  -2  126.79    3.86
  -1   6   1 1021.09   21.83
   1  -6  -1 1012.02   22.63
  -1   6   1 1027.43   22.67
   1   6  -1  950.44   22.42
   1  -6  -1 1012.49   21.53
   1   6  -1  990.78   21.52
  -1  -6   1 1017.92   22.47
   1  -6  -1 1057.46   21.24
  -1   6   1 1014.42   21.44
  -1  -6   1 1018.23   21.44
  -1   6   1 1016.96   21.44
  -1  -6   1 1006.71   21.44
   1   6  -1 1020.66   22.16
   1  -6  -1  980.06   22.20
  -1  -6   1 1011.48   22.04
   1  -6  -1 1029.60   21.99
  -1  -6   1 1032.30   21.91
   1  -6  -1 1027.56   22.26
  -1   6   1  997.73   22.11
   1   6  -1 1031.87   21.89
   1  -6  -1 1025.33   21.90
   1  -6   0  398.51    9.03
  -1  -6   0  408.34    9.03
  -1   6   0  382.09    8.84
   1  -6   0  387.68    9.69
  -1   6   0  407.73    9.76
  -1  -6   0  396.97    9.49
   1  -6   0  402.97    8.42
   1  -6   0  407.31    9.32
  -1   6   0  390.80    9.21
   1   6   0  390.77    8.52
   1  -6   0  380.76    8.50
  -1   6   0  400.12    8.50
  -1   6   0  395.44    8.54
  -1  -6   0  382.89    8.53
  -1  -6   0  385.22    9.62
   1  -6   0  386.15    9.26
  -1  -6   0  395.68    8.54
  -1   6   0  390.66    8.53
  -1  -6   0  388.66    9.12
   1   6   0  402.41    8.98
   1  -6   0  398.07    9.00
  -1  -6  -1   15.98    1.64
   1  -6   1   13.74    1.79
  -1  -6  -1   15.47    0.89
  -1   6  -1   14.60    0.85
   1  -6   1   12.10    0.80
   1  -6   1   11.18    0.70
   1   6   1   12.43    0.72
  -1  -6  -1   13.59    1.41
   1   6   1   13.69    1.25
  -1   6  -1   16.28    0.88
  -1   6  -1   12.57    1.36
   1  -6   1   10.65    1.18
  -1   6  -1   13.06    1.70
   1  -6   1   10.15    1.17
   1  -6   1   12.21    1.23
   1  -6   1   12.29    1.41
  -1  -6  -1   16.73    1.74
   1  -6   2  242.33    6.67
  -1  -6  -2  239.80    6.11
   1  -6   2  244.09    5.58
  -1   6  -2  244.93    5.65
   1   6   2  243.34    5.93
   1  -6   2  232.90    5.93
   1  -6   2  252.82    5.98
   1   6   2  247.05    5.42
   1  -6   2  244.41    5.41
  -1   6  -2  241.52    6.63
  -1  -6  -2  242.09    6.39
  -1   6  -2  244.28    5.60
  -1  -6  -2  249.97    5.63
   1   6   2  251.98    6.63
  -1  -6  -2  238.28    6.55
  -1   6  -2  241.81    6.20
   1  -6   2  252.41    6.29
   1  -6   3  802.26   18.21
  -1  -6  -3  815.99   16.94
  -1   6  -3  809.52   16.93
  -1  -6  -3  794.96   17.85
  -1   6  -3  817.93   18.26
  -1   6  -3  788.62   17.13
  -1  -6  -3  778.32   17.14
  -1  -6  -3  787.86   17.61
  -1   6  -3  795.95   17.21
  -1  -6  -3  794.57   16.92
  -1   6  -3  815.00   16.92
   1  -6   3  796.42   17.39
   1   6   3  821.22   18.19
  -1  -6  -3  795.93   18.13
  -1   6  -3  774.68   17.67
   1  -6   3  794.75   16.91
   1   6   3  798.15   16.92
   1   6   3  801.18   17.38
  -1  -6  -4   40.77    2.18
  -1   6  -4   37.41    2.34
  -1  -6  -4   40.74    1.38
  -1   6  -4   38.23    1.35
   1  -6   4   36.35    2.41
  -1   6  -4   40.01    1.52
  -1  -6  -4   39.29    1.57
  -1  -6  -4   34.20    1.93
  -1   6  -4   37.08    1.62
   1   6   4   38.59    1.73
   1   6   4   40.21    2.38
  -1   6  -4   39.42    1.35
  -1  -6  -4   40.35    1.38
  -1   6  -4   39.27    2.02
  -1  -6  -4   40.78    2.36
   1   6   4   39.37    1.33
   1  -6   4   38.77    1.34
   1  -6   5  303.68    8.15
  -1   6  -5  311.89    8.22
  -1  -6  -5  310.27    6.97
  -1   6  -5  313.62    6.97
  -1  -6  -5  305.90    7.61
   1  -6   5  304.60    7.24
  -1   6  -5  312.18    7.16
  -1  -6  -5  315.90    7.18
  -1   6  -5  295.49    7.30
  -1   6  -5  310.83    7.70
  -1  -6  -5  299.54    8.04
   1   6   5  306.68    7.27
  -1  -6  -5  304.28    7.84
  -1  -6  -5  311.89    7.71
   1   6   5  309.94    8.18
  -1   6  -6  164.61    5.31
   1   6   6  168.54    5.31
   1  -6   6  174.65    4.47
  -1  -6  -6  169.67    4.19
  -1   6  -6  168.74    4.17
  -1  -6  -6  169.98    4.79
  -1   6  -6  166.64    4.54
  -1  -6  -6  175.18    4.36
  -1   6  -6  164.68    4.31
  -1  -6  -6  159.08    5.21
  -1  -6  -6  170.63    4.98
  -1  -6  -6  160.97    4.77
  -1   6  -6  167.86    4.83
   1   6   6  165.12    4.37
  -1   6  -7   30.39    2.01
  -1   6  -7   31.64    1.28
  -1  -6  -7   39.74    2.29
   1   6   7   32.11    1.62
  -1   6  -7   39.74    2.59
  -1   6  -7   35.20    1.90
   1  -6   7   37.06    1.81
  -1  -6  -7   39.79    2.21
   1   6   7   36.28    2.45
  -1  -6  -7   32.49    2.01
  -1  -6  -7   33.89    1.56
  -1   6  -7   36.10    1.56
  -1  -6  -7   39.66    2.56
  -1   6  -7   38.54    1.59
  -1  -6  -7   37.50    1.61
  -1  -6  -7   36.89    1.69
  -1   6  -7   35.18    1.64
   1  -6   7   34.74    1.50
   1   6   7   35.22    1.53
   1   6   8    0.96    1.00
  -1   6  -8    0.09    0.65
  -1  -6  -8    0.89    1.55
  -1   6  -8    0.58    1.70
  -1  -6  -8   -1.40    1.60
   1  -6   8    1.23    1.09
   1   6   8    3.13    1.64
  -1  -6  -8    0.18    0.99
  -1   6  -8    0.29    0.95
  -1   6  -8    0.33    1.19
  -1  -6  -8    0.88    0.97
  -1   6  -8    0.12    0.92
  -1  -6  -8   -0.93    1.29
  -1  -6  -8    0.80    1.03
  -1   6  -8    1.27    1.02
   1   6   8   -0.06    0.87
   1  -6   8    0.50    0.88
  -1  -6  -8    1.19    1.73
  -1   6  -9  431.53   11.52
  -1   6  -9  460.18   10.41
  -1  -6  -9  449.22   10.38
  -1   6  -9  451.15   10.68
   1  -6   9  451.86   10.57
   1   6   9  437.15   11.48
  -1  -6  -9  442.75   11.39
  -1   6  -9  451.55   10.25
  -1  -6  -9  442.24   10.24
  -1  -6  -9  453.03   10.74
  -1   6  -9  451.81    9.63
   1   6   9  441.49   10.13
  -1  -6  -9  449.43   10.94
  -1   6  -9  430.64   10.22
  -1  -6  -9  441.48   10.25
   1  -6   9  439.49   10.18
   1   6   9  436.44   10.22
   1  -6  10   29.78    1.98
  -1  -6 -10   33.96    1.86
  -1   6 -10   31.62    1.80
   1   6  10   36.18    2.69
  -1   6 -10   32.30    2.13
   1  -6  10   32.30    1.73
   1   6  10   32.04    1.73
  -1   6 -10   33.89    1.14
   1   6  10   33.50    1.64
  -1  -6 -10   34.08    1.92
  -1   6 -10   28.67    1.80
  -1  -6 -10   35.68    2.35
  -1  -6 -10   33.17    2.75
  -1  -6 -10   31.67    1.79
  -1   6 -10   29.11    1.75
  -1   6 -10   34.46    2.77
   1  -6  11   49.90    2.50
  -1   6 -11   51.36    2.29
  -1  -6 -11   47.26    2.30
   1   6  11   46.67    3.11
  -1   6 -11   52.18    2.67
  -1  -6 -11   50.10    2.73
  -1  -6 -11   48.71    3.34
  -1   6 -11   49.12    2.25
  -1  -6 -11   50.54    2.26
  -1   6 -11   50.96    1.41
   1  -6  11   48.34    2.16
   1   6  11   52.80    2.24
  -1  -6 -11   45.73    2.32
  -1   6 -11   47.06    2.34
  -1   6 -11   45.80    3.20
   1   6  11   49.48    1.97
   1  -6  11   50.29    2.13
  -1  -6 -12   67.67    2.83
   1  -6  12   65.53    3.00
  -1   6 -12   68.64    2.75
  -1  -6 -12   67.18    2.77
   1   6  12   66.63    3.69
  -1   6 -12   68.12    3.17
  -1  -6 -12   65.13    3.24
  -1  -6 -12   66.25    3.87
  -1   6 -12   67.62    3.86
  -1   6 -12   66.49    2.78
  -1  -6 -12   72.23    2.85
  -1  -6 -12   68.64    2.77
  -1   6 -12   66.87    2.71
   1  -6  12   67.25    2.64
   1   6  12   65.62    2.65
  -1   6 -12   61.94    1.63
   1  -6  12   66.87    2.47
   1   6  12   66.01    2.30
  -1   6 -13  276.34    7.82
  -1   6 -13  284.17    8.84
   1  -6  13  285.57    7.11
  -1  -6 -13  281.25    8.12
  -1  -6 -13  289.60    7.44
  -1   6 -13  273.92    7.35
  -1  -6 -13  288.07    7.44
   1   6  13  274.67    8.64
   1  -6  13  281.64    6.93
   1   6  13  283.84    6.75
   1  -6  13  277.57    7.29
   1   6  13  272.17    7.29
  -1   6 -13  286.16    7.35
  -1  -6 -13  288.04    7.41
  -1  -6 -13  288.92    7.52
  -1   6 -13  285.84    7.50
  -1   6 -14    2.13    1.60
  -1  -6 -14    2.55    1.73
   1   6  14    0.43    2.22
  -1  -6 -14    4.02    1.48
  -1   6 -14    4.12    1.54
   1   6  14    3.42    1.47
   1  -6  14    2.88    1.44
   1  -6  14    3.84    1.33
   1   6  14    3.92    1.11
  -1  -6 -14    1.61    1.98
   1  -6  14    1.13    1.55
  -1  -6 -14    2.71    1.63
  -1   6 -14    2.70    1.56
  -1  -6 -14    4.96    1.73
  -1   6 -14    1.76    2.33
  -1  -6 -15  128.51    5.16
   1  -6  15  133.19    4.13
   1  -6  15  125.33    4.31
   1   6  15  135.45    4.43
  -1   6 -15  119.98    5.70
   1   6  15  131.18    5.75
  -1   6 -15  121.09    4.37
  -1  -6 -15  120.86    4.39
   1  -6  15  138.76    3.83
   1   6  15  129.37    3.59
  -1  -6 -15  129.83    4.12
  -1  -6 -15  135.32    4.52
   1  -6  16   35.19    2.30
  -1  -6 -16   33.11    3.14
   1   6  16   32.01    2.34
   1  -6  16   35.17    2.36
  -1   6 -16   33.93    3.44
  -1  -6 -16   31.32    2.44
  -1   6 -16   32.03    2.41
  -1  -6 -16   33.89    2.20
   1   6  16   36.08    1.67
   1  -6  16   35.58    1.85
   1   6  16   35.64    3.53
  -1  -6 -17    1.37    2.52
   1  -6  17    3.53    1.71
   1   6  17    6.54    2.66
   1  -6  17    0.26    1.61
   1   6  17    3.46    1.67
  -1   6 -17   -0.27    2.74
   1   6  17    2.05    1.09
   1  -6  17    2.63    1.24
  -1   6 -17    3.22    1.80
  -1  -6 -17    4.07    1.86
  -1  -6 -18   35.69    3.71
  -1   6 -18   38.53    3.98
   1   6  18   33.92    3.79
   1  -6  18   35.79    2.42
   1  -6  18   34.83    2.70
   1   6  18   40.52    2.72
  -1   6 -18   31.70    2.70
  -1  -6 -18   34.95    2.73
   1  -6  18   38.01    1.88
   1   6  19   40.70    4.18
  -1   6 -19   36.60    4.20
  -1   6 -19   40.22    3.09
  -1  -6 -19   40.79    3.08
   1   6  20   11.86    3.40
  -1   6 -20   11.00    3.54
  -1   6 -20   10.30    2.45
  -1  -6 -20   10.67    2.52
   1   6  21   43.85    4.65
  -1   6 -21   39.05    4.94
  -1   6 -21   43.47    3.44
  -1  -6 -21   41.06    3.44
   1   6  22   35.45    4.71
  -1   6 -22   29.80    3.28
  -1  -6 -22   29.84    3.34
  -1   6 -22   35.10    4.81
   1   6  23    5.48    4.03
   1  -6  23    5.29    4.19
  -1   6 -23    3.49    2.83
  -1  -6 -23    5.24    2.82
  -1   6 -23   -1.46    3.92
   1   6  24   -1.15    4.04
   1  -6  24    1.63    4.17
  -1  -6 -24    1.86    2.85
  -1   6 -24    5.79    3.10
  -1   6 -24    6.85    4.31
  -1   7  24   -1.94    4.33
   1  -7 -24    5.11    3.27
   1   7 -24    6.42    3.49
   1   7 -24    6.30    4.81
  -1   7  23    0.74    3.90
   1   7 -23    4.78    3.10
   1  -7 -23    1.52    3.03
   1   7 -23    7.65    4.47
  -1   7  22   14.79    4.03
   1  -7 -22   17.32    3.18
   1   7 -22   18.90    3.22
   1   7 -22   15.39    4.56
  -1  -7  21   14.06    2.58
  -1   7  21   14.71    2.70
  -1   7  21   15.71    3.94
   1  -7 -21   13.34    3.05
   1   7 -21   16.82    3.09
  -1  -7  21   11.87    2.97
   1   7 -21   11.37    4.20
  -1   7  20   38.72    3.09
  -1  -7  20   31.01    2.83
  -1   7  20   32.28    4.10
   1   7 -20   31.87    3.22
   1  -7 -20   32.23    3.35
  -1  -7  20   33.41    3.22
  -1  -7  19   97.74    4.34
  -1   7  19  104.80    4.38
  -1  -7  19  102.99    4.75
  -1   7  19  115.99    6.10
   1  -7 -19  105.46    4.89
   1   7 -19  106.66    4.89
  -1  -7  18    3.04    2.26
  -1  -7  18   -0.99    1.99
  -1   7  18    3.53    1.90
   1  -7 -18    4.87    2.23
   1   7 -18    0.18    2.06
  -1   7  18    1.41    2.76
  -1  -7  17   72.26    3.39
  -1   7  17   65.76    3.29
   1  -7 -17   68.61    3.74
   1   7 -17   69.88    3.70
  -1  -7  17   65.04    2.61
   1   7 -17   73.82    2.91
  -1   7  17   67.03    4.48
  -1  -7  17   61.47    3.62
   1  -7 -17   66.46    3.34
  -1  -7  16   49.25    2.74
  -1   7  16   49.38    2.79
   1  -7 -16   45.47    3.06
   1   7 -16   50.81    3.10
  -1  -7  16   53.57    2.27
  -1   7  16   53.46    4.05
   1   7 -16   56.91    2.52
  -1  -7  16   52.27    3.13
   1  -7 -16   49.15    2.74
  -1  -7  15    9.23    1.95
  -1   7  15    8.15    2.59
   1   7 -15   10.96    1.61
   1  -7 -15    9.72    1.95
  -1  -7  15    8.35    1.46
   1  -7 -15   10.18    1.83
  -1   7  15    8.88    1.71
  -1  -7  15   10.72    1.79
   1   7 -15    7.84    1.94
   1  -7 -15   14.27    2.12
   1  -7 -14    1.55    1.52
   1  -7 -14    2.32    1.58
  -1  -7  14    4.21    1.86
   1   7 -14    1.74    1.31
  -1  -7  14    4.71    1.59
  -1   7  14    1.43    1.56
   1  -7 -14    3.82    2.51
   1  -7 -14    3.24    1.72
  -1   7  14    4.35    2.28
   1  -7 -14    1.71    1.73
   1   7 -14    1.44    1.67
   1  -7 -14    1.61    1.87
   1   7 -14    0.62    1.84
  -1  -7  14    1.23    1.41
  -1   7  14    1.73    1.45
   1  -7 -14    3.14    1.51
   1   7 -14    3.05    1.50
  -1  -7  14    2.17    1.28
   1   7 -13  274.37    6.95
   1  -7 -13  267.75    6.95
  -1   7  13  267.52    6.99
  -1  -7  13  254.41    6.95
  -1  -7  13  273.78    6.68
   1  -7 -13  259.87    6.66
   1   7 -13  262.49    8.70
  -1  -7  13  267.04    7.52
   1  -7 -13  273.60    6.90
   1  -7 -13  278.09    8.26
   1  -7 -13  261.04    7.35
   1   7 -13  266.82    7.37
  -1   7  13  257.50    8.37
   1  -7 -13  269.33    7.16
   1  -7 -13  279.61    7.52
   1   7 -13  275.89    6.68
   1  -7 -13  255.30    7.34
   1   7 -13  270.35    7.39
  -1   7  13  262.81    6.93
  -1  -7  13  266.74    6.95
   1  -7 -12   30.18    2.19
   1  -7 -12   35.19    2.40
   1  -7 -12   36.85    2.00
   1   7 -12   31.85    1.90
  -1  -7  12   30.46    1.85
   1   7 -12   33.41    2.64
  -1   7  12   31.55    1.96
  -1  -7  12   33.20    1.97
   1  -7 -12   33.00    1.96
   1   7 -12   30.61    3.09
  -1  -7  12   33.28    2.26
   1  -7 -12   34.31    1.94
   1  -7 -12   31.08    2.80
   1  -7 -12   34.69    2.33
   1   7 -12   29.35    2.24
  -1  -7  12   34.07    1.99
  -1   7  12   35.96    2.03
  -1   7  12   31.46    2.57
   1   7 -12   35.62    1.83
  -1   7  12   27.65    2.85
   1  -7 -12   37.92    2.31
   1   7 -12   31.89    2.23
  -1   7  11  142.44    5.35
  -1  -7  11  140.84    4.04
   1   7 -11  136.32    4.88
  -1  -7  11  139.56    4.11
  -1   7  11  135.64    4.12
   1  -7 -11  141.36    3.98
   1   7 -11  142.46    5.57
  -1  -7  11  138.48    4.61
   1  -7 -11  132.66    3.95
   1  -7 -11  135.08    4.40
   1   7 -11  140.38    4.45
   1  -7 -11  140.34    4.42
   1   7 -11  138.34    4.43
  -1   7  11  139.81    4.87
   1  -7 -11  153.28    5.20
   1  -7 -11  138.79    4.59
   1  -7 -11  141.36    4.42
   1  -7 -11  139.86    4.09
   1   7 -11  142.82    4.09
  -1  -7  11  141.20    4.12
  -1   7  11  143.70    4.11
  -1   7  10   75.58    3.71
  -1  -7  10   76.83    2.68
   1   7 -10   72.08    3.31
  -1  -7  10   68.20    2.60
  -1   7  10   74.43    2.62
   1  -7 -10   69.80    2.52
   1   7 -10   71.32    3.84
   1  -7 -10   75.47    2.50
  -1  -7  10   75.55    3.12
   1  -7 -10   72.24    3.08
   1  -7 -10   75.34    2.99
   1   7 -10   66.15    2.80
   1  -7 -10   77.42    2.93
   1  -7 -10   68.33    3.54
  -1   7  10   75.34    3.33
   1   7 -10   72.18    2.56
   1  -7 -10   74.24    2.59
   1  -7 -10   75.08    3.44
   1   7 -10   73.52    2.87
   1  -7 -10   73.33    2.87
  -1  -7  10   68.67    2.57
  -1   7  10   73.05    2.59
  -1  -7   9   36.63    1.89
   1  -7  -9   39.45    1.81
   1   7  -9   33.69    2.42
  -1  -7   9   39.50    1.85
  -1   7   9   38.61    1.81
   1  -7  -9   34.66    1.95
   1   7  -9   36.98    2.02
   1   7  -9   34.29    2.87
   1  -7  -9   36.07    1.61
  -1  -7   9   40.03    2.19
   1  -7  -9   39.69    2.31
  -1  -7   9   35.31    1.14
   1  -7  -9   38.44    2.21
   1   7  -9   36.04    2.03
   1  -7  -9   38.37    2.04
  -1   7   9   37.09    1.79
  -1  -7   9   37.12    1.78
   1  -7  -9   39.77    1.78
   1   7  -9   35.92    1.71
  -1   7   9   36.79    2.62
   1  -7  -9   36.67    2.47
   1  -7  -9   41.41    2.74
  -1   7   9   41.58    2.45
   1  -7  -8  139.73    4.87
   1  -7  -8  125.66    3.62
  -1  -7   8  130.83    3.89
   1   7  -8  138.73    4.45
  -1   7   8  134.56    3.65
  -1  -7   8  134.30    3.67
   1   7  -8  130.34    3.86
   1  -7  -8  133.09    3.89
   1   7  -8  128.23    4.97
   1  -7  -8  135.05    3.44
  -1  -7   8  126.26    4.17
  -1   7   8  134.75    4.37
   1  -7  -8  128.15    3.86
   1   7  -8  134.09    3.90
   1  -7  -8  135.78    4.50
  -1   7   8  124.99    3.59
  -1  -7   8  133.79    3.66
  -1  -7   8  129.90    3.10
   1  -7  -8  131.27    4.11
   1  -7  -8  134.03    4.25
   1  -7  -8  128.23    4.56
  -1   7   8  133.27    4.73
   1  -7  -8  132.00    3.63
   1   7  -8  130.43    3.60
  -1  -7   7  546.62   11.86
   1  -7  -7  547.62   12.97
   1  -7  -7  544.85   12.77
   1  -7  -7  547.13   13.60
   1  -7  -7  563.94   12.35
   1   7  -7  557.75   12.48
  -1  -7   7  569.31   12.64
  -1  -7   7  565.22   12.93
   1   7  -7  561.75   13.13
  -1  -7   7  544.03   12.23
  -1   7   7  546.07   12.24
   1  -7  -7  554.37   12.01
   1  -7  -7  556.40   12.52
   1   7  -7  551.74   12.51
  -1   7   7  566.45   13.06
   1  -7  -7  561.34   13.18
  -1  -7   7  551.02   12.26
  -1   7   7  549.21   12.25
   1   7  -7  547.21   12.51
   1  -7  -7  555.50   12.52
   1   7  -7  564.30   12.23
   1  -7  -7  552.43   12.24
   1   7  -7  558.49   13.81
   1  -7  -7  554.50   13.32
  -1   7   7  555.68   13.46
   1  -7  -6    8.05    1.39
  -1  -7   6    6.96    0.71
   1  -7  -6    6.28    1.32
   1  -7  -6    7.33    1.61
  -1  -7   6    6.11    1.29
   1   7  -6    4.84    1.75
   1   7  -6    8.28    1.05
   1  -7  -6    8.03    1.13
   1  -7  -6    7.74    0.73
  -1  -7   6    8.26    1.34
   1  -7  -6    8.18    1.36
  -1   7   6    6.88    1.45
   1  -7  -6    8.95    1.15
   1   7  -6    7.83    1.17
   1   7  -6   10.38    1.59
  -1   7   6    8.04    1.70
  -1   7   6    6.37    0.88
  -1  -7   6    8.25    0.94
   1  -7  -6    8.34    1.51
   1   7  -6    6.83    0.80
   1  -7  -6    9.33    0.93
   1  -7  -5  277.17    6.98
  -1   7   5  280.03    7.48
   1  -7  -5  273.43    7.72
   1  -7  -5  273.56    7.37
   1   7  -5  281.21    7.78
   1  -7  -5  277.57    6.08
  -1  -7   5  282.00    6.73
   1  -7  -5  280.70    7.17
  -1  -7   5  273.25    7.00
   1   7  -5  279.12    6.60
   1  -7  -5  275.40    6.59
   1   7  -5  281.79    7.23
   1  -7  -5  284.11    7.19
  -1   7   5  284.57    7.14
  -1   7   5  268.87    6.33
  -1  -7   5  275.87    6.36
   1   7  -5  273.64    6.75
   1  -7  -5  282.33    6.68
  -1  -7   5  288.30    6.92
   1  -7  -5  273.75    6.32
   1   7  -5  284.01    6.33
  -1  -7   4  569.74   12.21
  -1   7   4  568.86   12.20
   1  -7  -4  565.78   12.91
   1   7  -4  568.95   12.46
   1  -7  -4  570.24   12.45
   1  -7  -4  559.12   13.67
   1  -7  -4  566.90   13.27
   1   7  -4  551.30   13.62
   1  -7  -4  572.44   12.46
   1   7  -4  576.41   12.47
   1  -7  -4  570.59   11.95
  -1  -7   4  551.20   12.93
   1  -7  -4  576.42   12.65
  -1  -7   4  567.90   12.86
   1   7  -4  560.16   12.70
  -1   7   4  573.19   12.20
  -1  -7   4  559.84   12.20
   1   7  -4  583.92   12.20
   1  -7  -4  576.63   12.19
   1  -7  -4  563.85   13.03
  -1   7   4  552.78   13.32
  -1  -7   4  587.85   12.71
   1  -7  -4  578.23   13.13
   1   7  -4  570.67   13.13
   1  -7  -4  537.34   12.05
   1  -7  -3  129.75    4.00
  -1  -7   3  130.47    3.61
   1  -7  -3  122.31    3.72
   1   7  -3  125.50    3.28
   1  -7  -3  121.66    3.27
   1  -7  -3  131.65    4.47
  -1  -7   3  128.60    3.05
  -1   7   3  127.61    3.04
   1   7  -3  134.27    4.42
  -1  -7   3  125.66    4.26
  -1   7   3  127.46    3.04
  -1  -7   3  129.59    3.06
  -1  -7   3  124.70    3.78
   1  -7  -3  119.60    2.85
   1  -7  -3  130.01    3.03
   1   7  -3  129.64    3.03
   1   7  -3  132.71    3.97
   1   7  -3  129.52    3.64
   1  -7  -3  129.77    3.58
  -1  -7   3  122.49    3.75
  -1   7   3  121.65    4.07
   1   7  -3  128.58    3.27
   1  -7  -3  127.91    3.29
   1  -7  -3  127.65    4.09
   1  -7  -3  127.74    3.77
   1  -7  -2   49.11    2.29
  -1  -7   2   47.76    2.01
  -1   7   2   47.44    2.55
  -1   7   2   44.99    1.87
   1  -7  -2   50.76    2.69
   1   7  -2   51.71    2.64
   1   7  -2   46.58    1.53
   1  -7  -2   45.77    1.56
  -1  -7   2   45.84    2.33
   1  -7  -2   45.05    2.02
   1  -7  -2   45.28    1.19
  -1  -7   2   45.81    2.07
  -1   7   2   43.95    2.32
  -1  -7   2   47.08    1.37
  -1   7   2   48.26    1.35
  -1   7   2   47.01    2.19
   1  -7  -2   49.99    2.04
   1  -7  -2   47.48    2.33
   1   7  -2   46.44    2.19
  -1   7   2   47.08    1.36
  -1  -7   2   48.15    1.37
  -1  -7   2   45.64    2.12
   1   7  -2   47.17    1.99
   1  -7  -2   47.22    1.91
   1   7  -1  317.53    8.32
  -1   7   1  330.45    8.52
   1  -7  -1  320.47    8.48
   1  -7  -1  296.97    7.64
  -1  -7   1  320.97    8.26
   1  -7  -1  324.88    6.95
  -1   7   1  312.24    7.88
   1  -7  -1  321.54    7.71
   1  -7  -1  320.05    8.05
  -1  -7   1  326.93    8.39
  -1  -7   1  328.47    7.85
   1   7  -1  335.57    7.70
   1  -7  -1  330.29    7.67
   1  -7  -1  322.06    8.03
  -1  -7   1  328.13    7.70
  -1   7   1  327.13    7.00
  -1  -7   1  323.29    7.00
  -1   7   1  318.20    7.56
  -1  -7   1  321.82    7.00
  -1   7   1  332.23    7.00
  -1  -7   1  300.59    7.74
   1   7  -1  335.23    7.95
  -1   7   0  183.66    4.59
   1  -7   0  173.83    5.48
  -1   7   0  179.95    5.50
   1   7   0  178.30    5.27
   1  -7   0  178.96    4.74
  -1  -7   0  180.66    4.77
  -1  -7   0  176.97    5.25
   1  -7   0  188.66    4.10
   1  -7   0  175.04    4.04
   1   7   0  181.40    4.06
  -1  -7   0  175.89    4.08
  -1   7   0  178.92    4.08
  -1   7   0  182.74    4.21
  -1  -7   0  178.56    5.36
   1  -7   0  185.16    5.07
  -1  -7   0  179.82    4.90
  -1   7   0  178.44    4.08
  -1  -7   0  179.45    4.08
  -1   7   0  181.30    4.95
   1  -7   0  180.99    5.02
   1  -7   0  181.37    4.71
   1   7   0  188.44    4.75
  -1   7  -1 1001.61   21.34
   1   7   1 1004.71   22.11
   1  -7   1 1000.00   22.42
  -1   7  -1 1011.70   22.40
  -1  -7  -1  962.98   22.08
  -1   7  -1  980.39   20.96
  -1  -7  -1  968.08   20.95
   1  -7   1  996.20   21.53
   1   7   1 1020.29   21.52
   1  -7   1  969.91   20.80
   1   7   1  993.01   20.82
  -1   7  -1 1021.56   21.12
   1  -7   1 1003.02   21.86
  -1  -7  -1  983.68   22.28
   1  -7   1 1015.81   21.00
   1  -7   1 1020.14   21.93
  -1   7  -1  985.64   21.77
  -1  -7  -1 1007.39   21.73
  -1  -7  -1 1005.59   21.62
   1  -7   1 1023.66   21.57
  -1   7  -2  343.11    8.02
  -1  -7  -2  348.21    8.83
  -1   7  -2  343.92    9.09
   1   7   2  352.41    8.80
  -1   7  -2  358.47    7.60
  -1  -7  -2  360.21    7.60
   1  -7   2  344.01    9.06
   1  -7   2  342.61    7.84
  -1   7  -2  360.69    7.97
  -1  -7  -2  349.87    8.46
  -1  -7  -2  360.33    7.59
  -1   7  -2  347.52    7.59
   1   7   2  353.01    8.25
   1  -7   2  352.07    8.29
   1  -7   2  342.20    7.57
   1   7   2  351.80    7.59
   1  -7   2  354.73    8.29
  -1   7  -2  345.78    8.53
   1  -7   2  364.64    8.69
  -1  -7  -2  347.11    9.01
   1  -7   2  350.45    8.60
   1   7   2  345.71    9.03
  -1  -7  -3  209.69    5.92
  -1   7  -3  200.44    6.20
  -1   7  -3  218.49    4.80
  -1  -7  -3  216.54    4.79
   1  -7   3  210.44    5.40
   1  -7   3  209.82    6.21
  -1   7  -3  215.00    5.03
  -1  -7  -3  206.32    5.03
  -1   7  -3  207.42    5.18
  -1  -7  -3  210.32    5.60
  -1  -7  -3  215.09    4.79
  -1   7  -3  217.90    4.79
   1  -7   3  213.23    5.44
   1   7   3  217.42    5.40
  -1   7  -3  204.91    5.68
  -1   7  -3  202.95    5.11
   1   7   3  209.68    5.90
  -1  -7  -3  208.17    6.13
   1   7   3  211.57    6.20
   1  -7   3  210.42    4.76
   1   7   3  213.01    4.78
   1  -7   4   49.98    2.04
   1  -7   4   47.15    2.09
   1   7   4   50.92    2.05
  -1   7  -4   46.49    1.90
  -1   7  -4   51.34    1.78
  -1  -7  -4   48.61    1.79
  -1  -7  -4   47.45    2.49
  -1   7  -4   53.61    2.87
  -1   7  -4   53.80    1.58
  -1  -7  -4   51.03    1.57
   1  -7   4   51.58    2.82
   1   7   4   50.24    2.76
  -1  -7  -4   57.46    2.79
  -1   7  -4   51.90    1.55
  -1  -7  -4   50.37    1.55
  -1  -7  -4   46.66    2.21
   1  -7   4   49.49    1.53
   1   7   4   48.14    1.51
  -1   7  -4   47.54    2.27
   1  -7   5  264.04    7.53
  -1  -7  -5  268.71    6.19
  -1   7  -5  275.82    6.19
   1   7   5  258.27    7.50
   1  -7   5  275.29    6.53
  -1  -7  -5  275.29    6.43
  -1   7  -5  277.78    6.41
  -1   7  -5  274.64    6.63
  -1  -7  -5  262.92    6.91
  -1  -7  -5  280.34    7.30
  -1   7  -5  264.96    7.59
   1   7   5  266.38    6.58
   1  -7   5  265.02    6.66
  -1  -7  -5  274.25    7.07
  -1   7  -5  264.60    6.98
  -1  -7  -5  269.27    7.47
   1  -7   6    6.91    1.13
  -1   7  -6    5.74    0.85
  -1  -7  -6    8.12    0.92
   1   7   6    6.51    1.73
  -1  -7  -6    8.06    1.79
  -1   7  -6    4.91    1.19
  -1  -7  -6    4.69    1.67
   1  -7   6    5.32    1.24
  -1  -7  -6    5.33    1.32
   1   7   6    5.45    1.13
  -1  -7  -6    5.23    1.45
  -1  -7  -6    6.87    1.06
  -1   7  -6    5.16    0.93
  -1   7  -6    6.52    1.69
  -1   7  -6    8.53    1.47
  -1  -7  -7  316.45    7.91
  -1  -7  -7  310.31    8.23
  -1   7  -7  294.26    8.62
  -1  -7  -7  321.44    8.57
   1  -7   7  310.30    7.55
  -1  -7  -7  306.71    7.22
  -1   7  -7  308.77    7.21
  -1  -7  -7  309.13    7.38
  -1   7  -7  311.63    7.37
  -1   7  -7  302.86    7.66
  -1   7  -7  311.90    7.21
  -1  -7  -7  305.23    7.22
  -1   7  -7  299.62    7.90
   1  -7   7  308.69    7.52
   1   7   7  314.93    7.44
   1   7   7  309.94    7.17
   1  -7   7  315.10    7.18
   1   7   7  316.19    8.59
  -1  -7  -7  315.57    8.07
   1   7   8  519.71   11.54
   1  -7   8  510.28   11.51
  -1  -7  -8  499.69   12.51
   1   7   8  509.70   11.68
   1  -7   8  513.76   11.79
  -1   7  -8  518.84   12.08
  -1  -7  -8  527.51   11.58
  -1   7  -8  514.62   11.56
   1  -7   8  523.61   11.94
  -1   7  -8  508.75   12.25
  -1  -7  -8  509.57   12.87
  -1   7  -8  526.42   11.74
  -1  -7  -8  513.10   11.72
  -1   7  -8  502.46   13.06
   1   7   8  523.35   13.05
  -1  -7  -8  521.95   12.42
  -1  -7  -8  512.23   11.57
  -1   7  -8  513.82   11.56
  -1  -7  -8  515.64   12.21
   1   7   9    9.30    1.18
   1  -7   9    7.95    1.13
  -1   7  -9    8.68    1.27
  -1  -7  -9    8.37    1.26
  -1  -7  -9    8.73    1.90
  -1   7  -9    7.74    1.97
  -1  -7  -9   10.25    1.87
   1  -7   9    7.26    1.38
  -1  -7  -9   10.75    2.23
  -1   7  -9    7.44    1.53
   1   7   9    7.96    1.24
   1  -7   9   10.49    1.45
   1   7   9    5.48    1.89
  -1  -7  -9    9.89    1.24
  -1   7  -9    9.19    1.19
  -1   7  -9    8.53    1.60
  -1  -7  -9   10.71    1.66
  -1   7  -9    7.91    1.18
  -1  -7  -9   10.48    1.24
   1   7  10  301.01    7.09
   1  -7  10  288.59    7.19
  -1   7 -10  283.41    7.68
  -1   7 -10  296.00    7.19
  -1  -7 -10  301.21    7.24
   1   7  10  294.64    8.60
  -1   7 -10  303.60    8.77
   1  -7  10  284.53    7.53
  -1   7 -10  296.89    7.37
  -1  -7 -10  286.93    7.33
  -1  -7 -10  290.51    7.97
  -1   7 -10  303.10    7.24
  -1  -7 -10  294.95    7.24
  -1   7 -10  287.77    6.47
  -1  -7 -10  291.65    8.14
   1   7  10  296.74    7.16
   1  -7  10  289.18    7.12
  -1  -7 -10  288.73    8.49
  -1  -7 -10  287.37    7.74
  -1   7 -11   83.74    3.48
  -1   7 -11   85.13    3.01
  -1  -7 -11   82.97    2.98
  -1  -7 -11   81.52    3.10
  -1   7 -11   88.40    3.17
  -1  -7 -11   82.36    4.17
  -1  -7 -11   78.70    3.60
  -1   7 -11   84.11    3.01
  -1  -7 -11   79.71    2.98
  -1   7 -11   80.70    4.14
   1   7  11   87.86    4.12
   1   7  11   79.58    2.73
   1  -7  11   85.60    2.95
   1  -7  11   77.65    3.27
   1   7  11   87.32    2.96
   1  -7  11   83.67    2.92
   1  -7  12   20.52    1.94
  -1  -7 -12   21.95    1.88
  -1   7 -12   24.53    1.85
  -1  -7 -12   22.58    1.84
  -1  -7 -12   19.64    2.23
  -1   7 -12   23.35    2.28
  -1  -7 -12   21.74    2.95
  -1  -7 -12   20.24    1.75
  -1   7 -12   23.14    1.79
  -1   7 -12   20.72    2.64
   1   7  12   16.69    2.45
   1   7  12   22.27    1.56
   1  -7  12   24.71    1.75
  -1  -7 -12   22.20    1.90
  -1   7 -12   21.03    1.88
   1  -7  12   17.49    1.63
   1   7  12   22.07    1.72
  -1   7 -13   65.50    3.38
  -1  -7 -13   66.74    3.53
   1  -7  13   75.67    2.92
   1   7  13   72.13    2.89
  -1   7 -13   73.06    3.00
  -1  -7 -13   65.79    2.93
   1   7  13   67.47    4.03
  -1   7 -13   71.98    2.99
  -1  -7 -13   67.01    2.92
  -1   7 -13   74.93    3.12
  -1  -7 -13   69.42    3.07
   1  -7  13   66.91    3.24
  -1  -7 -13   64.94    3.01
   1  -7  13   75.43    2.75
   1   7  13   72.78    2.52
  -1   7 -13   62.65    4.00
  -1   7 -14  132.28    4.34
  -1  -7 -14  128.39    4.31
   1  -7  14  129.98    3.87
   1   7  14  126.81    3.68
   1  -7  14  133.35    4.09
  -1  -7 -14  128.48    5.12
   1   7  14  131.37    4.24
   1  -7  14  130.00    4.24
   1   7  14  122.79    5.51
  -1   7 -14  116.15    4.20
  -1  -7 -14  125.80    4.29
  -1  -7 -14  137.30    4.23
  -1   7 -14  130.31    4.43
  -1  -7 -14  133.80    4.47
  -1  -7 -14  122.65    4.30
  -1   7 -14  112.37    5.48
   1   7  15    1.85    1.18
   1  -7  15    1.69    1.39
  -1   7 -15    1.66    1.61
  -1  -7 -15    0.12    1.61
   1   7  15    2.91    2.47
   1   7  15   -1.35    1.51
   1  -7  15    1.12    1.49
  -1  -7 -15    0.55    1.78
  -1   7 -15    2.74    2.53
  -1  -7 -15    3.11    2.32
   1  -7  15   -1.12    1.67
  -1   7 -16   44.60    3.86
  -1   7 -16   39.74    2.63
  -1  -7 -16   37.04    2.60
   1   7  16   42.72    3.74
   1  -7  16   38.24    2.52
   1   7  16   43.13    2.62
   1  -7  16   40.16    2.11
   1   7  16   39.89    1.90
   1  -7  16   40.79    2.42
  -1  -7 -16   45.18    3.44
  -1   7 -17   87.69    5.33
   1  -7  17   96.12    3.57
  -1  -7 -17   98.32    4.89
   1  -7  17   94.44    3.91
   1   7  17   95.58    3.85
   1   7  17   92.93    2.94
   1  -7  17   98.02    3.19
  -1   7 -17   93.93    4.02
  -1  -7 -17   90.02    3.96
   1   7  17  108.68    5.54
  -1   7 -18   -1.77    3.12
  -1   7 -18    5.52    2.06
  -1  -7 -18    6.59    2.15
   1   7  18    7.81    3.00
  -1  -7 -18    2.40    2.86
   1   7  19   60.89    4.80
  -1  -7 -19   53.32    3.47
  -1   7 -19   64.69    3.63
  -1   7 -19   59.47    4.85
  -1   7 -20   22.62    4.09
  -1  -7 -20   21.77    2.78
  -1   7 -20   23.35    2.74
   1   7  20   28.09    4.02
  -1   7 -21    0.69    3.61
  -1   7 -21   -0.19    2.47
  -1  -7 -21    1.91    2.44
   1   7  21    2.04    3.60
   1   7  22   19.66    4.26
  -1   7 -22   20.93    4.54
  -1   7 -22   17.82    3.12
  -1  -7 -22   18.64    3.05
   1   7  23   83.53    6.44
  -1   7 -23   81.68    4.75
  -1  -7 -23   81.13    4.84
  -1   7 -23   92.73    6.45
  -1   7 -24   -0.23    2.99
  -1  -7 -24    2.08    3.12
   1   7  24    4.70    4.35
   1  -7  24    0.98    4.42
  -1   7 -24   -4.71    4.56
   1   8 -23   26.53    5.16
  -1   8  23   32.27    4.98
   1  -8 -23   28.19    3.95
   1   8 -23   39.27    4.07
   1   8 -22    6.74    4.31
  -1   8  22   -1.81    3.75
   1  -8 -22    4.30    3.04
   1   8 -22    0.48    2.84
  -1  -8  21   17.83    3.22
   1   8 -21   15.54    4.28
   1  -8 -21   16.31    3.16
   1   8 -21   15.15    3.05
  -1   8  21   18.96    4.12
  -1  -8  20    9.52    2.72
   1   8 -20    8.30    3.73
  -1  -8  20   11.32    2.44
  -1   8  20   15.20    2.57
   1   8 -20   16.03    2.99
   1  -8 -20   11.69    2.75
  -1   8  20   14.07    3.58
  -1  -8  19    5.27    2.42
   1   8 -19    2.40    3.28
  -1  -8  19    3.04    2.07
  -1   8  19    3.79    2.10
  -1   8  19    0.62    3.13
   1  -8 -19   -0.19    2.34
   1   8 -19    7.39    2.59
  -1  -8  18  142.11    5.14
  -1   8  18  143.68    5.12
  -1  -8  18  140.80    5.54
   1   8 -18  143.57    7.01
  -1   8  18  151.68    6.86
   1  -8 -18  145.78    5.64
   1   8 -18  144.85    5.63
  -1  -8  17  101.00    3.97
  -1   8  17   95.39    3.92
   1   8 -17   92.18    5.57
  -1   8  17   97.51    5.43
   1   8 -17   95.17    4.38
   1  -8 -17   96.52    4.39
   1  -8 -17   96.76    3.91
  -1  -8  17   92.16    4.35
  -1  -8  16   45.33    2.29
   1   8 -16   41.57    2.97
   1  -8 -16   42.83    3.00
   1  -8 -16   44.56    2.67
  -1  -8  16   43.23    3.02
   1   8 -16   41.09    4.05
   1   8 -16   43.55    2.26
  -1   8  16   43.46    3.84
  -1  -8  16   49.37    2.77
  -1   8  16   45.36    2.65
  -1  -8  15  109.05    4.20
  -1   8  15  119.64    4.26
   1   8 -15  122.89    4.68
   1  -8 -15  114.12    4.57
   1  -8 -15  123.28    5.51
   1   8 -15  123.76    5.99
  -1  -8  15  121.13    4.70
   1  -8 -15  124.67    4.17
   1   8 -15  134.12    3.93
  -1  -8  15  133.99    3.96
   1  -8 -15  126.04    4.03
  -1   8  15  136.17    5.86
  -1  -8  14   62.35    2.84
  -1   8  14   60.02    2.81
   1   8 -14   57.08    4.11
   1  -8 -14   63.17    2.79
  -1  -8  14   56.81    3.21
   1  -8 -14   65.37    3.96
  -1   8  14   68.59    4.18
   1   8 -14   61.57    3.19
   1  -8 -14   63.79    3.21
   1  -8 -14   54.10    3.04
   1   8 -14   63.61    3.19
   1  -8 -14   66.70    2.81
  -1  -8  14   61.30    2.63
  -1   8  14   64.03    2.85
  -1  -8  14   63.08    2.83
   1   8 -14   70.93    2.88
   1  -8 -14   65.47    2.82
   1   8 -14   64.00    2.57
   1  -8 -13    6.21    1.92
   1  -8 -13    6.93    1.82
   1   8 -13    7.29    1.89
  -1   8  13    9.88    2.47
  -1  -8  13    5.22    1.79
   1   8 -13    9.04    2.64
   1  -8 -13    8.62    2.45
  -1   8  13    9.35    1.54
  -1  -8  13    7.64    1.56
   1  -8 -13    5.65    1.46
  -1   8  13    6.67    1.57
  -1  -8  13    8.85    1.63
   1   8 -13    7.42    1.76
   1  -8 -13    6.67    1.81
   1  -8 -13    5.40    1.68
  -1  -8  13    6.72    1.55
   1  -8 -13    7.43    1.53
   1   8 -13    8.40    1.54
   1   8 -13    6.66    1.40
   1   8 -12   84.47    2.97
   1  -8 -12   80.05    2.94
  -1  -8  12   75.93    2.93
  -1  -8  12   74.10    2.95
  -1   8  12   76.39    2.96
   1  -8 -12   79.58    2.97
   1   8 -12   85.58    4.54
   1  -8 -12   82.28    2.87
  -1  -8  12   84.57    3.51
   1  -8 -12   87.25    3.67
   1  -8 -12   73.14    3.34
   1   8 -12   82.06    3.34
   1  -8 -12   84.93    3.36
  -1   8  12   73.37    4.04
   1   8 -12   79.05    3.33
   1  -8 -12   75.80    3.25
   1   8 -12   82.41    2.84
  -1   8  12   84.05    2.98
  -1  -8  12   84.57    3.02
   1  -8 -12   82.30    4.07
   1   8 -11  138.03    3.88
   1  -8 -11  134.76    4.66
   1  -8 -11  136.68    4.43
   1   8 -11  132.43    3.92
   1  -8 -11  132.90    3.92
  -1  -8  11  138.67    4.09
   1   8 -11  133.51    4.91
  -1  -8  11  131.21    3.97
  -1   8  11  133.75    3.98
   1   8 -11  116.90    5.38
   1  -8 -11  132.80    3.82
  -1  -8  11  133.38    4.52
   1  -8 -11  129.17    3.97
   1  -8 -11  137.38    4.34
   1   8 -11  127.38    4.24
  -1   8  11  127.57    3.94
  -1  -8  11  133.02    3.96
   1  -8 -11  134.79    5.06
   1   8 -11  137.50    4.33
   1  -8 -11  132.44    4.30
  -1   8  11  140.27    4.87
   1  -8 -11  126.09    5.16
  -1   8  11  133.68    5.25
  -1   8  10   24.38    2.24
   1  -8 -10   27.26    2.36
   1   8 -10   25.20    1.62
   1  -8 -10   23.85    2.23
   1  -8 -10   24.67    2.10
   1  -8 -10   19.81    1.81
   1  -8 -10   21.42    2.43
  -1  -8  10   25.23    1.86
   1   8 -10   28.25    2.38
  -1  -8  10   26.30    1.63
  -1   8  10   24.83    1.61
   1  -8 -10   23.19    1.74
   1  -8 -10   26.91    1.51
  -1  -8  10   22.56    1.97
   1   8 -10   27.94    1.87
  -1   8  10   22.49    2.50
   1  -8 -10   22.91    2.56
   1  -8 -10   26.99    1.58
   1   8 -10   22.65    1.52
   1   8 -10   25.49    1.87
   1  -8 -10   27.28    1.98
   1   8 -10   25.83    2.73
  -1  -8  10   27.43    1.62
  -1   8  10   25.12    1.60
   1  -8  -9  579.15   14.03
   1   8  -9  578.25   12.83
   1  -8  -9  559.65   13.42
  -1  -8   9  555.20   12.27
   1  -8  -9  578.94   13.66
   1  -8  -9  590.60   14.51
   1  -8  -9  586.40   12.94
  -1  -8   9  594.44   13.15
   1   8  -9  577.58   14.72
   1  -8  -9  575.74   12.62
  -1  -8   9  589.40   13.60
  -1   8   9  570.61   13.77
   1  -8  -9  565.24   14.14
  -1  -8   9  571.23   12.84
  -1   8   9  576.16   12.82
   1   8  -9  570.08   13.87
   1  -8  -9  576.53   13.16
   1   8  -9  568.19   13.18
  -1   8   9  574.40   12.81
  -1  -8   9  581.23   12.84
   1   8  -9  573.34   13.16
   1  -8  -9  582.02   13.19
   1   8  -9  569.31   12.79
   1  -8  -9  558.65   12.80
  -1   8   9  574.80   14.34
  -1   8   8    2.09    1.43
   1  -8  -8    0.13    1.43
   1   8  -8    0.43    0.88
   1  -8  -8    1.22    0.92
   1   8  -8    1.50    1.05
   1  -8  -8    0.77    1.50
   1  -8  -8   -1.52    1.51
  -1  -8   8   -0.87    0.67
   1  -8  -8    1.13    1.69
   1   8  -8   -0.36    1.81
   1   8  -8   -0.97    1.65
   1  -8  -8   -0.04    0.85
   1  -8  -8    0.70    1.56
  -1  -8   8    0.66    0.96
  -1   8   8    0.27    0.87
   1  -8  -8   -0.22    1.15
   1   8  -8    0.38    1.08
  -1  -8   8    0.62    1.36
   1  -8  -8    0.30    1.14
   1   8  -8    1.21    1.06
  -1   8   8    0.31    1.66
   1  -8  -8   -0.45    1.18
  -1  -8   8   -0.32    1.36
  -1   8   8    1.79    0.92
  -1  -8   8    0.72    0.96
   1   8  -7  200.83    5.01
   1  -8  -7  200.00    5.03
   1   8  -7  202.83    5.21
   1  -8  -7  211.43    5.94
  -1  -8   7  208.28    4.83
   1  -8  -7  205.93    5.74
   1  -8  -7  212.25    6.55
   1  -8  -7  204.04    6.20
   1   8  -7  214.72    6.71
   1  -8  -7  211.57    4.83
  -1  -8   7  208.56    5.80
   1   8  -7  213.11    6.07
  -1   8   7  205.42    5.05
  -1  -8   7  210.92    5.08
  -1   8   7  204.32    6.35
   1  -8  -7  214.95    6.09
  -1   8   7  211.50    5.99
  -1  -8   7  205.52    5.59
   1  -8  -7  200.19    5.31
   1  -8  -7  204.17    5.35
   1   8  -7  215.68    5.39
   1  -8  -7  201.23    5.33
   1   8  -7  204.98    5.34
  -1   8   7  203.88    5.04
  -1  -8   7  205.66    5.08
   1   8  -6   23.31    1.46
   1  -8  -6   24.77    1.83
  -1  -8   6   24.52    1.14
   1  -8  -6   24.97    2.34
   1   8  -6   22.68    2.01
   1  -8  -6   24.94    1.92
   1   8  -6   22.65    2.26
   1  -8  -6   23.79    1.01
  -1  -8   6   24.07    1.81
   1  -8  -6   26.03    2.01
   1   8  -6   23.84    1.43
   1  -8  -6   22.84    1.45
   1  -8  -6   23.49    1.21
   1   8  -6   26.16    1.19
  -1   8   6   27.06    2.25
  -1   8   6   25.23    1.21
  -1  -8   6   24.70    1.25
   1  -8  -6   24.93    1.62
   1   8  -6   21.76    1.66
  -1  -8   6   25.37    1.87
   1  -8  -6   28.36    1.96
  -1  -8   5  170.43    4.58
   1  -8  -5  162.99    4.93
   1   8  -5  162.70    4.41
   1  -8  -5  168.79    4.78
  -1  -8   5  167.80    4.09
   1  -8  -5  161.89    5.45
  -1   8   5  166.31    5.29
   1   8  -5  175.39    5.63
   1  -8  -5  166.75    3.76
  -1  -8   5  173.20    4.81
   1   8  -5  179.25    5.11
   1  -8  -5  158.07    5.10
   1   8  -5  165.37    4.28
   1  -8  -5  162.63    4.29
   1  -8  -5  165.95    4.92
   1   8  -5  165.96    4.00
   1  -8  -5  163.25    3.99
  -1   8   5  164.99    4.01
  -1  -8   5  162.47    4.02
  -1  -8   5  163.52    4.71
   1   8  -5  175.54    4.64
   1  -8  -5  165.95    4.48
   1  -8  -4   15.97    0.82
   1   8  -4   15.63    0.84
  -1  -8   4   14.83    1.36
   1  -8  -4   18.20    1.76
   1  -8  -4   18.40    1.52
   1   8  -4   15.54    1.27
   1   8  -4   18.04    1.10
   1  -8  -4   15.46    1.12
   1  -8  -4   15.05    1.94
   1  -8  -4   13.86    1.32
   1   8  -4   12.04    1.93
  -1  -8   4   19.01    0.92
  -1   8   4   16.00    0.85
  -1  -8   4   17.55    1.53
   1  -8  -4   16.60    1.79
   1   8  -4   15.01    1.67
   1  -8  -4   15.54    0.79
  -1  -8   4   16.72    0.89
  -1   8   4   14.27    0.82
  -1   8   4   16.26    1.88
  -1  -8   4   16.07    1.61
   1   8  -4   15.68    1.05
   1  -8  -4   17.10    1.16
   1   8  -4   17.82    1.49
   1  -8  -4   16.92    1.36
  -1  -8   3  291.21    6.42
  -1   8   3  283.87    6.40
  -1   8   3  302.17    8.19
   1  -8  -3  295.16    8.08
   1   8  -3  291.92    8.04
   1  -8  -3  288.31    6.65
   1   8  -3  289.71    6.65
   1  -8  -3  285.16    7.26
  -1  -8   3  297.79    7.99
  -1  -8   3  287.25    6.41
  -1   8   3  293.19    6.41
  -1  -8   3  296.99    7.32
   1  -8  -3  289.63    6.30
   1  -8  -3  301.38    7.62
  -1  -8   3  298.71    7.19
  -1   8   3  304.20    7.81
  -1  -8   3  306.72    7.39
   1   8  -3  299.36    7.18
   1  -8  -3  296.15    7.10
   1  -8  -3  285.52    7.34
   1   8  -3  280.19    7.43
   1  -8  -3  293.44    7.70
   1  -8  -3  293.83    6.39
   1   8  -3  299.43    6.40
  -1  -8   2   75.44    2.66
   1  -8  -2   74.58    2.95
  -1   8   2   69.29    2.78
   1  -8  -2   70.52    2.61
  -1   8   2   70.10    3.35
   1  -8  -2   71.11    3.38
   1   8  -2   70.15    3.26
   1  -8  -2   69.38    2.01
   1   8  -2   70.48    2.00
  -1  -8   2   76.58    3.15
   1   8  -2   75.07    2.86
   1  -8  -2   71.86    1.78
  -1  -8   2   70.77    2.66
  -1  -8   2   72.60    1.82
  -1   8   2   72.48    1.81
   1  -8  -2   75.10    1.79
   1   8  -2   74.06    1.80
  -1   8   2   75.87    1.81
  -1  -8   2   70.15    1.81
   1  -8  -2   73.19    2.73
   1  -8  -2   72.60    3.00
  -1   8   2   74.45    3.08
   1   8  -2   72.85    2.61
   1  -8  -2   75.41    2.55
  -1  -8   2   69.20    2.75
  -1   8   1  791.99   18.07
   1   8  -1  774.25   17.83
   1  -8  -1  769.60   18.03
   1  -8  -1  774.57   17.10
  -1  -8   1  784.85   17.81
  -1  -8   1  766.48   16.14
  -1   8   1  773.24   16.14
   1  -8  -1  766.13   16.24
  -1  -8   1  785.59   17.15
   1  -8  -1  770.16   17.49
  -1  -8   1  788.78   17.88
   1   8  -1  780.22   17.28
   1  -8  -1  786.79   17.47
  -1  -8   1  799.79   17.14
  -1  -8   1  772.84   16.15
  -1   8   1  766.07   16.14
  -1   8   1  777.33   17.32
   1  -8  -1  771.66   17.09
   1  -8  -1  777.73   17.01
   1   8  -1  782.97   17.05
  -1  -8   1  789.80   17.25
   1  -8  -1  753.77   16.22
   1   8  -1  760.25   16.25
   1  -8   0  476.75   10.18
   1  -8   0  484.64   11.08
  -1  -8   0  473.77   10.23
   1  -8   0  494.61   11.52
  -1  -8   0  490.72   11.19
  -1   8   0  490.01   11.37
   1  -8   0  494.31   11.15
  -1   8   0  483.71   10.93
  -1   8   0  499.99   12.11
   1  -8   0  499.92   12.09
   1   8   0  494.14   11.85
  -1  -8   0  479.69   11.80
   1  -8   0  505.75   10.42
  -1  -8   0  495.48   11.92
   1  -8   0  493.68   11.56
   1   8   0  476.67   10.21
  -1   8   0  473.63   10.23
  -1  -8   0  491.22   11.19
  -1   8   0  494.19   10.55
  -1  -8   0  474.27   10.22
  -1   8   0  487.39   10.23
   1  -8   0  493.61   11.09
   1   8   0  487.99   11.12
  -1  -8   0  505.98   11.34
   1   8   1    1.75    0.37
   1  -8   1    1.86    1.11
  -1   8  -1    4.95    1.27
  -1  -8  -1    2.67    1.19
  -1   8  -1    4.01    1.00
   1  -8   1    1.27    1.15
  -1   8  -1    2.30    1.60
   1   8   1    4.14    1.62
  -1   8  -1    4.69    0.56
  -1  -8  -1    3.14    0.56
   1  -8   1    1.45    1.00
  -1  -8  -1    5.63    1.49
   1  -8   1    1.22    1.57
  -1   8  -1    4.79    0.42
  -1  -8  -1    4.00    0.38
   1  -8   1    1.71    0.74
  -1  -8  -1    3.47    0.58
  -1   8  -1    3.45    0.55
  -1   8  -1    5.04    0.81
  -1  -8  -1    5.30    1.23
  -1   8  -1    4.33    0.41
   1   8   1    1.82    1.21
   1  -8   1    2.86    1.23
   1  -8   1    2.23    0.39
  -1  -8  -1    6.50    1.48
   1  -8   1    0.39    1.29
  -1  -8  -1    3.27    1.59
  -1  -8  -2  432.52   10.10
   1  -8   2  434.60    9.95
  -1   8  -2  416.75    9.67
  -1   8  -2  422.96   10.88
   1   8   2  421.44   10.59
  -1  -8  -2  430.17   10.65
  -1   8  -2  420.96    9.31
  -1  -8  -2  417.91    9.30
   1  -8   2  419.33   10.88
   1  -8   2  420.07    9.95
   1   8   2  431.07    9.94
  -1   8  -2  412.28   10.18
   1  -8   2  447.29   10.39
  -1   8  -2  423.62    9.60
  -1  -8  -2  411.11   10.00
   1  -8   2  423.86    9.07
   1   8   2  423.28    9.09
  -1  -8  -2  428.18    9.09
  -1   8  -2  431.45    9.09
  -1  -8  -2  433.52    9.09
  -1   8  -2  433.65    9.10
  -1  -8  -2  424.09   10.74
   1  -8   2  422.57   10.37
  -1  -8  -2  436.85   10.19
  -1  -8  -3  355.51    8.53
   1  -8   3  348.70    8.29
  -1   8  -3  340.60    8.00
   1   8   3  348.41    8.96
  -1   8  -3  352.16    9.36
  -1  -8  -3  355.67    9.02
  -1   8  -3  353.21    7.55
  -1  -8  -3  351.47    7.56
   1  -8   3  341.91    9.26
  -1   8  -3  342.94    7.79
  -1  -8  -3  348.41    7.82
   1   8   3  339.97    8.28
   1  -8   3  351.97    8.36
  -1   8  -3  356.57    8.10
  -1  -8  -3  337.18    8.39
  -1   8  -3  347.74    8.62
  -1  -8  -3  359.17    8.57
   1  -8   3  340.68    7.52
   1   8   3  342.59    7.53
  -1  -8  -3  346.38    7.54
  -1   8  -3  353.49    7.55
   1   8   3  333.46    9.15
  -1  -8  -3  354.94    9.20
   1  -8   4   43.84    2.00
  -1   8  -4   46.39    1.74
  -1   8  -4   49.67    2.83
  -1  -8  -4   43.12    2.53
  -1  -8  -4   42.14    1.38
  -1   8  -4   45.43    1.41
  -1  -8  -4   39.89    2.14
   1  -8   4   39.97    2.71
   1  -8   4   38.01    1.73
  -1  -8  -4   44.39    1.71
  -1   8  -4   42.52    1.61
  -1   8  -4   43.11    1.85
   1   8   4   41.61    2.65
  -1   8  -4   44.96    1.40
  -1  -8  -4   44.34    2.11
  -1  -8  -4   41.61    1.38
   1  -8   4   43.47    1.37
   1   8   4   40.62    1.34
  -1  -8  -4   41.24    2.67
   1   8   4   43.40    1.98
   1  -8   4   40.44    2.06
  -1   8  -4   40.90    2.24
   1  -8   5    1.29    1.18
  -1   8  -5    0.46    0.85
  -1  -8  -5   -0.36    1.58
  -1  -8  -5    1.85    0.74
  -1   8  -5    1.64    0.70
  -1   8  -5    3.41    1.76
   1  -8   5    2.50    1.05
   1  -8   5    3.24    1.91
  -1  -8  -5    0.37    1.36
  -1   8  -5    0.14    1.01
   1   8   5    0.88    1.64
  -1   8  -5    0.10    1.32
   1  -8   5    1.49    1.24
   1   8   5    2.95    1.13
  -1  -8  -5    2.44    1.24
  -1   8  -5    1.93    0.84
  -1  -8  -5    1.65    0.91
  -1  -8  -5    0.27    1.71
  -1  -8  -6  648.53   15.15
  -1   8  -6  641.45   15.65
  -1  -8  -6  640.41   13.86
  -1   8  -6  639.65   13.85
   1  -8   6  646.50   15.58
  -1  -8  -6  640.99   14.72
   1  -8   6  655.23   14.27
  -1   8  -6  642.91   14.43
  -1  -8  -6  630.07   14.08
  -1   8  -6  652.30   14.09
  -1   8  -6  644.37   14.78
  -1  -8  -6  627.20   14.86
   1  -8   6  655.85   14.40
   1   8   6  642.45   14.30
  -1   8  -6  596.27   13.83
  -1  -8  -6  647.30   15.42
   1   8   6  621.65   15.52
  -1  -8  -7    2.42    1.69
  -1  -8  -7    3.53    1.73
   1   8   7    1.20    1.11
   1  -8   7   -0.38    1.29
  -1   8  -7    2.58    1.33
  -1   8  -7    3.07    1.82
   1  -8   7    1.59    1.25
  -1  -8  -7    2.66    1.06
  -1   8  -7    2.89    1.03
   1   8   7    2.38    0.84
   1  -8   7    0.61    0.86
  -1  -8  -7    3.21    0.96
  -1   8  -7    1.74    0.84
  -1   8  -7    2.53    0.88
  -1  -8  -7    0.99    0.94
  -1   8  -7    3.32    1.46
  -1  -8  -7    2.72    1.40
  -1  -8  -7    2.98    1.93
   1   8   7    2.75    1.87
  -1  -8  -8   77.69    3.38
  -1  -8  -8   83.64    3.68
  -1   8  -8   81.15    4.00
   1   8   8   78.35    3.83
   1  -8   8   86.60    3.03
  -1   8  -8   78.88    2.58
  -1  -8  -8   77.94    2.62
   1   8   8   84.04    2.57
   1  -8   8   80.87    2.53
  -1   8  -8   80.10    3.13
  -1  -8  -8   80.73    3.38
  -1   8  -8   88.54    2.63
  -1  -8  -8   81.73    2.61
  -1  -8  -8   80.68    2.78
  -1   8  -8   78.44    2.71
   1   8   8   82.67    2.86
   1  -8   8   74.87    2.89
  -1   8  -8   77.41    3.23
  -1  -8  -8   82.79    3.92
   1   8   9  276.72    6.66
   1  -8   9  273.03    6.64
  -1  -8  -9  275.35    7.87
   1  -8   9  280.46    6.96
   1   8   9  269.82    6.82
  -1   8  -9  277.16    7.31
  -1   8  -9  277.60    6.71
  -1  -8  -9  269.09    6.71
  -1   8  -9  284.18    8.46
   1  -8   9  271.37    7.13
   1   8   9  275.17    8.27
  -1   8  -9  275.65    7.43
  -1  -8  -9  282.13    8.22
  -1  -8  -9  266.97    7.42
  -1  -8  -9  272.50    6.89
  -1   8  -9  274.99    6.88
  -1  -8  -9  263.56    6.68
  -1   8  -9  279.10    6.71
  -1  -8  -9  287.38    7.75
  -1   8 -10   23.71    1.70
  -1  -8 -10   22.38    1.73
  -1  -8 -10   22.82    2.49
   1  -8  10   22.33    1.82
   1   8  10   17.68    1.58
  -1   8 -10   20.86    1.98
  -1  -8 -10   20.39    1.61
  -1   8 -10   22.32    1.62
   1  -8  10   21.36    1.87
  -1  -8 -10   20.82    2.14
  -1  -8 -10   20.57    2.26
   1   8  10   23.49    2.58
  -1  -8 -10   17.73    2.57
   1  -8  10   20.51    1.48
   1   8  10   20.85    1.49
  -1   8 -10   19.76    2.04
  -1   8 -10   18.72    2.58
  -1   8 -10   24.10    1.63
  -1  -8 -10   21.76    1.63
   1   8  11    0.85    1.12
   1  -8  11    3.37    1.21
  -1   8 -11    2.54    1.38
  -1  -8 -11   -0.36    1.36
  -1  -8 -11    2.98    2.18
  -1   8 -11    2.10    1.93
  -1  -8 -11    2.19    2.12
   1  -8  11    3.02    1.58
   1   8  11    0.20    2.01
  -1   8 -11   -0.12    1.64
  -1  -8 -11    2.49    2.36
  -1  -8 -11    0.30    1.63
  -1   8 -11    1.98    1.74
   1   8  11    2.26    1.28
   1  -8  11    3.54    1.45
  -1  -8 -11    1.25    1.32
  -1   8 -11    1.64    1.36
  -1   8 -11    4.77    1.31
  -1  -8 -11    3.63    1.30
   1  -8  12  100.59    3.32
   1   8  12   93.15    3.11
  -1   8 -12   83.98    3.84
  -1   8 -12   88.99    4.61
   1   8  12   93.21    4.61
   1  -8  12   89.69    3.67
  -1  -8 -12   96.98    4.36
  -1   8 -12   92.46    3.34
  -1  -8 -12   90.81    3.32
  -1  -8 -12   89.11    4.02
  -1  -8 -12   93.81    3.36
  -1   8 -12   95.61    3.37
  -1  -8 -12   96.28    3.48
  -1   8 -12   98.51    3.51
   1  -8  12   97.63    3.29
   1   8  12   90.27    3.24
  -1   8 -12   96.30    3.89
   1  -8  13  120.57    4.45
  -1  -8 -13  124.11    4.18
   1   8  13  124.05    5.50
  -1  -8 -13  127.54    5.14
  -1   8 -13  122.99    4.09
  -1  -8 -13  125.22    4.11
  -1   8 -13  117.37    4.54
   1   8  13  127.63    4.05
   1  -8  13  119.43    3.96
  -1   8 -13  112.16    5.47
  -1   8 -13  124.84    4.25
  -1  -8 -13  123.62    4.22
   1   8  13  130.56    3.77
   1  -8  13  127.23    3.91
  -1  -8 -13  118.79    4.90
  -1  -8 -13  124.59    4.11
  -1   8 -13  120.52    4.07
  -1  -8 -14    5.54    1.71
  -1   8 -14   -0.25    2.53
   1   8  14    3.13    2.40
  -1  -8 -14    4.54    2.13
  -1   8 -14    8.41    2.04
   1   8  14    4.28    1.34
   1  -8  14    5.09    1.58
  -1  -8 -14    4.48    1.71
  -1   8 -14    4.59    1.76
  -1  -8 -14    3.81    1.60
  -1   8 -14    5.01    1.64
  -1   8 -14    5.63    1.84
  -1  -8 -14    5.40    1.70
   1  -8  14    3.70    1.48
   1   8  14    5.89    1.53
  -1   8 -15  164.41    5.29
  -1  -8 -15  167.21    5.29
   1  -8  15  158.01    5.15
   1   8  15  162.04    5.17
  -1   8 -15  159.44    6.86
   1  -8  15  179.52    5.03
  -1  -8 -15  172.21    6.32
   1   8  15  171.59    6.92
   1  -8  15  177.67    4.86
   1   8  15  165.98    4.61
  -1  -8 -15  175.19    5.33
  -1   8 -16    6.11    2.91
  -1  -8 -16    6.79    2.65
   1  -8  16    3.70    1.79
   1   8  16    4.19    1.74
   1   8  16    4.32    2.68
   1  -8  16    5.39    1.62
   1   8  16    3.34    1.35
  -1   8 -16    3.26    1.84
  -1  -8 -16    4.69    1.84
  -1  -8 -17   46.16    3.85
  -1   8 -17   35.24    2.73
  -1  -8 -17   35.04    2.73
   1   8  17   39.16    3.96
   1   8  17   36.31    1.92
   1  -8  17   40.67    2.21
  -1   8 -17   36.38    4.03
  -1  -8 -18   64.82    4.43
  -1   8 -18   71.68    3.61
  -1   8 -18   73.60    5.13
   1   8  18   77.24    5.02
  -1  -8 -19    6.27    3.29
  -1   8 -19    0.33    3.39
   1   8  19    3.50    3.30
  -1   8 -19    1.66    2.21
  -1  -8 -19    2.99    2.24
  -1   8 -20   12.29    3.91
   1   8  20    6.03    3.55
  -1   8 -20    9.29    2.52
  -1  -8 -20   12.50    2.61
  -1  -8 -21   39.11    3.42
  -1   8 -21   36.11    4.78
   1   8  21   36.23    4.74
  -1   8 -21   40.47    3.51
   1   8  22   30.24    4.81
  -1   8 -22   25.38    4.83
  -1  -8 -22   33.42    3.54
  -1   8 -22   27.89    3.35
   1   8  23    6.17    4.27
  -1   8 -23    4.67    4.16
  -1  -8 -23    5.44    2.88
  -1   8 -23    6.31    3.05
  -1   9  23    4.66    4.33
   1   9 -23    3.85    4.50
   1  -9 -23    4.83    3.33
   1   9 -23    1.52    3.22
  -1   9  22   24.52    4.70
  -1  -9  22   33.09    3.80
   1   9 -22   21.75    5.16
   1  -9 -22   23.24    3.62
   1   9 -22   30.90    3.80
  -1   9  21    1.77    3.69
   1   9 -21    3.14    4.03
  -1  -9  21    7.18    3.09
   1   9 -21    6.75    2.85
   1  -9 -21    2.70    2.86
  -1   9  20   20.91    4.14
  -1  -9  20   16.71    3.00
   1   9 -20   22.89    4.35
   1   9 -20   12.41    2.93
   1  -9 -20   12.00    2.99
  -1  -9  19   30.78    3.20
  -1   9  19   24.34    4.07
  -1  -9  19   28.29    2.77
  -1   9  19   32.26    2.80
   1   9 -19   34.53    3.25
   1  -9 -19   33.38    3.19
  -1  -9  18    4.73    2.35
   1   9 -18   -2.04    3.34
   1   9 -18    2.01    2.30
   1  -9 -18   -1.10    2.44
  -1   9  18   -0.99    1.96
  -1  -9  18   -0.14    2.00
  -1   9  18   -0.61    2.95
  -1   9  17   45.68    4.16
   1  -9 -17   47.68    2.90
  -1  -9  17   43.10    3.24
  -1   9  17   41.68    2.84
  -1  -9  17   44.32    2.86
   1   9 -17   39.20    3.17
   1  -9 -17   46.81    3.27
   1   9 -17   47.81    4.40
  -1  -9  16   12.36    1.89
  -1  -9  16    6.75    2.29
   1   9 -16   12.57    3.31
   1  -9 -16    6.61    3.14
   1  -9 -16    4.71    2.16
   1   9 -16   10.07    2.16
   1  -9 -16    8.65    1.89
  -1   9  16   11.95    2.89
  -1   9  16    8.66    1.90
  -1  -9  16    7.74    1.91
   1  -9 -15   42.58    2.62
  -1  -9  15   42.34    2.46
  -1   9  15   38.96    3.73
   1   9 -15   43.31    2.89
   1  -9 -15   43.25    2.92
  -1   9  15   41.73    2.52
  -1  -9  15   40.57    2.53
  -1  -9  15   41.55    2.95
   1  -9 -15   43.90    2.45
   1   9 -15   49.69    4.24
   1  -9 -15   34.96    3.58
   1   9 -15   44.30    2.26
  -1   9  14   91.83    3.48
  -1  -9  14   91.17    3.49
  -1  -9  14   98.28    3.53
  -1   9  14   89.74    3.41
   1  -9 -14  103.27    3.46
  -1  -9  14   91.27    4.05
   1   9 -14   92.64    5.16
   1  -9 -14   88.52    4.73
  -1  -9  14   88.03    3.39
   1  -9 -14  103.42    3.61
   1   9 -14   91.73    3.92
   1  -9 -14   91.55    3.89
   1  -9 -14   86.34    3.81
   1   9 -14   95.04    3.88
   1   9 -14   98.70    3.47
   1  -9 -14   94.28    3.46
   1   9 -14   94.13    3.27
  -1   9  14   95.20    4.99
  -1  -9  13   51.75    2.61
  -1   9  13   43.24    2.40
  -1  -9  13   45.54    2.46
  -1  -9  13   47.66    2.43
  -1   9  13   50.01    2.48
  -1  -9  13   47.69    2.92
   1  -9 -13   53.50    2.40
   1   9 -13   48.56    4.00
   1  -9 -13   50.80    3.61
   1  -9 -13   52.64    2.71
   1   9 -13   45.90    2.80
   1  -9 -13   43.34    2.73
   1   9 -13   53.00    2.88
   1  -9 -13   44.46    2.66
   1   9 -13   51.80    2.42
   1  -9 -13   49.96    2.40
   1   9 -13   51.82    2.33
  -1   9  13   50.49    3.74
  -1  -9  12  104.16    3.62
  -1  -9  12  101.22    3.46
  -1   9  12   99.48    3.47
  -1  -9  12  108.75    3.51
  -1   9  12  109.11    3.50
   1   9 -12  105.13    5.25
  -1  -9  12   96.23    4.06
   1  -9 -12  108.11    3.38
   1  -9 -12  105.20    4.77
   1   9 -12  109.28    3.48
   1  -9 -12  106.77    3.47
   1   9 -12   98.64    3.82
   1  -9 -12   96.72    3.80
  -1   9  12  109.50    4.97
   1  -9 -12  107.94    3.66
   1   9 -12  103.80    3.89
   1  -9 -12  105.19    3.87
   1   9 -12  113.93    3.46
   1  -9 -11   75.57    3.83
   1   9 -11   75.06    2.74
   1  -9 -11   79.62    3.55
   1  -9 -11   77.46    3.40
   1   9 -11   70.74    3.08
   1  -9 -11   72.38    3.09
  -1  -9  11   76.38    3.05
   1   9 -11   71.42    4.12
   1  -9 -11   79.63    2.64
  -1  -9  11   74.89    3.38
  -1  -9  11   72.59    2.74
  -1   9  11   67.85    2.69
   1   9 -11   79.83    3.76
   1  -9 -11   81.22    4.11
  -1   9  11   68.66    2.70
  -1  -9  11   75.13    2.75
  -1   9  11   76.42    4.13
   1  -9 -11   80.59    3.16
   1   9 -11   76.46    3.19
   1   9 -11   77.41    2.73
   1  -9 -11   69.71    2.69
   1  -9 -11   73.26    2.94
  -1   9  10    3.90    1.91
   1  -9 -10    4.53    1.89
   1   9 -10    5.38    1.16
   1  -9 -10    4.11    1.15
   1  -9 -10    3.36    1.81
   1   9 -10    4.63    1.26
   1  -9 -10    4.73    1.73
  -1  -9  10    2.99    0.81
   1  -9 -10    2.64    1.99
   1   9 -10    6.98    2.18
  -1  -9  10    3.02    1.60
   1  -9 -10    5.39    1.14
  -1   9  10    3.43    1.14
  -1  -9  10    4.22    1.19
   1   9 -10    3.16    1.91
   1  -9 -10    5.78    1.61
   1   9 -10    4.15    1.50
  -1  -9  10    8.06    1.26
  -1   9  10    4.66    1.14
   1  -9 -10    1.78    1.39
   1   9 -10    4.34    1.37
  -1   9  10    3.21    2.13
  -1  -9  10    3.96    1.59
   1  -9 -10    5.27    1.57
   1  -9 -10    6.84    2.30
   1  -9  -9   42.17    2.78
   1  -9  -9   40.81    2.63
   1   9  -9   39.58    1.96
   1  -9  -9   42.44    2.52
  -1  -9   9   38.05    1.47
   1  -9  -9   32.59    2.79
  -1  -9   9   41.00    2.34
   1  -9  -9   39.94    2.15
   1   9  -9   32.79    2.64
   1   9  -9   40.84    3.13
  -1  -9   9   42.01    2.48
   1  -9  -9   41.16    1.67
   1  -9  -9   37.81    1.79
   1   9  -9   40.18    2.12
   1  -9  -9   39.18    2.14
  -1  -9   9   43.56    1.88
  -1   9   9   40.97    1.80
  -1   9   9   43.80    3.01
   1  -9  -9   41.91    2.91
  -1  -9   9   39.37    1.83
  -1   9   9   38.18    1.76
   1   9  -9   41.50    2.14
   1  -9  -9   44.00    2.17
   1   9  -9   41.89    1.78
   1   9  -8  394.26    9.38
   1  -9  -8  408.81   10.22
   1  -9  -8  412.78    9.98
  -1  -9   8  399.11    8.91
   1   9  -8  409.48    9.54
   1  -9  -8  392.41    9.49
   1  -9  -8  392.17   10.87
   1  -9  -8  405.10    9.53
  -1  -9   8  405.57    9.75
  -1   9   8  403.48    9.15
  -1  -9   8  401.91    9.16
   1   9  -8  388.68   11.08
   1  -9  -8  405.88    8.94
  -1  -9   8  388.81    9.96
   1   9  -8  412.28   10.36
  -1   9   8  401.60   10.80
  -1  -9   8  404.98    9.17
  -1   9   8  406.02    9.15
   1  -9  -8  402.34   10.40
   1  -9  -8  417.73   10.69
   1  -9  -8  391.70    9.13
   1   9  -8  406.07    9.14
   1   9  -8  394.44    9.50
   1  -9  -8  399.91    9.52
   1  -9  -7  406.13   10.21
  -1  -9   7  404.89    8.99
   1   9  -7  408.10    9.44
   1  -9  -7  403.85    9.92
   1   9  -7  385.05    9.40
   1  -9  -7  386.88    9.41
   1  -9  -7  406.99   10.86
  -1  -9   7  422.75    9.84
   1  -9  -7  406.97    9.54
  -1  -9   7  396.66    9.93
  -1  -9   7  397.60    9.07
  -1   9   7  401.63    9.06
   1  -9  -7  404.22    8.84
   1  -9  -7  416.00   10.60
   1   9  -7  405.26   10.29
   1   9  -7  408.09   11.05
   1  -9  -7  400.93    9.42
   1   9  -7  409.24    9.46
   1   9  -7  406.52    9.07
   1  -9  -7  389.56    9.05
  -1  -9   7  403.27    9.08
  -1   9   7  399.94    9.05
   1  -9  -7  418.38   10.37
  -1   9   7  431.41   10.84
   1   9  -6    3.10    1.13
   1  -9  -6    1.03    1.46
   1  -9  -6    2.10    1.44
  -1  -9   6    3.02    0.81
   1  -9  -6    0.99    1.78
  -1  -9   6    2.79    1.50
   1  -9  -6    3.44    1.28
   1   9  -6    2.46    1.81
   1   9  -6    0.82    1.62
   1  -9  -6    2.18    0.60
  -1  -9   6    2.05    1.27
  -1   9   6    2.22    1.64
   1  -9  -6    1.69    1.29
   1   9  -6    1.68    0.66
   1  -9  -6    2.46    0.72
   1  -9  -6    2.10    1.05
   1   9  -6    2.43    0.96
  -1   9   6    2.98    0.73
  -1  -9   6    2.97    0.80
   1  -9  -6    4.67    1.55
   1   9  -6    3.04    1.32
  -1  -9   5  156.33    4.63
   1  -9  -5  166.27    5.08
   1  -9  -5  165.32    4.82
   1   9  -5  168.99    4.51
  -1  -9   5  165.16    4.13
   1  -9  -5  157.61    5.55
   1  -9  -5  166.21    3.84
   1   9  -5  162.78    5.04
   1   9  -5  154.34    5.59
   1  -9  -5  166.56    3.70
  -1  -9   5  160.77    4.78
   1  -9  -5  163.34    4.23
   1   9  -5  162.20    4.22
   1  -9  -5  164.59    5.26
  -1   9   5  156.44    3.88
  -1  -9   5  160.18    3.91
  -1   9   5  161.47    5.38
   1  -9  -5  162.27    4.98
   1  -9  -5  157.00    3.86
   1   9  -5  161.57    3.89
   1   9  -5  162.43    4.68
   1  -9  -5  165.73    4.58
  -1  -9   5  166.52    4.86
   1  -9  -4  137.51    4.30
   1   9  -4  136.48    3.26
   1  -9  -4  132.21    3.24
  -1  -9   4  144.96    4.17
   1  -9  -4  135.22    4.51
   1  -9  -4  138.74    4.24
  -1  -9   4  142.80    3.67
   1   9  -4  129.13    4.97
   1  -9  -4  137.24    5.08
  -1  -9   4  134.63    4.91
  -1   9   4  138.98    3.27
  -1  -9   4  135.39    3.29
   1   9  -4  139.73    4.44
   1  -9  -4  132.24    3.20
  -1  -9   4  143.55    4.23
  -1   9   4  137.89    4.76
   1  -9  -4  136.28    3.56
   1   9  -4  137.18    3.56
   1  -9  -4  143.59    4.73
   1   9  -4  140.85    3.56
   1  -9  -4  138.20    3.56
   1  -9  -4  137.04    4.00
   1   9  -4  143.42    4.15
  -1  -9   4  139.13    4.31
  -1   9   4  134.16    3.26
  -1  -9   4  138.08    3.30
   1  -9  -3    6.93    1.51
  -1  -9   3    6.13    1.35
   1  -9  -3    6.92    0.50
   1   9  -3    6.30    0.54
   1  -9  -3    6.65    1.35
  -1  -9   3    6.26    1.05
  -1   9   3    6.07    1.77
   1  -9  -3    5.20    1.90
   1  -9  -3    7.60    0.84
   1   9  -3    6.82    0.77
   1   9  -3    6.37    1.71
   1  -9  -3    7.23    1.66
  -1  -9   3    5.53    1.59
  -1  -9   3    6.84    1.33
   1  -9  -3    6.22    0.53
  -1   9   3    6.63    0.56
  -1  -9   3    6.24    0.61
  -1  -9   3    6.39    0.60
  -1   9   3    6.72    0.56
   1   9  -3    5.31    1.51
  -1  -9   3    7.09    1.57
  -1   9   3    7.69    1.69
   1  -9  -3    5.02    1.16
   1   9  -3    7.90    1.33
   1  -9  -3    7.74    1.25
  -1   9   2  181.53    5.80
   1   9  -2  172.59    5.65
   1  -9  -2  177.70    5.87
   1  -9  -2  180.25    5.04
  -1  -9   2  181.88    5.66
  -1  -9   2  175.07    3.87
  -1   9   2  172.71    3.86
  -1  -9   2  176.56    4.94
   1  -9  -2  181.17    3.97
   1   9  -2  174.12    5.14
   1   9  -2  178.98    3.87
   1  -9  -2  172.98    3.85
  -1  -9   2  182.67    4.99
   1  -9  -2  181.93    5.28
  -1  -9   2  173.69    5.63
   1  -9  -2  168.72    5.35
  -1   9   2  173.56    3.86
  -1  -9   2  174.15    3.88
   1  -9  -2  182.38    4.95
  -1   9   2  187.45    5.22
   1   9  -2  178.29    4.91
  -1  -9   2  186.98    5.16
   1  -9  -2  177.22    4.83
  -1  -9   1  252.76    6.44
   1  -9  -1  250.72    5.53
   1   9  -1  238.72    6.35
  -1  -9   1  261.24    6.67
   1  -9  -1  258.93    6.38
   1   9  -1  237.63    7.10
  -1   9   1  245.97    7.37
   1  -9  -1  248.61    7.41
   1  -9  -1  256.49    6.96
  -1  -9   1  247.19    7.19
  -1  -9   1  245.90    6.48
   1  -9  -1  246.69    6.75
  -1  -9   1  254.38    7.21
  -1   9   1  237.86    6.61
   1  -9  -1  242.07    6.38
   1   9  -1  247.35    6.57
   1  -9  -1  250.60    6.48
   1  -9   0    8.62    1.90
  -1  -9   0   12.45    1.74
   1  -9   0   11.79    1.43
   1  -9   0   13.14    0.85
   1  -9   0    9.88    1.37
   1  -9   0   10.62    1.32
  -1  -9   0   11.09    1.42
  -1   9   0   11.94    0.91
   1  -9   0   11.88    1.77
  -1  -9   0   10.71    1.42
  -1   9   0   11.31    1.53
  -1  -9   0   10.92    1.68
  -1  -9   0   12.41    1.79
  -1   9   0   12.41    1.97
   1   9   0   13.23    1.95
   1  -9   0   10.98    1.41
   1   9   0   10.94    1.38
  -1  -9  -1  279.83    7.76
   1  -9   1  288.20    8.09
   1  -9   1  261.31    6.31
  -1  -9  -1  276.98    7.11
  -1   9  -1  271.17    7.23
   1  -9   1  281.08    7.40
  -1  -9  -1  275.01    6.97
  -1   9  -1  283.35    6.52
   1  -9   1  285.61    7.02
   1   9   1  281.03    7.00
  -1  -9  -1  287.23    7.27
   1  -9   1  276.22    6.88
  -1   9  -1  275.68    7.94
   1   9   1  280.69    7.74
   1  -9   1  272.36    6.97
   1  -9   1  287.05    7.54
  -1  -9  -1  279.97    7.84
   1   9   2  251.69    7.00
  -1   9  -2  251.01    7.25
  -1  -9  -2  230.73    6.86
  -1  -9  -2  234.00    5.33
  -1   9  -2  234.09    5.35
   1  -9   2  231.63    7.18
  -1   9  -2  243.41    5.18
  -1  -9  -2  243.92    5.17
   1  -9   2  233.84    6.20
   1   9   2  236.50    6.19
   1  -9   2  233.44    5.16
   1   9   2  237.63    5.17
  -1  -9  -2  239.63    6.22
  -1   9  -2  236.33    5.83
  -1  -9  -2  248.17    6.47
   1  -9   2  242.71    6.20
  -1  -9  -2  243.07    6.38
  -1   9  -2  243.41    6.50
   1  -9   2  245.86    6.62
  -1  -9  -2  240.96    7.02
   1  -9   2  242.02    6.68
  -1  -9  -2  241.85    5.18
  -1   9  -2  238.44    5.18
   1  -9   3   21.34    1.68
  -1  -9  -3   20.08    1.60
   1   9   3   21.62    0.81
   1  -9   3   19.08    0.80
   1   9   3   18.62    2.10
  -1   9  -3   19.51    0.81
  -1  -9  -3   19.81    0.79
   1  -9   3   19.14    2.31
  -1   9  -3   14.73    2.10
  -1  -9  -3   21.81    2.10
   1   9   3   20.16    1.56
   1  -9   3   20.85    1.70
  -1   9  -3   21.14    1.35
  -1  -9  -3   17.53    1.53
   1  -9   3   20.11    2.04
   1   9   3   22.96    2.23
  -1  -9  -3   19.69    2.14
   1  -9   3   17.35    1.74
  -1   9  -3   19.16    1.72
  -1  -9  -3   21.52    0.81
  -1   9  -3   18.08    0.80
  -1  -9  -3   19.25    1.70
  -1   9  -4  202.18    5.70
   1  -9   4  199.99    5.33
  -1  -9  -4  195.83    5.59
   1   9   4  202.23    6.11
  -1   9  -4  211.54    6.55
  -1  -9  -4  196.06    6.06
  -1   9  -4  201.15    4.55
  -1  -9  -4  195.04    4.54
   1  -9   4  201.63    5.43
   1   9   4  199.91    5.38
   1  -9   4  200.63    6.46
   1  -9   4  189.29    5.00
  -1   9  -4  202.45    5.22
  -1   9  -4  191.01    4.79
  -1  -9  -4  191.80    4.82
  -1  -9  -4  198.26    5.40
  -1   9  -4  206.00    4.55
  -1  -9  -4  197.58    4.54
   1   9   4  196.11    4.54
   1  -9   4  200.43    4.53
  -1  -9  -4  195.74    5.61
  -1  -9  -4  203.92    6.30
   1   9   4  195.15    6.30
  -1  -9  -5   64.39    3.22
  -1   9  -5   64.35    3.41
  -1   9  -5   59.78    1.85
  -1  -9  -5   62.54    1.86
  -1  -9  -5   62.10    2.81
   1  -9   5   61.55    3.40
   1  -9   5   64.66    2.36
  -1   9  -5   58.38    2.08
  -1  -9  -5   62.80    2.18
  -1   9  -5   62.03    2.48
  -1  -9  -5   63.07    3.41
   1   9   5   62.55    3.33
  -1   9  -5   63.33    2.83
   1  -9   5   64.34    2.53
   1  -9   5   58.45    2.56
   1   9   5   58.47    2.48
  -1  -9  -5   61.15    2.85
  -1   9  -6   16.94    2.32
   1  -9   6   15.90    2.39
   1  -9   6   14.22    1.42
  -1  -9  -6   15.13    1.28
  -1   9  -6   14.60    1.20
   1  -9   6   16.82    1.70
   1   9   6   18.03    1.54
  -1   9  -6   15.89    1.58
  -1  -9  -6   14.09    1.84
  -1   9  -6   16.83    1.78
  -1  -9  -6   10.37    2.03
   1   9   6   14.76    2.05
  -1  -9  -6   11.46    1.59
  -1  -9  -6   14.33    2.25
  -1   9  -6   17.96    1.08
  -1  -9  -6   15.05    1.08
   1   9   7  350.59    8.59
   1  -9   7  345.91    8.63
  -1   9  -7  369.78    8.83
  -1  -9  -7  345.68    8.34
  -1   9  -7  363.73    8.35
  -1  -9  -7  360.38    9.56
  -1   9  -7  340.00    9.92
  -1   9  -7  354.95    8.09
  -1  -9  -7  349.26    8.09
   1  -9   7  351.86    8.56
   1   9   7  355.99    9.89
  -1   9  -7  349.40    8.07
  -1  -9  -7  357.36    8.09
  -1  -9  -7  358.33    9.09
  -1  -9  -7  351.87    9.24
  -1   9  -7  346.52    9.01
  -1  -9  -7  355.01    9.80
   1  -9   7  358.39    8.05
   1   9   7  353.21    8.05
   1  -9   8  429.64   10.23
   1   9   8  437.95   10.20
  -1   9  -8  425.33   10.47
  -1   9  -8  433.90   10.01
  -1  -9  -8  427.37   10.03
  -1  -9  -8  436.02   11.21
  -1   9  -8  430.80    9.77
  -1  -9  -8  429.81    9.78
  -1   9  -8  446.22   11.84
   1  -9   8  437.54   10.28
   1   9   8  418.88   11.58
  -1   9  -8  433.15    9.77
  -1  -9  -8  428.12    9.76
  -1  -9  -8  425.18   10.72
  -1  -9  -8  413.38   10.90
  -1   9  -8  429.63   10.68
  -1  -9  -8  408.53   11.39
   1  -9   8  434.88    9.73
   1   9   8  428.70    9.73
   1  -9   9  137.07    4.24
   1   9   9  137.10    4.16
  -1   9  -9  136.42    4.52
  -1   9  -9  139.43    4.09
  -1  -9  -9  135.31    4.13
  -1  -9  -9  143.11    5.26
  -1   9  -9  141.63    3.90
  -1  -9  -9  139.16    3.90
  -1   9  -9  133.71    5.50
   1  -9   9  134.31    4.32
  -1  -9  -9  137.79    5.45
  -1  -9  -9  146.75    4.84
  -1   9  -9  145.36    4.78
  -1   9  -9  141.65    3.90
  -1  -9  -9  141.72    3.91
   1   9   9  141.69    3.85
   1  -9   9  138.07    3.83
   1   9   9  126.56    5.32
  -1  -9  -9  133.29    4.81
  -1  -9 -10  448.09   11.30
  -1  -9 -10  450.05   11.81
  -1   9 -10  431.86   12.37
  -1  -9 -10  455.49   12.18
   1  -9  10  443.18   10.94
  -1  -9 -10  460.33   10.46
  -1   9 -10  453.14   10.43
  -1  -9 -10  434.06   10.65
  -1   9 -10  445.80   10.64
  -1   9 -10  438.15   11.13
   1   9  10  456.51   12.32
   1  -9  10  458.97   10.40
   1   9  10  460.90   10.41
  -1  -9 -10  444.43   11.59
  -1   9 -10  446.51   10.44
  -1  -9 -10  455.18   10.45
   1  -9  10  450.83   10.69
   1   9  10  447.35   10.59
  -1   9 -10  455.11   11.24
  -1  -9 -11   30.75    3.01
   1   9  11   36.31    2.10
   1  -9  11   37.87    2.22
  -1   9 -11   33.60    2.57
  -1   9 -11   36.25    2.02
  -1  -9 -11   34.25    1.98
   1  -9  11   29.71    2.32
  -1   9 -11   35.87    2.01
  -1  -9 -11   35.23    2.00
   1   9  11   32.57    3.10
  -1   9 -11   33.51    3.27
  -1  -9 -11   37.70    2.89
  -1  -9 -11   37.21    2.21
  -1   9 -11   33.11    2.09
   1   9  11   39.48    1.96
   1  -9  11   33.13    1.92
  -1   9 -11   33.16    2.54
  -1  -9 -11   37.64    2.81
  -1  -9 -12   17.23    2.62
  -1   9 -12   21.07    2.87
  -1  -9 -12   18.72    1.85
  -1   9 -12   18.53    1.86
   1   9  12   17.44    1.67
   1  -9  12   17.94    1.65
   1  -9  12   17.20    2.03
  -1   9 -12   21.15    2.36
  -1  -9 -12   12.55    2.31
   1   9  12   17.64    2.76
  -1   9 -12   16.18    2.21
  -1  -9 -12   15.72    2.66
   1  -9  12   18.95    1.94
   1   9  12   15.36    1.68
  -1   9 -12   15.36    1.72
  -1  -9 -12   15.45    1.68
  -1  -9 -12   16.86    1.77
  -1   9 -12   18.98    1.79
  -1  -9 -13  105.25    3.82
   1  -9  13  112.41    4.27
  -1   9 -13  103.11    3.75
  -1  -9 -13  105.07    3.73
  -1  -9 -13  114.52    5.07
  -1  -9 -13  104.15    3.89
  -1   9 -13  110.50    3.92
  -1   9 -13  115.17    4.36
  -1  -9 -13  112.81    4.76
   1  -9  13  100.03    3.64
   1   9  13  116.82    3.75
  -1  -9 -13  111.87    3.79
  -1   9 -13  111.32    3.80
  -1   9 -13  108.57    5.44
   1   9  13  107.04    3.55
   1  -9  13  114.15    3.73
   1   9  13  109.53    5.26
  -1   9 -14   46.83    2.74
  -1  -9 -14   49.65    2.76
  -1  -9 -14   49.46    3.47
  -1  -9 -14   46.66    2.59
  -1   9 -14   48.83    2.63
   1   9  14   53.82    2.60
   1  -9  14   43.73    2.46
   1   9  14   44.92    3.82
  -1   9 -14   52.50    4.14
  -1   9 -14   48.87    2.69
  -1  -9 -14   48.36    2.67
  -1   9 -14   45.82    2.95
   1  -9  14   47.11    2.49
   1   9  14   48.26    2.33
   1  -9  14   42.65    2.95
  -1  -9 -14   49.45    2.69
  -1   9 -15   44.47    3.08
   1   9  15   35.02    3.73
  -1  -9 -15   45.21    3.45
  -1   9 -15   44.34    4.01
  -1   9 -15   44.74    2.68
  -1  -9 -15   43.62    2.64
   1   9  15   40.70    2.20
   1  -9  15   44.01    2.45
   1  -9  16  282.84    7.15
   1   9  16  272.60    6.95
  -1   9 -16  282.60    8.09
   1   9  16  279.14    9.65
  -1  -9 -16  272.52    8.84
  -1   9 -16  284.75    9.90
  -1   9 -16  269.81    7.75
  -1  -9 -16  267.37    7.72
   1  -9  17   72.52    2.96
   1   9  17   66.87    2.72
   1   9  17   75.09    5.07
  -1   9 -17   69.30    3.54
  -1  -9 -17   67.83    3.49
  -1   9 -17   67.10    3.71
  -1  -9 -17   76.58    4.53
  -1   9 -17   71.78    5.09
  -1   9 -18   -2.26    3.28
  -1   9 -18    2.78    2.05
  -1  -9 -18    0.31    2.04
  -1   9 -18   -2.91    2.43
   1   9  18    4.09    3.16
  -1  -9 -18   -0.96    3.05
  -1   9 -19   50.86    4.87
  -1  -9 -19   42.87    3.26
  -1   9 -19   49.12    3.34
   1   9  19   51.60    4.74
  -1   9 -19   59.58    3.64
  -1  -9 -19   43.99    4.36
  -1   9 -20   10.64    3.82
   1   9  20   17.01    4.20
  -1   9 -20   18.42    2.90
  -1  -9 -20   10.56    2.60
  -1   9 -20    9.33    2.66
  -1  -9 -20   10.87    3.79
  -1   9 -21    1.48    3.86
   1   9  21   -0.36    3.92
  -1  -9 -21   -0.96    2.56
  -1   9 -21    1.15    2.50
  -1   9 -22   18.15    4.47
   1   9  22   17.11    4.42
  -1  -9 -22   17.33    3.14
  -1   9 -22   16.95    3.19
   1   9  23   65.82    6.11
  -1   9 -23   52.92    5.89
  -1   9 -23   67.13    4.42
  -1  -9 -23   53.70    4.20
  -1 -10  22   -0.24    3.06
   1  10 -22    0.42    4.32
  -1  10  22   -2.29    4.11
   1 -10 -22    7.41    3.11
   1  10 -22    3.83    3.15
  -1 -10  21   23.57    3.56
   1  10 -21   24.75    4.92
  -1  10  21   20.10    4.51
   1 -10 -21   23.18    3.51
   1  10 -21   26.40    3.57
  -1 -10  20   24.63    3.32
   1  10 -20   23.33    4.49
  -1  10  20   21.28    4.44
   1 -10 -20   25.82    3.44
   1  10 -20   19.93    3.19
  -1 -10  19    6.77    2.66
   1  10 -19    3.72    3.55
  -1  10  19    1.66    3.38
   1 -10 -19    4.75    2.65
   1  10 -19   10.31    2.73
   1  10 -18   76.00    4.12
   1 -10 -18   73.28    4.11
  -1 -10  18   62.22    4.07
   1  10 -18   77.25    5.69
  -1  10  18   73.89    5.20
  -1  10  18   65.07    3.58
  -1 -10  18   75.49    3.68
   1 -10 -17   61.44    3.65
   1  10 -17   56.08    3.60
  -1  10  17   64.14    4.83
  -1 -10  17   53.49    3.57
   1  10 -17   62.46    4.96
  -1 -10  17   57.02    3.17
  -1  10  17   49.15    3.01
   1  10 -16   37.05    2.96
   1 -10 -16   35.01    3.00
  -1 -10  16   39.80    2.63
  -1  10  16   42.80    2.68
  -1 -10  16   43.88    2.62
  -1 -10  16   35.90    3.01
   1  10 -16   35.94    4.05
   1 -10 -16   37.23    3.92
  -1  10  16   34.67    3.84
  -1  10  15  168.81    7.00
   1  10 -15  166.95    5.68
   1 -10 -15  162.48    5.65
   1 -10 -15  170.52    6.74
  -1 -10  15  170.02    5.11
   1  10 -15  152.76    7.12
  -1 -10  15  164.97    5.83
   1 -10 -15  168.75    4.95
   1  10 -15  165.50    4.80
  -1  10  15  160.09    5.11
  -1 -10  15  162.03    5.14
  -1 -10  14   41.54    2.60
   1 -10 -14   45.81    2.79
   1  10 -14   41.10    3.97
   1 -10 -14   47.08    2.36
  -1 -10  14   46.40    3.03
   1  10 -14   40.84    2.25
  -1  10  14   43.57    3.80
   1 -10 -14   44.79    2.42
   1  10 -14   44.47    2.43
  -1  10  14   43.34    2.41
  -1 -10  14   42.61    2.44
   1 -10 -14   42.47    2.88
   1  10 -14   43.64    2.90
   1 -10 -14   43.04    3.58
   1  10 -14   39.01    2.74
   1 -10 -14   38.15    2.80
  -1  10  14   44.00    2.44
  -1 -10  14   44.45    2.48
   1 -10 -13    3.12    1.74
   1  10 -13    2.13    1.77
   1 -10 -13    1.42    1.82
   1  10 -13    1.19    1.86
   1  10 -13    1.92    2.49
  -1 -10  13    1.48    1.80
   1 -10 -13    3.38    1.47
   1  10 -13    2.26    1.42
  -1  10  13    0.91    1.33
  -1 -10  13    3.51    1.51
  -1  10  13    3.63    1.48
  -1 -10  13    2.19    1.55
   1 -10 -13    3.96    2.34
  -1  10  13    6.98    2.60
   1 -10 -13    2.05    1.87
  -1 -10  13    3.92    1.84
   1  10 -13    3.21    1.44
   1 -10 -13    5.14    1.48
   1  10 -12  182.41    5.55
   1 -10 -12  176.19    5.49
  -1 -10  12  168.55    5.76
   1 -10 -12  183.46    4.87
  -1  10  12  183.37    6.86
   1  10 -12  173.37    7.10
   1 -10 -12  188.14    5.39
  -1  10  12  176.82    5.04
  -1 -10  12  170.59    5.03
   1  10 -12  179.21    5.01
   1 -10 -12  174.61    6.38
  -1 -10  12  182.71    5.40
  -1 -10  12  190.78    5.10
  -1  10  12  181.36    5.04
   1  10 -12  191.50    5.07
   1 -10 -12  183.30    5.03
   1 -10 -12  183.71    5.51
   1  10 -12  184.08    5.52
   1  10 -11   72.91    3.10
   1 -10 -11   74.77    3.14
   1 -10 -11   68.72    3.07
   1  10 -11   67.33    4.29
   1 -10 -11   74.46    2.54
  -1 -10  11   62.13    3.29
  -1  10  11   65.70    4.12
  -1 -10  11   72.16    2.70
  -1  10  11   69.47    2.69
   1  10 -11   79.02    3.15
   1 -10 -11   73.45    3.12
  -1 -10  11   70.79    3.14
   1 -10 -11   72.25    2.68
   1  10 -11   69.44    2.66
  -1  10  11   73.43    2.69
  -1 -10  11   75.34    2.74
   1 -10 -11   83.94    4.11
   1  10 -11   77.93    2.83
   1 -10 -10    1.89    1.95
  -1 -10  10   -0.88    1.63
   1  10 -10   -0.23    1.27
  -1 -10  10    0.88    0.93
   1 -10 -10   -0.74    1.51
   1  10 -10   -0.75    1.37
   1  10 -10   -0.70    2.17
   1 -10 -10    0.60    1.10
   1  10 -10    2.46    1.10
   1 -10 -10    0.45    1.10
   1 -10 -10    1.60    1.60
  -1 -10  10    3.90    1.73
  -1  10  10    0.92    1.10
  -1 -10  10    1.13    1.18
  -1  10  10    1.62    1.12
  -1 -10  10    0.72    1.23
  -1  10  10    0.61    2.06
   1  10 -10    1.24    1.41
   1 -10 -10    0.38    1.40
   1 -10 -10    3.55    2.28
   1  10 -10    1.06    2.01
   1  10  -9  349.77    8.37
   1 -10  -9  338.59    9.24
   1 -10  -9  339.49    8.96
  -1 -10   9  337.51    7.81
   1  10  -9  345.08    8.49
   1 -10  -9  337.14    8.43
   1 -10  -9  343.20    9.90
   1 -10  -9  332.72    9.41
   1  10  -9  336.77   10.22
  -1 -10   9  336.08    8.94
   1 -10  -9  349.79    7.83
  -1  10   9  336.14    8.03
  -1 -10   9  344.51    8.06
   1  10  -9  338.59    9.34
   1 -10  -9  364.38    9.78
   1 -10  -9  336.07    8.04
   1  10  -9  347.22    8.04
  -1  10   9  340.17    8.03
  -1 -10   9  360.72    8.10
   1 -10  -9  348.47    8.48
   1  10  -9  348.10    8.49
  -1 -10   9  347.94    8.73
   1 -10  -9  338.45    8.51
  -1  10   9  346.13    9.93
   1 -10  -8   24.90    1.77
   1  10  -8   26.97    1.72
  -1 -10   8   23.84    1.33
   1  10  -8   25.32    1.74
   1 -10  -8   20.80    2.25
   1 -10  -8   26.87    2.24
   1 -10  -8   27.53    2.63
  -1 -10   8   26.08    2.17
   1  10  -8   24.93    2.76
   1 -10  -8   26.53    1.28
  -1 -10   8   25.89    2.08
   1 -10  -8   20.82    2.20
   1  10  -8   29.29    2.47
  -1  10   8   26.15    1.43
  -1 -10   8   26.74    1.47
  -1  10   8   21.60    2.59
   1 -10  -8   28.16    2.57
   1 -10  -8   20.71    1.90
  -1 -10   8   24.83    1.43
  -1  10   8   25.05    1.37
   1  10  -8   25.50    1.64
   1 -10  -8   25.07    1.72
   1 -10  -8   26.97    1.42
   1  10  -8   24.19    1.33
   1 -10  -7    0.70    1.45
   1 -10  -7    1.28    1.15
   1  10  -7    1.16    1.09
   1 -10  -7    3.24    1.89
   1  10  -7    1.87    1.26
   1 -10  -7    3.11    1.70
  -1 -10   7    1.72    0.95
   1 -10  -7    3.31    1.73
  -1 -10   7    3.48    1.53
  -1  10   7    2.38    0.86
  -1 -10   7    2.60    0.93
   1  10  -7    4.26    2.02
   1 -10  -7    2.24    0.75
   1 -10  -7    2.66    1.73
  -1  10   7    2.24    1.96
   1  10  -7    2.25    1.13
   1  10  -7    2.89    1.83
   1 -10  -7    2.64    0.80
   1  10  -7    2.54    0.79
   1 -10  -7    0.91    1.44
  -1 -10   7    1.58    1.56
   1 -10  -7    2.88    0.89
  -1  10   7    1.79    0.84
  -1 -10   7    2.99    0.90
  -1  10   6  412.36   10.84
   1 -10  -6  385.54   10.88
   1  10  -6  408.12    9.33
   1 -10  -6  400.72    9.31
   1  10  -6  397.88   11.17
   1 -10  -6  378.35    8.88
   1  10  -6  411.97   10.33
   1 -10  -6  410.68    8.74
  -1 -10   6  405.45    9.99
   1 -10  -6  401.25   10.02
   1  10  -6  410.85    9.62
  -1 -10   6  406.04    9.17
   1 -10  -6  418.68   10.68
  -1 -10   6  408.80    8.97
  -1  10   6  406.07    8.94
   1 -10  -6  401.81   10.34
   1  10  -6  403.84    8.94
   1 -10  -6  399.12    8.94
   1 -10  -6  409.58   10.36
   1 -10  -6  423.12    9.74
  -1 -10   6  408.60    9.98
   1 -10  -5   28.54    2.00
   1  10  -5   27.93    1.41
   1 -10  -5   24.23    1.40
   1 -10  -5   26.94    2.31
  -1 -10   5   25.12    1.93
   1 -10  -5   22.92    1.99
  -1 -10   5   23.57    1.45
   1 -10  -5   26.42    2.67
   1  10  -5   23.21    2.52
   1 -10  -5   25.34    1.07
   1  10  -5   29.95    2.26
  -1 -10   5   23.21    1.89
   1 -10  -5   31.55    2.48
   1  10  -5   22.86    1.03
   1 -10  -5   25.29    1.03
   1 -10  -5   28.00    1.89
  -1 -10   5   32.58    2.27
   1  10  -5   24.50    1.89
  -1  10   5   23.66    1.05
  -1 -10   5   25.78    1.12
  -1  10   5   23.85    2.37
   1  10  -5   23.83    1.37
   1 -10  -5   24.62    1.42
   1 -10  -4   15.13    1.66
  -1 -10   4   19.65    1.84
   1 -10  -4   15.95    1.98
  -1 -10   4   16.27    1.30
   1 -10  -4   15.78    1.67
   1 -10  -4   14.93    2.32
   1 -10  -4   18.16    1.12
   1  10  -4   17.35    1.07
  -1  10   4   20.55    2.24
   1  10  -4   18.21    2.39
  -1 -10   4   22.04    2.34
   1 -10  -4   15.96    0.80
  -1 -10   4   16.66    1.68
  -1  10   4   17.75    0.80
  -1 -10   4   16.74    0.85
   1 -10  -4   15.21    2.07
   1  10  -4   19.14    0.80
   1 -10  -4   17.33    0.75
  -1  10   4   16.17    0.78
  -1 -10   4   16.72    0.84
  -1 -10   4   13.36    1.85
   1 -10  -4   13.27    1.45
   1  10  -4   18.60    1.73
   1  10  -4   20.20    1.96
  -1 -10   3  320.78    7.92
   1 -10  -3  326.87    8.33
   1 -10  -3  311.29    7.86
  -1  10   3  325.82    8.99
  -1 -10   3  305.23    7.35
   1  10  -3  321.35    8.93
   1 -10  -3  304.51    8.85
   1  10  -3  300.67    6.83
   1 -10  -3  309.84    6.83
  -1 -10   3  320.44    8.82
  -1  10   3  310.66    6.62
  -1 -10   3  299.36    6.63
  -1 -10   3  315.70    7.83
   1 -10  -3  326.55    6.71
  -1  10   3  315.26    8.55
  -1 -10   3  329.39    8.82
   1 -10  -3  308.92    8.00
  -1  10   3  302.32    6.61
  -1 -10   3  302.22    6.63
   1 -10  -3  322.73    8.51
   1  10  -3  322.38    8.14
   1 -10  -3  300.13    6.61
   1  10  -3  302.97    6.63
   1 -10  -3  327.72    7.76
  -1 -10   3  331.76    8.09
   1  10  -3  313.34    7.83
   1 -10  -2  237.58    5.30
   1  10  -2  236.76    6.53
   1 -10  -2  230.52    6.32
  -1 -10   2  241.28    6.34
  -1  10   2  244.35    7.40
  -1 -10   2  235.46    5.95
   1  10  -2  233.44    6.34
   1 -10  -2  246.07    6.27
  -1 -10   2  245.45    6.61
  -1 -10   2  244.24    7.25
   1 -10  -2  241.39    6.77
  -1 -10   2  230.42    6.39
   1  10  -2  242.52    7.31
   1 -10  -2  245.31    7.48
   1 -10  -2  240.67    6.93
  -1 -10   2  233.44    7.15
   1 -10  -2  241.14    6.49
  -1 -10   1    8.42    1.23
   1 -10  -1   13.65    1.56
  -1  10   1   13.57    2.09
   1  10  -1    7.38    1.92
   1 -10  -1    8.33    1.52
   1 -10  -1   12.97    2.20
  -1 -10   1   11.37    1.81
   1 -10  -1    9.22    0.72
  -1 -10   1    8.80    1.55
  -1  10   1    9.49    1.57
   1 -10  -1   11.94    2.01
  -1 -10   1    9.77    1.51
   1  10  -1    8.47    1.50
   1 -10  -1   11.48    1.43
   1  10  -1    9.81    1.46
   1 -10  -1    9.65    1.49
  -1 -10   1    7.59    1.70
  -1 -10   1    7.15    1.70
  -1 -10   0  302.74    7.45
   1 -10   0  287.27    6.61
  -1 -10   0  310.30    8.44
   1 -10   0  295.54    8.03
   1 -10   0  294.13    7.49
   1 -10   0  292.19    7.48
  -1  10   0  288.40    7.71
  -1 -10   0  292.77    8.28
  -1 -10   0  299.86    7.65
   1 -10   0  298.45    7.88
   1 -10   0  291.61    8.61
   1  10   0  291.65    8.33
  -1  10   0  289.19    8.57
  -1 -10   0  301.95    7.76
   1  10   0  291.86    7.47
   1 -10   0  294.53    7.43
  -1  10  -1  152.81    4.09
  -1 -10  -1  160.97    4.58
  -1 -10  -1  155.94    5.39
   1 -10   1  156.36    5.18
   1 -10   1  149.95    4.51
  -1 -10  -1  161.57    4.94
  -1  10  -1  150.33    4.83
   1 -10   1  155.44    4.63
  -1 -10  -1  162.36    5.40
   1 -10   1  159.81    5.74
   1 -10   1  162.02    4.65
   1  10   1  153.61    4.58
   1  10   1  159.28    5.45
  -1  10  -1  147.43    5.50
   1 -10   1  163.11    5.05
  -1 -10  -1  154.94    4.76
   1  10   2   14.85    2.09
  -1  10  -2   10.91    2.12
  -1 -10  -2   12.86    1.93
   1 -10   2   16.01    2.37
  -1  10  -2   12.87    1.69
  -1 -10  -2   10.62    1.64
   1  10   2   14.82    1.53
   1 -10   2   11.26    1.68
  -1 -10  -2   14.51    1.51
  -1  10  -2   12.35    1.21
  -1 -10  -2   13.08    2.04
   1 -10   2   16.02    1.66
  -1 -10  -2   13.11    1.73
   1 -10   2   15.50    1.81
   1 -10   2   15.08    1.94
  -1 -10  -3  145.06    4.54
   1 -10   3  147.80    4.29
   1  10   3  135.23    4.95
  -1  10  -3  147.22    5.34
  -1 -10  -3  145.58    5.06
  -1 -10  -3  142.55    3.34
  -1  10  -3  141.23    3.38
   1 -10   3  136.82    5.25
   1 -10   3  140.77    3.78
  -1  10  -3  149.32    4.60
   1 -10   3  151.11    4.77
   1 -10   3  145.31    4.34
   1  10   3  144.91    4.30
  -1 -10  -3  149.06    4.27
  -1  10  -3  149.99    4.03
  -1  10  -3  137.79    3.17
  -1 -10  -3  130.99    3.14
  -1 -10  -3  143.60    5.18
   1 -10   3  146.09    4.91
  -1  10  -3  129.14    3.16
  -1 -10  -3  136.79    3.15
   1  10   3  138.49    3.14
  -1 -10  -3  140.33    4.53
  -1 -10  -4  122.65    2.95
  -1  10  -4  124.29    2.97
  -1  10  -4  123.40    4.20
  -1 -10  -4  125.15    4.15
   1 -10   4  116.90    3.87
   1  10   4  130.31    4.74
  -1  10  -4  122.01    4.96
  -1 -10  -4  119.41    4.69
  -1  10  -4  127.66    2.99
  -1 -10  -4  121.04    2.96
   1 -10   4  122.08    5.02
   1 -10   4  123.62    3.55
   1 -10   4  122.17    3.95
   1  10   4  119.42    3.93
  -1  10  -4  124.14    3.73
  -1 -10  -4  122.46    3.89
  -1 -10  -4  122.63    4.28
  -1 -10  -4  130.92    4.26
   1  10   4  118.90    4.80
   1  10   4  126.49    2.96
   1 -10   4  123.12    2.95
  -1 -10  -4  128.53    4.89
  -1 -10  -5   39.18    2.41
  -1 -10  -5   37.62    2.81
  -1  10  -5   30.83    2.79
  -1  10  -5   41.35    1.41
  -1 -10  -5   41.80    1.41
   1  10   5   40.42    2.25
   1 -10   5   42.05    2.29
   1 -10   5   38.21    3.15
   1 -10   5   42.70    1.95
  -1  10  -5   44.15    2.12
  -1  10  -5   40.00    1.64
  -1 -10  -5   41.54    1.73
   1 -10   5   39.47    2.21
  -1 -10  -5   33.87    2.21
  -1 -10  -5   40.03    2.39
   1  10   5   38.56    2.86
  -1  10  -5   41.80    2.41
  -1 -10  -5   39.92    2.11
  -1 -10  -5   42.15    3.02
   1  10   6  310.98    8.99
  -1  10  -6  287.79    9.04
  -1 -10  -6  313.03    8.73
  -1 -10  -6  308.32    6.96
  -1  10  -6  308.37    6.97
   1 -10   6  302.80    7.76
   1  10   6  291.22    7.67
   1 -10   6  298.77    9.06
   1 -10   6  314.57    7.54
  -1 -10  -6  314.20    8.17
   1 -10   6  303.93    7.65
  -1  10  -6  313.24    7.26
  -1 -10  -6  303.42    7.26
  -1  10  -6  306.98    8.14
  -1 -10  -6  314.53    7.85
  -1  10  -6  300.59    7.74
  -1 -10  -6  300.90    8.12
  -1 -10  -6  293.23    8.27
  -1 -10  -6  308.38    8.89
  -1 -10  -7  173.80    5.28
  -1 -10  -7  164.06    4.12
  -1  10  -7  163.82    4.11
   1 -10   7  162.92    4.83
   1  10   7  159.28    4.74
  -1  10  -7  163.28    4.88
  -1  10  -7  159.34    4.36
  -1 -10  -7  157.42    4.41
   1 -10   7  162.37    4.67
  -1  10  -7  160.15    6.08
  -1 -10  -7  169.86    5.76
  -1 -10  -7  160.61    5.90
   1 -10   7  157.54    4.06
   1  10   7  168.21    4.09
  -1 -10  -7  156.90    4.09
  -1  10  -7  160.42    4.10
  -1 -10  -7  159.96    5.30
   1  10   7  150.57    5.84
  -1  10  -7  149.22    5.06
  -1 -10  -8   42.40    2.76
  -1 -10  -8   37.13    2.99
  -1  10  -8   39.82    3.32
   1 -10   8   46.62    2.43
   1  10   8   37.08    2.22
  -1 -10  -8   40.82    1.80
  -1  10  -8   43.91    1.78
   1 -10   8   42.21    2.28
  -1 -10  -8   39.23    1.76
  -1  10  -8   40.20    1.74
  -1 -10  -8   43.92    2.08
  -1  10  -8   39.01    1.92
  -1 -10  -8   34.98    3.12
  -1  10  -8   39.78    2.58
  -1  10  -8   39.24    2.39
   1 -10   8   40.18    1.74
   1  10   8   42.95    1.73
  -1 -10  -8   40.42    2.64
   1  10   8   38.78    3.06
  -1  10  -9    2.31    1.18
  -1 -10  -9    2.41    1.18
  -1 -10  -9    1.86    2.23
   1  10   9    0.45    1.40
   1 -10   9    3.23    1.63
  -1  10  -9    5.69    1.79
  -1  10  -9    0.22    2.13
   1 -10   9    1.60    1.54
  -1 -10  -9    2.35    1.70
  -1 -10  -9    3.03    1.35
  -1  10  -9    1.82    1.25
   1  10   9    1.91    1.04
   1 -10   9    0.30    1.05
  -1 -10  -9    1.28    2.00
  -1  10  -9   -2.27    1.76
  -1 -10  -9    3.37    1.18
  -1  10  -9    0.82    1.04
   1  10   9    0.85    2.05
  -1 -10 -10  180.26    6.30
   1  10  10  180.29    5.14
   1 -10  10  177.38    5.18
  -1  10 -10  173.83    5.58
  -1 -10 -10  176.63    5.03
  -1  10 -10  187.98    5.07
   1 -10  10  176.12    5.34
  -1  10 -10  177.32    5.64
  -1 -10 -10  171.21    5.94
  -1  10 -10  184.82    6.90
   1 -10  10  174.97    4.74
   1  10  10  172.38    4.73
  -1 -10 -10  183.99    5.91
  -1 -10 -10  176.06    4.82
  -1  10 -10  172.12    4.80
   1  10  10  177.30    6.61
  -1 -10 -10  174.09    4.81
  -1  10 -10  181.06    4.82
  -1 -10 -11    1.45    2.46
  -1 -10 -11    2.90    1.52
  -1  10 -11    3.36    1.44
  -1  10 -11    2.13    1.79
  -1  10 -11    3.20    2.35
   1 -10  11    3.32    1.70
  -1  10 -11    1.46    1.88
  -1 -10 -11    2.62    1.89
   1 -10  11    2.96    1.25
   1  10  11    1.14    1.20
   1  10  11    3.03    2.32
   1  10  11    1.78    1.58
   1 -10  11    2.98    1.76
  -1 -10 -11    2.01    1.36
  -1  10 -11    4.28    1.41
  -1 -10 -11    4.16    2.37
  -1 -10 -11    1.68    1.32
  -1  10 -11    4.03    1.36
  -1  10 -12   58.32    4.15
  -1 -10 -12   50.23    3.28
   1 -10  12   48.98    2.89
  -1 -10 -12   56.61    2.60
  -1  10 -12   58.92    2.59
   1  10  12   58.73    2.50
  -1 -10 -12   52.98    2.72
  -1  10 -12   59.36    2.72
   1  10  12   49.90    2.60
   1 -10  12   57.48    2.75
  -1  10 -12   53.14    2.54
  -1 -10 -12   58.08    2.60
  -1 -10 -12   58.66    3.79
   1  10  12   42.01    3.68
  -1 -10 -12   56.75    3.50
  -1  10 -12   52.64    3.12
  -1 -10 -13   71.74    3.92
  -1  10 -13   73.81    3.52
  -1 -10 -13   67.56    3.98
  -1  10 -13   82.11    4.93
   1  10  13   72.41    4.56
   1  10  13   76.45    3.00
   1 -10  13   75.11    3.12
  -1 -10 -13   75.96    3.15
   1 -10  13   71.66    3.51
  -1 -10 -13   67.03    3.01
  -1  10 -13   73.48    3.05
  -1 -10 -13   69.31    3.17
  -1  10 -13   78.38    3.28
  -1  10 -13   71.88    3.08
  -1 -10 -13   72.38    3.05
  -1  10 -14  107.32    4.34
  -1 -10 -14   95.61    4.75
  -1 -10 -14  104.10    3.99
  -1  10 -14  103.55    4.00
   1  10  14  106.06    3.62
   1 -10  14  105.12    3.76
   1  10  14  102.58    5.46
   1 -10  14  100.69    4.35
  -1 -10 -14  110.95    3.92
  -1 -10 -14  106.34    3.87
  -1  10 -14   99.33    3.80
  -1  10 -14  114.51    5.81
  -1  10 -14  104.68    3.88
  -1 -10 -14  100.75    3.84
  -1 -10 -15   16.44    2.13
  -1  10 -15   16.53    2.06
   1 -10  15   18.26    2.09
   1  10  15   16.23    1.88
   1  10  15   19.01    3.48
  -1 -10 -15   17.53    2.81
  -1  10 -15   12.73    3.41
  -1  10 -15   17.48    2.47
  -1  10 -16   29.76    2.57
  -1 -10 -16   31.16    2.60
   1  10  16   32.49    2.19
   1  10  16   37.56    3.89
  -1 -10 -16   31.79    3.48
  -1  10 -16   33.78    3.89
  -1  10 -16   34.80    2.93
  -1 -10 -17   47.09    3.01
  -1  10 -17   42.71    2.96
  -1 -10 -17   47.29    4.15
   1  10  17   39.78    2.38
  -1  10 -17   42.56    3.18
   1  10  17   30.36    4.00
  -1  10 -17   34.42    4.32
   1  10  18  104.10    6.23
  -1  10 -18  113.14    4.74
  -1 -10 -18  101.35    4.53
  -1  10 -18  100.04    4.52
  -1  10 -18  105.64    6.35
   1  10  19    2.75    3.46
  -1 -10 -19    5.30    3.43
  -1  10 -19    6.74    3.72
  -1 -10 -19    2.50    2.37
  -1  10 -19    6.35    2.41
  -1  10 -19    1.64    2.45
   1  10  20    6.12    3.86
  -1 -10 -20    4.43    3.68
  -1  10 -20    3.58    2.49
  -1 -10 -20    6.24    2.56
  -1  10 -20    8.15    4.10
   1  10  21   23.70    4.59
  -1 -10 -21   18.07    2.96
  -1  10 -21   18.50    3.08
  -1  10 -21   26.61    4.59
   1  10  22   16.47    4.70
  -1  10 -22   23.30    3.35
  -1 -10 -22   20.63    3.12
  -1  10 -22   14.42    4.66
  -1 -11  22   64.57    4.77
   1  11 -22   51.98    4.58
   1 -11 -22   60.09    4.63
  -1  11  22   67.54    6.10
   1  11 -22   63.50    6.51
  -1  11  21    6.03    4.13
   1  11 -21    2.93    2.93
   1 -11 -21   -3.58    3.03
  -1 -11  21    4.43    3.05
   1  11 -21   -0.42    4.12
  -1  11  20   27.41    4.72
   1  11 -20   24.56    3.39
   1 -11 -20   22.76    3.32
  -1 -11  20   21.42    3.36
   1  11 -20   21.31    4.72
  -1  11  19   24.13    4.15
   1 -11 -19   17.79    3.01
   1  11 -19   22.45    3.23
  -1 -11  19   24.36    3.26
   1  11 -19   20.42    4.50
  -1  11  18   -1.97    3.47
  -1 -11  18    0.80    2.44
   1  11 -18    0.37    3.34
   1  11 -18    0.19    2.40
   1 -11 -18   -0.37    2.53
   1  11 -17   12.45    2.61
   1 -11 -17   15.48    2.68
   1 -11 -17   11.94    3.74
  -1  11  17    5.32    3.43
  -1 -11  17   11.37    2.66
   1  11 -17   19.39    3.87
  -1 -11  16   87.35    4.27
   1  11 -16   82.77    5.61
   1  11 -16   83.66    4.05
   1 -11 -16   79.56    4.04
   1 -11 -16   76.50    4.95
  -1 -11  16   83.52    3.65
  -1  11  16   88.08    5.44
   1 -11 -15    8.56    3.05
  -1 -11  15    7.76    1.81
  -1  11  15    7.60    1.81
  -1  11  15   11.02    3.29
   1  11 -15    6.10    2.15
   1 -11 -15    6.35    2.10
   1  11 -15   13.81    3.43
  -1 -11  15    4.77    2.20
  -1 -11  15    8.36    2.19
  -1 -11  14  195.48    6.50
  -1 -11  14  208.51    5.99
   1 -11 -14  201.93    6.02
  -1  11  14  196.24    5.64
  -1 -11  14  206.43    5.70
   1  11 -14  199.43    5.51
  -1  11  14  191.40    7.63
   1 -11 -14  192.03    7.35
   1  11 -14  191.64    8.04
   1  11 -14  203.07    5.65
   1 -11 -14  201.68    5.65
   1  11 -14  198.93    6.23
   1 -11 -14  196.45    6.20
   1  11 -14  197.46    6.15
   1 -11 -14  201.54    6.19
  -1 -11  14  187.20    5.69
  -1  11  14  192.15    5.68
   1 -11 -13   40.36    2.10
  -1 -11  13   37.92    2.83
  -1 -11  13   40.45    2.72
   1 -11 -13   39.14    2.74
  -1  11  13   37.51    2.22
  -1 -11  13   38.83    2.27
   1  11 -13   39.60    2.24
   1 -11 -13   42.22    2.28
   1  11 -13   40.53    2.25
  -1  11  13   42.80    3.82
   1 -11 -13   36.84    2.68
   1  11 -13   43.49    2.78
   1  11 -13   36.18    3.97
  -1  11  13   37.23    2.25
  -1 -11  13   38.57    2.29
   1  11 -13   34.93    2.58
   1 -11 -13   37.15    2.62
   1 -11 -13   32.70    3.32
   1  11 -12   32.52    3.46
  -1  11  12   25.38    3.17
   1 -11 -12   27.42    1.73
  -1 -11  12   27.80    2.49
   1 -11 -12   25.98    2.22
   1  11 -12   24.84    2.16
  -1  11  12   26.16    1.84
  -1 -11  12   25.63    1.86
   1 -11 -12   26.67    2.94
   1  11 -12   28.28    1.98
  -1 -11  12   28.95    1.92
  -1  11  12   27.14    1.89
   1  11 -12   32.27    1.90
   1 -11 -12   24.43    1.83
   1 -11 -12   27.76    2.40
  -1 -11  12   27.16    2.39
   1 -11 -12   26.93    2.32
   1  11 -12   26.96    2.29
  -1 -11  11   16.34    2.15
   1  11 -11   18.57    3.09
   1 -11 -11   14.58    2.51
   1 -11 -11   19.57    1.46
  -1 -11  11   16.77    2.19
   1 -11 -11   19.31    2.19
  -1  11  11   17.58    1.52
  -1 -11  11   18.01    1.61
  -1  11  11   17.41    2.81
   1 -11 -11   14.51    1.86
   1  11 -11   16.89    1.85
   1  11 -11   20.24    1.59
   1 -11 -11   18.66    1.57
  -1  11  11   15.79    1.53
  -1 -11  11   16.48    1.61
   1  11 -11   18.73    1.78
   1  11 -11   15.86    1.89
   1 -11 -11   15.71    1.92
   1  11 -10   51.97    3.93
   1 -11 -10   49.19    3.28
   1 -11 -10   54.95    1.98
  -1 -11  10   53.07    2.96
   1 -11 -10   53.80    2.57
   1  11 -10   59.28    2.63
  -1  11  10   51.67    2.14
  -1 -11  10   50.55    2.19
   1 -11 -10   52.39    2.81
  -1 -11  10   51.58    2.01
   1  11 -10   53.35    2.46
  -1  11  10   54.60    2.18
  -1 -11  10   57.18    2.23
  -1 -11  10   54.50    2.92
   1  11 -10   53.95    2.57
   1 -11 -10   51.64    2.54
  -1  11  10   52.49    3.70
   1  11 -10   50.15    2.12
   1 -11 -10   51.87    2.15
   1  11  -9   43.57    3.65
   1  11  -9   44.68    2.23
   1 -11  -9   42.50    2.24
   1 -11  -9   43.68    1.68
  -1 -11   9   49.11    2.78
   1  11  -9   42.38    3.03
  -1  11   9   41.40    1.83
  -1 -11   9   36.99    1.85
   1 -11  -9   42.04    1.84
   1  11  -9   41.42    1.79
  -1 -11   9   45.05    2.72
   1 -11  -9   41.95    2.51
   1 -11  -9   42.57    2.25
   1  11  -9   46.16    2.24
  -1 -11   9   42.62    1.82
   1  11  -9   44.41    2.27
   1 -11  -9   40.44    2.93
  -1 -11   9   41.82    1.88
  -1  11   9   41.74    1.80
  -1  11   9   45.59    3.41
  -1 -11   8   47.66    1.93
   1  11  -8   50.84    2.37
   1 -11  -8   49.10    2.24
   1  11  -8   47.47    2.18
  -1 -11   8   45.10    2.76
   1 -11  -8   47.86    2.58
  -1 -11   8   47.84    1.88
  -1  11   8   44.68    1.78
   1  11  -8   43.45    3.60
  -1 -11   8   46.02    2.63
   1 -11  -8   46.61    1.62
   1  11  -8   47.17    2.15
   1 -11  -8   46.16    2.20
   1 -11  -8   44.40    1.78
   1  11  -8   44.42    1.75
  -1  11   8   47.26    1.81
  -1 -11   8   48.85    1.87
   1 -11  -8   40.17    2.80
   1  11  -8   44.61    3.02
   1 -11  -8   49.60    3.28
  -1  11   8   45.92    3.41
   1 -11  -7  235.62    7.57
   1  11  -7  226.81    6.11
  -1 -11   7  228.55    5.63
   1  11  -7  219.32    7.68
   1 -11  -7  231.81    7.20
   1 -11  -7  225.38    5.15
  -1 -11   7  223.44    6.43
  -1 -11   7  235.24    6.49
   1 -11  -7  232.98    6.24
  -1  11   7  217.13    5.35
  -1 -11   7  228.78    5.41
   1  11  -7  222.57    5.38
   1 -11  -7  225.51    5.37
   1 -11  -7  225.92    6.90
  -1  11   7  233.14    7.43
   1  11  -7  227.06    6.85
   1 -11  -7  230.36    5.34
   1 -11  -7  223.14    5.78
   1  11  -7  235.91    5.82
  -1  11   6   24.11    2.65
  -1 -11   6   26.85    1.56
   1 -11  -6   21.39    2.38
   1 -11  -6   26.07    2.26
   1  11  -6   24.66    1.47
   1 -11  -6   27.22    1.58
   1 -11  -6   33.20    2.80
   1  11  -6   26.61    2.92
   1 -11  -6   26.76    1.02
  -1 -11   6   27.30    2.10
  -1 -11   6   26.59    2.31
   1 -11  -6   27.33    2.52
  -1 -11   6   28.27    1.25
  -1  11   6   25.87    1.17
   1 -11  -6   26.88    2.02
   1 -11  -6   25.53    2.17
   1 -11  -6   24.19    1.14
   1  11  -6   26.91    1.18
   1  11  -6   24.90    2.35
   1 -11  -6   28.49    1.18
   1 -11  -5  142.89    4.46
  -1 -11   5  151.75    4.80
   1  11  -5  144.04    4.62
   1 -11  -5  143.43    3.38
  -1 -11   5  136.80    4.53
   1  11  -5  144.47    5.66
   1 -11  -5  147.13    5.56
   1  11  -5  146.59    3.75
   1 -11  -5  142.36    3.71
  -1  11   5  146.29    3.42
  -1 -11   5  141.92    3.44
  -1 -11   5  137.37    4.60
   1 -11  -5  137.57    5.00
  -1  11   5  145.81    5.39
   1 -11  -5  136.04    4.57
  -1 -11   5  140.35    3.96
  -1  11   5  141.08    3.41
  -1 -11   5  148.08    3.45
   1 -11  -5  139.97    5.17
   1 -11  -5  144.39    4.82
   1 -11  -5  140.83    3.40
   1  11  -5  143.70    3.42
   1  11  -5  138.69    4.84
   1  11  -4  505.13   13.20
   1 -11  -4  516.10   13.22
   1  11  -4  464.54   10.79
   1 -11  -4  478.77   10.78
  -1 -11   4  502.35   13.02
  -1  11   4  501.48   12.76
   1 -11  -4  516.51   11.79
  -1 -11   4  514.62   12.12
   1  11  -4  490.76   11.93
   1 -11  -4  494.97   12.65
  -1 -11   4  509.53   11.34
   1  11  -4  504.02   10.58
   1 -11  -4  492.16   10.57
  -1 -11   4  515.72   11.98
   1 -11  -4  523.68   12.48
   1 -11  -4  500.81   10.61
  -1 -11   4  503.05   11.86
   1 -11  -4  497.57   11.96
   1 -11  -4  516.79   12.26
   1  11  -4  513.69   12.22
   1 -11  -3  107.82    3.67
   1  11  -3  105.15    3.82
  -1 -11   3  106.99    4.04
   1 -11  -3  112.12    2.67
  -1 -11   3  106.79    3.78
  -1 -11   3  109.80    3.41
  -1  11   3  112.83    4.84
   1 -11  -3  110.72    3.99
   1  11  -3  109.93    4.77
   1 -11  -3  111.11    4.93
   1 -11  -3  110.46    4.47
   1 -11  -3  110.17    3.85
  -1 -11   3  118.04    4.70
  -1 -11   3  114.49    4.64
   1  11  -3  118.85    4.14
  -1 -11   3  112.71    3.94
   1 -11  -3  111.01    4.18
  -1  11   2    6.86    1.89
   1  11  -2    3.06    1.81
   1 -11  -2    5.21    2.02
  -1 -11   2    5.55    1.91
   1 -11  -2    3.34    2.19
   1  11  -2    3.93    1.45
   1 -11  -2    5.52    1.40
  -1 -11   2    8.28    1.88
   1 -11  -2    3.81    0.62
   1  11  -2    6.25    1.58
  -1 -11   2    5.13    1.85
   1 -11  -2    7.39    1.54
  -1 -11   2    5.42    1.42
   1 -11  -2    3.14    1.34
  -1 -11   2    6.93    1.28
   1 -11  -2    4.00    1.59
  -1 -11   2    4.07    1.60
   1 -11  -1  250.04    5.66
  -1 -11   1  249.22    6.61
   1 -11  -1  248.04    6.79
  -1 -11   1  250.41    6.37
  -1 -11   1  250.25    7.60
  -1 -11   1  262.51    7.06
  -1  11   1  240.46    7.79
   1 -11  -1  256.01    7.99
   1  11  -1  265.01    7.82
   1 -11  -1  255.06    7.17
  -1 -11   1  238.54    6.83
   1 -11  -1  244.01    6.67
  -1  11   1  247.53    7.00
   1 -11  -1  254.00    7.39
  -1 -11   1  247.23    7.59
   1  11  -1  244.33    6.73
   1 -11  -1  253.01    6.66
  -1 -11   0  156.65    4.51
   1  11   0  138.80    4.52
   1 -11   0  147.25    4.57
   1  11   0  143.96    5.35
  -1  11   0  166.67    5.83
   1 -11   0  148.79    4.62
  -1 -11   0  159.35    5.43
   1 -11   0  137.12    5.54
  -1 -11   0  156.77    4.36
   1 -11   0  149.69    4.99
  -1 -11   0  146.39    4.72
  -1  11   0  143.59    4.82
   1 -11   0  147.84    4.62
  -1 -11   0  146.71    4.84
   1 -11   0  139.50    5.09
  -1 -11   0  146.47    5.34
  -1 -11  -1    3.06    1.82
   1 -11   1    1.70    1.92
   1 -11   1    4.34    1.58
   1  11   1    5.96    1.45
   1 -11   1    2.79    1.50
   1 -11   1    3.35    2.17
  -1 -11  -1    1.34    1.66
  -1 -11  -1    1.15    1.80
  -1  11  -1    1.89    0.99
   1 -11   1    4.62    1.57
  -1 -11  -1    2.03    1.29
   1  11   1    1.87    1.85
  -1  11  -1    1.74    1.90
  -1 -11  -1    1.15    1.30
   1 -11   1    3.21    1.36
  -1  11  -1    2.06    1.44
  -1 -11  -1    3.46    1.62
  -1 -11  -2  837.86   19.42
   1 -11   2  815.60   19.68
  -1 -11  -2  815.36   18.62
   1 -11   2  812.72   18.93
  -1 -11  -2  799.96   18.14
   1 -11   2  802.29   18.33
   1  11   2  777.92   18.32
  -1  11  -2  820.00   17.90
  -1 -11  -2  823.21   18.25
  -1 -11  -2  830.45   18.72
   1  11   2  813.94   19.45
  -1  11  -2  812.66   19.78
  -1  11  -2  819.33   18.74
   1 -11   2  831.52   18.35
  -1 -11  -2  816.49   19.46
   1 -11   2  821.91   19.08
   1 -11   2  805.00   18.26
  -1 -11  -3   62.48    2.49
   1  11   3   64.76    3.45
  -1 -11  -3   64.56    3.36
  -1  11  -3   54.49    3.44
   1 -11   3   68.00    3.14
  -1  11  -3   65.60    2.95
  -1 -11  -3   62.14    2.79
   1 -11   3   66.44    3.80
   1 -11   3   67.05    2.20
   1  11   3   62.60    2.68
   1 -11   3   61.60    2.68
  -1 -11  -3   66.03    2.55
  -1  11  -3   63.56    2.36
   1 -11   3   66.93    2.80
  -1 -11  -3   66.85    2.99
  -1 -11  -3   68.65    3.58
   1 -11   3   70.14    3.41
  -1 -11  -4   82.99    2.15
  -1  11  -4   80.29    2.17
  -1  11  -4   91.60    3.56
   1 -11   4   92.03    3.37
  -1 -11  -4   88.62    3.48
   1  11   4   90.79    4.09
  -1 -11  -4   90.12    3.18
  -1 -11  -4   84.73    4.00
  -1  11  -4   96.68    4.38
  -1  11  -4   86.56    2.39
  -1 -11  -4   88.40    2.37
   1 -11   4   87.97    4.39
   1 -11   4   89.57    2.86
  -1 -11  -4   88.84    3.60
   1 -11   4   91.21    3.38
   1  11   4   95.39    3.39
  -1 -11  -4   87.80    4.13
  -1 -11  -4   90.74    3.62
   1 -11   4   93.78    3.99
  -1  11  -4   89.97    3.09
  -1 -11  -4   94.09    3.22
  -1  11  -4   87.39    2.18
  -1 -11  -4   82.06    2.15
  -1  11  -5  124.66    4.41
  -1 -11  -5  120.53    4.34
   1 -11   5  126.53    4.06
  -1 -11  -5  125.24    4.02
  -1  11  -5  117.10    5.17
  -1 -11  -5  115.25    4.87
   1 -11   5  128.80    5.34
  -1 -11  -5  124.18    4.46
   1 -11   5  120.46    3.68
  -1 -11  -5  125.12    3.35
  -1  11  -5  125.66    3.32
  -1  11  -5  120.51    3.05
  -1 -11  -5  126.41    3.06
  -1  11  -5  127.92    3.98
  -1 -11  -5  118.35    3.04
  -1  11  -5  122.82    3.08
  -1 -11  -5  128.60    5.14
   1  11   5  122.33    5.14
   1 -11   5  123.25    4.12
   1  11   5  123.52    4.13
  -1 -11  -5  128.57    4.02
  -1 -11  -5  126.44    4.55
  -1 -11  -6   12.56    1.81
  -1  11  -6    4.67    1.59
   1 -11   6   10.30    1.70
  -1 -11  -6    8.14    1.57
   1  11   6    9.71    1.64
   1 -11   6   10.98    1.85
  -1  11  -6   10.50    1.13
  -1 -11  -6    9.75    1.22
  -1 -11  -6    9.34    2.29
  -1  11  -6   12.66    2.40
   1 -11   6   10.15    2.63
   1 -11   6    8.55    1.45
  -1  11  -6    8.16    0.92
  -1 -11  -6    9.84    0.91
  -1  11  -6    7.59    1.58
  -1 -11  -6    9.27    1.42
  -1 -11  -6    9.80    2.03
  -1 -11  -6   11.16    2.37
   1  11   6    8.95    2.26
  -1 -11  -6   11.70    1.90
   1 -11   7   59.52    2.86
   1  11   7   56.52    2.79
  -1  11  -7   56.70    2.81
  -1 -11  -7   56.36    2.29
  -1  11  -7   57.60    2.21
  -1 -11  -7   54.09    3.12
   1 -11   7   53.80    2.56
  -1 -11  -7   54.70    3.44
  -1  11  -7   54.15    3.74
  -1  11  -7   55.79    3.00
  -1 -11  -7   59.08    2.66
  -1  11  -7   55.85    1.97
  -1 -11  -7   57.67    1.99
  -1 -11  -7   62.06    3.23
   1  11   7   66.45    3.88
  -1 -11  -7   60.43    3.82
   1  11   8  396.66   10.21
   1 -11   8  430.69   10.34
  -1  11  -8  429.57   10.54
   1 -11   8  419.29   10.19
   1  11   8  410.08   11.80
  -1 -11  -8  424.07   10.88
  -1 -11  -8  420.79    9.87
  -1  11  -8  436.84    9.88
  -1  11  -8  412.35   10.72
  -1 -11  -8  419.55   11.39
  -1  11  -8  409.12   12.08
  -1  11  -8  423.91    9.58
  -1 -11  -8  420.67    9.56
  -1 -11  -8  419.73   11.13
  -1  11  -8  418.31    9.57
  -1 -11  -8  423.37    9.56
  -1 -11  -9    8.69    1.54
  -1  11  -9    9.17    1.43
  -1 -11  -9    8.77    2.50
   1 -11   9    8.20    1.86
   1  11   9    4.28    1.68
  -1  11  -9    4.63    2.44
  -1 -11  -9    5.80    2.33
   1 -11   9    8.69    1.76
  -1 -11  -9    8.34    1.32
  -1  11  -9    9.31    1.29
  -1  11  -9    6.96    1.91
  -1  11  -9    9.45    2.04
  -1  11  -9    7.73    1.23
  -1 -11  -9    9.53    1.34
   1  11   9    7.78    2.47
  -1 -11  -9    8.97    2.00
   1  11  10   46.36    2.60
   1 -11  10   49.09    2.75
  -1  11 -10   49.51    2.94
  -1  11 -10   44.81    2.34
  -1 -11 -10   48.07    2.40
   1 -11  10   52.84    2.74
  -1 -11 -10   50.51    3.31
   1  11  10   43.77    3.47
  -1  11 -10   47.45    2.18
  -1 -11 -10   48.98    2.18
  -1  11 -10   45.84    2.84
  -1 -11 -10   48.81    2.20
  -1  11 -10   50.43    2.22
  -1 -11 -10   42.11    3.04
  -1 -11 -10   50.61    3.54
  -1  11 -10   40.85    3.73
  -1  11 -11   75.15    4.72
  -1 -11 -11   82.65    4.00
   1 -11  11   69.70    3.32
  -1  11 -11   78.85    3.09
  -1 -11 -11   81.54    3.15
  -1  11 -11   67.09    3.57
  -1 -11 -11   76.81    2.88
  -1  11 -11   74.56    2.85
  -1 -11 -11   73.17    3.91
   1  11  11   70.18    4.48
  -1  11 -11   74.06    3.57
  -1  11 -11   75.55    2.86
  -1 -11 -11   71.21    2.84
   1  11  11   74.20    3.14
   1 -11  12   -0.40    1.81
  -1  11 -12   -1.43    1.87
   1  11  12    1.83    2.55
  -1  11 -12    1.94    2.48
  -1  11 -12   -0.10    1.54
  -1 -11 -12   -1.24    1.61
   1  11  12    1.18    1.69
  -1 -11 -12   -1.18    2.49
  -1 -11 -12   -1.57    2.07
  -1 -11 -12   -0.17    1.54
  -1  11 -12    2.51    1.50
  -1  11 -12    3.34    1.42
  -1 -11 -12    0.89    1.44
  -1 -11 -13   79.40    3.19
   1 -11  13   64.50    3.46
  -1  11 -13   67.27    3.55
  -1  11 -13   76.02    3.23
  -1 -11 -13   71.21    3.23
  -1  11 -13   68.55    3.05
  -1 -11 -13   70.31    3.01
  -1  11 -13   67.04    4.65
   1  11  13   72.67    4.74
  -1 -11 -13   73.59    4.07
  -1  11 -13   68.62    3.01
  -1 -11 -13   64.93    3.00
  -1 -11 -13   77.09    4.22
   1  11  13   68.08    3.07
   1  11  14    5.24    1.82
  -1 -11 -14    4.79    2.53
  -1  11 -14    7.19    2.14
  -1  11 -14    4.52    1.69
  -1 -11 -14    6.78    1.74
   1  11  14    4.28    2.89
  -1  11 -14    9.65    3.08
  -1  11 -14    5.21    1.86
  -1 -11 -14    3.56    1.91
  -1 -11 -14    2.22    1.79
   1 -11  14    3.72    2.10
  -1 -11 -14    3.40    1.74
  -1  11 -14    3.00    1.73
  -1 -11 -14    8.55    2.93
  -1  11 -15   13.04    2.02
  -1 -11 -15   14.39    2.06
  -1  11 -15   19.21    3.39
  -1 -11 -15   17.86    3.03
  -1  11 -15   17.28    2.55
   1  11  15   18.52    3.42
   1  11  15   12.74    1.96
  -1 -11 -16  143.53    5.00
  -1  11 -16  138.90    4.98
  -1  11 -16  143.94    7.14
   1  11  16  149.85    7.03
   1  11  16  137.37    4.52
  -1 -11 -16  140.08    6.21
  -1  11 -16  155.28    5.46
  -1  11 -17   55.17    5.02
  -1 -11 -17   63.34    4.60
  -1 -11 -17   54.58    3.35
  -1  11 -17   45.25    3.17
  -1  11 -17   61.32    3.60
   1  11  17   54.46    2.79
   1  11  17   52.75    4.83
   1  11  18    2.40    3.33
  -1 -11 -18    4.79    3.44
  -1  11 -18    5.17    2.46
  -1 -11 -18    5.53    2.35
  -1  11 -18    2.48    2.27
  -1  11 -18    6.42    3.44
   1  11  19    4.30    3.61
  -1 -11 -19    8.88    3.73
  -1  11 -19    8.02    2.62
  -1 -11 -19    9.22    2.52
  -1  11 -19    2.15    2.40
  -1  11 -19   10.03    4.17
  -1 -11 -20   12.29    2.80
  -1  11 -20   17.99    2.82
  -1 -11 -20   18.82    4.33
   1  11  20   15.31    4.28
  -1  11 -20   11.98    4.22
  -1  11 -21   -0.57    2.69
  -1 -11 -21   -0.57    2.66
  -1 -11 -21   -2.11    4.14
  -1  11 -21    3.61    4.21
   1  11  21    1.17    4.01
  -1  11 -22   29.50    5.32
  -1 -11 -22   24.28    3.45
  -1  11 -22   21.46    3.37
   1  11  22   27.09    5.08
  -1 -12  21    3.56    3.12
   1  12 -21    6.07    4.49
   1  12 -21   -0.45    3.15
   1 -12 -21    4.23    3.08
  -1  12  21    0.78    4.19
  -1 -12  20   25.66    3.50
   1  12 -20   13.77    4.69
   1 -12 -20   17.62    3.33
   1  12 -20   19.61    3.26
  -1  12  20   15.27    4.48
  -1 -12  19    1.93    2.91
   1  12 -19    6.02    4.00
   1 -12 -19    4.52    2.81
   1  12 -19    3.36    2.87
  -1  12  19    3.21    3.84
  -1 -12  18   30.63    3.43
   1  12 -18   34.28    4.74
  -1  12  18   29.70    4.33
   1  12 -18   24.07    3.13
   1 -12 -18   25.74    3.12
   1  12 -17   22.46    2.96
   1 -12 -17   30.86    3.10
  -1 -12  17   35.30    3.38
   1  12 -17   36.89    4.82
   1 -12 -17   33.64    4.43
  -1  12  17   26.43    4.18
   1  12 -16   13.98    2.56
   1 -12 -16   17.52    2.57
  -1 -12  16   14.91    2.70
   1  12 -16   14.14    3.76
   1 -12 -16   14.81    3.51
  -1  12  16   14.01    3.60
   1 -12 -15   26.54    2.66
   1  12 -15   17.57    2.49
  -1 -12  15   17.33    2.70
   1  12 -15   18.27    3.95
  -1  12  15   14.24    3.55
   1 -12 -15   19.98    3.52
   1 -12 -14   42.19    3.94
   1 -12 -14   38.35    2.36
   1  12 -14   37.74    2.33
   1  12 -14   35.48    2.75
   1 -12 -14   40.96    2.90
   1 -12 -14   37.04    2.86
   1  12 -14   43.83    2.94
   1  12 -14   35.63    4.16
  -1 -12  14   39.68    3.04
  -1  12  14   41.26    3.99
   1 -12 -14   35.54    2.96
  -1  12  13   15.88    3.14
   1 -12 -13   16.87    3.11
  -1 -12  13   13.02    2.37
   1  12 -13   15.14    2.09
   1 -12 -13   16.31    2.14
   1 -12 -13   11.98    2.12
   1  12 -13   15.13    2.21
   1  12 -13   15.08    1.84
   1  12 -13   15.82    3.37
   1 -12 -13   16.34    2.37
   1 -12 -13   17.00    1.77
   1  12 -13   17.49    1.78
   1  12 -12  189.49    5.21
   1 -12 -12  186.31    5.21
   1 -12 -12  194.29    5.79
   1  12 -12  188.37    5.77
  -1 -12  12  187.41    6.22
   1 -12 -12  188.66    7.04
   1  12 -12  191.32    7.79
   1  12 -12  199.81    5.50
   1  12 -12  199.64    5.79
   1 -12 -12  188.14    5.72
   1 -12 -12  195.84    5.95
  -1  12  12  194.43    7.50
  -1 -12  11    7.89    1.97
   1 -12 -11    7.12    2.15
   1  12 -11    7.86    1.62
   1 -12 -11    8.26    1.73
  -1 -12  11    8.62    1.42
   1 -12 -11    6.80    1.78
   1  12 -11    6.81    1.73
   1  12 -11    5.86    1.64
   1 -12 -11    7.21    2.43
   1  12 -11    5.12    2.80
   1 -12 -11    6.76    1.35
   1  12 -11    7.07    1.28
  -1  12  11    9.32    2.76
   1  12 -10    7.62    2.68
  -1 -12  10    9.84    1.35
   1 -12 -10    7.20    2.27
   1 -12 -10   10.47    2.11
  -1 -12  10    7.52    1.96
   1 -12 -10    6.87    1.11
  -1 -12  10    8.92    1.34
  -1  12  10    8.18    2.51
   1  12 -10    6.92    1.52
   1 -12 -10    5.45    1.60
   1 -12 -10    8.74    1.27
   1  12 -10    7.95    1.20
   1  12 -10    6.86    1.59
   1 -12 -10    7.89    1.67
   1  12 -10    9.55    1.58
   1 -12  -9   10.84    2.06
   1  12  -9   11.18    2.79
   1  12  -9   10.27    1.54
   1 -12  -9   11.68    1.64
   1 -12  -9   11.09    1.07
  -1 -12   9   10.94    2.03
   1 -12  -9   12.13    2.21
  -1 -12   9   10.66    1.36
   1  12  -9   13.58    1.73
   1 -12  -9   13.85    1.66
   1  12  -9   13.90    1.54
   1  12  -9   11.00    1.16
   1 -12  -9   11.55    1.18
  -1  12   9   14.29    2.66
   1  12  -8   96.98    4.31
   1 -12  -8   97.82    2.80
  -1 -12   8   97.93    3.91
   1 -12  -8  101.41    2.64
   1  12  -8  102.38    3.29
   1 -12  -8   97.61    3.27
   1 -12  -8   97.58    3.80
   1  12  -8  100.42    3.24
   1 -12  -8  103.45    3.30
   1 -12  -8   93.92    4.19
   1  12  -8   94.49    5.00
  -1  12   8   94.53    4.76
  -1 -12   8   97.42    3.12
   1  12  -8  102.43    3.60
   1 -12  -8  100.49    2.86
   1  12  -8  102.18    2.87
  -1  12   7    4.27    2.27
   1  12  -7    4.07    2.35
   1 -12  -7    3.50    0.72
  -1 -12   7    4.14    1.29
  -1 -12   7    2.86    1.71
   1  12  -7    4.41    2.03
   1 -12  -7    4.78    0.88
   1 -12  -7    4.51    2.06
   1 -12  -7    5.73    1.85
   1 -12  -7    3.57    0.80
   1  12  -7    2.87    0.82
   1 -12  -7    5.03    1.27
   1  12  -7    3.91    1.17
   1 -12  -7    2.69    1.74
   1 -12  -6  494.66   10.55
   1 -12  -6  480.80   10.63
  -1 -12   6  505.84   12.05
   1 -12  -6  494.90   12.94
   1 -12  -6  516.63   11.93
  -1 -12   6  510.24   12.22
   1 -12  -6  485.51   10.73
   1  12  -6  496.79   10.74
   1 -12  -6  493.58   12.56
   1  12  -6  524.05   12.53
  -1  12   6  494.17   13.18
   1  12  -6  524.65   13.80
  -1 -12   6  495.85   11.32
   1  12  -5   71.52    4.14
  -1 -12   5   79.81    3.52
   1 -12  -5   73.12    3.13
   1 -12  -5   72.16    1.89
  -1 -12   5   74.59    3.19
   1  12  -5   69.36    2.12
   1 -12  -5   70.47    2.12
  -1 -12   5   73.23    3.30
   1 -12  -5   71.32    1.90
   1  12  -5   71.35    1.91
   1 -12  -5   76.93    3.44
   1 -12  -5   69.54    3.74
  -1 -12   5   77.57    2.71
  -1  12   5   72.14    3.89
   1  12  -5   74.93    3.55
   1 -12  -4  139.13    4.51
  -1 -12   4  145.48    4.90
   1  12  -4  134.00    4.66
  -1 -12   4  144.24    4.16
  -1 -12   4  139.35    4.55
   1 -12  -4  142.44    3.29
  -1 -12   4  144.88    5.54
   1  12  -4  142.22    4.88
   1 -12  -4  147.72    5.37
  -1 -12   4  145.07    5.71
   1 -12  -4  138.58    4.82
   1  12  -4  140.38    5.71
   1 -12  -4  138.52    5.75
  -1 -12   4  147.39    4.82
  -1 -12   3  166.06    6.05
   1 -12  -3  160.35    5.24
   1 -12  -3  162.05    5.07
   1 -12  -3  157.29    3.68
  -1 -12   3  168.89    4.93
   1  12  -3  158.05    5.07
   1 -12  -3  156.80    4.88
  -1 -12   3  163.59    5.29
  -1 -12   3  155.26    5.87
  -1  12   3  162.24    6.21
  -1 -12   3  155.46    4.54
   1 -12  -3  171.42    5.80
  -1 -12   3  149.66    5.06
   1 -12  -3  157.78    5.41
   1  12  -3  161.36    5.18
   1 -12  -3  168.56    6.27
   1  12  -3  157.21    6.07
   1 -12  -2  110.61    2.77
   1  12  -2  105.46    3.97
   1 -12  -2  110.57    3.86
  -1 -12   2  109.47    4.27
   1 -12  -2  110.84    3.98
  -1 -12   2  108.97    3.78
   1  12  -2  110.02    4.86
   1 -12  -2  115.47    5.16
   1 -12  -2  112.87    4.15
  -1 -12   2  114.30    3.61
  -1  12   2  114.49    5.05
  -1 -12   2  117.78    4.79
   1  12  -2  114.65    4.08
  -1 -12   2  106.20    4.67
   1 -12  -2  111.91    4.62
  -1 -12   2  116.27    4.19
   1 -12  -2  118.02    4.43
  -1 -12   1   14.73    2.27
   1 -12  -1   14.33    2.78
  -1 -12   1   18.32    2.47
   1 -12  -1   15.60    0.99
  -1 -12   1   18.45    2.28
   1 -12  -1   17.06    1.83
   1  12  -1   13.88    1.82
  -1  12   1   14.36    2.52
   1  12  -1   18.55    2.63
   1 -12  -1   21.66    2.18
  -1 -12   1   16.89    2.06
  -1 -12   1   17.88    1.75
   1 -12  -1   15.09    1.87
  -1 -12   1   16.32    1.66
   1 -12  -1   15.19    1.89
   1 -12  -1   19.44    2.43
  -1 -12   0   85.23    3.23
   1 -12   0   92.93    3.53
  -1  12   0   99.87    4.59
   1  12   0   94.02    4.48
  -1  12   0   84.62    3.63
   1 -12   0   88.90    3.50
  -1 -12   0   86.66    4.11
   1 -12   0   86.71    4.58
   1 -12   0   82.19    3.72
  -1 -12   0   94.43    3.72
  -1 -12   0   91.74    4.26
   1 -12   0   81.05    3.98
   1  12   0   81.72    3.38
   1 -12   0   86.30    3.41
  -1 -12   0   87.98    3.18
  -1 -12   0   90.98    3.86
  -1 -12  -1   18.72    1.80
  -1  12  -1   20.03    1.45
   1 -12   1   13.62    1.96
  -1 -12  -1   18.08    1.81
   1 -12   1   18.39    2.04
   1  12   1   15.88    1.87
  -1 -12  -1   17.28    2.36
   1 -12   1   15.85    2.78
   1 -12   1   15.95    1.82
  -1 -12  -1   16.61    2.06
  -1  12  -1   19.69    2.11
   1 -12   1   18.25    2.58
  -1 -12  -1   19.58    2.44
  -1  12  -1   17.98    2.67
   1  12   1   19.32    2.57
  -1 -12  -1   18.62    2.35
   1 -12   1   14.53    2.12
  -1  12  -2    0.22    2.05
   1  12   2   -0.19    2.07
   1 -12   2    0.91    1.47
  -1 -12  -2   -0.55    1.99
   1 -12   2    0.20    2.33
  -1 -12  -2   -1.11    1.98
   1 -12   2    0.41    1.65
   1  12   2    1.02    1.50
   1 -12   2    2.04    2.00
   1 -12   2    0.86    1.05
  -1  12  -2    1.81    1.11
   1 -12   2    1.03    1.70
  -1  12  -2    1.85    1.60
  -1 -12  -2   -0.25    1.62
   1 -12   2    3.04    1.70
  -1 -12  -2   -1.74    1.39
  -1 -12  -2   -0.13    1.94
  -1 -12  -2    1.77    1.34
   1 -12   3  110.76    5.16
  -1 -12  -3  109.23    4.16
   1 -12   3  110.41    4.40
   1 -12   3  112.92    3.32
  -1 -12  -3  115.44    4.35
   1 -12   3  109.55    4.02
   1  12   3  104.75    3.91
  -1  12  -3  118.48    5.15
  -1 -12  -3  109.74    4.75
   1 -12   3  108.74    4.62
  -1 -12  -3  111.53    4.86
  -1  12  -3  104.29    4.14
   1 -12   3  113.23    3.99
   1 -12   3  108.00    3.84
   1  12   3  116.98    4.91
  -1 -12  -3  107.07    3.73
  -1 -12  -3  120.59    3.81
  -1  12  -3  119.80    3.63
  -1 -12  -4    9.11    1.55
   1 -12   4   10.50    1.94
  -1  12  -4    7.19    2.40
   1  12   4    7.47    2.31
  -1  12  -4    6.53    0.56
  -1  12  -4    6.23    1.69
  -1 -12  -4    9.38    1.71
  -1 -12  -4    6.62    2.19
   1 -12   4   10.52    1.37
  -1  12  -4    7.60    0.52
  -1 -12  -4    7.49    1.43
  -1  12  -4   10.62    1.49
  -1 -12  -4   10.62    2.37
  -1 -12  -4    9.89    1.73
   1 -12   4    8.30    1.86
   1  12   4    7.71    1.76
  -1 -12  -4    6.77    1.93
  -1  12  -4    6.31    0.52
   1 -12   4    7.21    2.25
   1 -12   5  260.05    6.75
  -1 -12  -5  239.95    5.62
   1 -12   5  250.46    6.22
   1  12   5  237.29    6.73
   1 -12   5  249.32    7.54
   1  12   5  241.04    8.00
  -1 -12  -5  247.43    7.72
  -1  12  -5  245.82    8.15
  -1 -12  -5  230.80    5.40
  -1  12  -5  237.99    5.43
  -1 -12  -5  254.66    7.32
  -1  12  -5  248.93    7.08
  -1 -12  -5  260.37    7.22
  -1 -12  -5  265.66    6.61
  -1  12  -5  261.28    6.63
  -1 -12  -5  232.69    5.42
  -1  12  -5  242.47    5.45
  -1 -12  -6  156.26    5.78
  -1  12  -6  148.84    6.07
   1  12   6  139.15    5.89
   1 -12   6  151.93    4.38
   1  12   6  142.98    4.73
  -1  12  -6  145.42    3.88
  -1 -12  -6  147.15    3.91
  -1 -12  -6  145.60    3.64
  -1  12  -6  145.00    3.66
  -1 -12  -6  153.29    5.34
  -1  12  -6  151.42    5.08
   1 -12   6  147.30    4.69
  -1 -12  -6  155.59    4.65
  -1  12  -6  142.94    4.64
  -1 -12  -6  154.06    5.21
   1  12   7  132.75    4.49
  -1  12  -7  124.56    4.45
   1 -12   7  134.26    4.18
  -1 -12  -7  135.09    4.97
   1  12   7  129.27    5.67
  -1  12  -7  128.34    4.74
  -1 -12  -7  119.38    4.89
  -1  12  -7  139.33    3.79
  -1 -12  -7  132.25    3.80
  -1  12  -7  131.27    3.51
  -1 -12  -7  131.98    3.49
  -1 -12  -7  142.96    5.55
  -1  12  -7  142.74    5.95
  -1 -12  -7  139.47    4.37
  -1  12  -8    1.55    1.04
  -1 -12  -8    1.42    1.02
  -1  12  -8    0.51    2.38
   1  12   8    2.32    1.65
  -1 -12  -8    1.79    1.29
  -1  12  -8    1.62    1.17
   1 -12   8    0.68    1.52
  -1 -12  -8   -3.08    2.37
   1  12   8    0.71    2.38
  -1  12  -8    2.79    1.80
  -1 -12  -8    1.22    1.87
  -1  12  -8    2.42    1.75
  -1 -12  -8    1.45    2.22
  -1 -12  -8    1.12    1.41
  -1  12  -8    0.37    1.00
  -1 -12  -8    1.92    1.00
  -1  12  -9    4.23    2.58
   1 -12   9    4.26    1.63
   1  12   9    1.77    1.73
  -1  12  -9    5.14    1.31
  -1 -12  -9    3.52    1.41
  -1  12  -9    0.99    1.07
  -1 -12  -9    2.31    1.13
  -1  12  -9    3.54    1.94
  -1  12  -9    2.84    1.87
  -1  12  -9    2.65    1.14
  -1 -12  -9    3.16    1.18
  -1 -12  -9    2.55    1.87
   1  12   9    3.69    2.50
   1 -12  10   97.41    3.87
  -1 -12 -10  108.55    3.63
  -1  12 -10  105.97    3.54
  -1 -12 -10  104.55    3.32
  -1  12 -10   99.70    3.27
  -1  12 -10   97.88    4.18
   1  12  10   98.40    3.86
   1  12  10   92.99    5.13
  -1 -12 -10  102.91    4.66
  -1  12 -10  114.60    5.69
  -1  12 -10  105.44    3.29
  -1 -12 -10  106.95    3.33
  -1  12 -10  110.54    4.33
   1 -12  11   30.04    2.41
  -1  12 -11   29.20    2.63
  -1 -12 -11   32.47    3.05
  -1  12 -11   29.17    2.07
  -1 -12 -11   27.36    2.13
   1  12  11   28.63    2.31
   1  12  11   19.23    3.19
  -1  12 -11   29.38    1.90
  -1 -12 -11   25.42    1.89
  -1  12 -11   36.92    3.64
  -1  12 -11   27.07    1.86
  -1 -12 -11   27.90    1.93
   1 -12  12  101.96    4.18
  -1  12 -12  105.12    4.35
  -1 -12 -12  107.29    3.61
  -1  12 -12  108.11    3.62
  -1  12 -12  110.41    5.76
   1  12  12  104.64    5.54
   1  12  12   95.82    3.85
  -1 -12 -12  104.36    3.82
  -1  12 -12  106.98    3.80
  -1 -12 -12   99.17    4.88
  -1  12 -12  104.98    3.59
  -1 -12 -12   99.85    3.57
  -1  12 -13   26.29    2.30
  -1  12 -13   27.72    2.68
  -1  12 -13   22.37    2.02
  -1 -12 -13   24.19    2.08
   1 -12  13   24.47    2.57
  -1 -12 -13   23.96    2.21
  -1  12 -13   23.63    3.64
   1  12  13   25.23    2.28
  -1  12 -13   19.95    1.96
  -1 -12 -13   21.80    2.03
  -1 -12 -13   23.57    3.07
   1  12  13   20.30    3.33
  -1 -12 -13   22.42    2.26
  -1  12 -14   97.42    3.71
  -1 -12 -14   92.59    3.69
  -1 -12 -14   90.41    5.00
   1 -12  14   90.70    4.23
  -1 -12 -14   93.32    3.63
  -1  12 -14   98.93    5.74
   1  12  14  105.66    5.78
  -1 -12 -14   91.41    3.86
  -1  12 -14   96.72    3.93
  -1  12 -14  100.95    4.28
   1  12  14   96.08    3.76
  -1 -12 -14   94.15    3.70
  -1  12 -14   87.40    3.61
  -1  12 -15   36.52    2.60
  -1 -12 -15   32.16    2.53
   1  12  15   35.06    2.58
  -1 -12 -15   39.48    3.81
  -1  12 -15   36.03    4.32
  -1  12 -15   35.48    2.99
   1  12  16   24.04    3.95
   1  12  16   23.90    2.30
  -1  12 -16   19.76    2.69
  -1 -12 -16   19.61    2.39
  -1  12 -16   21.33    2.40
  -1  12 -16   13.19    3.76
  -1 -12 -16   21.58    3.37
  -1 -12 -17   13.85    3.55
   1  12  17    8.91    3.58
  -1  12 -17    9.21    2.58
  -1  12 -17    9.74    2.27
  -1 -12 -17    8.41    2.23
  -1  12 -17   10.11    3.93
  -1 -12 -18   75.58    5.38
  -1  12 -18   94.08    4.38
   1  12  18   96.04    6.36
  -1  12 -18   79.55    6.13
  -1  12 -18   80.07    4.05
  -1 -12 -18   77.10    3.92
  -1 -12 -19    2.33    3.46
  -1  12 -19   12.08    4.22
  -1  12 -19    0.49    2.35
  -1 -12 -19    4.77    2.49
   1  12  19    6.32    3.99
  -1 -12 -20    5.74    4.02
  -1  12 -20   11.31    4.55
  -1  12 -20   12.85    2.87
  -1 -12 -20   10.14    2.88
   1  12  20   11.60    4.32
  -1 -12 -21   42.96    5.27
  -1 -12 -21   30.62    3.45
  -1  12 -21   32.45    3.54
  -1  12 -21   34.69    5.36
   1  12  21   27.71    5.09
  -1 -13  20   33.05    3.86
   1  13 -20   32.26    3.57
   1  13 -20   29.01    5.35
  -1  13  20   37.65    5.19
  -1 -13  19    0.44    2.85
   1  13 -19   -0.42    4.07
   1  13 -19    1.76    2.74
   1 -13 -19    5.82    2.89
  -1  13  19    5.91    4.17
   1 -13 -18    2.00    2.62
   1  13 -18    0.18    2.51
  -1 -13  18    5.00    2.84
   1 -13 -18   -6.78    4.25
   1  13 -18    7.24    4.13
  -1  13  18    2.83    3.82
   1  13 -17   18.82    2.77
   1 -13 -17   17.60    2.91
  -1  13  17   18.34    4.21
  -1 -13  17   14.12    2.94
   1  13 -17   17.42    4.33
   1 -13 -17   22.38    4.44
   1 -13 -16   74.82    5.18
  -1 -13  16   65.80    4.11
  -1  13  16   65.12    5.31
   1  13 -16   63.26    5.63
   1 -13 -16   72.22    3.87
   1  13 -16   67.42    3.77
   1  13 -15    1.77    2.06
   1 -13 -15    1.02    2.17
  -1  13  15    2.18    3.16
  -1 -13  15    1.26    2.38
   1  13 -15    5.00    3.44
   1 -13 -15    2.69    3.06
   1 -13 -14   80.14    5.06
  -1  13  14   91.09    5.54
   1 -13 -14   89.08    3.94
   1  13 -14   90.64    3.91
   1  13 -14   89.55    5.71
  -1 -13  14   79.88    4.20
   1 -13 -13   10.45    3.09
   1  13 -13    8.64    2.02
   1  13 -13    9.38    1.81
   1  13 -13    8.11    1.54
  -1 -13  13    9.00    2.37
   1  13 -13    6.36    1.89
   1 -13 -13   10.06    2.08
  -1  13  13   12.00    3.37
   1  13 -13    5.93    3.03
   1 -13 -12    3.69    2.57
   1  13 -12    5.69    1.74
   1 -13 -12    1.12    1.76
   1  13 -12    2.79    1.31
  -1 -13  12    1.71    1.96
   1  13 -12    3.11    1.63
   1  13 -12    1.58    2.98
   1  13 -12    1.20    1.74
  -1  13  12    1.64    2.76
   1  13 -11    1.20    1.54
   1 -13 -11   -0.44    2.37
   1  13 -11    1.21    2.95
   1 -13 -11   -0.40    1.62
   1  13 -11    0.51    1.50
   1  13 -11    1.74    1.15
   1 -13 -11    1.32    1.28
   1  13 -11   -0.51    1.62
  -1 -13  11    0.30    1.93
  -1  13  11   -3.92    2.81
   1 -13 -10   81.21    3.23
   1  13 -10   91.79    3.23
  -1 -13  10   80.09    2.92
   1  13 -10   92.69    3.47
  -1 -13  10   83.33    3.81
   1 -13 -10   83.44    3.21
   1  13 -10   89.65    3.23
   1  13 -10   81.30    5.15
   1 -13 -10   91.45    4.53
  -1  13  10   86.21    4.88
   1 -13 -10   85.57    2.79
   1  13 -10   84.74    2.78
  -1 -13   9   15.26    2.20
  -1  13   9   14.33    2.81
   1  13  -9   14.52    2.89
  -1 -13   9   15.16    1.58
   1 -13  -9   15.91    1.70
   1  13  -9   21.22    1.67
   1  13  -9   18.04    1.62
   1 -13  -9   16.78    1.75
   1 -13  -9   16.90    1.22
   1  13  -9   16.22    1.25
   1 -13  -9   16.09    2.45
  -1 -13   8   -1.68    1.81
   1 -13  -8    3.21    1.32
   1  13  -8    0.76    1.16
  -1 -13   8    4.33    1.38
  -1  13   8    0.46    2.29
   1  13  -8    0.81    2.40
   1  13  -8    1.38    1.17
   1 -13  -8    2.23    1.93
   1 -13  -8    2.30    0.83
   1  13  -8    1.70    0.87
   1 -13  -7   33.38    1.35
   1  13  -7   31.23    1.35
   1 -13  -7   35.02    2.75
  -1 -13   7   32.71    1.98
  -1 -13   7   32.24    2.48
   1 -13  -7   30.04    1.11
   1  13  -7   33.87    2.92
   1  13  -7   25.18    3.37
  -1  13   7   33.66    3.26
   1 -13  -6   -0.06    0.51
   1 -13  -6    0.17    0.54
  -1 -13   6    2.25    1.79
  -1  13   6    1.48    2.27
   1  13  -6   -0.25    2.38
   1  13  -6    1.04    1.98
   1  13  -6    0.08    0.84
   1 -13  -6    0.86    0.87
  -1 -13   6    0.46    1.37
   1 -13  -6    0.33    1.65
   1  13  -6   -0.25    0.64
   1 -13  -6    0.22    0.57
   1 -13  -5   55.34    3.54
   1 -13  -5   44.56    1.24
  -1 -13   5   51.81    2.69
  -1  13   5   50.74    3.59
   1 -13  -5   51.06    2.98
   1  13  -5   48.70    3.08
  -1 -13   5   52.41    2.36
  -1 -13   5   57.18    3.07
   1  13  -5   51.89    3.87
  -1 -13   4  280.91    7.66
  -1 -13   4  271.92    7.25
  -1 -13   4  281.59    6.89
   1 -13  -4  269.27    7.74
   1  13  -4  273.36    7.67
   1 -13  -4  257.73    5.82
   1 -13  -4  286.41    8.37
   1  13  -4  279.43    8.90
  -1 -13   3   11.94    2.08
   1 -13  -3   13.31    2.54
   1  13  -3    8.12    2.39
  -1  13   3    8.83    2.51
  -1 -13   3   11.76    1.64
   1 -13  -3    9.51    1.85
   1 -13  -3   11.00    0.76
   1  13  -3    8.40    1.85
  -1 -13   3    9.45    1.75
   1  13  -3   10.43    2.01
   1 -13  -2   25.91    2.82
   1 -13  -2   23.77    2.23
  -1 -13   2   25.07    2.39
   1  13  -2   23.33    2.93
  -1  13   2   21.71    2.86
  -1 -13   2   24.97    1.92
   1  13  -2   20.15    2.15
  -1 -13   2   25.51    2.00
   1 -13  -2   22.11    1.02
  -1 -13   1   59.13    3.21
   1  13  -1   52.97    3.70
   1 -13  -1   67.02    3.71
   1  13  -1   56.53    2.94
  -1 -13   1   60.47    2.75
  -1 -13   1   58.23    3.68
   1 -13  -1   61.01    3.09
  -1  13   1   51.47    3.70
  -1 -13   1   56.96    2.66
   1 -13   0   47.19    2.75
  -1 -13   0   45.33    2.90
  -1 -13   0   44.61    2.40
  -1 -13   0   53.09    3.40
   1 -13   0   40.70    2.58
  -1  13   0   52.26    3.68
   1  13   0   39.21    3.26
   1  13   0   44.17    2.65
  -1 -13   0   45.58    2.43
   1 -13   0   46.90    3.32
  -1 -13  -1   12.17    1.66
  -1 -13  -1    8.29    1.70
   1 -13   1   10.06    2.03
  -1 -13  -1    8.60    2.05
  -1  13  -1    8.59    1.87
   1  13   1   10.67    2.49
  -1  13  -1   12.24    2.64
   1 -13   1    7.83    1.77
   1 -13   1    8.85    2.41
   1  13   1   10.69    1.85
  -1 -13  -1    8.01    2.08
  -1 -13  -2  403.82    9.62
   1  13   2  369.46    9.93
[truncated: 1,197,339 more chars]
