# Supplementary material for: Iron-catalysed direct coupling of organosodium compounds
Source: Nat Synth. 2025 Mar 25;4(7):816–25. doi: 10.1038/s44160-025-00771-1 (PMC12254037; doi:10.1038/s44160-025-00771-1)
Supplement: Supplementary file 4 — Crystallographic data for [(C6H4OMeNa)4(TMEDA)2], CCDC 2375563. [file 44160_2025_771_MOESM4_ESM.cif]

#\#CIF_1.1

data_24EH009_ATN3038

_audit_creation_date                    2024-01-15T15:02:54-00:00

#----------------------------------------------------------------------------#
#                   CHEMICAL INFORMATION                                     #
#----------------------------------------------------------------------------#

_chemical_formula_moiety                'C40 H60 N4 Na4 O4'
_chemical_formula_sum                   'C40 H60 N4 Na4 O4'
_chemical_formula_weight                752.88

#----------------------------------------------------------------------------#
#                   UNIT CELL INFORMATION                                    #
#----------------------------------------------------------------------------#

_symmetry_cell_setting                  triclinic
_symmetry_space_group_name_H-M          'P -1'
_symmetry_space_group_name_Hall         '-P 1'
_symmetry_Int_Tables_number             2
loop_
    _symmetry_equiv_pos_as_xyz
'x, y, z'
'-x, -y, -z'

_cell_length_a                          11.54138(7)
_cell_length_b                          12.84046(9)
_cell_length_c                          17.51910(12)
_cell_angle_alpha                       106.7950(6)
_cell_angle_beta                        93.7123(5)
_cell_angle_gamma                       91.0038(5)
_cell_volume                            2478.53(3)
_cell_formula_units_Z                   2
_cell_measurement_temperature           173.00(10)
_cell_measurement_reflns_used           70786
_cell_measurement_theta_min             2.64
_cell_measurement_theta_max             79.881

#----------------------------------------------------------------------------#
#                   CRYSTAL INFORMATION                                      #
#----------------------------------------------------------------------------#

_exptl_crystal_description              irregular
_exptl_crystal_colour                   colourless
_exptl_crystal_size_max                 0.346
_exptl_crystal_size_mid                 0.258
_exptl_crystal_size_min                 0.183
_exptl_crystal_density_diffrn           1.009
_exptl_crystal_F_000                    808
loop_
    _exptl_crystal_face_index_h
    _exptl_crystal_face_index_k
    _exptl_crystal_face_index_l
    _exptl_crystal_face_perp_dist
-1 0 0 0.1522
1 1 -1 0.1425
-1 -1 1 0.1184
0 -1 1 0.12
0 1 -1 0.0873
-1 1 -1 0.1466
1 -1 1 0.1615
-1 0 1 0.1563
1 0 -1 0.1392
0 0 1 0.1352
0 0 -1 0.0983
-1 0 -1 0.1592
1 0 1 0.1777
-1 1 1 0.1567
1 -1 -1 0.1254
0 -1 -1 0.1075
0 1 1 0.1205
-1 -1 -1 0.1472
1 -1 0 0.1225
-1 1 0 0.1589
0 -1 0 0.092
0 1 0 0.0907
-1 -1 0 0.1326
1 1 0 0.1193
-2 0 11 0.1162
-3 -4 10 0.1151
-3 -7 8 0.1029
3 -5 -7 0.1098

loop_
    _exptl_oxdiff_crystal_face_indexfrac_h
    _exptl_oxdiff_crystal_face_indexfrac_k
    _exptl_oxdiff_crystal_face_indexfrac_l
    _exptl_oxdiff_crystal_face_x
    _exptl_oxdiff_crystal_face_y
    _exptl_oxdiff_crystal_face_z
-1 -0.0001 0.0001 -0.0042 -0.0319 0.1299
1 1.0003 -1.0003 -0.0342 0.1547 -0.099
-1 -1.0003 1.0003 0.0342 -0.1547 0.099
-0.0001 -1.0001 1.0002 0.0384 -0.1227 -0.0309
0.0001 1.0001 -1.0002 -0.0384 0.1227 0.0309
-0.9999 1 -1.0002 -0.0426 0.0908 0.1609
0.9999 -1 1.0002 0.0426 -0.0908 -0.1609
-1 -0.0001 1.0002 0.0869 -0.0435 0.1231
1 0.0001 -1.0002 -0.0869 0.0435 -0.1231
0 0.0001 1.0001 0.0911 -0.0115 -0.0068
0 -0.0001 -1.0001 -0.0911 0.0115 0.0068
-1 -0.0002 -1 -0.0954 -0.0204 0.1367
1 0.0002 1 0.0954 0.0204 -0.1367
-0.9999 1.0001 1 0.1396 0.0678 0.1473
0.9999 -1.0001 -1 -0.1396 -0.0678 -0.1473
-0.0001 -1.0003 -1 -0.1439 -0.0997 -0.0173
0.0001 1.0003 1 0.1439 0.0997 0.0173
-1.0001 -1.0004 -0.9999 -0.1481 -0.1316 0.1126
0.9999 -1.0001 0.0001 -0.0485 -0.0793 -0.1541
-0.9999 1.0001 -0.0001 0.0485 0.0793 0.1541
-0.0001 -1.0002 0.0001 -0.0527 -0.1112 -0.0241
0.0001 1.0002 -0.0001 0.0527 0.1112 0.0241
-1.0001 -1.0003 0.0002 -0.057 -0.1432 0.1058
1.0001 1.0003 -0.0002 0.057 0.1432 -0.1058
-1.9997 0.0006 11.0011 0.994 -0.1907 0.1851
-3 -4.0004 10.0016 0.6878 -0.656 0.2253
-3.0003 -7.0011 8.0018 0.3473 -0.9666 0.1665
2.9994 -5.0011 -7.0002 -0.8889 -0.3796 -0.4629


#----------------------------------------------------------------------------#
#                   ABSORPTION CORRECTION                                    #
#----------------------------------------------------------------------------#

_exptl_absorpt_coefficient_mu           0.815
_exptl_absorpt_correction_type          gaussian
_exptl_absorpt_process_details
;
        CrysAlisPro 1.171.43.95a (Rigaku Oxford Diffraction, 2023)
        Numerical absorption correction based on gaussian integration over
        a multifaceted crystal model
        Empirical absorption correction using spherical harmonics,
        implemented in SCALE3 ABSPACK scaling algorithm.
;
_exptl_absorpt_correction_T_min         0.453
_exptl_absorpt_correction_T_max         1
_shelx_estimated_absorpt_T_min          0.763
_shelx_estimated_absorpt_T_max          0.867
_oxdiff_exptl_absorpt_empirical_details
;
        Empirical correction (ABSPACK) includes:
        - Absorption correction using spherical harmonics
        - Frame scaling
;
_oxdiff_exptl_absorpt_empirical_full_max
                                        1.177
_oxdiff_exptl_absorpt_empirical_full_min
                                        0.839

#----------------------------------------------------------------------------#
#                   DATA COLLECTION                                          #
#----------------------------------------------------------------------------#

_diffrn_source                          'micro-focus sealed X-ray tube'
_diffrn_source_type                     'PhotonJet (Cu) X-ray Source'
_diffrn_ambient_temperature             173.00(10)
_diffrn_ambient_environment             N~2~
_diffrn_radiation_wavelength            1.54184
_diffrn_radiation_type                  'Cu K\a'
_diffrn_radiation_monochromator         mirror
_diffrn_radiation_probe                 x-ray
_diffrn_detector                        'Hybrid Pixel Array Detector'
_diffrn_detector_type                   HyPix
_diffrn_detector_area_resol_mean        10
_diffrn_orient_matrix_type              'CrysAlisPro convention (1999,Acta A55,543-557)'
_diffrn_orient_matrix_ub_11             0.0042296
_diffrn_orient_matrix_ub_12             0.0527264
_diffrn_orient_matrix_ub_13             0.0911219
_diffrn_orient_matrix_ub_21             0.0319301
_diffrn_orient_matrix_ub_22             0.1111997
_diffrn_orient_matrix_ub_23             -0.0115333
_diffrn_orient_matrix_ub_31             -0.1299257
_diffrn_orient_matrix_ub_32             0.0241448
_diffrn_orient_matrix_ub_33             -0.0067881
_diffrn_measurement_device              'four-circle diffractometer'
_diffrn_measurement_device_type         'XtaLAB Synergy, Dualflex, HyPix'
_diffrn_measurement_method              '\w scans'
_diffrn_reflns_av_R_equivalents         0.0205
_diffrn_reflns_av_unetI/netI            0.0258
_diffrn_reflns_number                   102402
_diffrn_reflns_limit_h_min              -14
_diffrn_reflns_limit_h_max              13
_diffrn_reflns_limit_k_min              -16
_diffrn_reflns_limit_k_max              16
_diffrn_reflns_limit_l_min              -21
_diffrn_reflns_limit_l_max              21
_diffrn_reflns_theta_min                2.642
_diffrn_reflns_theta_max                74.499
_diffrn_reflns_theta_full               67.684
_diffrn_measured_fraction_theta_full
                                        0.999
_diffrn_measured_fraction_theta_max
                                        0.996
_diffrn_reflns_Laue_measured_fraction_full
                                        0.999
_diffrn_reflns_Laue_measured_fraction_max
                                        0.996
_diffrn_reflns_point_group_measured_fraction_full
                                        0.999
_diffrn_reflns_point_group_measured_fraction_max
                                        0.996
_reflns_Friedel_coverage                0
_reflns_number_total                    10090
_reflns_number_gt                       9529
_reflns_threshold_expression            'I > 2\s(I)'
_diffrn_measurement_details
;
        List of Runs (angles in degrees, time in seconds):
  # Type    Start    End  Width  t~exp~   \w     \q     \k     \f   Frames
        --------------------------------------------------------------------------
  1  \w   -121.00 -59.00   0.50    0.30    --  -49.99-146.00 147.00  124
  2  \w   -119.00 -73.00   0.50    0.30    --  -49.99-125.00 -45.00   92
  3  \w    -86.00 -13.00   0.50    0.30    --  -49.99 125.00  31.00  146
  4  \w     46.00 107.00   0.50    0.30    --   49.99-146.00 147.00  122
  5  \w     34.00  93.00   0.50    0.30    --   49.99-125.00 -45.00  118
  6  \w    -85.00 -21.00   0.50    1.20    --  -90.00 125.00  31.00  128
  7  \w   -159.00 -73.00   0.50    1.20    --  -90.00-125.00 -45.00  172
  8  \w    -87.00 -62.00   0.50    1.20    --  -90.00 146.00-161.00   50
  9  \w   -130.00-105.00   0.50    1.20    --  -90.00-146.00 147.00   50
 10  \w    104.00 135.00   0.50    1.20    --  111.50 146.00-161.00   62
 11  \w     96.00 127.00   0.50    1.20    --  111.50-146.00 147.00   62
 12  \w     76.00 108.00   0.50    1.20    --  111.50-125.00 -45.00   64
 13  \w    105.00 157.00   0.50    1.20    --  111.50 125.00  31.00  104
 14  \w     60.00  90.00   0.50    1.20    --  111.50-146.00 147.00   60
 15  \w    -41.00 -15.00   0.50    0.30    --    2.00 128.00 142.40   52
 16  \w    -22.00  14.00   0.50    0.30    --    6.00  99.00  45.67   72
 17  \w    -21.00  10.00   0.50    0.30    --   10.00 102.00 119.46   62
 18  \w     -7.00  18.00   0.50    0.30    --   18.00  97.00 -94.93   50
 19  \w    -12.00  13.00   0.50    0.30    --   18.00 102.00 -73.44   50
 20  \w     -3.00  23.00   0.50    0.30    --   26.00  99.00-118.84   52
 21  \w     14.00  40.00   0.50    0.30    --   38.00  90.00  45.33   52
 22  \w     13.00  38.00   0.50    0.30    --   38.00  89.00-111.77   50
 23  \w    -59.00  26.00   0.50    0.30    --  -42.00  73.00 -34.79  170
 24  \w     16.00  41.00   0.50    0.30    --   42.00  91.00 132.79   50
 25  \w     17.00  42.00   0.50    0.30    --   42.00  89.00  98.19   50
 26  \w     28.00  54.00   0.50    0.30    --   46.00  77.00  69.06   52
 27  \w     58.00  84.00   0.50    0.30    --   46.00  77.00  69.06   52
 28  \w    -93.00 -32.00   0.50    0.30    --  -49.99 146.00-161.00  122
 29  \w    -58.00 -32.00   0.50    0.30    --  -49.99 -77.00  60.00   52
 30  \w   -118.00 -92.00   0.50    0.30    --  -49.99 -77.00  60.00   52
 31  \w     32.00  58.00   0.50    0.30    --   49.99  77.00  90.00   52
 32  \w     87.00 114.00   0.50    0.30    --   49.99  77.00  90.00   54
 33  \w     31.00  57.00   0.50    0.30    --   49.99  77.00 -90.00   52
 34  \w     34.00  60.00   0.50    0.30    --   49.99  77.00 -30.00   52
 35  \w     33.00  82.00   0.50    0.30    --   49.99  77.00   0.00   98
 36  \w     32.00  58.00   0.50    0.30    --   50.00  76.00 -38.62   52
 37  \w     31.00  57.00   0.50    0.30    --   50.00  77.00-161.05   52
 38  \w     97.00 124.00   0.50    0.30    --   54.00  76.00-118.55   54
 39  \w     35.00  61.00   0.50    0.30    --   54.00  76.00-118.55   52
 40  \w     35.00  72.00   0.50    0.30    --   54.00  77.00  21.61   74
 41  \w     36.00  63.00   0.50    0.30    --   54.00  76.00 160.89   54
 42  \w     39.00  72.00   0.50    0.30    --   58.00  77.00  56.79   66
 43  \w     40.00  66.00   0.50    0.30    --   58.00  74.00-141.18   52
 44  \w     39.00  65.00   0.50    0.30    --   58.00  77.00  31.34   52
 45  \w     43.00  71.00   0.50    0.30    --   62.00  75.00 -84.49   56
 46  \w     44.00  70.00   0.50    0.30    --   62.00  75.00  91.53   52
 47  \w     43.00  71.00   0.50    0.30    --   62.00  75.00 -51.75   56
 48  \w     72.00  98.00   0.50    0.30    --   62.00  75.00 -84.49   52
 49  \w    -75.00 -49.00   0.50    0.30    --  -66.00 -70.00 -72.78   52
 50  \w    -78.00 -50.00   0.50    0.30    --  -66.00 -67.00 168.71   56
 51  \w     47.00  72.00   0.50    0.30    --   66.00  77.00-107.94   50
 52  \w    101.00 127.00   0.50    0.30    --   66.00  77.00-107.94   52
 53  \w     48.00  74.00   0.50    0.30    --   66.00  76.00  49.00   52
 54  \w     47.00  73.00   0.50    0.30    --   66.00  75.00 118.95   52
 55  \w     47.00  72.00   0.50    0.30    --   66.00  76.00 -23.69   50
 56  \w     51.00  77.00   0.50    0.30    --   66.00  74.00 -90.87   52
 57  \w     47.00  73.00   0.50    0.30    --   66.00  76.00 -10.18   52
 58  \w    -81.00 -55.00   0.50    0.30    --  -70.00 -69.00 -80.78   52
 59  \w    -98.00 -56.00   0.50    0.30    --  -70.00 -65.00 -22.41   84
 60  \w    -82.00 -56.00   0.50    0.30    --  -74.00 -74.00-145.19   52
 61  \w    -85.00 -58.00   0.50    0.30    --  -74.00 -67.00  47.43   54
 62  \w    -83.00 -57.00   0.50    0.30    --  -74.00 -72.00 174.05   52
 63  \w    -80.00 -55.00   0.50    0.30    --  -74.00 -75.00 158.75   50
 64  \w    -83.00 -57.00   0.50    0.30    --  -74.00 -72.00-135.18   52
 65  \w    -82.00 -56.00   0.50    0.30    --  -74.00 -73.00  14.87   52
 66  \w    -85.00 -59.00   0.50    0.30    --  -78.00 -75.00 155.66   52
 67  \w    -98.00 -64.00   0.50    0.30    --  -78.00 -63.00 -88.45   68
 68  \w    -86.00 -60.00   0.50    0.30    --  -78.00 -73.00 110.42   52
 69  \w    -87.00 -61.00   0.50    0.30    --  -78.00 -73.00  84.65   52
 70  \w    -91.00 -65.00   0.50    1.20    --  -82.00 -73.00  11.42   52
 71  \w    -99.00 -69.00   0.50    1.20    --  -82.00 -61.00-104.09   60
 72  \w    -91.00 -65.00   0.50    1.20    --  -82.00 -71.00-131.54   52
 73  \w    -90.00 -64.00   0.50    1.20    --  -82.00 -72.00 -32.31   52
 74  \w    -94.00 -68.00   0.50    1.20    --  -86.00 -76.00  83.53   52
 75  \w   -101.00 -69.00   0.50    1.20    --  -86.00 -74.00-177.65   64
 76  \w    -98.00 -72.00   0.50    1.20    --  -90.00 -74.00 141.46   52
 77  \w   -112.00 -73.00   0.50    1.20    --  -90.00 -70.00 -22.42   78
 78  \w   -102.00 -76.00   0.50    1.20    --  -90.00 -65.00  26.95   52
 79  \w   -157.00-107.00   0.50    1.20    --  -90.00 -67.00  37.40  100
 80  \w   -108.00 -71.00   0.50    1.20    --  -90.00 -75.00  61.50   74
 81  \w   -101.00 -75.00   0.50    1.20    --  -90.00 -66.00-120.90   52
 82  \w   -105.00 -73.00   0.50    1.20    --  -90.00 -74.00 -44.21   64
 83  \w    -96.00 -70.00   0.50    1.20    --  -90.00 -77.00 -30.00   52
 84  \w    -97.00 -71.00   0.50    1.20    --  -90.00 -75.00-140.64   52
 85  \w    -96.00 -70.00   0.50    1.20    --  -90.00 -77.00 120.00   52
 86  \w    -96.00 -70.00   0.50    1.20    --  -90.00 -77.00  30.00   52
 87  \w    -99.00 -73.00   0.50    1.20    --  -90.00 -71.00  90.01   52
 88  \w   -103.00 -77.00   0.50    1.20    --  -90.00 -61.00-120.00   52
 89  \w    -96.00 -70.00   0.50    1.20    --  -90.00 -77.00 -65.46   52
 90  \w   -153.00 -71.00   0.50    1.20    --  -90.00 -75.00   9.80  164
 91  \w   -100.00 -74.00   0.50    1.20    --  -90.00 -67.00 -12.04   52
 92  \w    -96.00 -70.00   0.50    1.20    --  -90.00 -77.00 -86.89   52
 93  \w   -100.00 -74.00   0.50    1.20    --  -90.00 -67.00  37.40   52
 94  \w   -112.00 -73.00   0.50    1.20    --  -90.00 -73.00 159.69   78
 95  \w   -105.00 -70.00   0.50    1.20    --  -90.00 -77.00-180.00   70
 96  \w    -97.00 -70.00   0.50    1.20    --  -90.00 -77.00-120.00   54
 97  \w    -98.00 -72.00   0.50    1.20    --  -90.00 -74.00 152.72   52
 98  \w    -98.00 -72.00   0.50    1.20    --  -90.00 -77.00-150.00   52
 99  \w    101.00 178.00   0.50    1.20    --  111.50  61.00-150.00  154
        100  \w     75.00 106.00   0.50    1.20    --  111.50 -94.00 120.00   62
        101  \w    141.00 168.00   0.50    1.20    --  111.50  77.00 120.00   54
        102  \w     45.00 108.00   0.50    1.20    --  111.50-125.00  60.00  126
        103  \w     94.00 138.00   0.50    1.20    --  111.50  77.00 120.00   88
        104  \w     43.00  73.00   0.50    1.20    --  111.50 -77.00 -30.00   60
        105  \w    123.00 176.00   0.50    1.20    --  111.50  77.00 -60.00  106
        106  \w    153.00 178.00   0.50    1.20    --  111.50  77.00-120.00   50
        107  \w     92.00 119.00   0.50    1.20    --  111.50  77.00 -60.00   54
        108  \w     99.00 127.00   0.50    1.20    --  111.50  61.00 -30.00   56
        109  \w     92.00 118.00   0.50    1.20    --  111.50  77.00-120.00   52
        110  \w     99.00 176.00   0.50    1.20    --  111.50  61.00 120.00  154
        111  \w    101.00 178.00   0.50    1.20    --  111.50  61.00-120.00  154
        112  \w    127.00 178.00   0.50    1.20    --  111.50  30.00 -90.00  102
        113  \w    134.00 172.00   0.50    1.20    --  111.50  77.00-180.00   76
        114  \w     92.00 119.00   0.50    1.20    --  111.50  77.00-180.00   54
        115  \w     78.00 110.00   0.50    1.20    --  111.50-125.00  30.00   64
        116  \w    130.00 176.00   0.50    1.20    --  111.50  77.00 150.00   92
        117  \w     92.00 122.00   0.50    1.20    --  111.50  77.00 150.00   60
        118  \w     93.00 176.00   0.50    1.20    --  111.50  77.00  60.00  166
        119  \w     41.00  74.00   0.50    1.20    --  111.50 -77.00 120.00   66
        120  \w     92.00 174.00   0.50    1.20    --  111.50  77.00 -30.00  164
        121  \w     97.00 161.00   0.50    1.20    --  111.50 125.00  60.00  128
        122  \w    105.00 170.00   0.50    1.20    --  111.50 125.00 -30.00  130
        123  \w     78.00 111.00   0.50    1.20    --  111.50-125.00 -30.00   66
        124  \w     82.00 110.00   0.50    1.20    --  111.50-125.00 -90.00   56
        125  \w     99.00 135.00   0.50    1.20    --  111.50  61.00  60.00   72
        126  \w    100.00 148.00   0.50    1.20    --  111.50  61.00 -60.00   96
        127  \w     43.00  79.00   0.50    1.20    --  111.50-125.00 -90.00   72
        128  \w     98.00 151.00   0.50    1.20    --  111.50  61.00 150.00  106
        129  \w     44.00  70.00   0.50    1.20    --  111.50-125.00  30.00   52
        130  \w    146.00 171.00   0.50    1.20    --  111.50  61.00   0.00   50
        131  \w     46.00  71.00   0.50    1.20    --  111.50-125.00 150.00   50
        132  \w     80.00 107.00   0.50    1.20    --  111.50-125.00 150.00   54
        133  \w     65.00 111.00   0.50    1.20    --  111.50-125.00-150.00   92
        134  \w     98.00 142.00   0.50    1.20    --  111.50  61.00   0.00   88
        135  \w     82.00 107.00   0.50    1.20    --  111.50-103.00-113.33   50
        136  \w     79.00 110.00   0.50    1.20    --  111.50-125.00  90.00   62
        137  \w     44.00 111.00   0.50    1.20    --  111.50-125.00   0.00  134
        138  \w    139.00 177.00   0.50    1.20    --  111.50  77.00  30.00   76
        139  \w     93.00 150.00   0.50    1.20    --  111.50  77.00-150.00  114
        140  \w     94.00 174.00   0.50    1.20    --  111.50  77.00 -90.00  160
        141  \w    100.00 175.00   0.50    1.20    --  111.50  61.00-180.00  150
        142  \w     98.00 145.00   0.50    1.20    --  111.50  61.00  90.00   94
        143  \w    136.00 163.00   0.50    1.20    --  111.50  77.00  90.00   54
        144  \w     93.00 120.00   0.50    1.20    --  111.50  77.00  90.00   54
        145  \w     93.00 128.00   0.50    1.20    --  111.50  77.00   0.00   70
        146  \w     93.00 130.00   0.50    1.20    --  111.50  77.00  30.00   74
        147  \w     41.00 105.00   0.50    1.20    --  111.50 -77.00  60.00  128
        148  \w    110.00 171.00   0.50    1.20    --  111.50 125.00 120.00  122
        149  \w     98.00 168.00   0.50    1.20    --  111.50 125.00   0.00  140
        150  \w    123.00 178.00   0.50    1.20    --  111.50 125.00 -90.00  110
        151  \w     42.00  87.00   0.50    1.20    --  111.50 -77.00  30.00   90
        152  \w    100.00 145.00   0.50    1.20    --  111.50  61.00  30.00   90
        153  \w     99.00 146.00   0.50    1.20    --  111.50  61.00 -90.00   94
        154  \w    132.00 167.00   0.50    1.20    --  111.50  61.00 -30.00   70
        155  \w     47.00 106.00   0.50    1.20    --  111.50-106.00-155.04  118
;

#----------------------------------------------------------------------------#
#                   COMPUTER PROGRAMS USED                                   #
#----------------------------------------------------------------------------#

_computing_data_collection              'CrysAlisPro system (CCD 43.101a 64-bit (release 13-12-2023))'
_computing_cell_refinement              'CrysAlisPro 1.171.43.95a (Rigaku OD, 2023)'
_computing_data_reduction               'CrysAlisPro 1.171.43.95a (Rigaku OD, 2023)'
_computing_structure_solution           'SHELXT 2018/2 (Sheldrick, 2018)'
_computing_structure_refinement         'SHELXL 2018/3 (Sheldrick, 2015)'
_computing_molecular_graphics           'Olex2 1.3 (Dolomanov et al., 2009)'
_computing_publication_material         'Olex2 1.3 (Dolomanov et al., 2009)'

#----------------------------------------------------------------------------#
#                   TWINNING                                                 #
#----------------------------------------------------------------------------#


#----------------------------------------------------------------------------#
#                   SQUEEZE                                                  #
#----------------------------------------------------------------------------#

loop_
    _smtbx_masks_void_nr
    _smtbx_masks_void_average_x
    _smtbx_masks_void_average_y
    _smtbx_masks_void_average_z
    _smtbx_masks_void_volume
    _smtbx_masks_void_count_electrons
    _smtbx_masks_void_content
1 0 0 0.5 458.4 98.6 0

_smtbx_masks_void_probe_radius          1.2
_smtbx_masks_void_truncation_radius
                                        1.2

#----------------------------------------------------------------------------#
#                   STRUCTURE SOLUTION                                       #
#----------------------------------------------------------------------------#

_atom_sites_solution_primary            dual
_atom_sites_solution_hydrogens          geom

#----------------------------------------------------------------------------#
#                   REFINEMENT INFORMATION                                   #
#----------------------------------------------------------------------------#

_shelx_SHELXL_version_number            2018/3
_refine_ls_structure_factor_coef        Fsqd
_refine_ls_matrix_type                  full
_refine_ls_weighting_scheme             calc
_refine_ls_weighting_details            'w=1/[\s^2^(Fo^2^)+(0.0563P)^2^+0.3773P] where P=(Fo^2^+2Fc^2^)/3'
_refine_ls_hydrogen_treatment           constr
_refine_ls_extinction_method            'SHELXL-2018/3 (Sheldrick 2018)'
_refine_ls_extinction_expression        Fc^*^=kFc[1+0.001xFc^2^\l^3^/sin(2\q)]^-1/4^
_refine_ls_extinction_coef              0.00110(16)
_refine_ls_number_reflns                10090
_refine_ls_number_parameters            540
_refine_ls_number_restraints            60
_refine_ls_R_factor_all                 0.0352
_refine_ls_R_factor_gt                  0.034
_refine_ls_wR_factor_ref                0.1033
_refine_ls_wR_factor_gt                 0.1022
_refine_ls_goodness_of_fit_ref          1.036
_refine_ls_restrained_S_all             1.039
_refine_ls_shift/su_max                 0
_refine_ls_shift/su_mean                0
_refine_diff_density_max                0.158
_refine_diff_density_min                -0.168
_refine_diff_density_rms                0.029

#----------------------------------------------------------------------------#
#                   CONSTRAINTS AND RESTRAINTS                               #
#----------------------------------------------------------------------------#

_olex2_refinement_description
;
        1. Fixed Uiso
 At 1.2 times of:
  All C(H) groups, All C(H,H) groups
 At 1.5 times of:
  All C(H,H,H) groups
        2. Restrained distances
 N3-C37 \\sim N3-C37A \\sim N4-C38 \\sim N4-C38A
 with sigma of 0.002
 C38-C37 \\sim C38A-C37A
 with sigma of 0.002
 N3-C35A \\sim N3-C35 \\sim N3-C36A \\sim N3-C36 \\sim N4-C40A \\sim N4-C40
        \\sim N4-C39A \\sim N4-C39
 with sigma of 0.002
        3. Rigid bond restraints
 C39A, C40A, C38A, C37A, C36A, C35A
 with sigma for 1-2 distances of 0.001 and sigma for 1-3 distances of 0.001
        4. Uiso/Uaniso restraints and constraints
        Uanis(C39A) \\sim Ueq, Uanis(C36A) \\sim Ueq, Uanis(C35A) \\sim Ueq: with sigma
        of 0.01 and sigma for terminal atoms of 0.01
        Uanis(C38A) \\sim Ueq: with sigma of 0.005 and sigma for terminal atoms of 0.02
        5. Others
 Sof(C35A)=Sof(H35D)=Sof(H35E)=Sof(H35F)=Sof(C37A)=Sof(H37C)=Sof(H37D)=
 Sof(C36A)=Sof(H36D)=Sof(H36E)=Sof(H36F)=Sof(C39A)=Sof(H39D)=Sof(H39E)=
 Sof(H39F)=Sof(C40A)=Sof(H40E)=Sof(H40D)=Sof(H40F)=Sof(C38A)=Sof(H38C)=
 Sof(H38D)=1-FVAR(1)
 Sof(C38)=Sof(H38A)=Sof(H38B)=Sof(C37)=Sof(H37A)=Sof(H37B)=Sof(C36)=Sof(H36C)=
 Sof(H36A)=Sof(H36B)=Sof(C39)=Sof(H39A)=Sof(H39B)=Sof(H39C)=Sof(C35)=Sof(H35A)=
 Sof(H35B)=Sof(H35C)=Sof(C40)=Sof(H40A)=Sof(H40B)=Sof(H40C)=FVAR(1)
        6.a Secondary CH2 refined with riding coordinates:
 C31(H31A,H31B), C32(H32A,H32B), C38(H38A,H38B), C37(H37A,H37B), C37A(H37C,
 H37D), C38A(H38C,H38D)
        6.b Me refined with riding coordinates:
 C39A(H39D,H39E,H39F)
        6.c Aromatic/amide H refined with riding coordinates:
 C16(H16), C19(H19), C2(H2), C9(H9), C23(H23), C17(H17), C26(H26), C12(H12),
 C18(H18), C24(H24), C3(H3), C25(H25), C5(H5), C10(H10), C11(H11), C4(H4)
        6.d Idealised Me refined as rotating group:
 C21(H21A,H21B,H21C), C29(H29A,H29B,H29C), C28(H28A,H28B,H28C), C36(H36C,H36A,
 H36B), C39(H39A,H39B,H39C), C30(H30A,H30B,H30C), C33(H33A,H33B,H33C), C14(H14A,
 H14B,H14C), C35(H35A,H35B,H35C), C40(H40A,H40B,H40C), C34(H34A,H34B,H34C),
 C7(H7A,H7B,H7C), C35A(H35D,H35E,H35F), C36A(H36D,H36E,H36F), C40A(H40E,H40D,
 H40F)
;

#----------------------------------------------------------------------------#
#                   ATOMIC TYPES, COORDINATES AND THERMAL PARAMETERS         #
#----------------------------------------------------------------------------#

loop_
    _atom_type_symbol
    _atom_type_description
    _atom_type_scat_dispersion_real
    _atom_type_scat_dispersion_imag
    _atom_type_scat_source
C C 0.0181 0.0091 'International Tables Vol C Tables 4.2.6.8 and 6.1.1.4'
H H 0 0 'International Tables Vol C Tables 4.2.6.8 and 6.1.1.4'
N N 0.0311 0.018 'International Tables Vol C Tables 4.2.6.8 and 6.1.1.4'
Na Na 0.1353 0.1239 'International Tables Vol C Tables 4.2.6.8 and 6.1.1.4'
O O 0.0492 0.0322 'International Tables Vol C Tables 4.2.6.8 and 6.1.1.4'

loop_
    _atom_site_label
    _atom_site_type_symbol
    _atom_site_fract_x
    _atom_site_fract_y
    _atom_site_fract_z
    _atom_site_U_iso_or_equiv
    _atom_site_adp_type
    _atom_site_occupancy
    _atom_site_site_symmetry_order
    _atom_site_calc_flag
    _atom_site_refinement_flags_posn
    _atom_site_refinement_flags_adp
    _atom_site_refinement_flags_occupancy
    _atom_site_disorder_assembly
    _atom_site_disorder_group
Na4 Na 0.32627(3) 0.42629(3) 0.21250(2) 0.04251(11) Uani 1 1 d . . . . .
Na2 Na 0.48320(3) 0.22350(3) 0.12316(2) 0.04307(11) Uani 1 1 d . . . . .
Na1 Na 0.22316(3) 0.18514(3) 0.14282(3) 0.04402(11) Uani 1 1 d . . . . .
Na3 Na 0.40026(4) 0.19218(3) 0.28619(2) 0.04297(11) Uani 1 1 d . . . . .
O3 O 0.56903(7) 0.06039(6) 0.11207(5) 0.04804(18) Uani 1 1 d . . . . .
O4 O 0.64869(7) 0.33977(7) 0.15889(5) 0.0551(2) Uani 1 1 d . . . . .
O2 O 0.13158(7) 0.20055(8) 0.02681(6) 0.0609(2) Uani 1 1 d . . . . .
O1 O 0.06658(8) 0.16945(8) 0.21786(6) 0.0646(2) Uani 1 1 d . . . . .
N4 N 0.38675(8) 0.62910(8) 0.28073(6) 0.0524(2) Uani 1 1 d D . . . .
N3 N 0.16054(8) 0.54341(8) 0.17901(6) 0.0536(2) Uani 1 1 d D . . . .
N1 N 0.56738(9) 0.09651(8) 0.33783(6) 0.0523(2) Uani 1 1 d . . . . .
N2 N 0.34222(9) 0.15241(10) 0.41519(7) 0.0577(3) Uani 1 1 d . . . . .
C20 C 0.47448(9) -0.01059(8) 0.11051(6) 0.0402(2) Uani 1 1 d . . . . .
C15 C 0.37599(9) 0.04206(8) 0.14393(6) 0.0415(2) Uani 1 1 d . . . . .
C1 C 0.19874(9) 0.31247(9) 0.28579(7) 0.0465(2) Uani 1 1 d . . . . .
C8 C 0.30845(9) 0.30339(9) 0.05838(6) 0.0434(2) Uani 1 1 d . . . . .
C13 C 0.21183(10) 0.26779(9) 0.00377(7) 0.0491(2) Uani 1 1 d . . . . .
C22 C 0.53292(9) 0.35842(9) 0.26752(7) 0.0457(2) Uani 1 1 d . . . . .
C16 C 0.28369(10) -0.03139(9) 0.14154(7) 0.0479(2) Uani 1 1 d . . . . .
H16 H 0.213818 -0.002428 0.163303 0.057 Uiso 1 1 calc R U . . .
C19 C 0.48333(10) -0.12231(9) 0.07895(7) 0.0471(2) Uani 1 1 d . . . . .
H19 H 0.553401 -0.152227 0.058145 0.056 Uiso 1 1 calc R U . . .
C27 C 0.64072(9) 0.38068(9) 0.24177(7) 0.0477(2) Uani 1 1 d . . . . .
C6 C 0.08781(10) 0.26523(10) 0.28180(8) 0.0522(3) Uani 1 1 d . . . . .
C2 C 0.21555(10) 0.40895(10) 0.34881(7) 0.0513(3) Uani 1 1 d . . . . .
H2 H 0.288648 0.446835 0.355332 0.062 Uiso 1 1 calc R U . . .
C9 C 0.38540(11) 0.37094(10) 0.03376(7) 0.0512(3) Uani 1 1 d . . . . .
H9 H 0.452959 0.399586 0.067842 0.061 Uiso 1 1 calc R U . . .
C31 C 0.55300(11) 0.12214(11) 0.42356(7) 0.0525(3) Uani 1 1 d . . . . .
H31A H 0.567418 0.20131 0.448509 0.063 Uiso 1 1 calc R U . . .
H31B H 0.611775 0.08375 0.44786 0.063 Uiso 1 1 calc R U . . .
C23 C 0.52978(10) 0.39680(9) 0.35060(8) 0.0515(3) Uani 1 1 d . . . . .
H23 H 0.460015 0.383557 0.372795 0.062 Uiso 1 1 calc R U . . .
C21 C 0.67319(10) 0.01589(11) 0.07912(8) 0.0539(3) Uani 1 1 d . . . . .
H21A H 0.655816 -0.027549 0.023399 0.081 Uiso 1 1 calc R U . . .
H21B H 0.706228 -0.030517 0.109989 0.081 Uiso 1 1 calc R U . . .
H21C H 0.729197 0.075117 0.081307 0.081 Uiso 1 1 calc R U . . .
C17 C 0.28716(11) -0.14412(10) 0.10943(8) 0.0569(3) Uani 1 1 d . . . . .
H17 H 0.220895 -0.189338 0.108907 0.068 Uiso 1 1 calc R U . . .
C26 C 0.73403(11) 0.43758(12) 0.29139(9) 0.0620(3) Uani 1 1 d . . . . .
H26 H 0.804303 0.450894 0.269789 0.074 Uiso 1 1 calc R U . . .
C12 C 0.19206(13) 0.29275(12) -0.06753(8) 0.0651(3) Uani 1 1 d . . . . .
H12 H 0.124307 0.265121 -0.101691 0.078 Uiso 1 1 calc R U . . .
C18 C 0.38765(12) -0.18909(9) 0.07852(8) 0.0556(3) Uani 1 1 d . . . . .
H18 H 0.391316 -0.265771 0.056943 0.067 Uiso 1 1 calc R U . . .
C32 C 0.43400(12) 0.09044(12) 0.44158(8) 0.0594(3) Uani 1 1 d . . . . .
H32A H 0.418214 0.011869 0.414809 0.071 Uiso 1 1 calc R U . . .
H32B H 0.432448 0.102343 0.499909 0.071 Uiso 1 1 calc R U . . .
C24 C 0.62103(12) 0.45304(12) 0.40355(8) 0.0627(3) Uani 1 1 d . . . . .
H24 H 0.613055 0.475981 0.459527 0.075 Uiso 1 1 calc R U . . .
C38 C 0.30511(17) 0.69361(15) 0.24747(14) 0.0569(5) Uani 0.912(3) 1 d D . P A 1
H38A H 0.327697 0.693968 0.193985 0.068 Uiso 0.912(3) 1 calc R U P A 1
H38B H 0.309615 0.769739 0.282308 0.068 Uiso 0.912(3) 1 calc R U P A 1
C37 C 0.18117(12) 0.64884(10) 0.24025(10) 0.0568(4) Uani 0.912(3) 1 d D . P A 1
H37A H 0.162143 0.640678 0.292573 0.068 Uiso 0.912(3) 1 calc R U P A 1
H37B H 0.128052 0.702029 0.227296 0.068 Uiso 0.912(3) 1 calc R U P A 1
C3 C 0.13319(12) 0.45362(13) 0.40268(9) 0.0661(3) Uani 1 1 d . . . . .
H3 H 0.150465 0.519321 0.444277 0.079 Uiso 1 1 calc R U . . .
C25 C 0.72250(12) 0.47454(13) 0.37313(9) 0.0714(4) Uani 1 1 d . . . . .
H25 H 0.784727 0.514666 0.407979 0.086 Uiso 1 1 calc R U . . .
C29 C 0.67855(12) 0.14161(14) 0.32428(9) 0.0685(4) Uani 1 1 d . . . . .
H29A H 0.684516 0.128721 0.266767 0.103 Uiso 1 1 calc R U . . .
H29B H 0.742073 0.106308 0.34584 0.103 Uiso 1 1 calc R U . . .
H29C H 0.683683 0.220076 0.351136 0.103 Uiso 1 1 calc R U . . .
C28 C 0.75613(12) 0.35277(14) 0.12671(9) 0.0701(4) Uani 1 1 d . . . . .
H28A H 0.817781 0.320578 0.152629 0.105 Uiso 1 1 calc R U . . .
H28B H 0.774668 0.430459 0.136235 0.105 Uiso 1 1 calc R U . . .
H28C H 0.749996 0.316246 0.069073 0.105 Uiso 1 1 calc R U . . .
C5 C 0.00242(12) 0.30576(14) 0.33335(10) 0.0719(4) Uani 1 1 d . . . . .
H5 H -0.071309 0.268972 0.326853 0.086 Uiso 1 1 calc R U . . .
C10 C 0.36955(14) 0.39904(12) -0.03750(9) 0.0673(4) Uani 1 1 d . . . . .
H10 H 0.424971 0.445442 -0.05066 0.081 Uiso 1 1 calc R U . . .
C36 C 0.16150(15) 0.55752(13) 0.09891(8) 0.0646(4) Uani 0.912(3) 1 d D . P A 1
H36C H 0.237206 0.588664 0.092702 0.097 Uiso 0.912(3) 1 calc R U P A 1
H36A H 0.100321 0.606628 0.091891 0.097 Uiso 0.912(3) 1 calc R U P A 1
H36B H 0.147607 0.486697 0.058606 0.097 Uiso 0.912(3) 1 calc R U P A 1
C39 C 0.3864(2) 0.66167(14) 0.36814(8) 0.0701(5) Uani 0.912(3) 1 d D . P A 1
H39A H 0.307457 0.65246 0.383324 0.105 Uiso 0.912(3) 1 calc R U P A 1
H39B H 0.41265 0.738179 0.38984 0.105 Uiso 0.912(3) 1 calc R U P A 1
H39C H 0.438809 0.616127 0.389656 0.105 Uiso 0.912(3) 1 calc R U P A 1
C11 C 0.27319(16) 0.35891(14) -0.08812(9) 0.0753(4) Uani 1 1 d . . . . .
H11 H 0.26201 0.376366 -0.137148 0.09 Uiso 1 1 calc R U . . .
C30 C 0.56130(16) -0.02138(12) 0.30014(9) 0.0744(4) Uani 1 1 d . . . . .
H30A H 0.481938 -0.049593 0.300464 0.112 Uiso 1 1 calc R U . . .
H30B H 0.615054 -0.05631 0.329875 0.112 Uiso 1 1 calc R U . . .
H30C H 0.582828 -0.037119 0.244857 0.112 Uiso 1 1 calc R U . . .
C33 C 0.33244(16) 0.25708(14) 0.47601(9) 0.0765(4) Uani 1 1 d . . . . .
H33A H 0.406408 0.298825 0.484155 0.115 Uiso 1 1 calc R U . . .
H33B H 0.313556 0.244325 0.526385 0.115 Uiso 1 1 calc R U . . .
H33C H 0.270819 0.298098 0.458162 0.115 Uiso 1 1 calc R U . . .
C4 C 0.02684(13) 0.40081(15) 0.39440(10) 0.0803(5) Uani 1 1 d . . . . .
H4 H -0.030219 0.429662 0.430724 0.096 Uiso 1 1 calc R U . . .
C14 C 0.02012(14) 0.17809(16) -0.01483(11) 0.0823(5) Uani 1 1 d . . . . .
H14A H -0.027455 0.134741 0.009982 0.123 Uiso 1 1 calc R U . . .
H14B H 0.028325 0.137327 -0.070766 0.123 Uiso 1 1 calc R U . . .
H14C H -0.017465 0.246684 -0.012476 0.123 Uiso 1 1 calc R U . . .
C35 C 0.04990(13) 0.49252(18) 0.18756(16) 0.0739(6) Uani 0.912(3) 1 d D . P A 1
H35A H 0.039662 0.420925 0.147761 0.111 Uiso 0.912(3) 1 calc R U P A 1
H35B H -0.013725 0.538562 0.179311 0.111 Uiso 0.912(3) 1 calc R U P A 1
H35C H 0.049506 0.483933 0.241334 0.111 Uiso 0.912(3) 1 calc R U P A 1
C40 C 0.50553(14) 0.64690(15) 0.26100(15) 0.0727(5) Uani 0.912(3) 1 d D . P A 1
H40A H 0.558623 0.603563 0.284186 0.109 Uiso 0.912(3) 1 calc R U P A 1
H40B H 0.528473 0.724221 0.282831 0.109 Uiso 0.912(3) 1 calc R U P A 1
H40C H 0.508937 0.62481 0.202791 0.109 Uiso 0.912(3) 1 calc R U P A 1
C34 C 0.23133(15) 0.09086(19) 0.40010(14) 0.0965(6) Uani 1 1 d . . . . .
H34A H 0.170059 0.13528 0.385921 0.145 Uiso 1 1 calc R U . . .
H34B H 0.212734 0.071792 0.44831 0.145 Uiso 1 1 calc R U . . .
H34C H 0.236786 0.024204 0.355955 0.145 Uiso 1 1 calc R U . . .
C7 C -0.04319(15) 0.11542(17) 0.20879(16) 0.1070(7) Uani 1 1 d . . . . .
H7A H -0.104346 0.167148 0.207928 0.16 Uiso 1 1 calc R U . . .
H7B H -0.051667 0.085282 0.253619 0.16 Uiso 1 1 calc R U . . .
H7C H -0.049793 0.056312 0.158526 0.16 Uiso 1 1 calc R U . . .
C35A C 0.0600(12) 0.532(2) 0.2234(11) 0.079(6) Uani 0.088(3) 1 d D U P A 2
H35D H 0.05002 0.456371 0.223503 0.119 Uiso 0.088(3) 1 calc R U P A 2
H35E H -0.009914 0.553866 0.197919 0.119 Uiso 0.088(3) 1 calc R U P A 2
H35F H 0.072665 0.579212 0.278602 0.119 Uiso 0.088(3) 1 calc R U P A 2
C37A C 0.1912(16) 0.6581(6) 0.1889(12) 0.094(7) Uani 0.088(3) 1 d D U P A 2
H37C H 0.123622 0.70479 0.201883 0.112 Uiso 0.088(3) 1 calc R U P A 2
H37D H 0.224675 0.668276 0.140808 0.112 Uiso 0.088(3) 1 calc R U P A 2
C36A C 0.0944(17) 0.4936(17) 0.1024(7) 0.088(6) Uani 0.088(3) 1 d D U P A 2
H36D H 0.146428 0.482564 0.058889 0.132 Uiso 0.088(3) 1 calc R U P A 2
H36E H 0.032563 0.541663 0.094584 0.132 Uiso 0.088(3) 1 calc R U P A 2
H36F H 0.06003 0.423276 0.102371 0.132 Uiso 0.088(3) 1 calc R U P A 2
C39A C 0.444(3) 0.650(4) 0.3612(10) 0.139(15) Uani 0.088(3) 1 d D U P A 2
H39D H 0.385792 0.644099 0.398446 0.209 Uiso 0.088(3) 1 calc R U P A 2
H39E H 0.503301 0.596502 0.360734 0.209 Uiso 0.088(3) 1 calc R U P A 2
H39F H 0.479886 0.723445 0.378282 0.209 Uiso 0.088(3) 1 calc R U P A 2
C40A C 0.4619(16) 0.6349(14) 0.2176(9) 0.077(6) Uani 0.088(3) 1 d D . P A 2
H40E H 0.514784 0.574317 0.207948 0.116 Uiso 0.088(3) 1 calc R U P A 2
H40D H 0.507128 0.704028 0.234371 0.116 Uiso 0.088(3) 1 calc R U P A 2
H40F H 0.413941 0.630191 0.168413 0.116 Uiso 0.088(3) 1 calc R U P A 2
C38A C 0.2812(12) 0.6795(17) 0.2591(12) 0.055(6) Uani 0.088(3) 1 d D U P A 2
H38C H 0.308425 0.755374 0.265962 0.066 Uiso 0.088(3) 1 calc R U P A 2
H38D H 0.233277 0.683775 0.304734 0.066 Uiso 0.088(3) 1 calc R U P A 2

loop_
    _atom_site_aniso_label
    _atom_site_aniso_U_11
    _atom_site_aniso_U_22
    _atom_site_aniso_U_33
    _atom_site_aniso_U_23
    _atom_site_aniso_U_13
    _atom_site_aniso_U_12
Na4 0.0430(2) 0.0391(2) 0.0464(2) 0.01299(16) 0.00583(16) 0.00715(16)
Na2 0.0380(2) 0.0409(2) 0.0511(2) 0.01431(17) 0.00378(16) 0.00351(16)
Na1 0.0376(2) 0.0456(2) 0.0508(2) 0.01631(18) 0.00525(17) 0.00545(16)
Na3 0.0458(2) 0.0437(2) 0.0408(2) 0.01413(16) 0.00306(16) 0.00570(17)
O3 0.0417(4) 0.0439(4) 0.0582(4) 0.0126(3) 0.0107(3) 0.0069(3)
O4 0.0426(4) 0.0655(5) 0.0576(5) 0.0191(4) 0.0034(3) -0.0085(4)
O2 0.0467(5) 0.0697(6) 0.0685(5) 0.0269(4) -0.0108(4) -0.0038(4)
O1 0.0452(5) 0.0614(5) 0.0838(6) 0.0130(5) 0.0196(4) -0.0037(4)
N4 0.0519(5) 0.0439(5) 0.0606(6) 0.0142(4) 0.0015(4) 0.0051(4)
N3 0.0495(5) 0.0457(5) 0.0656(6) 0.0171(4) -0.0012(4) 0.0095(4)
N1 0.0582(6) 0.0553(5) 0.0467(5) 0.0191(4) 0.0056(4) 0.0155(4)
N2 0.0502(6) 0.0717(7) 0.0607(6) 0.0332(5) 0.0075(5) 0.0075(5)
C20 0.0440(5) 0.0402(5) 0.0366(5) 0.0118(4) 0.0010(4) 0.0048(4)
C15 0.0441(5) 0.0405(5) 0.0407(5) 0.0131(4) 0.0025(4) 0.0062(4)
C1 0.0396(5) 0.0526(6) 0.0528(6) 0.0212(5) 0.0129(4) 0.0119(4)
C8 0.0442(5) 0.0423(5) 0.0451(5) 0.0140(4) 0.0058(4) 0.0114(4)
C13 0.0507(6) 0.0477(6) 0.0494(6) 0.0146(5) 0.0022(5) 0.0114(5)
C22 0.0385(5) 0.0400(5) 0.0583(6) 0.0147(5) -0.0001(4) 0.0042(4)
C16 0.0440(6) 0.0478(6) 0.0564(6) 0.0217(5) 0.0045(5) 0.0071(4)
C19 0.0526(6) 0.0426(5) 0.0446(5) 0.0102(4) 0.0036(4) 0.0117(5)
C27 0.0395(5) 0.0456(6) 0.0579(6) 0.0160(5) -0.0014(5) 0.0030(4)
C6 0.0420(6) 0.0558(6) 0.0632(7) 0.0214(5) 0.0152(5) 0.0109(5)
C2 0.0456(6) 0.0592(7) 0.0518(6) 0.0184(5) 0.0101(5) 0.0128(5)
C9 0.0542(6) 0.0495(6) 0.0540(6) 0.0205(5) 0.0079(5) 0.0078(5)
C31 0.0552(7) 0.0597(7) 0.0457(6) 0.0201(5) 0.0012(5) 0.0111(5)
C23 0.0447(6) 0.0469(6) 0.0608(7) 0.0119(5) 0.0041(5) 0.0093(5)
C21 0.0425(6) 0.0626(7) 0.0563(7) 0.0151(5) 0.0098(5) 0.0120(5)
C17 0.0525(7) 0.0464(6) 0.0756(8) 0.0255(6) -0.0032(6) -0.0027(5)
C26 0.0380(6) 0.0698(8) 0.0733(8) 0.0144(7) -0.0027(5) -0.0018(5)
C12 0.0719(9) 0.0707(8) 0.0521(7) 0.0191(6) -0.0092(6) 0.0117(7)
C18 0.0642(7) 0.0369(5) 0.0631(7) 0.0117(5) -0.0031(6) 0.0055(5)
C32 0.0644(8) 0.0648(7) 0.0596(7) 0.0338(6) 0.0070(6) 0.0090(6)
C24 0.0559(7) 0.0662(8) 0.0575(7) 0.0055(6) -0.0034(6) 0.0114(6)
C38 0.0653(9) 0.0389(8) 0.0667(11) 0.0174(7) -0.0038(8) 0.0038(7)
C37 0.0526(8) 0.0479(7) 0.0679(9) 0.0133(6) 0.0031(6) 0.0168(6)
C3 0.0605(8) 0.0726(9) 0.0611(7) 0.0095(6) 0.0164(6) 0.0216(7)
C25 0.0486(7) 0.0793(9) 0.0717(9) 0.0032(7) -0.0144(6) -0.0003(6)
C29 0.0543(7) 0.0904(10) 0.0737(9) 0.0408(8) 0.0159(6) 0.0239(7)
C28 0.0501(7) 0.0915(10) 0.0724(9) 0.0286(8) 0.0112(6) -0.0077(7)
C5 0.0421(7) 0.0880(10) 0.0874(10) 0.0231(8) 0.0254(7) 0.0109(6)
C10 0.0792(9) 0.0689(8) 0.0652(8) 0.0354(7) 0.0134(7) 0.0064(7)
C36 0.0765(10) 0.0497(8) 0.0673(9) 0.0188(6) -0.0091(7) 0.0141(7)
C39 0.0913(14) 0.0536(8) 0.0566(9) 0.0065(6) -0.0155(8) 0.0048(9)
C11 0.0980(12) 0.0828(10) 0.0559(8) 0.0372(7) 0.0034(7) 0.0128(9)
C30 0.1009(12) 0.0609(8) 0.0585(8) 0.0128(6) -0.0012(7) 0.0274(8)
C33 0.0906(11) 0.0908(11) 0.0592(8) 0.0330(8) 0.0256(7) 0.0353(9)
C4 0.0568(8) 0.0971(12) 0.0820(10) 0.0108(9) 0.0335(7) 0.0243(8)
C14 0.0598(9) 0.0949(12) 0.0879(11) 0.0267(9) -0.0226(8) -0.0117(8)
C35 0.0441(8) 0.0675(12) 0.1142(17) 0.0359(12) -0.0095(9) 0.0011(7)
C40 0.0522(9) 0.0596(9) 0.1052(15) 0.0232(10) 0.0035(9) -0.0029(7)
C34 0.0603(9) 0.1315(17) 0.1181(15) 0.0705(13) 0.0022(9) -0.0106(10)
C7 0.0613(10) 0.0862(12) 0.1540(19) 0.0002(12) 0.0322(11) -0.0212(9)
C35A 0.063(9) 0.066(9) 0.110(11) 0.037(8) -0.028(7) -0.014(7)
C37A 0.058(10) 0.14(2) 0.092(13) 0.055(14) -0.011(8) -0.013(11)
C36A 0.088(9) 0.085(9) 0.090(9) 0.022(7) -0.003(7) 0.022(8)
C39A 0.133(18) 0.127(17) 0.148(17) 0.026(10) 0.007(10) -0.007(10)
C40A 0.064(11) 0.045(8) 0.119(17) 0.024(10) -0.014(11) -0.009(8)
C38A 0.071(8) 0.045(7) 0.054(7) 0.023(4) 0.004(4) 0.002(5)


#----------------------------------------------------------------------------#
#                   MOLECULAR GEOMETRY                                       #
#----------------------------------------------------------------------------#

_geom_special_details
;
 All esds (except the esd in the dihedral angle between two l.s. planes)
 are estimated using the full covariance matrix.  The cell esds are taken
 into account individually in the estimation of esds in distances, angles
 and torsion angles; correlations between esds in cell parameters are only
 used when they are defined by crystal symmetry.  An approximate (isotropic)
 treatment of cell esds is used for estimating esds involving l.s. planes.
;
loop_
    _geom_bond_atom_site_label_1
    _geom_bond_atom_site_label_2
    _geom_bond_distance
    _geom_bond_site_symmetry_2
    _geom_bond_publ_flag
Na4 Na2 3.2692(5) . ?
Na4 Na1 3.1612(6) . ?
Na4 Na3 3.6908(6) . ?
Na4 N4 2.5937(10) . ?
Na4 N3 2.5941(10) . ?
Na4 C1 2.6842(11) . ?
Na4 C8 2.6977(11) . ?
Na4 C22 2.7636(11) . ?
Na4 C2 2.8421(12) . ?
Na4 C9 3.1279(13) . ?
Na4 C40A 3.054(15) . ?
Na2 Na1 3.0901(6) . ?
Na2 Na3 3.2000(6) . ?
Na2 O3 2.2952(8) . ?
Na2 O4 2.3396(9) . ?
Na2 C20 2.9489(11) . ?
Na2 C15 2.7457(11) . ?
Na2 C8 2.6185(11) . ?
Na2 C22 2.6406(12) . ?
Na2 C27 2.9420(12) . ?
Na2 C9 2.9782(12) . ?
Na1 Na3 3.1131(6) . ?
Na1 O2 2.2911(10) . ?
Na1 O1 2.3415(9) . ?
Na1 C15 2.5723(11) . ?
Na1 C1 2.6013(12) . ?
Na1 C8 2.6264(12) . ?
Na1 C13 2.9216(12) . ?
Na1 C16 2.8728(12) . ?
Na1 C6 2.9203(12) . ?
Na3 N1 2.5589(10) . ?
Na3 N2 2.5823(11) . ?
Na3 C15 2.6683(11) . ?
Na3 C1 2.8151(11) . ?
Na3 C22 2.7131(12) . ?
Na3 C23 2.8882(13) . ?
O3 C20 1.4032(13) . ?
O3 C21 1.4241(13) . ?
O4 C27 1.4040(15) . ?
O4 C28 1.4216(15) . ?
O2 C13 1.4099(15) . ?
O2 C14 1.4192(16) . ?
O1 C6 1.4089(16) . ?
O1 C7 1.4110(17) . ?
N4 C38 1.4659(15) . ?
N4 C39 1.4664(14) . ?
N4 C40 1.4653(14) . ?
N4 C39A 1.4650(19) . ?
N4 C40A 1.4657(19) . ?
N4 C38A 1.468(2) . ?
N3 C37 1.4685(14) . ?
N3 C36 1.4668(14) . ?
N3 C35 1.4601(14) . ?
N3 C35A 1.4656(18) . ?
N3 C37A 1.466(2) . ?
N3 C36A 1.4658(18) . ?
N1 C31 1.4628(15) . ?
N1 C29 1.4597(18) . ?
N1 C30 1.4646(18) . ?
N2 C32 1.4656(16) . ?
N2 C33 1.466(2) . ?
N2 C34 1.460(2) . ?
C20 C15 1.4059(15) . ?
C20 C19 1.3887(15) . ?
C15 C16 1.4007(15) . ?
C1 C6 1.3960(16) . ?
C1 C2 1.4017(17) . ?
C8 C13 1.3997(16) . ?
C8 C9 1.4020(16) . ?
C13 C12 1.3828(18) . ?
C22 C27 1.4028(16) . ?
C22 C23 1.3983(17) . ?
C16 H16 0.95 . ?
C16 C17 1.3956(17) . ?
C19 H19 0.95 . ?
C19 C18 1.3845(17) . ?
C27 C26 1.3905(17) . ?
C6 C5 1.3853(17) . ?
C2 H2 0.95 . ?
C2 C3 1.3949(16) . ?
C9 H9 0.95 . ?
C9 C10 1.3983(18) . ?
C31 H31A 0.99 . ?
C31 H31B 0.99 . ?
C31 C32 1.5041(18) . ?
C23 H23 0.95 . ?
C23 C24 1.3968(18) . ?
C21 H21A 0.98 . ?
C21 H21B 0.98 . ?
C21 H21C 0.98 . ?
C17 H17 0.95 . ?
C17 C18 1.3770(19) . ?
C26 H26 0.95 . ?
C26 C25 1.388(2) . ?
C12 H12 0.95 . ?
C12 C11 1.386(2) . ?
C18 H18 0.95 . ?
C32 H32A 0.99 . ?
C32 H32B 0.99 . ?
C24 H24 0.95 . ?
C24 C25 1.373(2) . ?
C38 H38A 0.99 . ?
C38 H38B 0.99 . ?
C38 C37 1.516(2) . ?
C37 H37A 0.99 . ?
C37 H37B 0.99 . ?
C3 H3 0.95 . ?
C3 C4 1.370(2) . ?
C25 H25 0.95 . ?
C29 H29A 0.98 . ?
C29 H29B 0.98 . ?
C29 H29C 0.98 . ?
C28 H28A 0.98 . ?
C28 H28B 0.98 . ?
C28 H28C 0.98 . ?
C5 H5 0.95 . ?
C5 C4 1.381(2) . ?
C10 H10 0.95 . ?
C10 C11 1.370(2) . ?
C36 H36C 0.98 . ?
C36 H36A 0.98 . ?
C36 H36B 0.98 . ?
C39 H39A 0.98 . ?
C39 H39B 0.98 . ?
C39 H39C 0.98 . ?
C11 H11 0.95 . ?
C30 H30A 0.98 . ?
C30 H30B 0.98 . ?
C30 H30C 0.98 . ?
C33 H33A 0.98 . ?
C33 H33B 0.98 . ?
C33 H33C 0.98 . ?
C4 H4 0.95 . ?
C14 H14A 0.98 . ?
C14 H14B 0.98 . ?
C14 H14C 0.98 . ?
C35 H35A 0.98 . ?
C35 H35B 0.98 . ?
C35 H35C 0.98 . ?
C40 H40A 0.98 . ?
C40 H40B 0.98 . ?
C40 H40C 0.98 . ?
C34 H34A 0.98 . ?
C34 H34B 0.98 . ?
C34 H34C 0.98 . ?
C7 H7A 0.98 . ?
C7 H7B 0.98 . ?
C7 H7C 0.98 . ?
C35A H35D 0.98 . ?
C35A H35E 0.98 . ?
C35A H35F 0.98 . ?
C37A H37C 0.99 . ?
C37A H37D 0.99 . ?
C37A C38A 1.516(3) . ?
C36A H36D 0.98 . ?
C36A H36E 0.98 . ?
C36A H36F 0.98 . ?
C39A H39D 0.98 . ?
C39A H39E 0.98 . ?
C39A H39F 0.98 . ?
C40A H40E 0.98 . ?
C40A H40D 0.98 . ?
C40A H40F 0.98 . ?
C38A H38C 0.99 . ?
C38A H38D 0.99 . ?

loop_
    _geom_angle_atom_site_label_1
    _geom_angle_atom_site_label_2
    _geom_angle_atom_site_label_3
    _geom_angle
    _geom_angle_site_symmetry_1
    _geom_angle_site_symmetry_3
    _geom_angle_publ_flag
Na2 Na4 Na3 54.336(11) . . ?
Na1 Na4 Na2 57.412(12) . . ?
Na1 Na4 Na3 53.366(11) . . ?
N4 Na4 Na2 129.83(3) . . ?
N4 Na4 Na1 172.36(3) . . ?
N4 Na4 Na3 126.91(3) . . ?
N4 Na4 N3 72.30(3) . . ?
N4 Na4 C1 121.32(4) . . ?
N4 Na4 C8 132.61(4) . . ?
N4 Na4 C22 91.62(3) . . ?
N4 Na4 C2 92.22(4) . . ?
N4 Na4 C9 107.57(3) . . ?
N4 Na4 C40A 28.62(18) . . ?
N3 Na4 Na2 139.86(3) . . ?
N3 Na4 Na1 103.60(3) . . ?
N3 Na4 Na3 145.74(3) . . ?
N3 Na4 C1 97.00(3) . . ?
N3 Na4 C8 89.01(3) . . ?
N3 Na4 C22 163.86(4) . . ?
N3 Na4 C2 90.73(3) . . ?
N3 Na4 C9 87.88(3) . . ?
N3 Na4 C40A 79.0(4) . . ?
C1 Na4 Na2 95.79(3) . . ?
C1 Na4 Na1 52.07(3) . . ?
C1 Na4 Na3 49.37(2) . . ?
C1 Na4 C8 103.57(4) . . ?
C1 Na4 C22 92.60(3) . . ?
C1 Na4 C2 29.21(4) . . ?
C1 Na4 C9 130.04(4) . . ?
C1 Na4 C40A 149.6(2) . . ?
C8 Na4 Na2 50.96(2) . . ?
C8 Na4 Na1 52.54(3) . . ?
C8 Na4 Na3 92.85(2) . . ?
C8 Na4 C22 101.34(3) . . ?
C8 Na4 C2 132.16(4) . . ?
C8 Na4 C9 26.56(3) . . ?
C8 Na4 C40A 106.4(2) . . ?
C22 Na4 Na2 51.08(3) . . ?
C22 Na4 Na1 92.54(3) . . ?
C22 Na4 Na3 47.05(2) . . ?
C22 Na4 C2 91.37(4) . . ?
C22 Na4 C9 95.85(4) . . ?
C22 Na4 C40A 86.2(4) . . ?
C2 Na4 Na2 117.13(3) . . ?
C2 Na4 Na1 81.28(3) . . ?
C2 Na4 Na3 63.20(3) . . ?
C2 Na4 C9 158.66(4) . . ?
C2 Na4 C40A 120.4(2) . . ?
C9 Na4 Na2 55.44(2) . . ?
C9 Na4 Na1 78.37(3) . . ?
C9 Na4 Na3 108.25(2) . . ?
C40A Na4 Na2 106.7(3) . . ?
C40A Na4 Na1 158.3(2) . . ?
C40A Na4 Na3 132.5(4) . . ?
C40A Na4 C9 80.2(2) . . ?
Na1 Na2 Na4 59.536(13) . . ?
Na1 Na2 Na3 59.298(13) . . ?
Na3 Na2 Na4 69.562(13) . . ?
O3 Na2 Na4 153.13(3) . . ?
O3 Na2 Na1 106.28(2) . . ?
O3 Na2 Na3 83.58(2) . . ?
O3 Na2 O4 99.28(3) . . ?
O3 Na2 C20 27.61(3) . . ?
O3 Na2 C15 54.84(3) . . ?
O3 Na2 C8 139.93(4) . . ?
O3 Na2 C22 110.14(3) . . ?
O3 Na2 C27 103.16(3) . . ?
O3 Na2 C9 145.13(4) . . ?
O4 Na2 Na4 89.24(3) . . ?
O4 Na2 Na1 148.10(3) . . ?
O4 Na2 Na3 106.10(3) . . ?
O4 Na2 C20 125.89(3) . . ?
O4 Na2 C15 144.56(4) . . ?
O4 Na2 C8 113.95(4) . . ?
O4 Na2 C22 56.03(3) . . ?
O4 Na2 C27 27.97(3) . . ?
O4 Na2 C9 88.12(4) . . ?
C20 Na2 Na4 132.98(3) . . ?
C20 Na2 Na1 78.77(2) . . ?
C20 Na2 Na3 70.94(2) . . ?
C20 Na2 C9 138.24(3) . . ?
C15 Na2 Na4 105.01(3) . . ?
C15 Na2 Na1 51.90(2) . . ?
C15 Na2 Na3 52.66(2) . . ?
C15 Na2 C20 28.30(3) . . ?
C15 Na2 C27 126.17(3) . . ?
C15 Na2 C9 127.18(4) . . ?
C8 Na2 Na4 53.15(2) . . ?
C8 Na2 Na1 54.02(3) . . ?
C8 Na2 Na3 106.62(3) . . ?
C8 Na2 C20 118.55(3) . . ?
C8 Na2 C15 100.28(3) . . ?
C8 Na2 C22 106.89(3) . . ?
C8 Na2 C27 116.73(3) . . ?
C8 Na2 C9 28.08(3) . . ?
C22 Na2 Na4 54.51(2) . . ?
C22 Na2 Na1 96.63(3) . . ?
C22 Na2 Na3 54.34(3) . . ?
C22 Na2 C20 116.38(3) . . ?
C22 Na2 C15 106.47(4) . . ?
C22 Na2 C27 28.46(3) . . ?
C22 Na2 C9 102.26(4) . . ?
C27 Na2 Na4 73.20(2) . . ?
C27 Na2 Na1 124.54(3) . . ?
C27 Na2 Na3 78.99(3) . . ?
C27 Na2 C20 122.31(3) . . ?
C27 Na2 C9 99.15(4) . . ?
C9 Na2 Na4 59.87(3) . . ?
C9 Na2 Na1 81.79(3) . . ?
C9 Na2 Na3 127.21(3) . . ?
Na2 Na1 Na4 63.052(13) . . ?
Na2 Na1 Na3 62.109(13) . . ?
Na3 Na1 Na4 72.060(14) . . ?
O2 Na1 Na4 98.61(3) . . ?
O2 Na1 Na2 103.85(3) . . ?
O2 Na1 Na3 165.41(3) . . ?
O2 Na1 O1 102.27(4) . . ?
O2 Na1 C15 122.36(4) . . ?
O2 Na1 C1 125.81(4) . . ?
O2 Na1 C8 56.78(3) . . ?
O2 Na1 C13 28.21(3) . . ?
O2 Na1 C16 115.54(4) . . ?
O2 Na1 C6 113.28(4) . . ?
O1 Na1 Na4 106.73(3) . . ?
O1 Na1 Na2 153.10(3) . . ?
O1 Na1 Na3 91.32(3) . . ?
O1 Na1 C15 112.38(4) . . ?
O1 Na1 C1 56.46(4) . . ?
O1 Na1 C8 142.79(4) . . ?
O1 Na1 C13 125.43(4) . . ?
O1 Na1 C16 88.51(4) . . ?
O1 Na1 C6 28.44(3) . . ?
C15 Na1 Na4 112.67(3) . . ?
C15 Na1 Na2 57.14(3) . . ?
C15 Na1 Na3 54.99(3) . . ?
C15 Na1 C1 111.73(4) . . ?
C15 Na1 C8 104.78(3) . . ?
C15 Na1 C13 115.93(3) . . ?
C15 Na1 C16 29.15(3) . . ?
C15 Na1 C6 119.24(4) . . ?
C1 Na1 Na4 54.48(3) . . ?
C1 Na1 Na2 102.02(3) . . ?
C1 Na1 Na3 58.21(3) . . ?
C1 Na1 C8 107.97(4) . . ?
C1 Na1 C13 121.41(4) . . ?
C1 Na1 C16 113.03(4) . . ?
C1 Na1 C6 28.55(3) . . ?
C8 Na1 Na4 54.62(3) . . ?
C8 Na1 Na2 53.78(3) . . ?
C8 Na1 Na3 108.91(3) . . ?
C8 Na1 C13 28.60(3) . . ?
C8 Na1 C16 127.39(4) . . ?
C8 Na1 C6 125.81(4) . . ?
C13 Na1 Na4 76.57(3) . . ?
C13 Na1 Na2 78.25(3) . . ?
C13 Na1 Na3 137.36(3) . . ?
C16 Na1 Na4 138.85(3) . . ?
C16 Na1 Na2 85.99(3) . . ?
C16 Na1 Na3 69.54(3) . . ?
C16 Na1 C13 125.27(4) . . ?
C16 Na1 C6 105.51(4) . . ?
C6 Na1 Na4 79.04(3) . . ?
C6 Na1 Na2 130.11(3) . . ?
C6 Na1 Na3 76.63(3) . . ?
C6 Na1 C13 124.66(4) . . ?
Na2 Na3 Na4 56.102(11) . . ?
Na1 Na3 Na4 54.574(12) . . ?
Na1 Na3 Na2 58.593(12) . . ?
N1 Na3 Na4 144.21(3) . . ?
N1 Na3 Na2 104.45(3) . . ?
N1 Na3 Na1 145.68(3) . . ?
N1 Na3 N2 71.69(3) . . ?
N1 Na3 C15 93.53(3) . . ?
N1 Na3 C1 159.82(4) . . ?
N1 Na3 C22 96.01(4) . . ?
N1 Na3 C23 89.18(4) . . ?
N2 Na3 Na4 128.53(3) . . ?
N2 Na3 Na2 175.36(3) . . ?
N2 Na3 Na1 123.20(3) . . ?
N2 Na3 C15 122.10(4) . . ?
N2 Na3 C1 89.36(3) . . ?
N2 Na3 C22 129.92(4) . . ?
N2 Na3 C23 101.35(4) . . ?
C15 Na3 Na4 96.23(2) . . ?
C15 Na3 Na2 54.89(2) . . ?
C15 Na3 Na1 52.15(2) . . ?
C15 Na3 C1 102.66(4) . . ?
C15 Na3 C22 106.62(4) . . ?
C15 Na3 C23 135.01(4) . . ?
C1 Na3 Na4 46.36(2) . . ?
C1 Na3 Na2 94.77(3) . . ?
C1 Na3 Na1 51.76(3) . . ?
C1 Na3 C23 87.80(3) . . ?
C22 Na3 Na4 48.21(2) . . ?
C22 Na3 Na2 52.26(3) . . ?
C22 Na3 Na1 94.59(3) . . ?
C22 Na3 C1 90.86(3) . . ?
C22 Na3 C23 28.69(4) . . ?
C23 Na3 Na4 60.11(3) . . ?
C23 Na3 Na2 80.95(3) . . ?
C23 Na3 Na1 114.32(3) . . ?
C20 O3 Na2 103.09(6) . . ?
C20 O3 C21 118.78(9) . . ?
C21 O3 Na2 132.89(7) . . ?
C27 O4 Na2 100.62(6) . . ?
C27 O4 C28 118.77(10) . . ?
C28 O4 Na2 137.68(9) . . ?
C13 O2 Na1 101.60(6) . . ?
C13 O2 C14 118.78(11) . . ?
C14 O2 Na1 138.56(10) . . ?
C6 O1 Na1 99.25(6) . . ?
C6 O1 C7 118.09(11) . . ?
C7 O1 Na1 140.17(11) . . ?
C38 N4 Na4 106.62(9) . . ?
C38 N4 C39 110.07(13) . . ?
C39 N4 Na4 113.98(9) . . ?
C40 N4 Na4 107.84(9) . . ?
C40 N4 C38 110.88(14) . . ?
C40 N4 C39 107.47(15) . . ?
C39A N4 Na4 113.9(17) . . ?
C39A N4 C40A 116.3(17) . . ?
C39A N4 C38A 126.1(19) . . ?
C40A N4 Na4 93.4(7) . . ?
C40A N4 C38A 102.1(12) . . ?
C38A N4 Na4 99.1(9) . . ?
C37 N3 Na4 103.59(7) . . ?
C36 N3 Na4 114.00(8) . . ?
C36 N3 C37 110.24(11) . . ?
C35 N3 Na4 108.12(9) . . ?
C35 N3 C37 110.89(13) . . ?
C35 N3 C36 109.85(13) . . ?
C35A N3 Na4 109.4(9) . . ?
C35A N3 C37A 111.4(13) . . ?
C35A N3 C36A 91.5(12) . . ?
C37A N3 Na4 116.3(7) . . ?
C36A N3 Na4 114.3(8) . . ?
C36A N3 C37A 111.2(11) . . ?
C31 N1 Na3 103.74(7) . . ?
C31 N1 C30 110.86(10) . . ?
C29 N1 Na3 109.96(7) . . ?
C29 N1 C31 110.30(11) . . ?
C29 N1 C30 109.53(12) . . ?
C30 N1 Na3 112.34(8) . . ?
C32 N2 Na3 108.40(7) . . ?
C32 N2 C33 109.79(11) . . ?
C33 N2 Na3 107.76(8) . . ?
C34 N2 Na3 110.10(10) . . ?
C34 N2 C32 110.54(12) . . ?
C34 N2 C33 110.19(14) . . ?
O3 C20 Na2 49.30(4) . . ?
O3 C20 C15 113.99(9) . . ?
C15 C20 Na2 67.80(6) . . ?
C19 C20 Na2 160.21(8) . . ?
C19 C20 O3 120.52(9) . . ?
C19 C20 C15 125.49(10) . . ?
Na1 C15 Na2 70.97(3) . . ?
Na1 C15 Na3 72.86(3) . . ?
Na3 C15 Na2 72.45(3) . . ?
C20 C15 Na2 83.91(6) . . ?
C20 C15 Na1 147.55(7) . . ?
C20 C15 Na3 119.35(7) . . ?
C16 C15 Na2 156.57(8) . . ?
C16 C15 Na1 87.41(7) . . ?
C16 C15 Na3 110.44(7) . . ?
C16 C15 C20 112.31(9) . . ?
Na4 C1 Na3 84.27(3) . . ?
Na1 C1 Na4 73.45(3) . . ?
Na1 C1 Na3 70.04(3) . . ?
C6 C1 Na4 141.39(8) . . ?
C6 C1 Na1 88.52(8) . . ?
C6 C1 Na3 121.79(8) . . ?
C6 C1 C2 112.10(10) . . ?
C2 C1 Na4 81.65(7) . . ?
C2 C1 Na1 155.09(8) . . ?
C2 C1 Na3 107.34(7) . . ?
Na2 C8 Na4 75.88(3) . . ?
Na2 C8 Na1 72.20(3) . . ?
Na1 C8 Na4 72.83(3) . . ?
C13 C8 Na4 131.47(8) . . ?
C13 C8 Na2 139.73(8) . . ?
C13 C8 Na1 87.50(7) . . ?
C13 C8 C9 112.27(10) . . ?
C9 C8 Na4 94.10(7) . . ?
C9 C8 Na2 90.37(7) . . ?
C9 C8 Na1 160.14(8) . . ?
O2 C13 Na1 50.19(5) . . ?
C8 C13 Na1 63.91(6) . . ?
C8 C13 O2 114.03(10) . . ?
C12 C13 Na1 170.12(10) . . ?
C12 C13 O2 120.37(11) . . ?
C12 C13 C8 125.60(12) . . ?
Na2 C22 Na4 74.41(3) . . ?
Na2 C22 Na3 73.40(3) . . ?
Na3 C22 Na4 84.73(3) . . ?
C27 C22 Na4 122.61(8) . . ?
C27 C22 Na2 87.79(7) . . ?
C27 C22 Na3 141.65(8) . . ?
C23 C22 Na4 103.05(7) . . ?
C23 C22 Na2 156.01(8) . . ?
C23 C22 Na3 82.62(7) . . ?
C23 C22 C27 112.34(10) . . ?
Na1 C16 H16 60.1 . . ?
C15 C16 Na1 63.44(6) . . ?
C15 C16 H16 117.7 . . ?
C17 C16 Na1 155.53(9) . . ?
C17 C16 C15 124.61(11) . . ?
C17 C16 H16 117.7 . . ?
C20 C19 H19 120.8 . . ?
C18 C19 C20 118.44(10) . . ?
C18 C19 H19 120.8 . . ?
O4 C27 Na2 51.41(5) . . ?
C22 C27 Na2 63.75(6) . . ?
C22 C27 O4 114.01(9) . . ?
C26 C27 Na2 166.92(9) . . ?
C26 C27 O4 120.94(11) . . ?
C26 C27 C22 125.05(12) . . ?
O1 C6 Na1 52.32(5) . . ?
C1 C6 Na1 62.93(6) . . ?
C1 C6 O1 113.76(10) . . ?
C5 C6 Na1 165.56(11) . . ?
C5 C6 O1 120.72(12) . . ?
C5 C6 C1 125.51(13) . . ?
Na4 C2 H2 60 . . ?
C1 C2 Na4 69.14(6) . . ?
C1 C2 H2 117.5 . . ?
C3 C2 Na4 144.81(10) . . ?
C3 C2 C1 125.02(12) . . ?
C3 C2 H2 117.5 . . ?
Na4 C9 H9 70.2 . . ?
Na2 C9 Na4 64.69(3) . . ?
Na2 C9 H9 65.5 . . ?
C8 C9 Na4 59.35(6) . . ?
C8 C9 Na2 61.54(6) . . ?
C8 C9 H9 117.7 . . ?
C10 C9 Na4 145.61(9) . . ?
C10 C9 Na2 149.67(9) . . ?
C10 C9 C8 124.50(13) . . ?
C10 C9 H9 117.7 . . ?
N1 C31 H31A 109 . . ?
N1 C31 H31B 109 . . ?
N1 C31 C32 112.97(10) . . ?
H31A C31 H31B 107.8 . . ?
C32 C31 H31A 109 . . ?
C32 C31 H31B 109 . . ?
Na3 C23 H23 59.6 . . ?
C22 C23 Na3 68.69(6) . . ?
C22 C23 H23 117.4 . . ?
C24 C23 Na3 146.01(9) . . ?
C24 C23 C22 125.23(12) . . ?
C24 C23 H23 117.4 . . ?
O3 C21 H21A 109.5 . . ?
O3 C21 H21B 109.5 . . ?
O3 C21 H21C 109.5 . . ?
H21A C21 H21B 109.5 . . ?
H21A C21 H21C 109.5 . . ?
H21B C21 H21C 109.5 . . ?
C16 C17 H17 120.4 . . ?
C18 C17 C16 119.28(11) . . ?
C18 C17 H17 120.4 . . ?
C27 C26 H26 120.7 . . ?
C25 C26 C27 118.70(12) . . ?
C25 C26 H26 120.7 . . ?
C13 C12 H12 120.7 . . ?
C13 C12 C11 118.61(13) . . ?
C11 C12 H12 120.7 . . ?
C19 C18 H18 120.1 . . ?
C17 C18 C19 119.85(11) . . ?
C17 C18 H18 120.1 . . ?
N2 C32 C31 112.68(10) . . ?
N2 C32 H32A 109.1 . . ?
N2 C32 H32B 109.1 . . ?
C31 C32 H32A 109.1 . . ?
C31 C32 H32B 109.1 . . ?
H32A C32 H32B 107.8 . . ?
C23 C24 H24 120.6 . . ?
C25 C24 C23 118.71(13) . . ?
C25 C24 H24 120.6 . . ?
N4 C38 H38A 109.2 . . ?
N4 C38 H38B 109.2 . . ?
N4 C38 C37 111.89(16) . . ?
H38A C38 H38B 107.9 . . ?
C37 C38 H38A 109.2 . . ?
C37 C38 H38B 109.2 . . ?
N3 C37 C38 113.54(13) . . ?
N3 C37 H37A 108.9 . . ?
N3 C37 H37B 108.9 . . ?
C38 C37 H37A 108.9 . . ?
C38 C37 H37B 108.9 . . ?
H37A C37 H37B 107.7 . . ?
C2 C3 H3 120.7 . . ?
C4 C3 C2 118.66(13) . . ?
C4 C3 H3 120.7 . . ?
C26 C25 H25 120 . . ?
C24 C25 C26 119.93(12) . . ?
C24 C25 H25 120 . . ?
N1 C29 H29A 109.5 . . ?
N1 C29 H29B 109.5 . . ?
N1 C29 H29C 109.5 . . ?
H29A C29 H29B 109.5 . . ?
H29A C29 H29C 109.5 . . ?
H29B C29 H29C 109.5 . . ?
O4 C28 H28A 109.5 . . ?
O4 C28 H28B 109.5 . . ?
O4 C28 H28C 109.5 . . ?
H28A C28 H28B 109.5 . . ?
H28A C28 H28C 109.5 . . ?
H28B C28 H28C 109.5 . . ?
C6 C5 H5 120.7 . . ?
C4 C5 C6 118.54(13) . . ?
C4 C5 H5 120.7 . . ?
C9 C10 H10 120.4 . . ?
C11 C10 C9 119.26(13) . . ?
C11 C10 H10 120.4 . . ?
N3 C36 H36C 109.5 . . ?
N3 C36 H36A 109.5 . . ?
N3 C36 H36B 109.5 . . ?
H36C C36 H36A 109.5 . . ?
H36C C36 H36B 109.5 . . ?
H36A C36 H36B 109.5 . . ?
N4 C39 H39A 109.5 . . ?
N4 C39 H39B 109.5 . . ?
N4 C39 H39C 109.5 . . ?
H39A C39 H39B 109.5 . . ?
H39A C39 H39C 109.5 . . ?
H39B C39 H39C 109.5 . . ?
C12 C11 H11 120.1 . . ?
C10 C11 C12 119.75(13) . . ?
C10 C11 H11 120.1 . . ?
N1 C30 H30A 109.5 . . ?
N1 C30 H30B 109.5 . . ?
N1 C30 H30C 109.5 . . ?
H30A C30 H30B 109.5 . . ?
H30A C30 H30C 109.5 . . ?
H30B C30 H30C 109.5 . . ?
N2 C33 H33A 109.5 . . ?
N2 C33 H33B 109.5 . . ?
N2 C33 H33C 109.5 . . ?
H33A C33 H33B 109.5 . . ?
H33A C33 H33C 109.5 . . ?
H33B C33 H33C 109.5 . . ?
C3 C4 C5 120.15(12) . . ?
C3 C4 H4 119.9 . . ?
C5 C4 H4 119.9 . . ?
O2 C14 H14A 109.5 . . ?
O2 C14 H14B 109.5 . . ?
O2 C14 H14C 109.5 . . ?
H14A C14 H14B 109.5 . . ?
H14A C14 H14C 109.5 . . ?
H14B C14 H14C 109.5 . . ?
N3 C35 H35A 109.5 . . ?
N3 C35 H35B 109.5 . . ?
N3 C35 H35C 109.5 . . ?
H35A C35 H35B 109.5 . . ?
H35A C35 H35C 109.5 . . ?
H35B C35 H35C 109.5 . . ?
N4 C40 H40A 109.5 . . ?
N4 C40 H40B 109.5 . . ?
N4 C40 H40C 109.5 . . ?
H40A C40 H40B 109.5 . . ?
H40A C40 H40C 109.5 . . ?
H40B C40 H40C 109.5 . . ?
N2 C34 H34A 109.5 . . ?
N2 C34 H34B 109.5 . . ?
N2 C34 H34C 109.5 . . ?
H34A C34 H34B 109.5 . . ?
H34A C34 H34C 109.5 . . ?
H34B C34 H34C 109.5 . . ?
O1 C7 H7A 109.5 . . ?
O1 C7 H7B 109.5 . . ?
O1 C7 H7C 109.5 . . ?
H7A C7 H7B 109.5 . . ?
H7A C7 H7C 109.5 . . ?
H7B C7 H7C 109.5 . . ?
N3 C35A H35D 109.5 . . ?
N3 C35A H35E 109.5 . . ?
N3 C35A H35F 109.5 . . ?
H35D C35A H35E 109.5 . . ?
H35D C35A H35F 109.5 . . ?
H35E C35A H35F 109.5 . . ?
N3 C37A H37C 111.8 . . ?
N3 C37A H37D 111.8 . . ?
N3 C37A C38A 99.8(13) . . ?
H37C C37A H37D 109.5 . . ?
C38A C37A H37C 111.8 . . ?
C38A C37A H37D 111.8 . . ?
N3 C36A H36D 109.5 . . ?
N3 C36A H36E 109.5 . . ?
N3 C36A H36F 109.5 . . ?
H36D C36A H36E 109.5 . . ?
H36D C36A H36F 109.5 . . ?
H36E C36A H36F 109.5 . . ?
N4 C39A H39D 109.5 . . ?
N4 C39A H39E 109.5 . . ?
N4 C39A H39F 109.5 . . ?
H39D C39A H39E 109.5 . . ?
H39D C39A H39F 109.5 . . ?
H39E C39A H39F 109.5 . . ?
N4 C40A H40E 109.5 . . ?
N4 C40A H40D 109.5 . . ?
N4 C40A H40F 109.5 . . ?
H40E C40A H40D 109.5 . . ?
H40E C40A H40F 109.5 . . ?
H40D C40A H40F 109.5 . . ?
N4 C38A C37A 137.4(15) . . ?
N4 C38A H38C 102.8 . . ?
N4 C38A H38D 102.8 . . ?
C37A C38A H38C 102.8 . . ?
C37A C38A H38D 102.8 . . ?
H38C C38A H38D 105 . . ?

loop_
    _geom_torsion_atom_site_label_1
    _geom_torsion_atom_site_label_2
    _geom_torsion_atom_site_label_3
    _geom_torsion_atom_site_label_4
    _geom_torsion
    _geom_torsion_site_symmetry_1
    _geom_torsion_site_symmetry_2
    _geom_torsion_site_symmetry_3
    _geom_torsion_site_symmetry_4
    _geom_torsion_publ_flag
Na4 N4 C38 C37 42.36(19) . . . . ?
Na4 N4 C38A C37A -35(3) . . . . ?
Na4 N3 C37 C38 50.68(15) . . . . ?
Na4 N3 C37A C38A -33.2(16) . . . . ?
Na4 C1 C6 Na1 60.72(11) . . . . ?
Na4 C1 C6 O1 73.53(16) . . . . ?
Na4 C1 C6 C5 -105.54(17) . . . . ?
Na4 C1 C2 C3 143.22(13) . . . . ?
Na4 C8 C13 Na1 -64.35(8) . . . . ?
Na4 C8 C13 O2 -61.62(13) . . . . ?
Na4 C8 C13 C12 118.80(13) . . . . ?
Na4 C8 C9 Na2 75.87(3) . . . . ?
Na4 C8 C9 C10 -139.17(12) . . . . ?
Na4 C22 C27 Na2 -69.88(6) . . . . ?
Na4 C22 C27 O4 -58.71(12) . . . . ?
Na4 C22 C27 C26 121.39(12) . . . . ?
Na4 C22 C23 Na3 82.81(4) . . . . ?
Na4 C22 C23 C24 -132.70(11) . . . . ?
Na4 C2 C3 C4 103.6(2) . . . . ?
Na4 C9 C10 C11 -84.9(2) . . . . ?
Na2 O3 C20 C15 -21.82(9) . . . . ?
Na2 O3 C20 C19 159.01(8) . . . . ?
Na2 O4 C27 C22 -12.85(10) . . . . ?
Na2 O4 C27 C26 167.05(10) . . . . ?
Na2 C20 C15 Na1 38.82(12) . . . . ?
Na2 C20 C15 Na3 -65.92(5) . . . . ?
Na2 C20 C15 C16 162.48(9) . . . . ?
Na2 C20 C19 C18 -126.5(2) . . . . ?
Na2 C15 C16 Na1 -22.27(18) . . . . ?
Na2 C15 C16 C17 130.77(17) . . . . ?
Na2 C8 C13 Na1 58.32(10) . . . . ?
Na2 C8 C13 O2 61.05(15) . . . . ?
Na2 C8 C13 C12 -118.53(14) . . . . ?
Na2 C8 C9 Na4 -75.87(3) . . . . ?
Na2 C8 C9 C10 144.96(12) . . . . ?
Na2 C22 C27 O4 11.18(9) . . . . ?
Na2 C22 C27 C26 -168.72(12) . . . . ?
Na2 C22 C23 Na3 1.88(18) . . . . ?
Na2 C22 C23 C24 146.37(16) . . . . ?
Na2 C27 C26 C25 -128.1(4) . . . . ?
Na2 C9 C10 C11 91.5(2) . . . . ?
Na1 O2 C13 C8 -3.19(11) . . . . ?
Na1 O2 C13 C12 176.42(10) . . . . ?
Na1 O1 C6 C1 -14.45(11) . . . . ?
Na1 O1 C6 C5 164.67(12) . . . . ?
Na1 C15 C16 C17 153.04(11) . . . . ?
Na1 C1 C6 O1 12.81(10) . . . . ?
Na1 C1 C6 C5 -166.25(13) . . . . ?
Na1 C1 C2 Na4 1.47(17) . . . . ?
Na1 C1 C2 C3 144.69(16) . . . . ?
Na1 C8 C13 O2 2.73(9) . . . . ?
Na1 C8 C13 C12 -176.85(12) . . . . ?
Na1 C8 C9 Na4 -47.7(2) . . . . ?
Na1 C8 C9 Na2 28.1(2) . . . . ?
Na1 C8 C9 C10 173.09(18) . . . . ?
Na1 C16 C17 C18 102.9(2) . . . . ?
Na1 C6 C5 C4 -122.0(4) . . . . ?
Na3 N1 C31 C32 54.97(11) . . . . ?
Na3 N2 C32 C31 33.84(13) . . . . ?
Na3 C15 C16 Na1 70.63(4) . . . . ?
Na3 C15 C16 C17 -136.33(11) . . . . ?
Na3 C1 C6 Na1 -65.30(6) . . . . ?
Na3 C1 C6 O1 -52.49(13) . . . . ?
Na3 C1 C6 C5 128.44(13) . . . . ?
Na3 C1 C2 Na4 81.29(4) . . . . ?
Na3 C1 C2 C3 -135.50(12) . . . . ?
Na3 C22 C27 Na2 59.37(11) . . . . ?
Na3 C22 C27 O4 70.55(15) . . . . ?
Na3 C22 C27 C26 -109.35(15) . . . . ?
Na3 C22 C23 C24 144.49(12) . . . . ?
Na3 C23 C24 C25 105.33(19) . . . . ?
O3 C20 C15 Na2 17.72(8) . . . . ?
O3 C20 C15 Na1 56.54(17) . . . . ?
O3 C20 C15 Na3 -48.20(11) . . . . ?
O3 C20 C15 C16 -179.80(9) . . . . ?
O3 C20 C19 C18 -179.84(10) . . . . ?
O4 C27 C26 C25 -178.77(12) . . . . ?
O2 C13 C12 C11 -179.85(12) . . . . ?
O1 C6 C5 C4 -179.02(14) . . . . ?
N4 C38 C37 N3 -69.0(2) . . . . ?
N3 C37A C38A N4 51(3) . . . . ?
N1 C31 C32 N2 -64.85(15) . . . . ?
C20 C15 C16 Na1 -153.44(9) . . . . ?
C20 C15 C16 C17 -0.40(16) . . . . ?
C20 C19 C18 C17 -0.41(18) . . . . ?
C15 C20 C19 C18 1.10(17) . . . . ?
C15 C16 C17 C18 1.03(19) . . . . ?
C1 C6 C5 C4 0.0(2) . . . . ?
C1 C2 C3 C4 -0.3(2) . . . . ?
C8 C13 C12 C11 -0.3(2) . . . . ?
C8 C9 C10 C11 -0.2(2) . . . . ?
C13 C8 C9 Na4 138.31(10) . . . . ?
C13 C8 C9 Na2 -145.81(10) . . . . ?
C13 C8 C9 C10 -0.86(17) . . . . ?
C13 C12 C11 C10 -0.9(2) . . . . ?
C22 C27 C26 C25 1.1(2) . . . . ?
C22 C23 C24 C25 0.8(2) . . . . ?
C16 C17 C18 C19 -0.58(19) . . . . ?
C19 C20 C15 Na2 -163.16(10) . . . . ?
C19 C20 C15 Na1 -124.35(13) . . . . ?
C19 C20 C15 Na3 130.91(9) . . . . ?
C19 C20 C15 C16 -0.68(15) . . . . ?
C27 C22 C23 Na3 -143.29(9) . . . . ?
C27 C22 C23 C24 1.20(17) . . . . ?
C27 C26 C25 C24 1.1(2) . . . . ?
C6 C1 C2 Na4 -142.46(10) . . . . ?
C6 C1 C2 C3 0.76(18) . . . . ?
C6 C5 C4 C3 0.6(3) . . . . ?
C2 C1 C6 Na1 165.64(10) . . . . ?
C2 C1 C6 O1 178.45(10) . . . . ?
C2 C1 C6 C5 -0.61(19) . . . . ?
C2 C3 C4 C5 -0.5(3) . . . . ?
C9 C8 C13 Na1 177.94(10) . . . . ?
C9 C8 C13 O2 -179.33(9) . . . . ?
C9 C8 C13 C12 1.09(17) . . . . ?
C9 C10 C11 C12 1.1(2) . . . . ?
C23 C22 C27 Na2 166.56(10) . . . . ?
C23 C22 C27 O4 177.74(9) . . . . ?
C23 C22 C27 C26 -2.16(17) . . . . ?
C23 C24 C25 C26 -2.0(2) . . . . ?
C21 O3 C20 Na2 -157.65(11) . . . . ?
C21 O3 C20 C15 -179.47(9) . . . . ?
C21 O3 C20 C19 1.36(14) . . . . ?
C29 N1 C31 C32 172.69(10) . . . . ?
C28 O4 C27 Na2 -163.96(13) . . . . ?
C28 O4 C27 C22 -176.82(11) . . . . ?
C28 O4 C27 C26 3.09(17) . . . . ?
C36 N3 C37 C38 -71.67(17) . . . . ?
C39 N4 C38 C37 -81.74(19) . . . . ?
C30 N1 C31 C32 -65.82(14) . . . . ?
C33 N2 C32 C31 -83.63(14) . . . . ?
C14 O2 C13 Na1 170.38(14) . . . . ?
C14 O2 C13 C8 167.19(13) . . . . ?
C14 O2 C13 C12 -13.21(18) . . . . ?
C35 N3 C37 C38 166.45(16) . . . . ?
C40 N4 C38 C37 159.49(17) . . . . ?
C34 N2 C32 C31 154.60(14) . . . . ?
C7 O1 C6 Na1 -165.66(17) . . . . ?
C7 O1 C6 C1 179.89(16) . . . . ?
C7 O1 C6 C5 -1.0(2) . . . . ?
C35A N3 C37A C38A 93.1(17) . . . . ?
C36A N3 C37A C38A -166.3(14) . . . . ?
C39A N4 C38A C37A -163(3) . . . . ?
C40A N4 C38A C37A 61(3) . . . . ?


#----------------------------------------------------------------------------#
#                   VALIDATION REPLY FORM                                    #
#----------------------------------------------------------------------------#


#----------------------------------------------------------------------------#
#                   SHELX RES FILE                                           #
#----------------------------------------------------------------------------#

_shelx_res_file
;
TITL 24eh009_atn3038_a.res in P-1
    24eh009_atn3038.res
    created by SHELXL-2018/3 at 14:55:28 on 15-Jan-2024
REM Old TITL 24EH009_ATN3038 in P-1 #2
REM SHELXT solution in P-1: R1 0.168, Rweak 0.009, Alpha 0.034
REM <I/s> 0.000 for 0 systematic absences, Orientation as input
REM Formula found by SHELXT: C43 N5 O4 Na4
CELL 1.54184 11.54138 12.840461 17.519104 106.795 93.7123 91.0038
ZERR 2 0.00007 0.000094 0.000119 0.0006 0.0005 0.0005
LATT 1
SFAC C H N Na O
UNIT 80 120 8 8 8
SADI 0.002 N3 C37 N3 C37A N4 C38 N4 C38A
DELU 0.001 0.001 C39A C40A C38A C37A C36A C35A
SADI 0.002 C38 C37 C38A C37A
SADI 0.002 N3 C35A N3 C35 N3 C36A N3 C36 N4 C40A N4 C40 N4 C39A N4 C39
ISOR 0.01 0.01 C39A C36A C35A
ISOR 0.005 0.02 C38A

L.S. 20 0 0
PLAN  20
SIZE 0.18 0.26 0.35
TEMP -100
CONF
CONN 1 C36
CONN 1 C40A
BOND
list 4
MORE -1
BOND $H
ABIN
fmap 2 53
ACTA
REM <olex2.extras>
REM <HklSrc "%.\\24EH009_ATN3038.hkl">
REM </olex2.extras>

WGHT    0.056300    0.377300
EXTI    0.001098
FVAR       0.64957   0.91165
NA4   4    0.326266    0.426293    0.212504    11.00000    0.04305    0.03905 =
         0.04635    0.01299    0.00583    0.00715
NA2   4    0.483198    0.223503    0.123156    11.00000    0.03803    0.04088 =
         0.05105    0.01431    0.00378    0.00351
NA1   4    0.223162    0.185139    0.142825    11.00000    0.03764    0.04555 =
         0.05075    0.01631    0.00525    0.00545
NA3   4    0.400257    0.192183    0.286187    11.00000    0.04579    0.04367 =
         0.04075    0.01413    0.00306    0.00570
O3    5    0.569029    0.060395    0.112071    11.00000    0.04169    0.04394 =
         0.05824    0.01264    0.01069    0.00690
O4    5    0.648688    0.339766    0.158890    11.00000    0.04261    0.06549 =
         0.05763    0.01906    0.00337   -0.00855
O2    5    0.131583    0.200551    0.026809    11.00000    0.04667    0.06970 =
         0.06847    0.02686   -0.01075   -0.00380
O1    5    0.066577    0.169455    0.217864    11.00000    0.04519    0.06141 =
         0.08375    0.01299    0.01962   -0.00367
N4    3    0.386752    0.629102    0.280732    11.00000    0.05189    0.04388 =
         0.06058    0.01418    0.00152    0.00509
N3    3    0.160542    0.543411    0.179014    11.00000    0.04951    0.04570 =
         0.06562    0.01709   -0.00123    0.00949
N1    3    0.567380    0.096507    0.337833    11.00000    0.05823    0.05527 =
         0.04672    0.01906    0.00560    0.01554
N2    3    0.342217    0.152415    0.415190    11.00000    0.05020    0.07174 =
         0.06074    0.03325    0.00750    0.00750
C20   1    0.474483   -0.010587    0.110513    11.00000    0.04404    0.04019 =
         0.03661    0.01180    0.00100    0.00476
C15   1    0.375987    0.042058    0.143933    11.00000    0.04412    0.04048 =
         0.04067    0.01309    0.00254    0.00618
C1    1    0.198741    0.312466    0.285791    11.00000    0.03964    0.05263 =
         0.05275    0.02118    0.01294    0.01194
C8    1    0.308453    0.303393    0.058378    11.00000    0.04425    0.04229 =
         0.04509    0.01400    0.00583    0.01143
C13   1    0.211826    0.267794    0.003772    11.00000    0.05067    0.04773 =
         0.04943    0.01464    0.00217    0.01141
C22   1    0.532917    0.358420    0.267525    11.00000    0.03853    0.04000 =
         0.05834    0.01467   -0.00007    0.00420
C16   1    0.283695   -0.031391    0.141537    11.00000    0.04402    0.04777 =
         0.05635    0.02167    0.00450    0.00708
AFIX  43
H16   2    0.213818   -0.002428    0.163303    11.00000   -1.20000
AFIX   0
C19   1    0.483333   -0.122315    0.078951    11.00000    0.05265    0.04264 =
         0.04463    0.01015    0.00358    0.01169
AFIX  43
H19   2    0.553401   -0.152227    0.058145    11.00000   -1.20000
AFIX   0
C27   1    0.640718    0.380681    0.241774    11.00000    0.03952    0.04557 =
         0.05788    0.01595   -0.00136    0.00304
C6    1    0.087806    0.265226    0.281804    11.00000    0.04196    0.05579 =
         0.06322    0.02143    0.01519    0.01093
C2    1    0.215547    0.408953    0.348811    11.00000    0.04556    0.05918 =
         0.05180    0.01843    0.01015    0.01283
AFIX  43
H2    2    0.288648    0.446835    0.355332    11.00000   -1.20000
AFIX   0
C9    1    0.385399    0.370938    0.033763    11.00000    0.05420    0.04953 =
         0.05399    0.02050    0.00795    0.00785
AFIX  43
H9    2    0.452959    0.399586    0.067842    11.00000   -1.20000
AFIX   0
C31   1    0.552996    0.122139    0.423556    11.00000    0.05518    0.05971 =
         0.04572    0.02011    0.00119    0.01105
AFIX  23
H31A  2    0.567418    0.201310    0.448509    11.00000   -1.20000
H31B  2    0.611775    0.083750    0.447860    11.00000   -1.20000
AFIX   0
C23   1    0.529785    0.396798    0.350598    11.00000    0.04472    0.04688 =
         0.06079    0.01187    0.00405    0.00931
AFIX  43
H23   2    0.460015    0.383557    0.372795    11.00000   -1.20000
AFIX   0
C21   1    0.673189    0.015892    0.079123    11.00000    0.04252    0.06258 =
         0.05633    0.01509    0.00983    0.01196
AFIX 137
H21A  2    0.655816   -0.027549    0.023399    11.00000   -1.50000
H21B  2    0.706228   -0.030517    0.109989    11.00000   -1.50000
H21C  2    0.729197    0.075117    0.081307    11.00000   -1.50000
AFIX   0
C17   1    0.287155   -0.144119    0.109430    11.00000    0.05247    0.04642 =
         0.07565    0.02553   -0.00315   -0.00274
AFIX  43
H17   2    0.220895   -0.189338    0.108907    11.00000   -1.20000
AFIX   0
C26   1    0.734034    0.437577    0.291393    11.00000    0.03801    0.06975 =
         0.07329    0.01445   -0.00272   -0.00176
AFIX  43
H26   2    0.804303    0.450894    0.269789    11.00000   -1.20000
AFIX   0
C12   1    0.192063    0.292746   -0.067531    11.00000    0.07191    0.07067 =
         0.05209    0.01909   -0.00923    0.01170
AFIX  43
H12   2    0.124307    0.265121   -0.101691    11.00000   -1.20000
AFIX   0
C18   1    0.387648   -0.189094    0.078518    11.00000    0.06419    0.03691 =
         0.06306    0.01173   -0.00315    0.00553
AFIX  43
H18   2    0.391316   -0.265771    0.056943    11.00000   -1.20000
AFIX   0
C32   1    0.434004    0.090441    0.441581    11.00000    0.06437    0.06478 =
         0.05957    0.03381    0.00705    0.00901
AFIX  23
H32A  2    0.418214    0.011869    0.414809    11.00000   -1.20000
H32B  2    0.432448    0.102343    0.499909    11.00000   -1.20000
AFIX   0
C24   1    0.621028    0.453043    0.403554    11.00000    0.05592    0.06619 =
         0.05752    0.00553   -0.00344    0.01143
AFIX  43
H24   2    0.613055    0.475981    0.459527    11.00000   -1.20000
AFIX   0
PART 1
C38   1    0.305107    0.693609    0.247471    21.00000    0.06532    0.03894 =
         0.06668    0.01741   -0.00380    0.00382
AFIX  23
H38A  2    0.327697    0.693968    0.193985    21.00000   -1.20000
H38B  2    0.309615    0.769739    0.282308    21.00000   -1.20000
AFIX   0
C37   1    0.181170    0.648839    0.240253    21.00000    0.05262    0.04791 =
         0.06793    0.01331    0.00314    0.01682
AFIX  23
H37A  2    0.162143    0.640678    0.292573    21.00000   -1.20000
H37B  2    0.128052    0.702029    0.227296    21.00000   -1.20000
AFIX   0
PART 0
C3    1    0.133187    0.453620    0.402682    11.00000    0.06048    0.07262 =
         0.06107    0.00949    0.01636    0.02157
AFIX  43
H3    2    0.150465    0.519321    0.444277    11.00000   -1.20000
AFIX   0
C25   1    0.722497    0.474542    0.373131    11.00000    0.04859    0.07934 =
         0.07165    0.00322   -0.01436   -0.00028
AFIX  43
H25   2    0.784727    0.514666    0.407979    11.00000   -1.20000
AFIX   0
C29   1    0.678546    0.141608    0.324280    11.00000    0.05430    0.09038 =
         0.07372    0.04077    0.01589    0.02391
AFIX 137
H29A  2    0.684516    0.128721    0.266767    11.00000   -1.50000
H29B  2    0.742073    0.106308    0.345840    11.00000   -1.50000
H29C  2    0.683683    0.220076    0.351136    11.00000   -1.50000
AFIX   0
C28   1    0.756127    0.352772    0.126707    11.00000    0.05006    0.09153 =
         0.07235    0.02858    0.01124   -0.00774
AFIX 137
H28A  2    0.817781    0.320578    0.152629    11.00000   -1.50000
H28B  2    0.774668    0.430459    0.136235    11.00000   -1.50000
H28C  2    0.749996    0.316246    0.069073    11.00000   -1.50000
AFIX   0
C5    1    0.002423    0.305757    0.333350    11.00000    0.04207    0.08803 =
         0.08738    0.02314    0.02541    0.01093
AFIX  43
H5    2   -0.071309    0.268972    0.326853    11.00000   -1.20000
AFIX   0
C10   1    0.369545    0.399042   -0.037498    11.00000    0.07915    0.06893 =
         0.06515    0.03542    0.01340    0.00642
AFIX  43
H10   2    0.424971    0.445442   -0.050660    11.00000   -1.20000
AFIX   0
PART 1
C36   1    0.161498    0.557521    0.098907    21.00000    0.07651    0.04966 =
         0.06730    0.01876   -0.00905    0.01413
AFIX 137
H36C  2    0.237206    0.588664    0.092702    21.00000   -1.50000
H36A  2    0.100321    0.606628    0.091891    21.00000   -1.50000
H36B  2    0.147607    0.486697    0.058606    21.00000   -1.50000
AFIX   0
C39   1    0.386387    0.661668    0.368136    21.00000    0.09125    0.05361 =
         0.05655    0.00653   -0.01549    0.00483
AFIX 137
H39A  2    0.307457    0.652460    0.383324    21.00000   -1.50000
H39B  2    0.412650    0.738179    0.389840    21.00000   -1.50000
H39C  2    0.438809    0.616127    0.389656    21.00000   -1.50000
AFIX   0
PART 0
C11   1    0.273188    0.358913   -0.088121    11.00000    0.09798    0.08279 =
         0.05589    0.03715    0.00345    0.01284
AFIX  43
H11   2    0.262010    0.376366   -0.137148    11.00000   -1.20000
AFIX   0
C30   1    0.561297   -0.021380    0.300139    11.00000    0.10089    0.06093 =
         0.05848    0.01283   -0.00116    0.02740
AFIX 137
H30A  2    0.481938   -0.049593    0.300464    11.00000   -1.50000
H30B  2    0.615054   -0.056310    0.329875    11.00000   -1.50000
H30C  2    0.582828   -0.037119    0.244857    11.00000   -1.50000
AFIX   0
C33   1    0.332440    0.257085    0.476010    11.00000    0.09060    0.09079 =
         0.05922    0.03303    0.02556    0.03532
AFIX 137
H33A  2    0.406408    0.298825    0.484155    11.00000   -1.50000
H33B  2    0.313556    0.244325    0.526385    11.00000   -1.50000
H33C  2    0.270819    0.298098    0.458162    11.00000   -1.50000
AFIX   0
C4    1    0.026838    0.400815    0.394395    11.00000    0.05678    0.09711 =
         0.08199    0.01078    0.03350    0.02435
AFIX  43
H4    2   -0.030219    0.429662    0.430724    11.00000   -1.20000
AFIX   0
C14   1    0.020124    0.178088   -0.014835    11.00000    0.05982    0.09487 =
         0.08790    0.02666   -0.02257   -0.01173
AFIX 137
H14A  2   -0.027455    0.134741    0.009982    11.00000   -1.50000
H14B  2    0.028325    0.137327   -0.070766    11.00000   -1.50000
H14C  2   -0.017465    0.246684   -0.012476    11.00000   -1.50000
AFIX   0
PART 1
C35   1    0.049901    0.492525    0.187557    21.00000    0.04408    0.06746 =
         0.11415    0.03588   -0.00948    0.00112
AFIX 137
H35A  2    0.039662    0.420925    0.147761    21.00000   -1.50000
H35B  2   -0.013725    0.538562    0.179311    21.00000   -1.50000
H35C  2    0.049506    0.483933    0.241334    21.00000   -1.50000
AFIX   0
C40   1    0.505530    0.646897    0.261001    21.00000    0.05219    0.05956 =
         0.10523    0.02316    0.00348   -0.00291
AFIX 137
H40A  2    0.558623    0.603563    0.284186    21.00000   -1.50000
H40B  2    0.528473    0.724221    0.282831    21.00000   -1.50000
H40C  2    0.508937    0.624810    0.202791    21.00000   -1.50000
AFIX   0
PART 0
C34   1    0.231331    0.090862    0.400104    11.00000    0.06035    0.13150 =
         0.11814    0.07048    0.00217   -0.01059
AFIX 137
H34A  2    0.170059    0.135280    0.385921    11.00000   -1.50000
H34B  2    0.212734    0.071792    0.448310    11.00000   -1.50000
H34C  2    0.236786    0.024204    0.355955    11.00000   -1.50000
AFIX   0
C7    1   -0.043189    0.115423    0.208791    11.00000    0.06125    0.08621 =
         0.15402    0.00024    0.03222   -0.02122
AFIX 137
H7A   2   -0.104346    0.167148    0.207928    11.00000   -1.50000
H7B   2   -0.051667    0.085282    0.253619    11.00000   -1.50000
H7C   2   -0.049793    0.056312    0.158526    11.00000   -1.50000
AFIX   0
PART 2
C35A  1    0.060000    0.532294    0.223439   -21.00000    0.06302    0.06571 =
         0.11050    0.03656   -0.02785   -0.01439
AFIX 137
H35D  2    0.050020    0.456371    0.223503   -21.00000   -1.50000
H35E  2   -0.009914    0.553866    0.197919   -21.00000   -1.50000
H35F  2    0.072665    0.579212    0.278602   -21.00000   -1.50000
AFIX   0
C37A  1    0.191206    0.658102    0.188899   -21.00000    0.05776    0.14127 =
         0.09180    0.05453   -0.01130   -0.01325
AFIX  23
H37C  2    0.123622    0.704790    0.201883   -21.00000   -1.20000
H37D  2    0.224675    0.668276    0.140808   -21.00000   -1.20000
AFIX   0
C36A  1    0.094411    0.493601    0.102363   -21.00000    0.08775    0.08455 =
         0.08987    0.02225   -0.00270    0.02168
AFIX 137
H36D  2    0.146428    0.482564    0.058889   -21.00000   -1.50000
H36E  2    0.032563    0.541663    0.094584   -21.00000   -1.50000
H36F  2    0.060030    0.423276    0.102371   -21.00000   -1.50000
AFIX   0
C39A  1    0.443641    0.650018    0.361209   -21.00000    0.13322    0.12695 =
         0.14831    0.02599    0.00732   -0.00687
AFIX  33
H39D  2    0.385792    0.644099    0.398446   -21.00000   -1.50000
H39E  2    0.503301    0.596502    0.360734   -21.00000   -1.50000
H39F  2    0.479886    0.723445    0.378282   -21.00000   -1.50000
AFIX   0
C40A  1    0.461875    0.634889    0.217639   -21.00000    0.06430    0.04534 =
         0.11916    0.02406   -0.01363   -0.00925
AFIX 137
H40E  2    0.514784    0.574317    0.207948   -21.00000   -1.50000
H40D  2    0.507128    0.704028    0.234371   -21.00000   -1.50000
H40F  2    0.413941    0.630191    0.168413   -21.00000   -1.50000
AFIX   0
C38A  1    0.281231    0.679460    0.259142   -21.00000    0.07067    0.04490 =
         0.05423    0.02287    0.00436    0.00227
AFIX  23
H38C  2    0.308425    0.755374    0.265962   -21.00000   -1.20000
H38D  2    0.233277    0.683775    0.304734   -21.00000   -1.20000
AFIX   0
HKLF 4


REM  24eh009_atn3038_a.res in P-1
REM wR2 = 0.1033, GooF = S = 1.036, Restrained GooF = 1.039 for all data
REM R1 = 0.0340 for 9529 Fo > 4sig(Fo) and 0.0352 for all 10090 data
REM 540 parameters refined using 60 restraints

END

WGHT      0.0563      0.3771

REM Highest difference peak  0.158,  deepest hole -0.168,  1-sigma level  0.029
Q1    1   0.2344  0.2796  0.2492  11.00000  0.05    0.16
Q2    1   0.4710 -0.0651  0.0889  11.00000  0.05    0.15
Q3    1   0.4849  0.3326  0.2384  11.00000  0.05    0.15
Q4    1   0.4193  0.0083  0.1238  11.00000  0.05    0.15
Q5    1   0.4854 -0.0631  0.1109  11.00000  0.05    0.15
Q6    1   0.1807  0.6229  0.1853  11.00000  0.05    0.14
Q7    1   0.5825  0.3758  0.2568  11.00000  0.05    0.14
Q8    1   0.1970  0.3669  0.3088  11.00000  0.05    0.14
Q9    1   0.2741  0.2729  0.0272  11.00000  0.05    0.14
Q10   1   0.3173  0.2889  0.0910  11.00000  0.05    0.14
Q11   1   0.0674  0.2233  0.2382  11.00000  0.05    0.13
Q12   1   0.3421 -0.1627  0.1062  11.00000  0.05    0.13
Q13   1   0.4246 -0.1396  0.0756  11.00000  0.05    0.13
Q14   1   0.3740  0.1010  0.1667  11.00000  0.05    0.13
Q15   1   0.6580  0.4793  0.3802  11.00000  0.05    0.13
Q16   1   0.1556  0.2888  0.2872  11.00000  0.05    0.13
Q17   1   0.4432 -0.1551  0.1020  11.00000  0.05    0.13
Q18   1  -0.0113  0.0583  0.2224  11.00000  0.05    0.13
Q19   1   0.6953  0.3823  0.2688  11.00000  0.05    0.12
Q20   1   0.0575  0.5336  0.2577  11.00000  0.05    0.12
;
_shelx_res_checksum                83119

#----------------------------------------------------------------------------#
#                   SHELX HKL AND FAB FILE                                   #
#----------------------------------------------------------------------------#

_shelx_hkl_file
;
   0   0   1  475.80    9.14
   0   0  -1  473.31    9.16
   0   0  -2 1630.16   31.55
   0   0   2 1646.02   31.51
   0   0  -2 1656.94   31.49
   0   0   3  702.17   13.87
   0   0  -3  719.47   13.94
   0   0   3  704.67   13.88
   0   0  -3  704.28   13.91
   0   0  -3  715.18   13.84
   0   0  -3  714.29   13.62
   0   0   4 1371.23   26.33
   0   0  -4 1344.96   26.28
   0   0  -4 1353.02   26.39
   0   0  -4 1382.22   26.41
   0   0  -4 1351.43   26.43
   0   0  -5  710.62   14.41
   0   0  -5  719.08   14.40
   0   0   5  701.16   14.33
   0   0  -5  724.04   14.37
   0   0   5  735.73   14.28
   0   0  -5  723.58   14.23
   0   0  -5  725.73   14.38
   0   0  -5  715.10   13.91
   0   0  -5  723.84   14.16
   0   0   5  719.20   14.36
   0   0  -6  833.71   16.53
   0   0  -6  827.62   16.57
   0   0   6  807.99   16.45
   0   0  -6  833.43   16.50
   0   0  -6  808.03   16.31
   0   0   6  824.36   16.37
   0   0  -6  827.27   16.54
   0   0  -6  820.41   15.88
   0   0   6  831.77   16.49
   0   0  -6  826.45   16.22
   0   0  -7  558.33   11.41
   0   0   7  553.14   11.31
   0   0  -7  545.24   11.02
   0   0  -7  548.71   11.14
   0   0  -7  548.18   11.37
   0   0   7  554.52   11.18
   0   0   7  524.50   10.58
   0   0   7  551.98   11.22
   0   0   7  549.82   11.31
   0   0  -7  565.76   11.41
   0   0  -8  253.63    5.27
   0   0  -8  256.86    5.24
   0   0   8  258.75    5.21
   0   0  -8  262.42    6.10
   0   0  -8  262.09    5.27
   0   0   8  257.64    5.21
   0   0  -8  255.03    5.66
   0   0   8  265.75    6.00
   0   0  -8  260.40    6.06
   0   0  -8  268.01    6.08
   0   0  -8  259.97    5.82
   0   0   8  256.36    5.85
   0   0   8  258.18    5.89
   0   0   8  256.30    6.00
   0   0  -8  260.44    5.28
   0   0   8  259.49    5.22
   0   0  -9    5.28    0.32
   0   0   9    5.53    0.37
   0   0  -9    5.38    0.58
   0   0  -9    6.23    0.73
   0   0   9    5.79    0.62
   0   0   9    5.28    0.36
   0   0   9    8.00    0.42
   0   0  -9    5.87    0.67
   0   0  -9    4.93    0.50
   0   0   9    9.46    0.82
   0   0   9    5.20    0.68
   0   0   9    4.54    0.59
   0   0   9    6.27    0.68
   0   0  -9    5.80    0.38
   0   0  -9    4.49    0.36
   0   0  -9    5.02    0.38
   0   0 -10   53.21    2.16
   0   0  10   55.25    1.86
   0   0 -10   53.76    1.35
   0   0  10   55.30    1.41
   0   0 -10   50.84    1.33
   0   0  10   54.55    1.40
   0   0  10   56.03    1.42
   0   0 -10   59.17    2.24
   0   0  10   56.83    2.17
   0   0  10   59.85    2.09
   0   0  10   54.52    2.11
   0   0  10   52.72    1.97
   0   0 -10   53.59    1.47
   0   0 -10   54.78    1.44
   0   0 -10   59.51    1.42
   0   0 -10   55.84    1.49
   0   0  11   15.78    0.93
   0   0 -11   13.81    1.15
   0   0 -11   15.76    0.63
   0   0 -11   15.61    0.72
   0   0 -11   15.90    0.71
   0   0 -11   15.69    0.67
   0   0 -11   14.43    0.57
   0   0  11   17.86    1.22
   0   0  11   18.78    1.23
   0   0  11   17.89    1.13
   0   0  11   22.07    1.23
   0   0  11   15.73    0.67
   0   0  11   15.98    0.65
   0   0 -11   17.50    0.61
   0   0  11   16.37    0.65
   0   0  12   79.89    1.95
   0   0  12   79.13    1.95
   0   0 -12   75.91    1.85
   0   0  12   78.64    2.14
   0   0 -12   76.58    2.12
   0   0 -12   76.08    2.10
   0   0  12   81.24    2.10
   0   0 -12   81.24    2.08
   0   0 -12   77.76    1.93
   0   0  12   76.90    2.12
   0   0 -12   75.71    2.13
   0   0 -12   77.36    2.96
   0   0  12   77.97    2.72
   0   0  12   77.27    2.67
   0   0  12   81.80    2.91
   0   0  12   78.95    1.89
   0   0 -12   82.01    2.06
   0   0 -12   80.00    2.00
   0   0 -13   16.69    0.90
   0   0  13   20.19    0.95
   0   0  13   19.46    0.71
   0   0  13   20.49    0.80
   0   0  13   19.25    0.78
   0   0  13   18.77    0.91
   0   0 -13   18.99    0.95
   0   0  13   19.36    0.88
   0   0 -13   20.55    0.90
   0   0 -13   21.03    0.86
   0   0  13   19.75    0.74
   0   0  13   20.42    0.90
   0   0 -13   19.73    1.49
   0   0  13   20.26    1.31
   0   0  13   18.75    1.26
   0   0 -13   20.13    0.90
   0   0 -13   19.17    0.77
   0   0 -14  194.55    4.33
   0   0 -14  198.59    4.43
   0   0  14  201.18    4.18
   0   0  14  192.95    5.22
   0   0 -14  197.22    4.53
   0   0  14  195.23    4.52
   0   0 -14  191.59    4.29
   0   0  14  193.72    4.44
   0   0 -14  193.90    4.48
   0   0  14  196.98    4.26
   0   0  14  190.86    4.11
   0   0  14  193.82    4.25
   0   0  14  196.01    4.43
   0   0  14  193.32    4.48
   0   0 -14  199.60    4.53
   0   0 -14  178.12    5.58
   0   0 -14  190.43    4.22
   0   0 -14  195.91    4.44
   0   0 -15   19.42    0.94
   0   0  15   21.71    0.81
   0   0 -15   21.79    0.96
   0   0 -15   21.93    1.05
   0   0  15   21.28    1.05
   0   0 -15   19.60    0.85
   0   0  15   21.69    0.76
   0   0  15   21.38    0.87
   0   0  15   22.41    1.00
   0   0 -15   21.66    1.07
   0   0  15   22.87    1.02
   0   0  15   21.27    0.98
   0   0 -15   21.00    1.03
   0   0 -15   19.51    0.80
   0   0 -15   22.63    0.99
   0   0 -15   20.53    1.54
   0   0  15   21.39    0.90
   0   0 -16   70.12    2.00
   0   0  16   72.30    2.04
   0   0  16   65.86    1.80
   0   0 -16   67.04    1.94
   0   0 -16   68.41    2.08
   0   0  16   71.75    2.03
   0   0  16   72.00    2.09
   0   0  16   69.57    1.86
   0   0 -16   69.24    2.04
   0   0  16   68.34    1.98
   0   0  16   70.97    1.85
   0   0  16   67.56    1.74
   0   0 -16   69.84    2.00
   0   0  17    2.41    0.50
   0   0 -17    2.25    0.43
   0   0  17    2.59    0.38
   0   0 -17    2.46    0.50
   0   0  17    2.29    0.42
   0   0 -17    2.06    0.46
   0   0  17    2.23    0.44
   0   0 -17    2.17    0.42
   0   0 -17    1.85    0.38
   0   0  17    2.38    0.49
   0   0  17    2.41    0.42
   0   0 -18    2.34    0.40
   0   0  18    2.41    0.40
   0   0  18    2.32    0.36
   0   0 -18    1.75    0.40
   0   0  18    2.54    0.48
   0   0 -18    2.64    0.41
   0   0  18    2.68    0.46
   0   0 -19   14.29    0.65
   0   0  19   12.77    0.55
   0   0  19   14.25    0.69
   0   0 -19   13.57    0.73
   0   0 -19   13.22    0.65
   0   0 -19   12.75    0.69
   0   0  19   12.95    0.70
   0   0 -19   13.82    0.63
   0   0 -20    0.89    0.21
   0   0 -20    0.84    0.30
   0   0  20    0.86    0.30
   0   0 -20    0.85    0.25
   0   0 -20    0.94    0.33
   0  -1  21    5.44    0.36
   0   1 -21    5.03    0.35
   0  -1  20    3.46    0.30
   0  -1  20    4.14    0.42
   0   1 -20    4.71    0.40
   0   1 -20    4.69    0.40
   0   1 -20    4.62    0.38
   0   1 -19    0.56    0.34
   0  -1  19    0.25    0.28
   0  -1  19    0.70    0.38
   0   1 -19    0.43    0.31
   0   1 -19    0.17    0.34
   0   1 -19    0.35    0.30
   0   1 -18    3.83    0.50
   0  -1  18    3.18    0.44
   0  -1  18    3.75    0.45
   0  -1  18    3.90    0.53
   0   1 -18    3.61    0.45
   0   1 -18    3.44    0.46
   0   1 -18    4.10    0.50
   0  -1  18    3.18    0.43
   0  -1  17   37.41    1.34
   0  -1  17   38.37    1.34
   0   1 -17   38.75    1.39
   0   1 -17   36.25    1.32
   0  -1  17   37.40    1.15
   0  -1  17   37.51    1.21
   0   1 -17   39.75    1.37
   0   1 -17   36.27    1.30
   0   1 -17   37.28    1.39
   0  -1  17   36.25    1.39
   0   1 -16    6.55    0.64
   0  -1  16    4.91    0.60
   0  -1  16    5.49    0.58
   0  -1  16    5.72    0.44
   0   1 -16    5.48    0.60
   0  -1  16    5.10    0.45
   0  -1  16    5.38    0.49
   0   1 -16    5.31    0.61
   0  -1  16    5.34    0.58
   0   1 -16    5.44    0.46
   0   1 -16    5.33    0.53
   0   1 -16    5.58    0.52
   0  -1  15  109.12    2.81
   0   1 -15   99.44    2.61
   0  -1  15  109.84    2.82
   0   1 -15  107.49    2.84
   0   1 -15  111.65    2.78
   0   1 -15  105.30    2.71
   0   1 -15  103.87    2.55
   0  -1  15  100.82    2.36
   0   1 -15  108.91    2.81
   0  -1  15  108.25    2.76
   0  -1  15  106.31    2.46
   0  -1  15  107.36    2.58
   0  -1  15   98.70    3.82
   0  -1  15  104.59    2.50
   0  -1  15  103.67    3.51
   0   1 -14   43.75    1.52
   0  -1  14   42.43    1.48
   0  -1  14   41.84    1.47
   0   1 -14   40.99    1.38
   0  -1  14   39.92    1.14
   0   1 -14   41.71    1.28
   0  -1  14   41.29    1.29
   0  -1  14   41.06    1.20
   0   1 -14   41.76    2.23
   0   1 -14   43.87    1.37
   0  -1  14   41.83    1.24
   0  -1  14   41.89    1.44
   0  -1  14   40.64    1.98
   0   1 -14   41.87    1.43
   0  -1  13  110.30    2.78
   0   1 -13  111.97    2.81
   0   1 -13  109.76    3.81
   0  -1  13  109.54    2.55
   0   1 -13  111.02    2.67
   0  -1  13  110.72    2.53
   0  -1  13  112.32    2.59
   0  -1  13  110.86    2.82
   0   1 -13  110.82    2.84
   0   1 -13  109.36    2.53
   0   1 -13  111.88    2.62
   0   1 -13  110.49    2.72
   0   1 -13  110.00    2.75
   0   1 -13  109.58    2.52
   0  -1  13  108.15    3.49
   0  -1  13  108.68    3.50
   0  -1  13  112.36    2.82
   0   1 -12    0.35    0.36
   0  -1  12    0.54    0.33
   0   1 -12    0.91    0.35
   0   1 -12    0.16    0.24
   0   1 -12   -0.11    0.28
   0   1 -12    0.65    0.33
   0   1 -12    0.31    0.22
   0   1 -12    0.09    0.21
   0  -1  12    0.69    0.32
   0  -1  12    0.18    0.45
   0  -1  12    0.27    0.52
   0  -1  12    0.48    0.47
   0   1 -12    0.23    0.50
   0   1 -12    0.08    0.36
   0  -1  12    0.16    0.25
   0   1 -12    0.24    0.27
   0  -1  12   -0.08    0.32
   0   1 -11    1.98    0.58
   0   1 -11    1.68    0.25
   0  -1  11    2.21    0.58
   0  -1  11    2.16    0.58
   0  -1  11    2.13    0.58
   0   1 -11    2.20    0.30
   0   1 -11    1.71    0.32
   0   1 -11    1.71    0.26
   0   1 -11    1.83    0.30
   0   1 -10  711.64   14.68
   0   1 -10  691.50   13.41
   0  -1  10  687.15   14.33
   0  -1  10  711.81   14.40
   0  -1  10  688.09   13.42
   0   1 -10  686.47   13.45
   0   1 -10  690.40   13.51
   0   1 -10  694.94   13.50
   0  -1  10  691.91   14.48
   0   1 -10  672.65   13.39
   0   1 -10  692.63   14.44
   0  -1  10  674.75   14.18
   0   1 -10  660.23   13.89
   0  -1   9 1361.11   26.96
   0   1  -9 1419.25   26.95
   0  -1   9 1423.98   27.87
   0  -1   9 1418.04   27.81
   0   1  -9 1445.06   27.90
   0   1  -9 1366.48   27.43
   0  -1   9 1436.78   27.70
   0   1  -9 1425.62   27.04
   0   1  -9 1413.67   26.99
   0   1  -9 1321.17   27.22
   0  -1   9 1408.79   26.96
   0   1  -9 1398.37   27.03
   0   1  -9 1470.60   28.11
   0  -1   8  343.03    6.84
   0   1  -8  335.47    6.82
   0  -1   8  367.96    7.60
   0  -1   8  348.28    7.55
   0   1  -8  346.48    7.25
   0  -1   8  357.67    7.47
   0   1  -8  349.46    7.55
   0   1  -8  346.04    6.89
   0  -1   8  349.28    6.82
   0   1  -8  334.84    7.09
   0   1  -8  345.08    7.72
   0   1  -8  342.15    6.87
   0   1  -7 2003.03   34.48
   0   1  -7 1954.04   34.36
   0  -1   7 1964.71   34.28
   0   1  -7 1913.96   33.81
   0   1  -7 1979.90   33.60
   0  -1   7 1950.60   33.54
   0  -1   7 2041.38   34.46
   0   1  -7 1993.99   34.23
   0   1  -7 1913.68   33.92
   0  -1   7 1967.39   34.18
   0  -1   7 1990.96   34.40
   0   1  -6  280.77    6.07
   0   1  -6  282.62    5.98
   0   1  -6  260.74    5.34
   0   1  -6  290.65    5.70
   0   1  -6  285.88    5.89
   0  -1   6  281.16    6.05
   0  -1   6  278.16    5.95
   0  -1   6  284.41    6.01
   0   1  -5 4240.80   80.41
   0  -1   5 4201.97   80.37
   0   1  -5 4079.45   80.36
   0  -1   5 4292.48   80.92
   0  -1   5 4303.92   80.91
   0  -1   5 4233.99   80.88
   0   1  -5 4294.19   80.63
   0   1  -5 4297.56   80.79
   0  -1   5 4280.80   80.95
   0  -1   5 4362.38   80.92
   0   1  -5 4281.10   80.87
   0   1  -5 4324.38   80.98
   0   1  -5 4331.60   80.94
   0  -1   4 2387.28   42.36
   0   1  -4 2404.91   42.36
   0   1  -4 2406.07   42.42
   0   1  -4 2466.72   42.38
   0   1  -4 2416.66   42.29
   0   1  -4 2422.89   42.22
   0  -1   4 2437.86   42.37
   0   1  -4 2401.79   42.01
   0   1  -3  291.05    5.99
   0  -1   3  287.50    5.95
   0   1  -3  295.53    5.83
   0   1  -3  298.21    5.95
   0  -1   2 1114.08   21.38
   0   1  -2 1109.67   21.41
   0   1  -1 3573.79   68.24
   0  -1   1 3581.53   68.12
   0   1   0  119.49    2.52
   0  -1   0  124.01    2.48
   0   1   1 2180.07   41.55
   0   1   1 2180.34   41.68
   0  -1  -1 2193.32   41.56
   0   1   1 2159.82   41.61
   0  -1  -2 1507.03   29.75
   0   1   2 1532.50   29.69
   0  -1  -2 1560.97   29.67
   0   1   2 1570.52   29.63
   0   1   3  252.40    5.10
   0   1   3  253.96    5.23
   0   1   3  250.22    5.27
   0  -1  -3  250.16    5.32
   0   1   3  251.63    4.99
   0  -1  -3  260.32    5.16
   0   1   3  255.64    4.98
   0  -1  -3  254.08    5.29
   0  -1  -4    1.05    0.21
   0   1   4    0.81    0.12
   0   1   4    0.58    0.23
   0  -1  -4    0.21    0.28
   0   1   4    0.42    0.23
   0   1   4    0.60    0.11
   0   1   4    0.53    0.12
   0  -1  -4    0.29    0.29
   0   1   4    0.99    0.32
   0  -1  -4    0.13    0.22
   0   1   5  299.84    6.34
   0   1   5  290.69    6.12
   0  -1  -5  298.18    6.27
   0   1   5  290.57    6.19
   0  -1  -5  295.08    6.36
   0  -1  -5  289.41    6.19
   0   1   5  288.09    6.22
   0   1   5  285.75    5.73
   0  -1  -6  555.64   10.59
   0  -1  -6  546.24   11.36
   0   1   6  536.96   11.03
   0  -1  -6  550.57   11.20
   0   1   6  543.14   11.17
   0   1   6  552.98   11.19
   0  -1  -6  554.00   11.13
   0   1   6  524.09   10.53
   0  -1  -6  562.05   11.36
   0  -1  -7   74.77    1.67
   0  -1  -7   73.46    1.69
   0  -1  -7   76.50    2.37
   0  -1  -7   74.04    1.69
   0   1   7   77.29    1.66
   0  -1  -7   76.96    2.41
   0   1   7   75.67    2.08
   0  -1  -7   74.01    2.23
   0   1   7   74.15    2.22
   0   1   7   76.09    2.24
   0  -1  -7   73.73    2.14
   0  -1  -7   73.68    2.28
   0   1   7   75.84    1.65
   0  -1  -7   74.26    1.67
   0  -1  -7   71.57    1.69
   0  -1  -8  466.31    9.30
   0  -1  -8  471.61   10.32
   0  -1  -8  478.92    9.32
   0   1   8  465.51    9.26
   0  -1  -8  462.62   10.08
   0  -1  -8  467.50   10.29
   0   1   8  481.10    9.83
   0   1   8  468.07    9.91
   0   1   8  471.06   10.07
   0   1   8  479.72   10.09
   0  -1  -8  450.96    9.89
   0  -1  -8  475.98   10.16
   0   1   8  465.48    9.26
   0  -1  -8  484.59    9.31
   0   1   8  461.14    9.23
   0  -1  -8  467.70    9.33
   0  -1  -9   34.95    1.03
   0  -1  -9   35.15    1.69
   0  -1  -9   35.22    1.04
   0   1   9   35.79    1.01
   0  -1  -9   34.56    1.69
   0  -1  -9   35.54    1.55
   0   1   9   34.35    1.36
   0   1   9   31.50    1.37
   0   1   9   32.57    1.53
   0   1   9   34.25    1.45
   0   1   9   33.59    1.53
   0  -1  -9   32.82    1.22
   0  -1  -9   33.51    1.57
   0   1   9   33.85    0.99
   0   1   9   32.88    0.96
   0   1   9   33.77    0.96
   0  -1  -9   34.69    1.03
   0  -1  -9   34.79    1.05
   0  -1 -10  375.92    7.57
   0  -1 -10  371.16    7.52
   0  -1 -10  371.22    8.79
   0  -1 -10  382.08    7.62
   0  -1 -10  382.85    7.58
   0  -1 -10  358.38    7.38
   0   1  10  370.23    7.47
   0   1  10  372.59    7.51
   0   1  10  363.06    7.45
   0   1  10  369.90    8.28
   0   1  10  372.11    8.23
   0   1  10  379.07    8.53
   0  -1 -10  379.42    8.63
   0   1  10  377.43    8.51
   0  -1 -10  380.28    7.59
   0   1  10  372.42    8.10
   0   1  11  282.19    6.95
   0   1  11  290.62    5.87
   0   1  11  282.42    5.81
   0   1  11  283.16    6.43
   0  -1 -11  286.44    5.99
   0  -1 -11  274.64    5.80
   0   1  11  287.05    6.05
   0   1  11  286.24    5.83
   0  -1 -11  271.49    5.71
   0   1  11  285.34    5.98
   0  -1 -11  279.93    6.05
   0  -1 -11  285.56    7.06
   0  -1 -11  284.49    5.88
   0  -1 -11  293.20    5.94
   0  -1 -11  286.46    6.01
   0   1  11  282.54    6.68
   0   1  11  287.95    6.95
   0   1  11  280.80    6.62
   0   1  12   33.29    1.10
   0   1  12   35.14    1.07
   0  -1 -12   33.76    1.25
   0   1  12   32.84    1.21
   0  -1 -12   33.76    1.04
   0  -1 -12   32.73    1.17
   0  -1 -12   33.24    1.22
   0   1  12   31.47    1.22
   0   1  12   35.04    1.08
   0   1  12   34.21    1.20
   0   1  12   32.29    1.74
   0   1  12   33.43    1.58
   0   1  12   34.45    1.63
   0   1  12   34.88    1.00
   0  -1 -12   33.01    1.14
   0  -1 -12   32.71    1.08
   0  -1 -12   29.46    1.73
   0  -1 -12   33.41    1.20
   0  -1 -12   33.89    1.20
   0   1  12   32.65    1.15
   0   1  13  140.54    3.07
   0   1  13  144.17    3.22
   0   1  13  146.76    3.45
   0  -1 -13  145.48    3.51
   0   1  13  141.66    3.13
   0  -1 -13  147.05    3.31
   0  -1 -13  144.83    3.40
   0  -1 -13  138.01    3.18
   0  -1 -13  145.04    3.43
   0  -1 -13  141.81    3.46
   0   1  13  141.89    3.49
   0   1  13  143.76    3.24
   0   1  13  149.00    3.43
   0  -1 -13  130.00    4.33
   0  -1 -13  140.26    3.41
   0   1  13  140.94    3.38
   0  -1 -13  147.76    3.47
   0   1  13  141.60    4.06
   0   1  13  144.04    4.04
   0  -1 -14  175.58    4.12
   0   1  14  177.67    4.07
   0  -1 -14  174.11    4.00
   0  -1 -14  184.16    4.21
   0   1  14  173.14    4.09
   0   1  14  177.89    3.89
   0  -1 -14  178.55    4.07
   0   1  14  173.01    3.78
   0  -1 -14  172.22    3.95
   0  -1 -14  175.80    4.08
   0   1  14  180.92    3.91
   0   1  14  186.75    4.14
   0   1  14  167.58    4.66
   0  -1 -14  179.35    4.16
   0  -1 -14  177.06    4.14
   0   1  14  180.64    4.18
   0  -1 -14  185.45    4.13
   0  -1 -14  169.05    3.82
   0  -1 -14  164.65    5.09
   0  -1 -15   60.12    1.83
   0   1  15   59.32    1.56
   0  -1 -15   61.86    1.73
   0   1  15   60.64    1.93
   0  -1 -15   63.01    1.86
   0  -1 -15   60.33    1.90
   0   1  15   63.54    1.70
   0  -1 -15   62.24    1.87
   0   1  15   61.67    1.82
   0  -1 -15   61.54    1.76
   0  -1 -15   62.86    1.95
   0   1  15   60.57    1.84
   0   1  15   65.44    1.91
   0   1  15   63.44    1.73
   0   1  15   63.29    1.70
   0  -1 -15   59.17    1.85
   0  -1 -16   18.35    0.87
   0   1  16   17.97    0.77
   0   1  16   18.98    0.95
   0  -1 -16   17.88    0.88
   0  -1 -16   19.07    0.97
   0   1  16   17.56    0.78
   0  -1 -16   18.42    0.90
   0  -1 -16   19.65    1.00
   0   1  16   16.52    0.83
   0   1  16   19.62    0.81
   0   1  16   19.25    0.95
   0  -1 -16   18.52    0.89
   0   1  16   18.03    0.86
   0   1  16   18.83    0.91
   0  -1 -16   17.66    0.80
   0  -1 -17    8.25    0.59
   0   1  17    8.24    0.54
   0  -1 -17    8.64    0.67
   0   1  17    7.82    0.53
   0  -1 -17    7.93    0.59
   0   1  17    8.57    0.65
   0   1  17    8.67    0.64
   0  -1 -17    7.79    0.61
   0   1  17    9.56    0.63
   0  -1 -17    8.50    0.61
   0   1  17    8.45    0.51
   0   1  18    7.88    0.53
   0  -1 -18    7.38    0.53
   0   1  18    9.05    0.62
   0  -1 -18    7.81    0.50
   0  -1 -18    8.02    0.55
   0  -1 -18    7.95    0.63
   0   1  18    9.00    0.60
   0   1  19    4.09    0.42
   0  -1 -19    3.61    0.31
   0  -1 -19    4.27    0.38
   0  -1 -19    4.34    0.45
   0  -1 -19    3.55    0.35
   0   1  20    0.54    0.26
   0   1  20    0.52    0.25
   0  -1 -20    0.41    0.26
   0   2 -21   20.65    0.73
   0  -2  21   22.86    0.76
   0   2 -21   22.30    0.70
   0   2 -20    0.31    0.32
   0   2 -20   -0.09    0.31
   0   2 -20    0.18    0.28
   0  -2  20    0.02    0.33
   0   2 -20   -0.27    0.30
   0  -2  20    0.19    0.24
   0  -2  20   -0.17    0.29
   0  -2  19    3.70    0.43
   0  -2  19    4.12    0.44
   0   2 -19    3.62    0.48
   0  -2  19    3.61    0.44
   0  -2  19    3.46    0.47
   0   2 -19    2.99    0.38
   0   2 -19    4.38    0.47
   0   2 -18    7.51    0.65
   0  -2  18    7.07    0.60
   0   2 -18    6.78    0.64
   0  -2  18    7.63    0.64
   0  -2  18    7.24    0.58
   0  -2  18    7.73    0.62
   0   2 -18    7.94    0.66
   0   2 -18    7.24    0.61
   0   2 -18    7.56    0.56
   0  -2  18    6.99    0.48
   0   2 -17    0.31    0.42
   0  -2  17    0.55    0.39
   0   2 -17    0.03    0.40
   0  -2  17    0.61    0.40
   0  -2  17    0.40    0.41
   0   2 -17    0.53    0.44
   0  -2  17   -0.06    0.43
   0  -2  17    0.40    0.30
   0   2 -17    0.45    0.39
   0  -2  17    0.60    0.32
   0   2 -17    0.67    0.38
   0  -2  16   15.36    0.71
   0   2 -16   14.99    0.84
   0   2 -16   14.71    0.79
   0  -2  16   14.24    0.61
   0   2 -16   14.76    0.73
   0   2 -16   14.70    0.89
   0  -2  16   15.59    0.89
   0   2 -16   13.09    0.83
   0  -2  16   13.25    0.85
   0  -2  16   14.64    0.75
   0  -2  16   15.82    0.85
   0  -2  16   15.71    0.70
   0   2 -16   13.24    0.70
   0  -2  16   13.85    1.35
   0  -2  16   14.38    0.85
   0   2 -16   16.83    0.93
   0  -2  15   29.67    1.02
   0  -2  15   27.52    1.13
   0  -2  15   29.36    0.93
   0   2 -15   29.13    1.14
   0   2 -15   29.32    1.07
   0  -2  15   30.03    1.90
   0  -2  15   28.07    0.97
   0   2 -15   29.47    1.14
   0   2 -15   28.07    1.23
   0  -2  15   29.77    1.21
   0  -2  15   29.70    1.19
   0  -2  15   29.03    1.05
   0  -2  15   27.73    1.70
   0  -2  15   27.66    1.19
   0   2 -15   29.18    1.19
   0   2 -14   67.29    1.98
   0  -2  14   65.17    1.92
   0   2 -14   65.79    1.88
   0   2 -14   62.86    1.86
   0  -2  14   66.05    1.72
   0   2 -14   65.07    1.94
   0  -2  14   65.30    1.96
   0   2 -14   65.14    1.77
   0  -2  14   65.33    1.64
   0   2 -14   65.82    1.86
   0  -2  14   64.57    1.75
   0   2 -14   64.02    1.85
   0   2 -14   63.51    1.98
   0  -2  14   62.93    2.62
   0   2 -14   62.71    2.86
   0  -2  14   64.70    1.69
   0   2 -14   63.99    1.69
   0  -2  13    4.50    0.49
   0   2 -13    4.24    0.48
   0   2 -13    4.50    0.52
   0   2 -13    5.07    0.51
   0  -2  13    4.70    0.42
   0   2 -13    4.33    0.43
   0  -2  13    3.98    0.39
   0   2 -13    4.32    0.46
   0  -2  13    4.80    0.53
   0   2 -13    4.97    0.44
   0   2 -13    4.27    0.44
   0   2 -13    4.04    0.47
   0   2 -13    5.27    0.40
   0  -2  13    4.96    0.43
   0   2 -13    5.42    0.56
   0   2 -13    5.17    0.87
   0   2 -13    4.88    0.40
   0  -2  13    5.62    0.83
   0  -2  13    5.57    0.82
   0   2 -12   78.69    2.06
   0  -2  12   76.74    2.08
   0   2 -12   77.22    2.07
   0  -2  12   74.48    2.03
   0  -2  12   76.21    1.90
   0   2 -12   76.23    1.99
   0   2 -12   75.13    1.93
   0  -2  12   73.32    2.44
   0   2 -12   76.26    2.01
   0   2 -12   74.52    2.11
   0   2 -12   76.42    2.10
   0   2 -12   74.07    2.95
   0  -2  12   79.28    2.79
   0  -2  12   71.44    2.69
   0   2 -12   81.48    1.91
   0  -2  12   78.28    1.91
   0   2 -12   80.79    2.02
   0  -2  12   76.02    1.87
   0   2 -12   78.05    1.98
   0   2 -12   81.48    1.91
   0   2 -11    2.46    0.31
   0   2 -11    2.88    0.36
   0   2 -11    2.75    0.31
   0   2 -11    2.50    0.26
   0  -2  11    2.22    0.46
   0   2 -11    2.65    0.63
   0  -2  11    1.84    0.51
   0  -2  11    2.96    0.60
   0   2 -11    3.00    0.37
   0   2 -11    2.62    0.34
   0  -2  11    3.56    0.33
   0  -2  11    2.91    0.33
   0   2 -11    1.95    0.26
   0   2 -10  397.28    8.13
   0   2 -10  406.81    8.16
   0   2 -10  408.50    8.09
   0  -2  10  416.95    8.09
   0   2 -10  386.13    8.02
   0   2 -10  400.32    8.09
   0   2 -10  402.21    8.83
   0  -2  10  410.43    8.81
   0   2 -10  409.67    9.33
   0  -2  10  422.18    9.13
   0  -2  10  426.07    9.08
   0  -2  10  407.55    9.06
   0  -2  10  417.09    8.09
   0   2 -10  399.20    8.16
   0   2 -10  419.40    8.18
   0   2  -9   18.10    0.67
   0   2  -9   18.06    0.66
   0  -2   9   18.74    1.09
   0  -2   9   18.09    1.07
   0  -2   9   19.70    1.12
   0  -2   9   17.88    0.99
   0   2  -9   17.28    0.98
   0   2  -9   16.90    0.73
   0   2  -9   20.03    0.67
   0   2  -9   19.46    0.67
   0   2  -9   16.28    0.61
   0  -2   9   18.58    0.63
   0   2  -9   17.53    0.62
   0   2  -9   16.82    1.12
   0  -2   9   17.94    0.60
   0  -2   9   20.34    0.65
   0   2  -9   17.60    0.81
   0  -2   9   17.88    1.11
   0   2  -8   97.66    1.94
   0   2  -8   96.45    1.93
   0   2  -8   96.09    1.91
   0   2  -8   92.08    1.95
   0  -2   8  102.48    2.64
   0  -2   8  100.61    2.71
   0   2  -8   92.46    2.35
   0   2  -8   93.11    2.06
   0  -2   8   96.28    2.66
   0  -2   8   94.28    2.58
   0  -2   8   96.14    2.55
   0  -2   8   90.83    2.53
   0  -2   8   90.02    1.86
   0   2  -8   96.78    1.89
   0   2  -8   98.09    2.75
   0   2  -8   99.57    2.54
   0  -2   8   90.28    1.86
   0  -2   7  422.92    8.83
   0   2  -7  430.31    8.52
   0   2  -7  408.28    8.24
   0   2  -7  418.72    8.66
   0   2  -7  430.64    8.93
   0  -2   7  423.52    8.75
   0   2  -7  391.13    8.11
   0   2  -7  405.72    8.18
   0  -2   7  404.08    8.12
   0   2  -7  421.07    8.09
   0  -2   7  413.79    8.07
   0  -2   7  421.16    8.85
   0  -2   7  428.33    8.77
   0   2  -6  421.99    8.61
   0  -2   6  434.62    9.01
   0   2  -6  436.85    9.13
   0   2  -6  439.11    8.98
   0   2  -6  436.39    8.87
   0   2  -6  434.91    9.10
   0   2  -6  431.31    8.75
   0  -2   6  431.89    9.04
   0  -2   6  437.33    9.08
   0  -2   6  438.40    9.00
   0   2  -5 1544.82   29.73
   0  -2   5 1538.01   29.97
   0   2  -5 1540.61   29.82
   0  -2   5 1524.29   29.96
   0  -2   5 1533.41   29.99
   0   2  -5 1532.46   29.81
   0   2  -5 1552.77   29.92
   0  -2   5 1579.41   30.13
   0   2  -5 1570.05   30.07
   0  -2   5 1549.12   30.00
   0   2  -5 1529.26   29.71
   0   2  -4 5035.38   96.91
   0   2  -4 5073.23   96.60
   0   2  -4 5083.18   96.79
   0  -2   4 5065.41   96.86
   0   2  -4 5076.66   96.95
   0  -2   3  768.30   14.93
   0   2  -3  772.79   14.82
   0  -2   3  768.03   14.96
   0   2  -3  752.20   14.99
   0   2  -3  765.79   14.73
   0   2  -3  751.57   14.92
   0  -2   3  761.68   15.03
   0  -2   2   92.12    2.18
   0   2  -2   96.45    1.96
   0  -2   2   91.66    1.91
   0   2  -2   91.71    2.11
   0  -2   2   94.96    2.00
   0   2  -2   93.32    2.00
   0   2  -1   25.50    0.61
   0  -2   1   25.14    0.69
   0  -2   1   25.26    0.63
   0   2  -1   25.21    0.70
   0  -2   0 1143.12   21.78
   0   2   0 1110.76   21.59
   0   2   0 1128.95   21.60
   0   2   1  309.80    6.16
   0  -2  -1  308.69    6.29
   0  -2  -1  308.80    6.28
   0  -2  -1  305.65    6.12
   0  -2  -1  304.39    6.27
   0   2   2  487.66    9.68
   0  -2  -2  488.68    9.61
   0   2   2  499.68    9.78
   0   2   3  352.73    7.46
   0  -2  -3  358.34    7.54
   0   2   3  357.53    7.06
   0   2   3  356.94    6.97
   0   2   3  366.53    7.23
   0   2   3  353.99    7.33
   0   2   3  362.52    7.30
   0   2   3  359.82    7.19
   0  -2  -3  363.06    7.50
   0  -2  -4  619.79   12.68
   0  -2  -4  628.65   12.78
   0   2   4  626.11   12.70
   0   2   4  629.30   12.12
   0   2   4  611.68   12.21
   0   2   4  627.91   12.32
   0  -2  -4  611.30   12.73
   0  -2  -4  633.64   12.69
   0   2   4  629.77   12.47
   0   2   4  621.07   12.37
   0  -2  -4  624.61   12.65
   0   2   5  193.92    4.23
   0   2   5  198.24    4.00
   0  -2  -5  197.01    4.58
   0   2   5  195.07    4.44
   0  -2  -5  204.51    4.68
   0   2   5  189.92    4.03
   0   2   5  189.93    4.07
   0   2   5  197.35    3.97
   0   2   5  200.87    4.41
   0  -2  -5  198.03    4.63
   0  -2  -6   55.46    1.89
   0   2   6   53.78    1.66
   0  -2  -6   55.25    1.31
   0  -2  -6   54.51    1.94
   0   2   6   56.16    1.28
   0   2   6   52.73    1.25
   0  -2  -6   53.31    1.82
   0   2   6   54.03    1.73
   0  -2  -6   56.13    1.93
   0   2   6   52.18    1.71
   0  -2  -6   54.55    1.28
   0   2   6   47.85    1.18
   0   2   6   50.35    1.23
   0  -2  -6   47.78    1.17
   0  -2  -7  202.22    4.22
   0  -2  -7  206.72    5.15
   0  -2  -7  206.23    4.18
   0  -2  -7  203.41    5.13
   0   2   7  208.77    4.82
   0  -2  -7  198.57    4.67
   0   2   7  205.57    4.16
   0  -2  -7  209.01    5.16
   0   2   7  203.87    4.45
   0   2   7  211.70    4.70
   0  -2  -7  205.82    5.01
   0  -2  -7  201.49    4.58
   0   2   7  207.00    4.84
   0  -2  -7  208.13    4.92
   0  -2  -7  200.64    4.19
   0   2   7  184.13    4.06
   0  -2  -8  180.93    3.87
   0  -2  -8  180.91    3.82
   0  -2  -8  182.28    4.85
   0   2   8  186.10    4.54
   0   2   8  182.17    4.35
   0  -2  -8  185.81    4.91
   0   2   8  177.93    4.07
   0  -2  -8  179.40    4.19
   0  -2  -8  177.04    4.70
   0   2   8  178.57    3.74
   0  -2  -8  180.06    3.83
   0   2   8  184.85    4.53
   0  -2  -8  180.39    4.84
   0   2   8  177.59    4.32
   0  -2  -8  182.55    4.64
   0  -2  -8  177.90    4.31
   0   2   8  181.38    3.81
   0  -2  -8  181.91    3.84
   0  -2  -8  172.64    4.06
   0   2   9   60.21    1.75
   0  -2  -9   63.62    2.50
   0  -2  -9   62.68    1.60
   0   2   9   63.89    1.53
   0  -2  -9   63.22    1.64
   0  -2  -9   66.17    1.61
   0   2   9   63.42    2.22
   0   2   9   56.38    1.94
   0   2   9   59.74    2.02
   0   2   9   65.23    1.59
   0   2   9   58.34    1.48
   0   2   9   62.25    2.03
   0   2   9   60.48    2.20
   0  -2  -9   57.80    1.63
   0  -2  -9   62.01    2.28
   0  -2  -9   56.91    1.92
   0  -2 -10    0.57    0.27
   0   2  10    0.51    0.26
   0   2  10    3.32    0.35
   0  -2 -10    0.47    0.26
   0   2  10    0.86    0.52
   0  -2 -10    0.63    0.53
   0  -2 -10    0.48    0.31
   0   2  10    0.33    0.31
   0   2  10    0.86    0.29
   0  -2 -10    1.45    0.51
   0  -2 -10    0.67    0.30
   0   2  10    1.02    0.44
   0   2  10    3.07    0.62
   0   2  10    1.76    0.45
   0   2  11    3.71    0.45
   0  -2 -11    4.63    0.52
   0   2  11    4.15    0.42
   0   2  11    4.25    0.38
   0   2  11    3.76    0.69
   0  -2 -11    5.08    0.45
   0  -2 -11    4.57    0.41
   0  -2 -11    4.32    0.45
   0   2  11    4.72    0.50
   0   2  11    4.33    0.39
   0  -2 -11    4.65    0.45
   0   2  11    3.79    0.59
   0   2  11    4.32    0.60
   0   2  11    4.20    0.72
   0   2  11    5.29    0.49
   0  -2 -11    4.51    0.87
   0  -2 -11    4.16    0.45
   0  -2 -11    3.82    0.35
   0   2  11    4.75    0.46
   0  -2 -11    6.33    0.51
   0  -2 -11    3.92    0.70
   0   2  12    1.72    0.39
   0  -2 -12    1.86    0.33
   0   2  12    1.56    0.33
   0   2  12    2.38    0.29
   0  -2 -12    2.73    0.41
   0  -2 -12    2.14    0.42
   0   2  12    1.67    0.43
   0   2  12    2.96    0.38
   0   2  12    2.32    0.51
   0  -2 -12    2.89    0.48
   0   2  12    1.98    0.40
   0  -2 -12    1.86    0.39
   0   2  12    2.44    0.41
   0  -2 -12    2.07    0.43
   0   2  12    2.04    0.45
   0  -2 -12    2.89    0.45
   0  -2 -12    2.79    0.32
   0  -2 -12    2.56    0.65
   0  -2 -13    0.05    0.36
   0  -2 -13    1.46    0.44
   0  -2 -13    0.67    0.36
   0  -2 -13    0.43    0.30
   0   2  13    0.46    0.29
   0   2  13    0.25    0.24
   0   2  13    1.41    0.33
   0  -2 -13    0.69    0.46
   0   2  13    0.46    0.39
   0  -2 -13    0.21    0.37
   0   2  13    0.28    0.35
   0   2  13    0.33    0.42
   0  -2 -13    0.51    0.41
   0   2  13    0.14    0.40
   0  -2 -13    0.57    0.39
   0  -2 -13    0.30    0.51
   0   2  14   49.00    1.42
   0  -2 -14   48.45    1.44
   0  -2 -14   50.31    1.56
   0   2  14   50.13    1.66
   0   2  14   49.19    1.43
   0   2  14   50.15    1.57
   0  -2 -14   48.09    1.66
   0  -2 -14   48.28    1.54
   0   2  14   49.82    1.54
   0  -2 -14   50.83    1.66
   0  -2 -14   49.61    1.60
   0  -2 -14   49.01    1.55
   0   2  14   48.85    1.60
   0   2  14   49.35    1.59
   0   2  14   50.32    1.51
   0  -2 -14   48.57    1.61
   0  -2 -14   48.73    2.25
   0   2  15    7.05    0.51
   0   2  15    7.62    0.63
   0  -2 -15    7.03    0.58
   0   2  15    6.87    0.63
   0   2  15    7.92    0.57
   0   2  15    7.03    0.57
   0  -2 -15    6.39    0.60
   0  -2 -15    6.82    0.58
   0  -2 -15    6.82    0.61
   0  -2 -15    7.90    0.67
   0  -2 -15    7.07    0.58
   0   2  15    7.17    0.50
   0   2  15    8.38    0.70
   0   2  16    0.50    0.42
   0  -2 -16    0.30    0.33
   0   2  16    0.23    0.28
   0  -2 -16    0.12    0.38
   0  -2 -16    0.22    0.31
   0   2  16   -0.14    0.33
   0   2  16    0.54    0.40
   0  -2 -16    0.35    0.38
   0  -2 -16    0.32    0.38
   0  -2 -16   -0.05    0.32
   0   2  16    0.28    0.36
   0  -2 -17   13.05    0.79
   0   2  17   13.36    0.76
   0  -2 -17   11.46    0.65
   0  -2 -17   12.91    0.75
   0  -2 -17   11.72    0.59
   0  -2 -17   13.60    0.74
   0   2  17   11.80    0.68
   0  -2 -17   11.98    0.69
   0   2  17   12.82    0.72
   0  -2 -18    0.02    0.32
   0  -2 -18    0.22    0.34
   0  -2 -18    0.04    0.29
   0  -2 -18    0.48    0.27
   0   2  18    0.42    0.35
   0   2  18    0.05    0.29
   0  -2 -19    1.25    0.32
   0  -2 -19    0.98    0.31
   0  -2 -19    1.10    0.26
   0   2  19    1.33    0.30
   0  -3  21    4.41    0.36
   0   3 -21    4.34    0.37
   0   3 -20   28.78    1.01
   0  -3  20   26.30    0.94
   0   3 -20   27.51    0.97
   0  -3  20   25.12    0.90
   0  -3  20   28.41    0.94
   0   3 -19    1.17    0.36
   0   3 -19    1.10    0.42
   0  -3  19    1.12    0.38
   0  -3  19    1.25    0.38
   0  -3  19    1.44    0.38
   0   3 -19    0.67    0.38
   0  -3  19    1.41    0.31
   0   3 -19    1.58    0.43
   0   3 -18    3.16    0.41
   0  -3  18    2.41    0.44
   0   3 -18    3.81    0.47
   0  -3  18    3.33    0.37
   0  -3  18    3.56    0.50
   0   3 -18    3.38    0.53
   0  -3  18    2.65    0.48
   0   3 -18    2.57    0.49
   0   3 -18    2.11    0.51
   0   3 -18    2.78    0.46
   0  -3  18    2.94    0.38
   0   3 -17    3.07    0.41
   0   3 -17    3.38    0.46
   0  -3  17    3.15    0.50
   0   3 -17    3.63    0.49
   0  -3  17    2.98    0.40
   0   3 -17    2.64    0.44
   0  -3  17    3.72    0.53
   0   3 -17    4.09    0.54
   0   3 -17    3.65    0.58
   0  -3  17    3.44    0.52
   0   3 -17    2.95    0.54
   0  -3  17    3.61    0.42
   0   3 -17    3.30    0.50
   0  -3  17    2.85    0.42
   0   3 -16   46.84    1.62
   0   3 -16   42.46    1.51
   0  -3  16   42.66    1.56
   0   3 -16   43.06    1.38
   0  -3  16   42.36    1.23
   0   3 -16   40.32    1.40
   0  -3  16   45.14    1.46
   0  -3  16   40.80    1.31
   0  -3  16   44.49    1.37
   0   3 -16   43.41    1.47
   0  -3  16   43.10    1.51
   0   3 -16   42.10    1.44
   0  -3  16   44.13    1.31
   0   3 -16   43.85    1.45
   0  -3  16   41.01    2.30
   0  -3  15    0.84    0.35
   0   3 -15    0.49    0.38
   0  -3  15    0.86    0.34
   0  -3  15    1.27    0.46
   0   3 -15    1.21    0.48
   0   3 -15    0.39    0.33
   0  -3  15    1.03    0.30
   0   3 -15    0.90    0.37
   0   3 -15    0.96    0.42
   0  -3  15    1.08    0.64
   0  -3  15    0.48    0.33
   0  -3  15    0.46    0.33
   0  -3  15    0.49    0.40
   0   3 -15    1.08    0.45
   0   3 -15    0.94    0.41
   0   3 -15    1.10    0.43
   0  -3  15    1.69    0.73
   0  -3  14   47.98    1.39
   0  -3  14   44.74    1.33
   0  -3  14   47.39    1.39
   0   3 -14   44.15    1.47
   0  -3  14   46.30    1.36
   0  -3  14   47.53    1.58
   0   3 -14   47.21    1.54
   0   3 -14   47.07    1.61
   0  -3  14   46.53    1.31
   0   3 -14   46.38    1.46
   0   3 -14   46.91    1.43
   0  -3  14   41.56    2.19
   0   3 -14   46.23    1.58
   0  -3  14   45.60    1.52
   0  -3  14   50.31    2.27
   0   3 -14   45.57    1.60
   0   3 -14   48.53    1.48
   0   3 -14   44.85    1.52
   0  -3  13   23.76    1.02
   0   3 -13   23.79    0.98
   0   3 -13   23.91    1.02
   0  -3  13   24.31    1.02
   0   3 -13   22.36    1.04
   0  -3  13   23.83    0.86
   0  -3  13   23.70    0.85
   0   3 -13   23.70    0.96
   0  -3  13   23.44    0.87
   0   3 -13   23.87    0.95
   0  -3  13   25.18    0.89
   0   3 -13   23.48    0.92
   0   3 -13   23.53    0.94
   0  -3  13   25.80    1.53
   0  -3  13   23.52    1.48
   0   3 -13   23.76    1.01
   0   3 -13   23.54    1.05
   0   3 -13   23.52    0.80
   0   3 -13   24.58    0.89
   0  -3  12    0.93    0.31
   0  -3  12    0.31    0.34
   0   3 -12    0.17    0.36
   0  -3  12    0.20    0.28
   0  -3  12    0.33    0.27
   0   3 -12    0.13    0.29
   0  -3  12    0.14    0.34
   0   3 -12   -0.10    0.33
   0   3 -12    0.13    0.26
   0  -3  12    0.78    0.29
   0   3 -12    0.73    0.55
   0   3 -12    0.45    0.35
   0   3 -12    0.05    0.34
   0   3 -12    0.10    0.22
   0   3 -12    0.28    0.29
   0   3 -12    0.18    0.27
   0  -3  12    0.84    0.53
   0  -3  12    0.39    0.51
   0   3 -11   25.93    0.91
   0   3 -11   24.44    0.88
   0  -3  11   23.90    1.22
   0   3 -11   25.12    0.89
   0   3 -11   26.52    0.89
   0  -3  11   25.57    1.56
   0  -3  11   24.57    0.82
   0  -3  11   25.15    1.42
   0  -3  11   24.70    1.40
   0   3 -11   24.39    1.55
   0   3 -11   25.44    0.86
   0  -3  11   26.27    0.85
   0   3 -11   27.94    0.83
   0   3 -11   24.15    0.85
   0   3 -10   73.86    1.82
   0   3 -10   70.97    1.81
   0   3 -10   74.76    1.80
   0   3 -10   71.20    1.79
   0   3 -10   77.10    1.79
   0  -3  10   73.82    1.73
   0  -3  10   72.08    2.56
   0  -3  10   72.77    2.30
   0   3 -10   71.34    2.14
   0  -3  10   72.82    1.73
   0   3 -10   70.07    2.34
   0  -3  10   74.89    2.69
   0  -3  10   72.17    2.46
   0   3 -10   77.46    2.75
   0   3 -10   71.21    2.07
   0   3 -10   73.53    1.78
   0   3 -10   71.22    1.71
   0  -3   9  241.80    4.84
   0   3  -9  220.09    4.89
   0   3  -9  251.14    4.90
   0  -3   9  249.96    4.85
   0   3  -9  240.91    4.93
   0   3  -9  236.71    5.27
   0  -3   9  251.84    5.81
   0   3  -9  244.44    4.91
   0   3  -9  241.85    4.91
   0  -3   9  226.02    4.88
   0   3  -9  219.41    4.85
   0   3  -9  226.40    4.97
   0  -3   9  244.00    5.93
   0  -3   9  260.95    5.76
   0   3  -9  247.64    5.97
   0   3  -9  238.03    5.19
   0   3  -9  240.05    5.30
   0   3  -9  243.78    4.89
   0   3  -9  239.06    4.85
   0  -3   8   25.44    0.72
   0   3  -8   23.23    0.76
   0   3  -8   20.32    0.67
   0  -3   8   24.80    1.21
   0   3  -8   23.66    0.93
   0   3  -8   26.44    0.76
   0  -3   8   22.54    0.70
   0   3  -8   22.07    0.73
   0  -3   8   26.45    1.21
   0  -3   8   25.94    1.20
   0   3  -8   24.79    1.07
   0   3  -8   22.41    1.25
   0   3  -8   28.35    1.39
   0   3  -8   23.71    0.90
   0   3  -8   22.96    0.86
   0  -3   8   23.34    1.23
   0   3  -8   25.19    1.03
   0   3  -8   25.59    1.06
   0  -3   7  274.81    6.15
   0  -3   7  281.62    6.17
   0  -3   7  285.40    6.17
   0  -3   7  280.97    6.36
   0   3  -7  277.08    6.35
   0   3  -7  273.86    5.90
   0   3  -7  274.09    5.53
   0  -3   7  275.98    5.47
   0   3  -7  282.15    5.92
   0   3  -7  274.19    5.86
   0   3  -7  273.20    5.95
   0  -3   7  283.53    6.20
   0   3  -7  267.22    5.73
   0  -3   6  873.27   17.65
   0  -3   6  883.05   17.60
   0  -3   6  869.31   17.63
   0   3  -6  880.94   17.83
   0  -3   6  900.66   17.84
   0   3  -6  874.49   17.49
   0   3  -6  888.74   17.45
   0   3  -6  882.27   17.34
   0   3  -6  886.87   17.07
   0   3  -6  885.01   17.34
   0  -3   6  902.54   17.66
   0   3  -6  884.88   17.20
   0   3  -6  875.54   17.77
   0   3  -6  887.04   17.52
   0   3  -6  896.39   17.86
   0   3  -6  890.67   17.46
   0   3  -5 1568.44   30.59
   0   3  -5 1545.09   30.29
   0   3  -5 1565.79   30.20
   0   3  -5 1581.39   30.58
   0   3  -5 1554.18   30.35
   0   3  -5 1582.18   30.55
   0   3  -5 1568.09   29.96
   0   3  -5 1553.28   30.52
   0   3  -5 1560.64   30.07
   0  -3   5 1561.30   30.39
   0  -3   5 1542.86   30.38
   0  -3   4  750.84   14.67
   0  -3   4  784.66   14.87
   0  -3   4  749.86   15.00
   0   3  -4  744.85   14.89
   0  -3   4  756.05   14.92
   0   3  -4  742.33   14.64
   0   3  -4  741.80   14.95
   0   3  -4  744.58   14.84
   0  -3   4  741.51   14.82
   0   3  -3  850.98   16.61
   0   3  -3  834.94   16.40
   0  -3   3  852.61   16.62
   0   3  -3  842.60   16.24
   0   3  -3  846.49   16.30
   0   3  -3  831.15   16.57
   0   3  -3  824.25   16.52
   0  -3   3  852.96   16.46
   0  -3   3  833.75   16.30
   0   3  -2 5995.24  115.03
   0  -3   2 6097.86  115.43
   0   3  -2 6026.87  115.45
   0   3  -2 6028.54  115.33
   0   3  -2 6098.63  115.13
   0   3  -2 6053.84  115.32
   0  -3   2 6083.01  115.09
   0   3  -2 5959.41  115.25
   0  -3   1 3121.03   59.43
   0   3  -1 3177.45   59.37
   0   3  -1 2969.04   59.15
   0  -3   1 3160.25   59.19
   0  -3   1 3150.03   59.43
   0  -3   1 3088.36   59.27
   0   3  -1 3149.73   59.33
   0  -3   0  106.34    2.45
   0   3   0  108.35    2.45
   0   3   0  107.51    2.35
   0   3   1   31.92    0.87
   0  -3  -1   29.38    1.11
   0  -3  -1   29.89    1.12
   0  -3  -1   31.60    0.82
   0  -3  -1   31.41    1.09
   0   3   1   32.13    0.95
   0  -3  -2  807.03   15.86
   0  -3  -2  804.93   15.63
   0  -3  -2  804.40   15.97
   0   3   2  798.45   15.62
   0   3   2  793.06   15.51
   0  -3  -2  792.01   15.92
   0   3   2  795.99   15.69
   0  -3  -2  793.67   15.98
   0  -3  -2  813.22   16.03
   0   3   2  799.45   15.93
   0   3   2  804.09   15.86
   0   3   3   53.72    1.68
   0   3   3   51.86    1.71
   0   3   3   52.48    1.52
   0   3   3   55.12    1.64
   0  -3  -3   54.37    1.61
   0   3   3   52.83    1.47
   0  -3  -3   55.60    1.77
   0  -3  -3   53.89    1.66
   0  -3  -3   54.15    1.71
   0  -3  -4 1242.06   24.72
   0   3   4 1263.61   24.45
   0  -3  -4 1276.69   24.99
   0  -3  -4 1264.72   24.93
   0   3   4 1250.18   24.47
   0  -3  -4 1267.21   24.63
   0  -3  -4 1257.10   24.80
   0  -3  -4 1265.14   25.03
   0   3   4 1257.76   24.86
   0   3   4 1230.02   24.63
   0   3   5  559.01   10.94
   0   3   5  550.02   11.41
   0   3   5  544.63   11.18
   0   3   5  554.30   10.96
   0   3   5  566.89   11.24
   0  -3  -5  568.47   11.54
   0  -3  -5  574.50   11.90
   0  -3  -5  548.90   11.83
   0  -3  -5  559.06   11.77
   0  -3  -5  562.64   11.41
   0  -3  -5  556.18   11.62
   0   3   5  556.49   10.94
   0  -3  -5  566.44   11.96
   0  -3  -5  571.71   11.79
   0   3   5  563.23   11.76
   0   3   5  566.64   10.96
   0   3   6  952.98   19.60
   0   3   6  959.08   19.66
   0  -3  -6  988.72   19.62
   0   3   6 1032.64   19.80
   0  -3  -6 1027.11   20.56
   0  -3  -6 1023.52   20.10
   0  -3  -6  997.47   19.52
   0  -3  -6 1013.62   19.52
   0   3   6 1015.68   20.06
   0  -3  -6 1047.86   20.54
   0  -3  -6 1003.60   20.22
   0  -3  -6 1028.99   20.48
   0   3   6 1027.88   20.10
   0  -3  -6 1000.18   19.50
   0   3   6 1024.02   19.45
   0   3   6 1029.62   19.49
   0  -3  -6 1013.02   19.96
   0   3   7    5.94    0.40
   0  -3  -7    6.04    0.41
   0  -3  -7    5.27    0.77
   0  -3  -7    6.57    0.63
   0   3   7    7.77    0.53
   0  -3  -7    6.76    0.41
   0  -3  -7    6.83    0.45
   0  -3  -7    5.91    0.42
   0  -3  -7    7.31    0.88
   0  -3  -7    5.49    0.66
   0   3   7   12.93    0.84
   0  -3  -7   13.15    1.02
   0   3   7    6.92    0.66
   0  -3  -7    5.99    0.55
   0   3   8  460.22    8.98
   0   3   8  438.25    8.86
   0  -3  -8  456.70    9.04
   0   3   8  446.18    9.00
   0  -3  -8  437.56    9.53
   0   3   8  444.48    9.23
   0  -3  -8  467.20   10.43
   0   3   8  445.17    9.45
   0   3   8  445.72    9.74
   0  -3  -8  470.25   10.32
   0  -3  -8  457.57    9.01
   0   3   8  449.49    8.89
   0  -3  -8  426.42    9.32
   0  -3  -8  458.10    9.05
   0   3   8  458.30    9.79
   0  -3  -8  454.26    9.08
   0  -3  -8  454.81    8.99
   0  -3  -8  453.28    9.74
   0   3   9    2.11    0.34
   0  -3  -9    1.17    0.30
   0   3   9    1.66    0.27
   0  -3  -9    1.05    0.62
   0  -3  -9    1.39    0.28
   0   3   9    1.96    0.27
   0  -3  -9    0.98    0.32
   0  -3  -9    1.14    0.44
   0  -3  -9    1.02    0.53
   0   3   9    1.26    0.32
   0   3   9    0.67    0.45
   0  -3  -9    1.09    0.30
   0   3   9    2.03    0.41
   0  -3  -9    1.29    0.56
   0   3   9    1.58    0.47
   0  -3 -10  562.84   11.07
   0  -3 -10  560.54   11.19
   0  -3 -10  542.61   11.16
   0  -3 -10  567.38   11.09
   0   3  10  563.11   10.94
   0  -3 -10  564.56   12.84
   0   3  10  551.89   12.01
   0   3  10  550.04   10.90
   0   3  10  540.84   11.13
   0  -3 -10  544.70   12.18
   0   3  10  527.71   11.53
   0   3  10  551.49   11.99
   0   3  10  548.22   11.19
   0   3  11  142.46    3.11
   0   3  11  142.86    3.34
   0  -3 -11  145.29    3.28
   0  -3 -11  135.88    3.17
   0  -3 -11  137.46    3.37
   0   3  11  145.69    3.15
   0  -3 -11  143.83    3.29
   0  -3 -11  140.34    3.36
   0   3  11  142.43    3.39
   0  -3 -11  132.93    4.14
   0  -3 -11  141.78    3.40
   0   3  11  135.24    4.07
   0  -3 -11  143.37    4.75
   0   3  12   38.35    1.15
   0  -3 -12   40.63    1.32
   0  -3 -12   40.67    1.23
   0  -3 -12   41.73    1.43
   0  -3 -12   42.36    1.42
   0   3  12   37.48    1.36
   0  -3 -12   39.48    1.35
   0  -3 -12   38.11    1.93
   0   3  12   39.12    1.30
   0   3  12   39.77    1.38
   0   3  12   38.67    1.41
   0  -3 -12   40.96    1.40
   0  -3 -12   38.89    1.40
   0   3  12   41.21    1.21
   0   3  13    0.88    0.37
   0   3  13    0.79    0.42
   0   3  13    1.09    0.32
   0  -3 -13    1.00    0.43
   0   3  13    0.70    0.41
   0  -3 -13    0.86    0.43
   0   3  13    1.33    0.47
   0   3  13    0.61    0.29
   0  -3 -13    0.71    0.35
   0  -3 -13    0.63    0.29
   0  -3 -13    1.07    0.41
   0  -3 -13    1.44    0.44
   0  -3 -13    1.04    0.46
   0   3  14    8.29    0.52
   0   3  14    8.81    0.70
   0   3  14    7.40    0.58
   0   3  14    9.24    0.69
   0  -3 -14    7.22    0.63
   0   3  14    9.44    0.67
   0  -3 -14    8.89    0.67
   0  -3 -14    8.20    0.66
   0   3  14    7.96    0.50
   0  -3 -14    7.51    0.58
   0  -3 -14    8.36    0.68
   0  -3 -15   10.98    0.74
   0   3  15    9.90    0.72
   0   3  15   11.05    0.73
   0   3  15   13.21    0.69
   0  -3 -15   10.92    0.69
   0   3  15   10.74    0.71
   0  -3 -15   11.22    0.72
   0  -3 -15   10.18    0.71
   0  -3 -15   11.09    0.67
   0  -3 -15   10.77    0.77
   0  -3 -16    0.46    0.37
   0   3  16    0.51    0.41
   0   3  16    0.60    0.35
   0   3  16    0.67    0.38
   0  -3 -16    0.23    0.35
   0  -3 -16    0.77    0.38
   0  -3 -16    0.85    0.40
   0  -3 -16    0.99    0.43
   0  -3 -16    0.74    0.32
   0   3  17    7.65    0.58
   0  -3 -17    7.55    0.55
   0   3  17    7.10    0.54
   0  -3 -17    7.69    0.58
   0  -3 -17    7.33    0.58
   0  -3 -17    8.19    0.57
   0  -3 -18    3.12    0.39
   0   3  18    2.41    0.37
   0  -3 -18    2.79    0.36
   0  -3 -18    2.36    0.37
   0  -3 -18    2.21    0.35
   0   3  18    2.58    0.38
   0   3  18    2.65    0.34
   0  -3 -19   10.01    0.46
   0  -3 -19    9.03    0.47
   0   3  19   10.16    0.46
   0   3  19    8.87    0.40
   0  -4  21    1.27    0.24
   0  -4  21    1.02    0.26
   0   4 -21    0.96    0.31
   0   4 -21    1.24    0.28
   0  -4  20    0.29    0.26
   0  -4  20    0.15    0.29
   0  -4  20    0.06    0.30
   0   4 -20    0.12    0.29
   0  -4  20   -0.12    0.30
   0   4 -20    0.20    0.35
   0  -4  19   14.01    0.64
   0   4 -19   13.07    0.73
   0   4 -19   13.90    0.79
   0  -4  19   13.41    0.74
   0  -4  19   12.24    0.68
   0   4 -19   13.10    0.70
   0  -4  19   12.23    0.73
   0   4 -19   13.75    0.79
   0   4 -18    1.09    0.46
   0   4 -18    0.58    0.38
   0  -4  18    1.21    0.34
   0  -4  18    1.00    0.33
   0   4 -18    1.06    0.38
   0  -4  18    1.36    0.42
   0   4 -18    0.93    0.44
   0  -4  18    0.75    0.36
   0   4 -18    1.21    0.36
   0  -4  18    1.46    0.45
   0   4 -18    1.57    0.42
   0   4 -17   14.66    0.77
   0   4 -17   17.20    0.98
   0  -4  17   15.85    0.76
   0   4 -17   15.33    0.85
   0  -4  17   16.78    0.80
   0  -4  17   16.17    0.75
   0   4 -17   16.17    0.86
   0  -4  17   16.61    0.91
   0  -4  17   16.12    0.83
   0  -4  17   16.26    0.69
   0   4 -17   16.67    0.80
   0   4 -17   15.87    0.86
   0  -4  17   16.32    0.93
   0   4 -16   33.35    1.21
   0   4 -16   34.30    1.40
   0   4 -16   34.94    1.30
   0  -4  16   36.46    1.19
   0  -4  16   35.27    1.19
   0  -4  16   34.98    1.15
   0   4 -16   34.61    1.32
   0  -4  16   34.25    1.33
   0  -4  16   31.72    1.96
   0   4 -16   33.81    1.21
   0   4 -16   34.40    1.22
   0  -4  16   32.90    1.09
   0   4 -16   31.92    1.27
   0  -4  16   34.64    1.37
   0  -4  15   36.86    1.21
   0  -4  15   35.37    1.19
   0   4 -15   38.85    1.33
   0  -4  15   36.78    1.19
   0   4 -15   35.49    1.36
   0   4 -15   36.39    1.44
   0   4 -15   34.72    1.31
   0  -4  15   35.41    1.38
   0   4 -15   35.43    1.40
   0  -4  15   34.92    2.01
   0   4 -15   36.16    1.24
   0   4 -15   34.12    1.22
   0   4 -15   34.46    1.25
   0  -4  15   37.63    1.15
   0  -4  15   35.87    1.35
   0   4 -15   36.84    1.38
   0  -4  14    2.70    0.37
   0   4 -14    0.70    0.42
   0  -4  14    0.45    0.33
   0   4 -14    0.27    0.33
   0  -4  14    0.24    0.53
   0  -4  14    0.12    0.30
   0  -4  14    0.61    0.41
   0   4 -14    0.03    0.36
   0   4 -14   -0.16    0.33
   0  -4  14    0.22    0.40
   0   4 -14    0.41    0.41
   0   4 -14    0.35    0.33
   0   4 -14    0.21    0.31
   0  -4  14    0.02    0.26
   0   4 -14   -0.02    0.25
   0   4 -14    0.26    0.38
   0  -4  14    2.25    0.71
   0   4 -13  407.17    8.75
   0   4 -13  413.13    8.58
   0  -4  13  430.34    8.71
   0   4 -13  407.63    8.71
   0   4 -13  403.49    8.38
   0   4 -13  423.60    8.71
   0  -4  13  419.44    8.43
   0  -4  13  421.02    8.42
   0   4 -13  423.52    8.58
   0  -4  13  409.48    9.70
   0  -4  13  421.53    9.79
   0   4 -13  417.29    8.68
   0  -4  13  424.25    8.43
   0   4 -13  404.63    8.47
   0  -4  13  409.89    8.57
   0   4 -13  419.84    8.51
   0  -4  13  413.78    8.38
   0   4 -13  418.20    8.54
   0   4 -12    0.76    0.31
   0  -4  12    0.20    0.29
   0  -4  12    0.28    0.38
   0   4 -12    1.92    0.44
   0   4 -12    0.79    0.30
   0  -4  12    0.78    0.31
   0  -4  12    0.03    0.30
   0  -4  12    0.77    0.63
   0  -4  12    0.39    0.48
   0   4 -12    0.75    0.39
   0  -4  12    0.05    0.37
   0   4 -12    0.12    0.27
   0   4 -12   -0.02    0.28
   0   4 -12    0.30    0.30
   0   4 -12    0.61    0.40
   0   4 -11   82.26    2.00
   0   4 -11   81.96    2.05
   0  -4  11   86.45    2.94
   0  -4  11   83.51    1.97
   0  -4  11   83.28    2.77
   0   4 -11   84.24    2.09
   0  -4  11   83.74    1.99
   0   4 -11   85.95    2.09
   0   4 -11   81.28    2.03
   0  -4  11   85.22    1.98
   0  -4  11   79.72    3.06
   0  -4  10    0.69    0.25
   0   4 -10    0.17    0.24
   0  -4  10    0.27    0.23
   0  -4  10    1.58    0.51
   0   4 -10    0.15    0.25
   0   4 -10    0.57    0.23
   0   4 -10    0.54    0.24
   0  -4  10    0.75    0.52
   0   4 -10    0.69    0.27
   0  -4  10    0.87    0.50
   0  -4  10    0.10    0.39
   0  -4  10    0.73    0.25
   0   4 -10    0.41    0.25
   0   4  -9  109.74    2.91
   0   4  -9  104.29    2.78
   0  -4   9  112.39    2.36
   0  -4   9  108.32    2.35
   0  -4   9  104.45    2.36
   0   4  -9  107.05    2.44
   0  -4   9  109.14    2.37
   0   4  -9  104.88    2.50
   0  -4   9  106.95    3.14
   0   4  -9  106.86    2.45
   0   4  -9  109.83    2.42
   0   4  -9  100.93    2.72
   0   4  -9  101.90    2.77
   0   4  -9  104.79    2.78
   0   4  -9  112.48    3.47
   0  -4   9  105.32    3.12
   0  -4   9  110.03    3.14
   0  -4   9  111.73    3.03
   0   4  -9  109.18    2.43
   0   4  -9  109.05    2.41
   0  -4   9  102.92    3.32
   0  -4   8   16.53    0.57
   0  -4   8   15.43    0.53
   0   4  -8   15.00    0.74
   0   4  -8   15.36    0.60
   0  -4   8   16.74    0.57
   0   4  -8   15.55    0.58
   0   4  -8   14.70    0.60
   0  -4   8   14.87    0.95
   0   4  -8   14.14    0.58
   0   4  -8   15.50    0.61
   0   4  -8   14.45    0.82
   0   4  -8   16.93    1.12
   0  -4   8   16.84    1.13
   0   4  -8   16.05    0.90
   0  -4   8   15.23    0.98
   0  -4   8   16.68    0.99
   0  -4   8   16.71    0.90
   0   4  -8   16.53    0.87
   0  -4   8   17.85    0.56
   0  -4   7  808.34   16.03
   0   4  -7  807.29   16.28
   0   4  -7  727.72   15.30
   0   4  -7  794.59   15.35
   0   4  -7  801.49   16.33
   0   4  -7  795.22   15.86
   0   4  -7  772.03   15.53
   0   4  -7  818.19   15.98
   0  -4   7  808.56   16.04
   0  -4   7  822.18   16.07
   0   4  -7  798.53   16.26
   0  -4   7  827.19   15.85
   0  -4   7  799.31   15.28
   0   4  -7  813.70   15.93
   0  -4   7  792.72   15.24
   0  -4   7  791.00   15.28
   0  -4   6   86.06    2.20
   0   4  -6   86.89    2.52
   0   4  -6   88.04    2.35
   0   4  -6   84.29    2.13
   0   4  -6   82.20    1.82
   0   4  -6   86.67    2.54
   0  -4   6   84.46    2.37
   0  -4   6   82.10    2.36
   0   4  -6   85.00    2.36
   0   4  -6   88.88    2.41
   0   4  -6   87.12    2.56
   0  -4   5  364.62    7.81
   0  -4   5  350.37    7.57
   0  -4   5  361.37    7.58
   0   4  -5  352.58    7.63
   0  -4   5  353.21    7.74
   0  -4   5  365.85    7.73
   0  -4   5  362.33    7.37
   0  -4   5  364.50    7.58
   0   4  -5  360.96    7.70
   0   4  -5  362.85    7.78
   0   4  -4   68.23    1.80
   0  -4   4   70.26    2.05
   0   4  -4   65.42    1.96
   0   4  -4   67.17    1.59
   0  -4   4   65.86    2.00
   0  -4   4   66.59    1.85
   0   4  -4   70.36    2.00
   0   4  -4   67.10    1.99
   0   4  -4   64.37    1.88
   0  -4   4   67.15    1.68
   0  -4   4   67.40    1.83
   0  -4   3   46.08    1.19
   0   4  -3   44.86    1.44
   0   4  -3   45.54    1.26
   0  -4   3   44.53    1.04
   0   4  -3   44.53    1.37
   0   4  -3   45.07    1.07
   0  -4   3   45.74    1.51
   0   4  -3   44.92    1.53
   0   4  -3   44.12    1.13
   0  -4   2 2544.81   48.97
   0   4  -2 2538.80   48.79
   0  -4   2 2552.67   48.97
   0   4  -2 2529.07   48.36
   0  -4   2 2538.05   48.98
   0  -4   2 2548.79   48.45
   0  -4   2 2540.86   48.84
   0  -4   2 2503.17   48.85
   0   4  -2 2524.72   48.47
   0   4  -2 2517.39   48.76
   0  -4   1  429.31    8.64
   0  -4   1  432.70    8.58
   0   4  -1  423.64    8.45
   0  -4   1  420.21    8.73
   0  -4   1  421.45    8.53
   0  -4   1  393.40    8.10
   0  -4   1  426.37    8.30
   0  -4   1  422.89    8.75
   0   4  -1  418.20    8.40
   0  -4   1  414.68    8.59
   0   4   0 1282.15   24.56
   0  -4   0 1239.07   24.87
   0  -4   0 1304.50   24.88
   0  -4   0 1271.02   25.05
   0   4   0 1280.33   24.62
   0   4   0 1271.30   25.10
   0  -4   0 1258.82   24.97
   0  -4   0 1288.59   24.72
   0  -4   0 1265.57   24.53
   0  -4   0 1229.54   24.85
   0  -4   0 1259.68   24.93
   0   4   1 1944.57   37.56
   0   4   1 1952.03   37.75
   0   4   1 1959.13   37.96
   0   4   1 1901.68   37.84
   0   4   1 1972.37   37.59
   0   4   1 1987.17   37.64
   0  -4  -1 1962.52   38.11
   0  -4  -1 1960.01   37.73
   0  -4  -1 1944.30   37.51
   0  -4  -1 1962.24   38.05
   0  -4  -1 1969.51   38.07
   0   4   2    2.50    0.36
   0   4   2    3.08    0.49
   0   4   2    3.01    0.28
   0   4   2    4.73    0.52
   0   4   2    2.81    0.45
   0  -4  -2    2.56    0.51
   0  -4  -2    3.36    0.53
   0  -4  -2    5.26    0.54
   0  -4  -2    6.30    0.45
   0   4   2    3.23    0.25
   0   4   2    2.97    0.27
   0   4   3 1551.73   29.70
   0  -4  -3 1541.10   29.70
   0   4   3 1548.49   29.98
   0  -4  -3 1552.85   30.54
   0   4   3 1590.00   30.51
   0   4   3 1557.18   30.40
   0  -4  -3 1502.58   30.00
   0  -4  -3 1546.00   30.33
   0   4   3 1563.71   30.43
   0  -4  -3 1562.23   30.46
   0   4   3 1597.29   30.27
   0   4   3 1527.36   29.80
   0   4   4  248.58    5.37
   0   4   4  246.39    5.17
   0  -4  -4  256.66    5.17
   0  -4  -4  255.76    5.85
   0   4   4  255.48    5.15
   0  -4  -4  255.63    5.16
   0   4   4  260.27    5.19
   0   4   4  250.58    5.79
   0  -4  -4  257.86    5.95
   0   4   4  260.15    5.90
   0   4   4  262.14    6.02
   0  -4  -4  255.23    5.75
   0   4   4  257.43    5.64
   0   4   4  246.74    5.20
   0   4   5  130.29    2.82
   0  -4  -5  129.28    2.82
   0  -4  -5  127.61    3.44
   0   4   5  126.78    3.16
   0   4   5  131.97    2.83
   0   4   5  132.97    2.78
   0   4   5  128.83    3.21
   0   4   5  122.40    2.95
   0   4   5  123.16    3.36
   0  -4  -5  130.80    3.54
   0  -4  -5  125.72    3.75
   0  -4  -5  128.72    3.57
   0   4   5  136.16    3.62
   0  -4  -5  130.61    3.34
   0   4   5  127.48    2.73
   0   4   5  125.46    2.80
   0   4   5  122.34    2.80
   0  -4  -6  546.81   10.44
   0  -4  -6  520.83   11.15
   0  -4  -6  513.15   10.70
   0   4   6  510.81   10.70
   0   4   6  514.01   10.77
   0   4   6  518.64   10.33
   0   4   6  541.35   10.40
   0   4   6  502.44   11.00
   0   4   6  514.57   10.53
   0   4   6  530.39   10.96
   0   4   6  505.60   10.37
   0  -4  -6  526.56   10.98
   0  -4  -6  530.07   11.31
   0  -4  -6  531.43   11.49
   0   4   6  529.95   10.91
   0  -4  -6  531.17   10.39
   0   4   6  539.47   10.37
   0   4   7    3.43    0.34
   0   4   7    4.27    0.39
   0  -4  -7    4.06    0.37
   0  -4  -7    3.88    0.60
   0  -4  -7    3.95    0.35
   0   4   7    4.11    0.31
   0  -4  -7    3.81    0.37
   0  -4  -7    4.64    0.41
   0  -4  -7    4.17    0.75
   0  -4  -7    5.66    0.55
   0  -4  -7    4.23    0.65
   0   4   7    2.99    0.51
   0  -4  -7    4.30    0.76
   0   4   7    5.25    0.58
   0   4   8   70.60    1.69
   0   4   8   86.50    1.88
   0  -4  -8   76.28    1.90
   0  -4  -8   64.35    2.30
   0  -4  -8   73.18    2.94
   0   4   8   69.28    2.33
   0  -4  -8   73.70    2.81
   0   4   8   73.61    1.73
   0  -4  -8   74.00    1.85
   0  -4  -8   74.21    1.93
   0  -4  -8   70.44    1.90
   0  -4  -8   72.08    2.53
   0  -4  -8   71.93    2.18
   0   4   8   87.41    2.53
   0  -4  -8   71.02    1.83
   0  -4  -9    7.31    0.53
   0   4   9    7.59    0.77
   0   4   9    6.89    0.54
   0   4   9    7.22    0.53
   0   4   9    7.04    0.49
   0   4   9    6.56    0.39
   0  -4  -9    6.47    0.77
   0  -4  -9    6.83    0.55
   0  -4  -9    7.16    0.47
   0  -4  -9    6.28    0.50
   0   4   9    6.88    0.55
   0   4   9    7.46    0.42
   0  -4  -9    7.01    0.50
   0  -4  -9    6.05    0.53
   0  -4  -9    6.49    0.52
   0  -4  -9    6.21    0.52
   0  -4  -9    7.32    0.54
   0  -4  -9    6.57    0.99
   0   4   9    7.42    0.77
   0  -4  -9    6.61    1.02
   0   4  10  237.54    5.95
   0   4  10  244.41    5.13
   0   4  10  236.02    4.94
   0   4  10  238.81    4.98
   0  -4 -10  244.63    5.16
   0  -4 -10  239.34    5.14
   0  -4 -10  250.83    5.24
   0  -4 -10  238.38    5.24
   0  -4 -10  251.74    6.93
   0   4  10  237.18    5.27
   0  -4 -10  242.28    5.29
   0   4  10  237.76    5.16
   0   4  10  244.48    5.23
   0  -4 -10  227.66    6.08
   0   4  10  238.25    5.91
   0  -4 -11   83.93    2.30
   0  -4 -11   84.63    3.02
   0  -4 -11   89.34    3.69
   0  -4 -11   88.20    2.35
   0  -4 -11   86.60    2.22
   0  -4 -11   86.38    2.14
   0  -4 -11   91.08    2.33
   0   4  11   84.60    2.04
   0   4  11   89.17    2.23
   0   4  11   88.27    2.38
   0  -4 -11   92.50    2.28
   0   4  11   86.35    2.08
   0   4  11   87.51    2.32
   0   4  11   86.12    2.25
   0   4  12  135.15    3.00
   0   4  12  137.20    3.33
   0  -4 -12  137.54    3.32
   0  -4 -12  131.96    3.29
   0  -4 -12  136.85    3.29
   0   4  12  130.94    2.95
   0  -4 -12  126.80    3.02
   0  -4 -12  129.39    3.15
   0  -4 -12  132.24    4.84
   0   4  12  138.70    3.29
   0   4  12  138.94    3.22
   0  -4 -13   34.75    1.33
   0  -4 -13   36.83    1.34
   0  -4 -13   33.00    1.28
   0   4  13   33.72    1.02
   0  -4 -13   32.51    1.20
   0   4  13   34.55    1.29
   0  -4 -13   33.55    1.28
   0   4  13   34.13    1.06
   0   4  13   36.75    1.35
   0   4  13   33.63    1.28
   0   4  13   35.59    1.23
   0  -4 -14    4.28    0.56
   0  -4 -14    3.82    0.52
   0   4  14    3.85    0.48
   0   4  14    4.56    0.56
   0  -4 -14    4.46    0.55
   0  -4 -14    4.24    0.54
   0  -4 -14    3.77    0.44
   0  -4 -14    3.85    0.52
   0   4  14    4.19    0.51
   0  -4 -15   54.32    1.64
   0   4  15   54.52    1.66
   0  -4 -15   52.21    1.53
   0  -4 -15   55.98    1.69
   0   4  15   53.14    1.67
   0  -4 -15   52.60    1.66
   0   4  15   55.25    1.57
   0  -4 -15   54.37    1.68
   0  -4 -15   54.99    1.70
   0   4  16   26.20    0.92
   0   4  16   25.59    1.01
   0  -4 -16   25.86    1.02
   0  -4 -16   26.32    1.00
   0   4  16   26.56    1.00
   0  -4 -16   24.02    0.96
   0  -4 -16   25.67    1.01
   0  -4 -16   24.67    1.02
   0   4  17   13.96    0.66
   0  -4 -17   13.33    0.67
   0   4  17   12.94    0.65
   0  -4 -17   13.01    0.64
   0   4  17   13.91    0.65
   0  -4 -17   14.14    0.69
   0  -4 -17   12.65    0.65
   0  -4 -18    4.39    0.36
   0  -4 -18    4.41    0.36
   0   4  18    4.29    0.35
   0  -4 -18    5.11    0.38
   0   4  18    5.31    0.37
   0   4  18    4.31    0.29
   0  -4 -18    4.28    0.37
   0   5 -21    0.12    0.24
   0  -5  21    0.17    0.26
   0   5 -21   -0.21    0.30
   0  -5  21    0.16    0.26
   0  -5  21    0.27    0.24
   0  -5  20    2.28    0.32
   0   5 -20    2.07    0.35
   0  -5  20    1.37    0.37
   0   5 -20    2.21    0.43
   0  -5  20    2.41    0.39
   0  -5  20    1.80    0.36
   0   5 -20    1.55    0.38
   0  -5  19    4.90    0.52
   0   5 -19    5.12    0.55
   0   5 -19    4.99    0.58
   0  -5  19    4.60    0.51
   0  -5  19    5.18    0.46
   0   5 -19    4.47    0.48
   0  -5  19    4.92    0.43
   0   5 -19    5.42    0.48
   0  -5  19    4.58    0.53
   0   5 -18    3.20    0.48
   0  -5  18    2.94    0.36
   0   5 -18    3.74    0.53
   0  -5  18    4.15    0.53
   0   5 -18    3.33    0.47
   0  -5  18    3.28    0.41
   0  -5  18    2.91    0.41
   0  -5  18    3.31    0.44
   0  -5  18    2.70    0.50
   0   5 -18    3.51    0.56
   0  -5  18    3.51    0.54
   0   5 -18    3.85    0.47
   0  -5  17    5.75    0.47
   0   5 -17    5.73    0.65
   0   5 -17    5.15    0.56
   0  -5  17    6.11    0.51
   0  -5  17    5.82    0.61
   0  -5  17    5.67    0.50
   0   5 -17    6.80    0.61
   0   5 -17    5.37    0.56
   0  -5  17    6.04    0.66
   0   5 -16   43.04    1.59
   0   5 -16   42.42    1.52
   0   5 -16   44.17    1.62
   0  -5  16   43.43    1.53
   0   5 -16   42.48    1.35
   0  -5  16   41.59    1.29
   0   5 -16   43.48    1.46
   0  -5  16   43.77    1.58
   0  -5  16   42.59    1.33
   0  -5  16   43.56    1.36
   0   5 -16   42.34    1.47
   0  -5  16   37.39    2.15
   0  -5  15    3.25    0.43
   0   5 -15    3.89    0.51
   0   5 -15    4.23    0.49
   0  -5  15    3.39    0.56
   0   5 -15    2.39    0.52
   0   5 -15    3.47    0.46
   0  -5  15    3.62    0.42
   0   5 -15    2.81    0.54
   0   5 -15    3.54    0.42
   0  -5  15    3.47    0.45
   0  -5  15    2.27    0.49
   0  -5  15    3.11    0.75
   0  -5  15    2.45    0.31
   0   5 -14   38.84    1.39
   0  -5  14   36.65    1.34
   0  -5  14   38.01    1.34
   0  -5  14   37.73    1.43
   0   5 -14   37.30    1.31
   0   5 -14   37.65    1.31
   0  -5  14   40.01    1.25
   0   5 -14   40.21    1.35
   0  -5  14   38.96    1.22
   0   5 -14   36.96    1.22
   0   5 -14   39.91    1.22
   0   5 -14   39.00    1.41
   0   5 -14   41.17    1.47
   0  -5  14   36.00    1.95
   0   5 -14   39.27    1.49
   0   5 -14   38.48    1.25
   0   5 -14   37.00    1.32
   0  -5  14   38.51    1.19
   0  -5  14   38.57    1.77
   0   5 -13   34.89    1.29
   0   5 -13   31.35    1.07
   0   5 -13   34.02    1.10
   0   5 -13   34.53    1.33
   0  -5  13   33.10    1.26
   0   5 -13   30.45    1.17
   0  -5  13   30.77    2.04
   0   5 -13   34.55    1.20
   0  -5  13   33.05    1.08
   0  -5  13   32.88    1.08
   0   5 -13   32.02    1.22
   0  -5  13   28.73    1.68
   0   5 -13   34.56    1.31
   0  -5  13   34.76    1.23
   0  -5  13   33.75    1.22
   0   5 -13   33.19    1.12
   0   5 -13   33.14    1.17
   0  -5  13   33.21    1.08
   0  -5  12  248.62    6.64
   0   5 -12  251.53    5.58
   0   5 -12  259.01    5.73
   0   5 -12  264.20    5.62
   0   5 -12  263.51    5.65
   0  -5  12  256.36    5.58
   0  -5  12  261.52    5.61
   0   5 -12  265.62    5.48
   0  -5  12  242.90    6.09
   0   5 -12  259.81    5.70
   0  -5  12  261.70    5.40
   0   5 -12  261.00    5.67
   0   5 -12  260.46    5.48
   0  -5  12  259.67    5.42
   0   5 -12  262.09    5.56
   0  -5  12  261.16    6.49
   0  -5  12  266.31    5.42
   0  -5  12  255.66    5.42
   0   5 -12  261.49    5.56
   0  -5  12  256.40    7.06
   0  -5  11   35.89    1.07
   0  -5  11   34.98    1.05
   0  -5  11   36.30    1.04
   0  -5  11   36.31    1.08
   0   5 -11   37.26    1.16
   0  -5  11   35.17    1.74
   0   5 -11   35.28    1.10
   0   5 -11   38.40    1.24
   0  -5  11   33.09    1.62
   0   5 -11   34.39    1.09
   0  -5  11   35.74    1.07
   0   5 -11   36.16    1.17
   0   5 -11   36.35    1.27
   0  -5  11   34.95    1.94
   0  -5  11   37.22    1.81
   0   5 -10    1.33    0.61
   0   5 -10    1.78    0.31
   0   5 -10    1.66    0.24
   0  -5  10    1.25    0.48
   0  -5  10    2.29    0.29
   0   5 -10    1.09    0.28
   0  -5  10    1.10    0.26
   0  -5  10    1.30    0.27
   0   5 -10    1.20    0.28
   0   5 -10    1.18    0.26
   0  -5  10    0.96    0.41
   0   5 -10    1.64    0.38
   0  -5  10    1.63    0.25
   0  -5  10    0.74    0.49
   0  -5  10    1.57    0.54
   0   5 -10    1.08    0.36
   0   5 -10    1.13    0.41
   0  -5  10    0.57    0.31
   0   5  -9    4.95    0.78
   0   5  -9    4.96    0.37
   0   5  -9    3.52    0.30
   0   5  -9    3.98    0.38
   0  -5   9    3.36    0.58
   0  -5   9    6.69    0.39
   0   5  -9    4.24    0.36
   0  -5   9    4.71    0.55
   0   5  -9    4.05    0.52
   0  -5   9    4.12    0.31
   0  -5   9    4.15    0.70
   0  -5   9    4.68    0.33
   0  -5   9    4.93    0.36
   0   5  -9    6.85    0.62
   0  -5   9    3.21    0.63
   0   5  -9    4.20    0.56
   0   5  -9    5.51    0.60
   0  -5   8   36.70    0.97
   0  -5   8   37.45    1.01
   0   5  -8   37.46    1.07
   0   5  -8   39.00    1.10
   0  -5   8   36.76    1.41
   0   5  -8   38.64    1.79
   0   5  -8   39.50    1.51
   0  -5   8   38.88    0.98
   0   5  -8   37.14    1.47
   0  -5   8   39.73    1.61
   0  -5   8   37.62    1.02
   0   5  -8   38.09    1.08
   0   5  -8   35.95    1.01
   0  -5   8   38.33    1.58
   0   5  -8   42.14    1.84
   0   5  -7  129.75    3.64
   0   5  -7  122.00    2.77
   0  -5   7  127.81    2.70
   0   5  -7  124.17    2.74
   0  -5   7  125.41    2.68
   0   5  -7  121.66    3.30
   0  -5   7  132.23    3.41
   0   5  -7  126.32    3.43
   0  -5   7  129.37    2.69
   0   5  -7  126.77    2.77
   0  -5   7  128.72    3.14
   0   5  -7  125.92    3.53
   0   5  -7  127.58    3.35
   0   5  -7  131.05    3.68
   0  -5   7  128.20    3.60
   0  -5   6   29.21    1.06
   0   5  -6   27.15    1.27
   0   5  -6   31.94    1.34
   0  -5   6   31.55    1.41
   0  -5   6   28.86    1.24
   0   5  -6   29.31    1.27
   0   5  -6   27.43    0.85
   0  -5   6   29.34    0.80
   0   5  -6   28.89    0.86
   0  -5   6   29.15    0.79
   0   5  -6   30.97    1.43
   0   5  -6   30.19    1.44
   0   5  -6   28.74    1.37
   0   5  -6   30.16    1.35
   0   5  -5   15.31    0.92
   0  -5   5   17.26    0.73
   0  -5   5   16.34    0.84
   0   5  -5   14.99    0.89
   0   5  -5   18.01    1.02
   0  -5   5   15.13    0.94
   0  -5   5   19.93    1.03
   0   5  -5   18.27    1.02
   0   5  -5   17.53    1.01
   0  -5   5   16.76    1.00
   0  -5   4  122.20    3.22
   0   5  -4  131.28    3.26
   0  -5   4  125.00    2.82
   0  -5   4  120.30    3.01
   0   5  -4  127.50    3.32
   0   5  -4  131.04    3.35
   0  -5   4  129.39    3.36
   0   5  -4  121.30    3.11
   0   5  -3  148.58    3.23
   0   5  -3  154.49    3.56
   0  -5   3  137.63    3.33
   0  -5   3  149.19    3.12
   0   5  -3  153.96    3.78
   0   5  -3  140.99    2.93
   0  -5   3  147.88    3.72
   0  -5   3  154.48    3.52
   0  -5   3  151.98    3.64
   0  -5   3  142.22    3.03
   0  -5   2  196.88    4.58
   0   5  -2  196.80    4.36
   0   5  -2  189.99    4.00
   0  -5   2  191.05    3.99
   0  -5   2  198.98    4.67
   0   5  -2  186.66    3.85
   0  -5   2  186.55    4.61
   0  -5   2  197.99    4.44
   0  -5   2  201.28    4.63
   0   5  -2  188.13    4.70
   0   5  -2  188.33    3.92
   0   5  -1 1667.65   32.49
   0  -5   1 1688.09   33.16
   0   5  -1 1645.45   32.89
   0  -5   1 1721.63   33.00
   0  -5   1 1741.02   33.34
   0  -5   1 1711.71   33.17
   0  -5   1 1735.92   33.11
   0  -5   1 1711.93   33.33
   0   5  -1 1696.89   32.91
   0  -5   1 1708.58   33.16
   0   5  -1 1698.98   32.84
   0   5   0  836.46   16.94
   0   5   0  843.60   17.10
   0  -5   0  872.97   17.02
   0  -5   0  846.83   16.79
   0  -5   0  842.42   16.74
   0  -5   0  859.09   17.27
   0  -5   0  873.83   17.23
   0   5   0  863.32   16.92
   0  -5   0  874.78   17.44
   0  -5   0  863.85   17.34
   0   5   0  860.65   16.59
   0   5   0  863.56   16.84
   0  -5  -1  313.31    6.57
   0  -5  -1  320.82    7.20
   0  -5  -1  321.42    6.75
   0  -5  -1  325.92    7.17
   0   5   1  320.83    6.64
   0   5   1  318.78    6.33
   0  -5  -1  318.64    7.18
   0  -5  -1  318.69    6.37
   0   5   1  324.86    6.56
   0  -5  -1  323.61    6.97
   0   5   1  318.70    6.86
   0   5   1  318.23    6.99
   0   5   2    8.88    0.47
   0   5   2    9.85    0.63
   0   5   2    9.81    0.81
   0   5   2    9.96    0.46
   0  -5  -2    9.75    0.45
   0   5   2    9.28    0.46
   0   5   2   10.32    0.47
   0  -5  -2    8.73    0.81
   0  -5  -2    9.76    0.58
   0  -5  -2   11.07    0.84
   0  -5  -2   12.02    0.95
   0   5   2    9.50    0.53
   0   5   2   10.13    0.44
   0  -5  -2   10.17    0.88
   0  -5  -2   13.07    0.49
   0  -5  -2    9.88    0.71
   0   5   2    9.83    0.79
   0   5   2    9.19    0.71
   0   5   2   11.10    0.82
   0  -5  -2    9.22    0.84
   0   5   3  182.17    3.74
   0   5   3  175.25    4.53
   0  -5  -3  177.08    4.54
   0  -5  -3  180.22    3.75
   0   5   3  176.44    3.68
   0   5   3  176.03    3.75
   0   5   3  178.56    3.89
   0  -5  -3  177.11    4.62
   0  -5  -3  176.33    3.98
   0  -5  -3  178.24    4.45
   0  -5  -3  184.00    3.76
   0   5   3  177.69    3.72
   0   5   3  177.05    4.39
   0   5   3  182.05    4.42
   0   5   3  183.00    4.57
   0   5   3  183.00    4.08
   0   5   3  169.52    3.77
   0   5   4  116.61    2.56
   0   5   4  117.70    3.42
   0  -5  -4  122.32    2.69
   0   5   4  119.84    2.62
   0  -5  -4  125.75    3.48
   0  -5  -4  119.49    3.51
   0   5   4  117.03    2.74
   0  -5  -4  117.08    3.30
   0   5   4  122.53    2.66
   0  -5  -4  122.87    2.68
   0   5   4  116.80    3.23
   0   5   4  121.97    3.40
   0   5   4  120.31    2.92
   0   5   5  203.04    4.32
   0   5   5  204.37    5.24
   0   5   5  206.73    4.98
   0  -5  -5  210.73    5.28
   0  -5  -5  224.08    4.48
   0   5   5  207.74    4.45
   0  -5  -5  208.97    5.38
   0   5   5  207.60    4.63
   0   5   5  201.33    4.77
   0  -5  -5  219.29    5.41
   0   5   5  202.67    4.71
   0  -5  -5  209.87    5.11
   0  -5  -5  207.08    4.45
   0   5   5  215.67    4.42
   0   5   5  210.55    4.37
   0   5   5  215.32    4.47
   0   5   6    1.73    0.34
   0   5   6    1.37    0.30
   0   5   6    2.04    0.47
   0  -5  -6    1.88    0.43
   0  -5  -6    1.80    0.53
   0   5   6    1.57    0.23
   0   5   6    1.57    0.39
   0  -5  -6    1.23    0.50
   0  -5  -6    3.41    0.38
   0   5   6    3.99    0.50
   0  -5  -6    0.96    0.43
   0  -5  -6    1.46    0.55
   0  -5  -6    4.14    0.40
   0  -5  -6    1.33    0.31
   0   5   6    1.94    0.32
   0   5   7  732.38   14.76
   0  -5  -7  774.04   14.95
   0  -5  -7  774.40   15.01
   0   5   7  772.67   14.96
   0  -5  -7  741.71   15.93
   0  -5  -7  785.62   16.72
   0   5   7  771.22   14.92
   0  -5  -7  754.78   15.04
   0  -5  -7  779.96   15.08
   0  -5  -7  763.84   16.16
   0   5   7  772.82   15.07
   0   5   7  738.74   15.46
   0  -5  -7  765.43   16.39
   0   5   7  754.44   15.53
   0  -5  -8  493.20   10.12
   0  -5  -8  494.64   11.19
   0   5   8  485.03   10.66
   0  -5  -8  510.19   10.20
   0  -5  -8  516.56   10.18
   0   5   8  508.44   10.04
   0  -5  -8  521.72   12.02
   0  -5  -8  501.99   10.04
   0  -5  -8  487.40   10.92
   0   5   8  499.83   10.19
   0   5   8  491.55   10.63
   0  -5  -8  517.71   11.60
   0  -5  -8  517.19   10.22
   0   5   8  494.82   10.13
   0   5   8  491.22    9.87
   0  -5  -8  499.97   10.07
   0   5   8  501.37   10.19
   0   5   8  517.01   10.10
   0  -5  -8  499.63   10.14
   0   5   9    0.38    0.36
   0  -5  -9   -0.06    0.48
   0   5   9    0.80    0.42
   0   5   9   -0.04    0.30
   0  -5  -9    0.19    0.37
   0  -5  -9    0.12    0.28
   0  -5  -9    0.18    0.35
   0  -5  -9   -0.15    0.37
   0  -5  -9    0.36    0.31
   0   5   9    0.07    0.24
   0  -5  -9    0.12    0.33
   0  -5  -9    0.14    0.34
   0   5   9   -0.03    0.37
   0   5   9    0.38    0.38
   0  -5  -9    0.10    0.68
   0  -5  -9    0.09    0.64
   0   5   9    0.18    0.41
   0   5  10   57.95    1.63
   0  -5 -10   58.46    1.63
   0  -5 -10   60.86    1.80
   0  -5 -10   56.86    1.65
   0   5  10   55.66    1.45
   0   5  10   56.60    1.76
   0  -5 -10   58.03    1.71
   0  -5 -10   61.95    3.01
   0  -5 -10   60.24    1.78
   0   5  10   58.44    1.73
   0   5  10   57.59    1.69
   0  -5 -10   58.21    1.73
   0  -5 -10   56.89    1.74
   0   5  10   58.73    1.75
   0  -5 -11  158.45    3.68
   0  -5 -11  169.95    3.83
   0  -5 -11  178.04    4.07
   0  -5 -11  173.34    3.95
   0   5  11  171.63    3.92
   0  -5 -11  178.32    4.03
   0  -5 -11  177.21    4.04
   0  -5 -11  172.08    3.98
   0   5  11  165.97    3.70
   0  -5 -11  174.58    3.87
   0   5  11  164.95    3.63
   0   5  11  180.49    4.04
   0  -5 -11  171.42    5.69
   0  -5 -12  132.37    3.20
   0   5  12  136.75    3.13
   0  -5 -12  127.86    3.20
   0  -5 -12  120.85    2.94
   0  -5 -12  124.03    3.00
   0  -5 -12  128.91    3.20
   0  -5 -12  128.22    3.22
   0   5  12  128.66    3.22
   0  -5 -12  130.05    3.21
   0  -5 -12  121.46    4.69
   0  -5 -13    0.20    0.37
   0  -5 -13   -0.21    0.39
   0  -5 -13   -0.23    0.39
   0   5  13    0.03    0.40
   0  -5 -13    0.81    0.42
   0   5  13   -0.25    0.37
   0  -5 -13    0.39    0.29
   0  -5 -14   27.82    1.13
   0  -5 -14   27.28    1.11
   0   5  14   30.54    1.15
   0  -5 -14   27.77    1.11
   0   5  14   28.18    1.05
   0  -5 -14   29.04    1.13
   0  -5 -15    4.57    0.51
   0  -5 -15    5.41    0.52
   0   5  15    5.10    0.51
   0  -5 -15    5.76    0.52
   0   5  15    6.05    0.50
   0   5  15    5.66    0.52
   0  -5 -15    5.36    0.53
   0  -5 -16   39.19    1.22
   0  -5 -16   38.10    1.19
   0   5  16   41.16    1.23
   0  -5 -16   39.25    1.20
   0  -5 -16   37.99    1.22
   0   5  16   36.34    1.07
   0  -5 -16   38.61    1.19
   0   5  16   39.04    1.19
   0   5  17    0.51    0.27
   0  -5 -17    0.67    0.27
   0  -5 -17    0.54    0.26
   0   5  17    1.08    0.28
   0  -5 -17    0.96    0.30
   0  -5 -17    0.76    0.29
   0  -5 -17    0.51    0.26
   0  -6  21    2.38    0.32
   0   6 -21    2.49    0.31
   0  -6  21    2.01    0.31
   0  -6  21    2.40    0.30
   0  -6  20    9.91    0.58
   0   6 -20   10.10    0.63
   0  -6  20    9.73    0.59
   0   6 -20    8.26    0.48
   0   6 -20    9.43    0.56
   0  -6  20    9.30    0.51
   0  -6  20   10.21    0.59
   0   6 -19    0.35    0.40
   0  -6  19    0.44    0.37
   0   6 -19    0.49    0.35
   0  -6  19    0.26    0.37
   0   6 -19    0.74    0.36
   0  -6  19    0.57    0.32
   0  -6  19    0.12    0.36
   0  -6  18    0.08    0.38
   0   6 -18    0.67    0.40
   0  -6  18    0.06    0.39
   0   6 -18    0.37    0.37
   0  -6  18    0.13    0.29
   0  -6  18    0.06    0.41
   0  -6  18    0.12    0.34
   0   6 -17    1.54    0.41
   0  -6  17    1.66    0.38
   0  -6  17    2.03    0.38
   0  -6  17    1.84    0.48
   0   6 -17    2.28    0.40
   0   6 -17    1.79    0.51
   0  -6  17    1.58    0.49
   0   6 -17    1.48    0.48
   0   6 -16    1.59    0.41
   0   6 -16    1.14    0.44
   0   6 -16    2.14    0.41
   0  -6  16    1.49    0.46
   0  -6  16    0.82    0.40
   0  -6  16    0.68    0.37
   0  -6  16    1.23    0.39
   0  -6  16    0.89    0.35
   0   6 -16    0.92    0.48
   0  -6  16    0.41    0.45
   0   6 -16    0.78    0.51
   0   6 -15   58.18    1.77
   0  -6  15   59.55    1.67
   0   6 -15   56.95    1.92
   0  -6  15   57.26    1.51
   0  -6  15   58.81    1.87
   0   6 -15   54.69    1.67
   0   6 -15   56.01    1.85
   0  -6  15   59.05    1.62
   0   6 -15   57.50    1.89
   0  -6  15   53.52    1.75
   0  -6  15   54.93    1.75
   0  -6  15   58.84    1.81
   0   6 -15   56.16    1.81
   0   6 -15   60.63    1.89
   0  -6  15   53.49    2.23
   0   6 -14   18.57    1.02
   0  -6  14   17.57    0.73
   0   6 -14   19.85    0.85
   0   6 -14   19.17    1.01
   0   6 -14   19.00    0.92
   0  -6  14   20.80    0.86
   0  -6  14   17.90    0.80
   0   6 -14   19.07    0.95
   0   6 -14   18.96    0.92
   0   6 -14   19.01    0.86
   0   6 -14   19.91    1.06
   0  -6  14   19.37    1.01
   0  -6  14   20.55    1.79
   0   6 -14   20.95    1.01
   0   6 -14   19.19    0.92
   0  -6  14   18.50    0.81
   0  -6  14   19.71    1.40
   0  -6  14   18.22    0.93
   0  -6  14   20.86    0.96
   0  -6  14   16.83    1.26
   0   6 -13   26.10    1.15
   0   6 -13   26.56    1.00
   0   6 -13   27.11    1.09
   0   6 -13   26.59    1.13
   0  -6  13   27.57    0.99
   0   6 -13   27.41    1.06
   0  -6  13   27.07    0.97
   0  -6  13   26.26    0.94
   0   6 -13   25.67    1.07
   0   6 -13   27.33    1.20
   0  -6  13   27.66    1.96
   0   6 -13   26.79    1.12
   0  -6  13   27.86    0.98
   0   6 -13   27.13    1.08
   0  -6  13   22.91    1.45
   0  -6  13   26.92    1.56
   0  -6  13   26.51    1.08
   0  -6  13   28.16    1.13
   0   6 -12   99.44    2.63
   0   6 -12  107.14    2.76
   0   6 -12  103.69    2.62
   0   6 -12  105.39    2.70
   0  -6  12  106.55    2.48
   0  -6  12  104.84    2.47
   0  -6  12  105.00    2.44
   0   6 -12  103.15    2.59
   0   6 -12  103.90    2.55
   0  -6  12  104.05    3.45
   0   6 -12  104.75    2.73
   0   6 -12  101.64    2.64
   0  -6  12  107.78    3.37
   0  -6  12  101.92    3.30
   0  -6  12  103.77    2.63
   0  -6  12  103.83    2.64
   0  -6  12  102.08    3.89
   0  -6  11    2.61    0.54
   0   6 -11    2.76    0.52
   0  -6  11    3.51    0.51
   0   6 -11    2.43    0.42
   0   6 -11    3.15    0.44
   0   6 -11    2.74    0.41
   0  -6  11    3.11    0.37
   0   6 -11    2.48    0.37
   0  -6  11    2.84    0.35
   0  -6  11    2.41    0.32
   0   6 -11    3.03    0.40
   0  -6  11    3.35    0.63
   0   6 -11    2.16    0.39
   0   6 -11    2.83    0.31
   0  -6  11    3.04    0.81
   0  -6  11    2.48    0.62
   0   6 -11    2.79    0.43
   0   6 -11    4.00    0.88
   0  -6  11    2.14    0.38
   0  -6  11    2.91    0.43
   0   6 -11    2.12    0.42
   0  -6  10    6.47    0.75
   0  -6  10    5.60    0.42
   0   6 -10    6.74    0.93
   0  -6  10    5.67    0.87
   0   6 -10    6.38    0.70
   0   6 -10    6.07    0.71
   0  -6  10    6.18    0.65
   0   6 -10    6.65    0.47
   0  -6  10    6.55    0.41
   0  -6  10    6.10    0.38
   0   6 -10    6.50    0.46
   0   6 -10    6.15    0.40
   0  -6  10    7.98    0.47
   0   6 -10    7.04    0.40
   0  -6   9    0.39    0.24
   0  -6   9    0.75    0.22
   0   6  -9    0.81    0.29
   0   6  -9    0.81    0.29
   0  -6   9    0.44    0.25
   0  -6   9    0.72    0.26
   0   6  -9    1.31    0.44
   0  -6   9    1.14    0.46
   0   6  -9    0.22    0.46
   0  -6   9    1.44    0.39
   0   6  -9    1.02    0.26
   0  -6   9    0.77    0.48
   0   6  -9    1.19    0.28
   0   6  -9    0.87    0.26
   0   6  -9    1.17    0.61
   0  -6   8   11.70    0.47
   0   6  -8   12.43    0.56
   0  -6   8   12.72    0.51
   0  -6   8   12.71    0.53
   0   6  -8   11.16    0.57
   0  -6   8   13.24    0.54
   0   6  -8   11.08    1.05
   0   6  -8   12.58    0.99
   0  -6   8   11.26    0.74
   0   6  -8   12.03    0.91
   0   6  -8   13.06    1.13
   0  -6   8   12.43    1.05
   0   6  -8   11.36    0.53
   0   6  -8   11.22    0.57
   0   6  -8   10.82    0.52
   0   6  -7   51.98    2.11
   0   6  -7   52.92    1.95
   0  -6   7   52.48    1.29
   0   6  -7   51.39    1.35
   0  -6   7   52.62    1.28
   0   6  -7   48.85    2.10
   0  -6   7   50.87    1.29
   0   6  -7   52.00    2.02
   0   6  -7   51.15    1.39
   0   6  -7   52.13    1.36
   0   6  -7   52.41    2.19
   0  -6   7   52.19    2.06
   0   6  -7   51.37    1.33
   0  -6   7   55.80    1.99
   0  -6   7   50.21    1.63
   0  -6   6  259.29    6.04
   0   6  -6  249.60    6.17
   0   6  -6  256.83    6.10
   0   6  -6  242.34    5.86
   0  -6   6  251.66    5.04
   0   6  -6  251.90    5.98
   0   6  -6  247.60    5.10
   0  -6   6  247.76    5.02
   0   6  -6  247.27    6.13
   0  -6   6  252.63    6.10
   0   6  -6  254.64    6.06
   0   6  -6  252.18    5.13
   0   6  -6  245.33    5.01
   0   6  -6  247.43    5.11
   0  -6   6  252.63    5.05
   0  -6   6  245.73    5.38
   0  -6   5  295.04    6.69
   0  -6   5  286.95    5.76
   0  -6   5  290.03    5.79
   0   6  -5  295.94    6.76
   0   6  -5  290.21    6.84
   0   6  -5  295.52    5.91
   0   6  -5  289.72    5.88
   0   6  -5  289.58    5.87
   0   6  -5  280.46    5.78
   0   6  -5  302.20    6.71
   0  -6   5  300.54    6.37
   0  -6   5  280.77    6.00
   0   6  -5  290.27    6.83
   0  -6   5  299.01    6.82
   0  -6   4    0.21    0.31
   0  -6   4    0.45    0.42
   0  -6   4    0.58    0.29
   0   6  -4    1.33    0.48
   0   6  -4    0.50    0.21
   0   6  -4    0.29    0.39
   0   6  -4    0.20    0.40
   0  -6   4    0.22    0.37
   0  -6   4    0.61    0.19
   0  -6   4    1.09    0.23
   0  -6   3   20.84    0.90
   0  -6   3   19.41    0.75
   0  -6   3   21.78    0.66
   0   6  -3   20.10    0.68
   0  -6   3   23.12    1.19
   0   6  -3   21.69    1.06
   0  -6   3   20.47    1.15
   0  -6   3   20.91    1.19
   0  -6   3   19.58    1.02
   0   6  -3   20.76    0.69
   0   6  -3   20.19    1.24
   0  -6   2  731.40   14.02
   0  -6   2  751.46   15.10
   0  -6   2  749.18   14.94
   0   6  -2  722.37   14.08
   0   6  -2  763.66   14.64
   0  -6   2  740.93   14.97
   0   6  -2  671.61   14.04
   0  -6   2  752.48   14.80
   0  -6   2  760.86   14.98
   0   6  -2  689.00   14.42
   0   6  -2  738.58   15.20
   0   6  -2  732.05   14.10
   0  -6   1  487.71   10.50
   0  -6   1  500.11   10.35
   0  -6   1  491.62   10.30
   0  -6   1  499.75   10.11
   0  -6   1  479.15    9.88
   0  -6   1  508.04   10.57
   0   6  -1  472.69    9.39
   0  -6   1  484.65   10.39
   0   6  -1  482.56    9.53
   0  -6   1  495.56   10.36
   0  -6   1  489.20   10.33
   0   6  -1  489.42    9.94
   0   6  -1  467.81    9.55
   0   6  -1  462.94    9.99
   0  -6   1  485.61    9.45
   0  -6   0  224.94    5.58
   0   6   0  228.33    5.02
   0   6   0  223.02    4.59
   0  -6   0  237.09    5.38
   0   6   0  223.22    5.19
   0   6   0  221.24    5.00
   0   6   0  222.87    5.51
   0   6   0  217.58    4.60
   0  -6   0  228.16    4.56
   0  -6   0  227.85    4.61
   0  -6   0  228.68    4.61
   0  -6   0  238.56    5.55
   0   6   0  219.16    4.52
   0   6   0  225.70    4.65
   0   6   0  220.61    4.62
   0  -6   0  231.42    5.35
   0  -6   0  222.49    4.88
   0  -6   0  215.76    4.70
   0  -6   0  226.77    5.09
   0  -6   0  227.96    5.48
   0   6   1  209.86    4.72
   0   6   1  210.08    4.37
   0   6   1  209.32    5.43
   0   6   1  209.59    4.61
   0   6   1  209.59    4.40
   0  -6  -1  218.64    5.36
   0   6   1  216.31    5.11
   0   6   1  208.67    4.91
   0  -6  -1  225.47    5.43
   0   6   1  220.86    5.32
   0   6   1  214.26    4.42
   0  -6  -1  216.35    4.42
   0  -6  -1  210.05    5.36
   0  -6  -1  214.28    4.42
   0   6   1  213.70    4.36
   0   6   1  213.77    4.40
   0  -6  -1  224.63    5.14
   0  -6  -1  211.21    4.81
   0  -6  -1  204.57    4.51
   0   6   2 2249.13   44.29
   0  -6  -2 2357.10   45.28
   0   6   2 2332.40   44.02
   0  -6  -2 2210.22   44.20
   0  -6  -2 2337.62   44.80
   0   6   2 2305.61   45.07
   0  -6  -2 2376.42   45.23
   0   6   2 2300.68   43.99
   0  -6  -2 2316.58   44.05
   0  -6  -2 2367.43   45.30
   0  -6  -2 2241.72   44.38
   0   6   2 2291.72   44.00
   0  -6  -2 2300.00   44.06
   0   6   2 2259.45   43.94
   0   6   2 2308.26   44.07
   0   6   2 2246.24   44.14
   0   6   2 2307.62   44.05
   0  -6  -2 2390.82   45.32
   0   6   2 2334.61   44.77
   0   6   2 2358.83   45.00
   0   6   3  159.03    3.36
   0   6   3  149.23    3.21
   0   6   3  155.26    3.39
   0  -6  -3  156.61    4.35
   0  -6  -3  146.54    3.55
   0  -6  -3  165.15    4.47
   0  -6  -3  152.47    3.94
   0   6   3  154.76    3.30
   0   6   3  158.37    4.19
   0   6   3  160.12    3.34
   0  -6  -3  154.93    3.38
   0  -6  -3  154.64    4.45
   0   6   3  155.91    4.11
   0   6   3  157.60    3.40
   0  -6  -3  153.76    3.38
   0   6   3  152.62    3.28
   0   6   4   26.83    0.86
   0  -6  -4   23.32    1.41
   0   6   4   22.43    0.77
   0   6   4   23.39    0.75
   0   6   4   25.50    0.86
   0  -6  -4   29.36    1.26
   0  -6  -4   21.73    0.87
   0   6   4   24.22    0.80
   0   6   4   24.85    1.35
   0  -6  -4   25.10    0.90
   0   6   4   25.76    0.88
   0  -6  -4   25.15    1.49
   0  -6  -5    3.77    0.40
   0  -6  -5    4.73    0.73
   0   6   5    3.19    0.33
   0  -6  -5    3.18    0.39
   0  -6  -5    3.43    0.72
   0  -6  -5    4.16    0.52
   0   6   5    3.54    0.37
   0  -6  -5    3.47    0.70
   0   6   5    3.98    0.64
   0   6   5    4.11    0.61
   0   6   6   30.64    0.94
   0  -6  -6   30.83    1.08
   0  -6  -6   31.44    1.08
   0   6   6   30.85    1.07
   0  -6  -6   29.60    1.05
   0  -6  -6   29.22    1.61
   0  -6  -6   30.91    1.01
   0   6   6   28.36    0.98
   0  -6  -6   28.39    1.67
   0   6   6   30.57    1.02
   0  -6  -6   31.34    1.10
   0  -6  -6   26.13    1.61
   0  -6  -6   27.94    1.42
   0  -6  -7  176.48    5.07
   0  -6  -7  179.48    3.97
   0  -6  -7  176.00    3.95
   0   6   7  176.81    3.90
   0  -6  -7  174.12    4.88
   0   6   7  180.57    3.85
   0  -6  -7  181.95    4.03
   0  -6  -7  181.85    4.05
   0  -6  -7  177.24    4.01
   0  -6  -7  175.12    5.14
   0   6   7  181.08    3.97
   0  -6  -7  175.04    3.88
   0  -6  -7  176.39    3.93
   0   6   7  173.77    4.01
   0  -6  -7  181.72    4.04
   0  -6  -7  181.06    5.56
   0  -6  -7  164.65    4.51
   0  -6  -7  178.22    4.03
   0   6   7  182.87    4.04
   0  -6  -8    0.41    0.35
   0  -6  -8    0.43    0.34
   0   6   8    0.79    0.35
   0  -6  -8    0.81    0.37
   0   6   8    0.50    0.34
   0  -6  -8    1.01    0.39
   0  -6  -8    0.73    0.28
   0  -6  -8    0.75    0.40
   0  -6  -8    0.41    0.35
   0   6   8    0.70    0.39
   0  -6  -8    0.76    0.70
   0  -6  -8    0.34    0.30
   0  -6  -8    0.60    0.40
   0   6   8    0.51    0.36
   0  -6  -8    1.11    0.71
   0   6   8    0.39    0.39
   0  -6  -9  483.80   10.05
   0  -6  -9  486.43   10.16
   0  -6  -9  507.54   10.23
   0  -6  -9  511.61   10.20
   0   6   9  491.78   10.03
   0  -6  -9  501.93   12.31
   0   6   9  491.80   10.27
   0  -6  -9  518.30   10.31
   0   6   9  507.94   10.28
   0  -6  -9  502.67   10.28
   0   6   9  505.92   10.06
   0  -6  -9  490.86   10.08
   0  -6  -9  507.32   10.25
   0  -6  -9  509.09   10.31
   0  -6 -10   17.50    0.78
   0  -6 -10   17.88    0.86
   0  -6 -10   18.45    0.87
   0  -6 -10   17.00    1.72
   0  -6 -10   17.35    0.80
   0  -6 -10   17.61    0.88
   0   6  10   18.06    0.93
   0  -6 -10   17.78    0.94
   0   6  10   16.73    0.74
   0  -6 -10   17.83    0.89
   0  -6 -10   17.22    0.94
   0   6  10   16.96    0.91
   0  -6 -11    3.29    0.48
   0  -6 -11    3.86    1.04
   0  -6 -11    2.80    0.52
   0   6  11    2.85    0.42
   0  -6 -11    2.60    0.47
   0   6  11    3.12    0.52
   0   6  11    2.67    0.37
   0  -6 -11    2.94    0.49
   0   6  11    2.83    0.47
   0  -6 -11    3.12    0.39
   0  -6 -12    2.26    0.49
   0  -6 -12    2.57    0.89
   0  -6 -12    2.22    0.43
   0   6  12    1.45    0.41
   0   6  12    2.32    0.45
   0   6  12    1.55    0.35
   0  -6 -12    1.60    0.41
   0   6  12    2.53    0.49
   0   6  12    1.41    0.44
   0  -6 -13   21.23    0.91
   0  -6 -13   21.56    0.94
   0  -6 -13   22.77    0.95
   0   6  13   21.20    0.96
   0  -6 -13   22.29    1.01
   0   6  13   23.54    0.95
   0   6  13   23.28    0.97
   0   6  14    0.48    0.36
   0   6  14    0.19    0.35
   0  -6 -14    0.51    0.38
   0  -6 -14    0.21    0.33
   0  -6 -14    0.48    0.33
   0  -6 -14   -0.13    0.40
   0  -6 -14    0.37    0.36
   0  -6 -15    0.76    0.36
   0   6  15    0.67    0.31
   0  -6 -15    0.82    0.33
   0  -6 -15    0.92    0.31
   0  -6 -15    1.08    0.30
   0  -6 -16    0.01    0.28
   0   6  16    0.45    0.25
   0  -6 -16    0.01    0.23
   0  -6 -16    0.05    0.29
   0  -6 -16    0.15    0.26
   0  -6 -16    0.13    0.20
   0  -6 -17    4.84    0.31
   0   6  17    5.13    0.32
   0   7 -21    7.82    0.44
   0  -7  21    7.53    0.44
   0  -7  21    7.89    0.43
   0  -7  20   -0.04    0.32
   0   7 -20   -0.10    0.28
   0  -7  20   -0.38    0.31
   0   7 -20    0.41    0.28
   0   7 -20   -0.19    0.33
   0  -7  20    0.26    0.32
   0   7 -19   24.86    0.97
   0  -7  19   24.42    0.98
   0   7 -19   25.32    0.99
   0  -7  19   25.01    0.94
   0   7 -19   22.20    0.91
   0  -7  19   22.08    0.97
   0   7 -18    0.15    0.34
   0   7 -18   -0.12    0.43
   0  -7  18   -0.12    0.37
   0   7 -18   -0.06    0.41
   0   7 -18    0.30    0.41
   0  -7  18    0.60    0.40
   0  -7  18    0.43    0.30
   0  -7  18   -0.08    0.32
   0  -7  18    0.29    0.40
   0   7 -17    2.50    0.44
   0   7 -17    2.60    0.53
   0   7 -17    2.95    0.55
   0  -7  17    2.89    0.51
   0  -7  17    3.28    0.43
   0  -7  17    2.87    0.41
   0  -7  17    3.43    0.53
   0   7 -17    2.85    0.53
   0  -7  16    0.95    0.48
   0   7 -16    1.47    0.53
   0   7 -16    1.53    0.49
   0   7 -16    1.52    0.50
   0  -7  16    1.13    0.39
   0   7 -16    0.59    0.45
   0  -7  16    1.62    0.48
   0  -7  16    1.17    0.45
   0  -7  16    1.01    0.37
   0   7 -16    0.98    0.41
   0  -7  15  115.68    2.77
   0  -7  15  112.24    2.91
   0  -7  15  109.03    2.89
   0   7 -15  112.53    2.91
   0   7 -15  114.36    2.87
   0  -7  15  116.03    2.77
   0   7 -15  109.16    2.85
   0   7 -15  107.25    2.70
   0  -7  15  113.51    3.01
   0  -7  15  110.89    2.62
   0   7 -15  113.48    3.03
   0   7 -15  115.96    3.06
   0   7 -15  117.73    3.09
   0   7 -15  114.71    3.00
   0  -7  15  107.01    3.56
   0  -7  15  118.04    2.76
   0   7 -14   38.12    1.26
   0   7 -14   42.84    1.46
   0   7 -14   41.18    1.57
   0   7 -14   40.98    1.41
   0  -7  14   40.76    1.30
   0   7 -14   41.87    1.44
   0   7 -14   39.47    1.52
   0  -7  14   40.92    1.23
   0   7 -14   42.39    1.56
   0  -7  14   38.68    2.48
   0  -7  14   40.82    1.46
   0  -7  14   40.68    1.46
   0  -7  14   38.60    1.98
   0   7 -14   41.10    1.50
   0  -7  14   39.36    1.29
   0  -7  14   40.87    1.31
   0   7 -13   22.60    1.03
   0   7 -13   24.98    1.13
   0   7 -13   25.30    1.02
   0  -7  13   25.90    0.96
   0  -7  13   25.29    0.95
   0  -7  13   25.11    0.90
   0  -7  13   25.97    1.11
   0  -7  13   24.55    1.06
   0   7 -13   25.15    1.15
   0   7 -13   25.44    1.09
   0  -7  13   22.02    1.49
   0  -7  13   24.63    1.90
   0   7 -13   25.61    1.16
   0   7 -13   25.17    1.10
   0   7 -12    8.25    0.61
   0   7 -12    7.51    0.65
   0  -7  12    6.93    0.52
   0   7 -12    9.01    0.61
   0  -7  12    7.24    0.51
   0   7 -12    7.87    0.58
   0  -7  12    8.07    0.51
   0  -7  12    6.69    0.84
   0   7 -12    8.52    0.65
   0   7 -12    6.87    0.62
   0  -7  12    8.07    0.65
   0  -7  12    7.52    0.62
   0   7 -12    7.95    0.61
   0  -7  12    8.00    0.96
   0   7 -12    7.87    0.67
   0  -7  12    7.81    1.17
   0   7 -11    0.78    0.34
   0  -7  11    0.51    0.29
   0  -7  11    0.40    0.45
   0   7 -11    1.39    0.52
   0   7 -11    0.31    0.46
   0   7 -11    0.40    0.33
   0   7 -11    0.32    0.33
   0  -7  11    0.11    0.30
   0   7 -11    0.09    0.39
   0   7 -11    0.85    0.31
   0  -7  11    1.90    0.57
   0  -7  11    0.48    0.28
   0  -7  11    0.76    0.56
   0   7 -11    1.67    0.79
   0  -7  11    0.39    0.61
   0   7 -11    1.55    0.43
   0   7 -11    1.15    0.28
   0  -7  11    1.06    0.38
   0   7 -11    0.55    0.35
   0   7 -10   66.55    2.37
   0   7 -10   69.04    3.02
   0   7 -10   67.29    1.88
   0  -7  10   69.78    1.74
   0  -7  10   66.57    1.71
   0  -7  10   67.20    2.89
   0  -7  10   68.07    1.72
   0   7 -10   68.94    1.81
   0   7 -10   67.63    1.83
   0   7 -10   65.66    1.72
   0  -7  10   66.41    2.45
   0  -7  10   67.51    2.56
   0   7 -10   64.65    1.89
   0   7 -10   60.42    2.48
   0   7 -10   66.62    2.57
   0  -7  10   69.23    1.88
   0   7 -10   65.73    1.70
   0   7 -10   66.19    1.83
   0  -7   9    8.23    0.48
   0   7  -9    9.03    0.51
   0  -7   9    9.51    0.84
   0   7  -9    8.55    1.05
   0   7  -9    9.14    0.51
   0  -7   9    9.05    0.48
   0   7  -9    8.50    0.50
   0   7  -9    8.61    0.56
   0  -7   9    7.57    0.87
   0  -7   9    7.46    0.95
   0  -7   9    7.66    0.48
   0   7  -9    8.47    0.85
   0   7  -9    8.67    0.93
   0  -7   8    4.21    0.35
   0   7  -8    4.57    0.41
   0   7  -8    4.52    0.80
   0   7  -8    4.14    0.79
   0  -7   8    4.78    0.35
   0   7  -8    4.23    0.38
   0   7  -8    4.33    0.38
   0   7  -8    4.02    0.41
   0  -7   8    4.53    0.70
   0  -7   8    4.42    0.74
   0  -7   8    4.56    0.38
   0   7  -8    4.93    0.71
   0   7  -8    3.96    0.72
   0  -7   7  339.06    6.76
   0   7  -7  338.84    6.85
   0   7  -7  324.81    6.73
   0   7  -7  340.27    6.83
   0  -7   7  338.93    6.74
   0   7  -7  348.12    8.11
   0   7  -7  344.84    8.22
   0   7  -7  329.41    8.15
   0   7  -7  337.51    6.86
   0   7  -7  326.24    6.70
   0  -7   7  347.32    8.02
   0  -7   7  342.37    6.78
   0   7  -7  337.80    7.88
   0   7  -7  331.02    8.03
   0  -7   6  263.92    5.35
   0   7  -6  259.44    5.39
   0   7  -6  266.68    5.43
   0  -7   6  259.63    5.33
   0  -7   6  260.90    6.07
   0  -7   6  275.43    6.65
   0   7  -6  259.98    5.47
   0   7  -6  275.52    6.52
   0   7  -6  273.63    6.69
   0   7  -6  270.14    5.49
   0  -7   6  267.75    5.40
   0   7  -6  256.37    5.35
   0  -7   6  271.78    6.45
   0   7  -6  268.59    6.53
   0  -7   6  266.19    5.38
   0   7  -6  261.23    6.61
   0  -7   5  176.48    4.58
   0   7  -5  181.38    4.61
   0   7  -5  178.61    4.81
   0  -7   5  173.02    4.17
   0  -7   5  176.80    4.65
   0   7  -5  172.97    3.67
   0  -7   5  175.31    3.66
   0   7  -5  177.03    4.76
   0   7  -5  172.99    3.70
   0  -7   5  172.29    3.61
   0   7  -5  172.23    3.76
   0  -7   5  177.86    3.69
   0  -7   5  183.73    4.82
   0  -7   5  174.64    4.34
   0   7  -5  175.90    4.81
   0  -7   4   35.85    1.76
   0  -7   4   40.67    1.58
   0   7  -4   37.72    1.09
   0  -7   4   37.84    1.36
   0   7  -4   38.10    1.06
   0  -7   4   41.84    1.76
   0   7  -4   39.21    1.65
   0  -7   4   39.32    1.77
   0  -7   4   38.72    1.03
   0   7  -4   37.53    1.80
   0  -7   4   38.35    1.06
   0  -7   3   59.58    2.35
   0  -7   3   65.30    2.16
   0   7  -3   62.52    1.59
   0   7  -3   64.49    1.58
   0  -7   3   57.10    1.78
   0  -7   3   66.07    2.29
   0   7  -3   63.16    1.55
   0  -7   3   66.32    2.33
   0   7  -3   67.66    2.49
   0  -7   3   52.37    1.46
   0   7  -3   62.91    1.48
   0  -7   3   62.93    1.51
   0   7  -3   60.06    2.38
   0   7  -3   64.54    2.09
   0  -7   3   62.52    2.30
   0   7  -2  185.57    3.93
   0   7  -2  177.16    3.72
   0   7  -2  188.02    3.91
   0  -7   2  193.89    4.85
   0   7  -2  196.69    5.03
   0   7  -2  176.81    3.83
   0  -7   2  185.32    3.84
   0   7  -2  173.67    4.26
   0   7  -2  192.46    4.48
   0  -7   2  195.78    4.85
   0   7  -2  189.54    3.94
   0   7  -2  180.62    3.82
   0  -7   2  183.83    4.66
   0  -7   2  196.27    4.86
   0   7  -1   12.99    0.59
   0   7  -1   11.46    0.57
   0   7  -1   12.80    0.48
   0  -7   1   13.12    1.04
   0   7  -1   12.73    0.51
   0   7  -1   11.97    1.04
   0  -7   1   12.55    0.56
   0   7  -1   12.03    0.54
   0  -7   1   12.10    0.52
   0   7  -1   11.74    0.80
   0   7  -1   14.79    0.62
   0   7  -1   12.26    0.52
   0  -7   1   12.08    0.99
   0  -7   1   12.88    0.99
   0  -7   1   12.87    0.97
   0   7  -1   12.90    0.78
   0  -7   1   14.37    1.02
   0   7   0    0.13    0.21
   0   7   0    0.32    0.50
   0   7   0    0.44    0.26
   0   7   0    0.58    0.27
   0   7   0    0.38    0.21
   0   7   0    0.18    0.25
   0  -7   0    0.22    0.25
   0  -7   0    0.06    0.45
   0   7   0    0.10    0.29
   0   7   0    0.44    0.40
   0  -7   0    0.18    0.44
   0   7   0    0.65    0.28
   0  -7   0    0.16    0.42
   0   7   0    0.72    0.24
   0   7   1   49.90    1.30
   0  -7  -1   51.00    1.39
   0  -7  -1   50.96    2.22
   0  -7  -1   50.99    1.39
   0   7   1   51.73    1.39
   0   7   1   47.33    1.23
   0  -7  -1   48.22    1.93
   0   7   1   48.18    1.50
   0   7   1   51.93    2.18
   0   7   1   50.33    1.77
   0  -7  -1   52.40    2.18
   0   7   1   51.32    1.36
   0  -7  -1   53.05    2.12
   0  -7  -1   51.42    1.97
   0   7   1   50.79    1.38
   0   7   1   52.46    1.34
   0   7   2   20.67    0.77
   0   7   2   21.34    0.75
   0  -7  -2   21.08    0.81
   0  -7  -2   21.73    0.82
   0   7   2   20.28    0.69
   0   7   2   23.02    0.83
   0  -7  -2   21.33    1.42
   0  -7  -2   22.56    1.24
   0   7   2   19.91    1.32
   0  -7  -2   23.07    1.51
   0   7   2   22.42    0.82
   0  -7  -2   24.77    0.85
   0  -7  -2   23.64    1.38
   0  -7  -2   20.04    1.17
   0   7   2   20.69    0.78
   0   7   3   18.47    0.72
   0   7   3   18.36    0.72
   0  -7  -3   17.64    0.76
   0  -7  -3   19.51    1.39
   0  -7  -3   18.44    1.33
   0   7   3   20.17    0.78
   0  -7  -3   20.65    1.45
   0  -7  -3   19.66    1.14
   0   7   3   19.83    1.31
   0  -7  -3   16.30    1.05
   0  -7  -3   17.81    1.21
   0   7   3   17.79    0.61
   0   7   3   17.75    0.74
   0   7   3   18.85    0.77
   0   7   3   18.39    0.67
   0   7   4    0.16    0.29
   0  -7  -4    0.94    0.62
   0  -7  -4    0.53    0.40
   0   7   4   -0.02    0.25
   0   7   4   -0.14    0.29
   0   7   4    0.11    0.30
   0  -7  -4    0.26    0.46
   0  -7  -4   -0.09    0.53
   0  -7  -4    0.94    0.63
   0   7   4    0.27    0.27
   0  -7  -4   -0.05    0.34
   0   7   4    0.64    0.29
   0   7   4    0.06    0.48
   0  -7  -4    0.31    0.48
   0   7   4    1.51    0.29
   0   7   4    0.44    0.32
   0   7   4    0.33    0.25
   0   7   5   82.63    2.11
   0   7   5   82.00    1.96
   0   7   5   86.89    2.10
   0  -7  -5   84.53    2.16
   0   7   5   85.75    2.05
   0  -7  -5   84.27    2.09
   0   7   5   81.93    2.10
   0   7   5   87.15    2.16
   0  -7  -5   82.07    3.05
   0  -7  -5   88.80    2.22
   0  -7  -5   82.88    2.17
   0  -7  -5   79.80    2.83
   0  -7  -5   84.38    2.18
   0   7   5   86.08    2.19
   0  -7  -5   82.12    2.99
   0   7   5   77.81    2.83
   0   7   5   75.72    2.85
   0  -7  -6    3.22    0.45
   0  -7  -6    3.17    0.63
   0  -7  -6    3.57    0.75
   0  -7  -6    3.22    0.44
   0   7   6    2.34    0.38
   0   7   6    3.53    0.35
   0  -7  -6    2.64    0.45
   0  -7  -6    3.50    0.43
   0   7   6    3.38    0.45
   0  -7  -6    3.23    0.46
   0   7   6    3.77    0.42
   0   7   6    4.20    0.46
   0   7   6    4.17    0.42
   0  -7  -6    5.25    0.46
   0   7   6    3.20    0.38
   0  -7  -6    3.91    0.38
   0  -7  -7  146.76    3.42
   0  -7  -7  163.12    3.69
   0  -7  -7  163.52    3.70
   0  -7  -7  153.46    4.78
   0  -7  -7  146.51    3.46
   0  -7  -7  161.92    5.33
   0   7   7  156.55    3.44
   0   7   7  158.41    3.57
   0  -7  -7  154.32    3.69
   0  -7  -7  157.80    3.64
   0   7   7  162.12    3.63
   0   7   7  155.36    3.59
   0   7   7  160.65    3.52
   0  -7  -7  157.29    3.58
   0   7   7  157.12    3.68
   0  -7  -7  155.24    3.67
   0  -7  -8  552.88   11.36
   0   7   8  557.10   11.33
   0   7   8  569.61   11.21
   0  -7  -8  554.97   11.30
   0  -7  -8  539.10   11.19
   0  -7  -8  561.24   11.47
   0   7   8  562.15   11.45
   0  -7  -8  575.10   11.50
   0  -7  -8  541.19   12.83
   0  -7  -8  564.60   13.65
   0   7   8  572.75   11.27
   0  -7  -8  572.26   11.44
   0  -7  -8  584.08   11.51
   0  -7  -8  539.42   11.23
   0   7   8  545.91   11.37
   0   7   8  575.86   11.41
   0  -7  -8  585.16   11.50
   0   7   8  580.71   11.51
   0  -7  -9   43.43    1.51
   0  -7  -9   43.24    1.45
   0  -7  -9   44.19    1.49
   0  -7  -9   39.35    1.25
   0  -7  -9   43.26    1.42
   0   7   9   44.40    1.45
   0   7   9   43.12    1.44
   0   7   9   43.69    1.33
   0  -7  -9   38.60    1.28
   0   7   9   45.21    1.53
   0  -7  -9   45.00    1.53
   0  -7  -9   40.79    2.57
   0  -7  -9   42.40    1.39
   0  -7  -9   42.62    1.48
   0   7   9   47.31    1.42
   0  -7  -9   43.74    1.39
   0   7  10  101.00    2.51
   0  -7 -10  105.03    2.56
   0  -7 -10   96.32    2.55
   0  -7 -10   97.17    4.15
   0  -7 -10   93.51    2.41
   0  -7 -10  100.41    2.68
   0   7  10  104.31    2.69
   0  -7 -10   98.42    2.54
   0  -7 -10  104.21    2.55
   0  -7 -10  102.03    2.64
   0   7  10   99.95    2.42
   0  -7 -10  105.93    2.70
   0   7  10   99.58    2.58
   0  -7 -11   12.46    0.69
   0  -7 -11   11.74    0.74
   0  -7 -11   12.53    1.46
   0   7  11   12.48    0.72
   0  -7 -11   10.52    0.66
   0   7  11   11.83    0.66
   0  -7 -11   12.75    0.78
   0  -7 -11   11.88    0.68
   0  -7 -11   12.04    0.78
   0   7  11   13.02    0.79
   0  -7 -12   52.71    1.67
   0   7  12   55.75    1.67
   0   7  12   51.79    1.57
   0  -7 -12   50.56    1.51
   0   7  12   52.95    1.49
   0  -7 -12   53.76    1.54
   0  -7 -12   51.25    1.59
   0  -7 -12   55.36    1.68
   0  -7 -13   46.16    1.33
   0  -7 -13   43.47    1.36
   0  -7 -13   46.81    1.33
   0  -7 -13   48.30    1.49
   0   7  13   47.23    1.45
   0   7  13   44.67    1.37
   0  -7 -14    3.54    0.33
   0  -7 -14    4.01    0.35
   0   7  14    4.20    0.40
   0  -7 -14    3.88    0.46
   0  -7 -15    4.58    0.40
   0  -7 -15    4.53    0.29
   0  -7 -15    5.04    0.42
   0   7  15    4.54    0.33
   0  -7 -16    8.12    0.41
   0  -8  21    2.40    0.30
   0   8 -21    2.79    0.28
   0  -8  21    2.80    0.31
   0   8 -20    5.39    0.42
   0  -8  20    5.99    0.47
   0   8 -20    6.09    0.45
   0  -8  20    5.07    0.46
   0   8 -20    6.29    0.47
   0   8 -19    1.21    0.38
   0  -8  19    0.93    0.38
   0   8 -19    1.14    0.32
   0   8 -19    0.32    0.35
   0  -8  19    0.63    0.33
   0  -8  19    0.59    0.36
   0   8 -19    0.70    0.34
   0  -8  18   15.18    0.83
   0   8 -18   16.30    0.87
   0   8 -18   15.16    0.85
   0  -8  18   15.20    0.81
   0   8 -18   14.04    0.76
   0   8 -18   14.40    0.72
   0  -8  18   15.14    0.71
   0   8 -18   14.69    0.81
   0  -8  17    3.91    0.53
   0   8 -17    4.28    0.58
   0  -8  17    4.29    0.50
   0  -8  17    4.72    0.45
   0   8 -17    5.07    0.60
   0  -8  17    4.60    0.49
   0   8 -17    4.38    0.50
   0   8 -17    4.88    0.58
   0  -8  16   21.92    0.81
   0   8 -16   20.36    0.93
   0  -8  16   21.13    1.06
   0  -8  16   21.35    0.90
   0   8 -16   19.09    0.92
   0   8 -16   22.88    1.10
   0  -8  16   19.91    0.87
   0   8 -16   22.31    1.04
   0   8 -16   21.03    1.08
   0   8 -16   21.33    1.12
   0  -8  16   20.20    0.99
   0  -8  16   19.96    0.97
   0   8 -15   43.80    1.43
   0  -8  15   42.28    1.35
   0   8 -15   40.88    1.40
   0   8 -15   38.84    1.42
   0   8 -15   37.84    1.42
   0  -8  15   43.16    1.54
   0   8 -15   42.61    1.59
   0  -8  15   40.67    1.25
   0   8 -15   42.65    1.57
   0  -8  15   45.08    2.68
   0   8 -15   40.15    1.55
   0   8 -15   42.22    1.50
   0  -8  15   41.68    2.07
   0  -8  15   39.74    1.47
   0  -8  15   40.00    1.48
   0  -8  14   61.98    1.74
   0   8 -14   62.18    1.83
   0   8 -14   60.67    1.84
   0   8 -14   61.62    2.02
   0   8 -14   59.38    1.89
   0  -8  14   60.03    1.68
   0   8 -14   62.07    1.99
   0  -8  14   62.19    1.74
   0   8 -14   62.42    2.00
   0  -8  14   63.25    1.94
   0  -8  14   61.51    1.92
   0  -8  14   62.95    3.25
   0   8 -14   64.45    1.93
   0  -8  14   56.37    2.54
   0  -8  13   18.41    0.95
   0  -8  13   18.30    0.95
   0  -8  13   18.20    0.83
   0   8 -13   19.36    1.03
   0   8 -13   17.93    0.94
   0  -8  13   16.96    0.80
   0   8 -13   18.04    0.87
   0   8 -13   18.44    0.89
   0  -8  13   19.63    0.81
   0   8 -13   19.24    1.01
   0  -8  13   17.49    0.82
   0  -8  13   18.10    1.73
   0   8 -13   18.36    0.94
   0   8 -13   18.69    1.00
   0  -8  13   17.02    1.39
   0  -8  12   40.32    1.44
   0  -8  12   41.23    1.45
   0   8 -12   40.74    1.44
   0   8 -12   39.27    1.32
   0  -8  12   37.98    1.24
   0  -8  12   39.79    1.26
   0   8 -12   40.50    1.35
   0  -8  12   35.41    1.80
   0  -8  12   40.40    1.25
   0  -8  12   37.55    2.36
   0  -8  12   41.10    1.28
   0   8 -12   42.20    1.49
   0   8 -12   39.44    1.37
   0   8 -12   40.65    1.46
   0  -8  12   39.09    2.07
   0   8 -11    0.35    0.38
   0   8 -11    0.70    0.34
   0   8 -11    0.23    0.74
   0  -8  11    0.83    0.31
   0  -8  11    0.75    0.55
   0   8 -11    0.90    0.59
   0   8 -11    0.96    0.61
   0  -8  11    0.69    0.32
   0  -8  11    0.93    0.51
   0   8 -11    0.92    0.31
   0   8 -11    0.69    0.30
   0  -8  11   -0.11    0.74
   0   8 -11    0.66    0.37
   0  -8  11    0.69    0.40
   0  -8  11    1.16    0.62
   0   8 -11    0.69    0.31
   0  -8  11    1.31    0.32
   0  -8  11    0.99    0.35
   0   8 -10   79.15    2.17
   0   8 -10   77.81    2.08
   0   8 -10   72.63    2.73
   0  -8  10   77.61    2.05
   0   8 -10   80.35    2.18
   0   8 -10   75.02    2.00
   0  -8  10   81.95    1.99
   0   8 -10   81.17    2.11
   0  -8  10   79.89    2.00
   0   8 -10   79.21    2.05
   0  -8  10   80.37    1.97
   0  -8  10   81.27    2.19
   0  -8  10   75.88    2.68
   0   8 -10   78.41    2.01
   0  -8  10   77.86    2.98
   0   8 -10   83.05    3.47
   0  -8  10   82.75    2.02
   0   8 -10   75.42    3.04
   0   8 -10   77.70    3.03
   0  -8  10   74.31    2.46
   0   8  -9   15.01    1.17
   0   8  -9   14.64    1.30
   0  -8   9   14.47    0.66
   0   8  -9   14.51    0.76
   0   8  -9   16.16    0.79
   0  -8   9   14.57    0.66
   0   8  -9   14.56    0.74
   0  -8   9   14.99    0.64
   0   8  -9   14.29    0.69
   0   8  -9   16.97    1.49
   0  -8   9   16.16    1.36
   0   8  -9   17.17    1.48
   0  -8   9   15.81    1.08
   0   8  -9   14.69    0.77
   0  -8   9   15.49    1.27
   0  -8   9   12.24    0.90
   0  -8   9   14.61    0.71
   0   8  -9   15.70    0.72
   0   8  -9   14.56    0.77
   0   8  -8  139.14    3.34
   0   8  -8  144.33    4.51
   0  -8   8  144.96    4.39
   0   8  -8  146.95    4.70
   0   8  -8  147.05    3.24
   0  -8   8  143.93    3.16
   0  -8   8  148.46    3.21
   0   8  -8  150.23    4.71
   0  -8   8  151.26    4.39
   0   8  -8  142.74    3.35
   0  -8   8  141.22    3.85
   0   8  -8  143.85    4.28
   0   8  -8  137.17    3.32
   0   8  -8  145.65    3.28
   0   8  -7    8.45    1.02
   0   8  -7    5.22    0.47
   0   8  -7    4.40    0.46
   0   8  -7    5.43    0.40
   0  -8   7    8.25    0.44
   0  -8   7    5.14    0.41
   0   8  -7    5.43    0.93
   0   8  -7    8.25    0.95
   0  -8   7    5.48    0.64
   0  -8   7    6.07    0.85
   0   8  -7    6.44    0.48
   0   8  -7    6.09    0.39
   0  -8   7    6.77    0.44
   0   8  -6  103.23    2.38
   0  -8   6  101.22    2.35
   0   8  -6  103.51    3.60
   0   8  -6  105.29    3.52
   0  -8   6  106.01    3.60
   0  -8   6  100.28    3.03
   0  -8   6  104.31    3.34
   0   8  -6  100.82    2.46
   0   8  -6  100.66    3.34
   0   8  -6  104.71    3.60
   0  -8   6  105.48    3.40
   0   8  -6  102.29    2.35
   0  -8   6  103.36    2.38
   0  -8   5    8.20    0.97
   0  -8   5    6.63    0.73
   0  -8   5    7.87    0.84
   0   8  -5    8.31    0.47
   0  -8   5    6.98    0.85
   0  -8   5    7.76    0.94
   0   8  -5    7.06    0.82
   0   8  -5    7.62    0.49
   0   8  -5    8.01    0.95
   0  -8   5    6.99    0.87
   0   8  -5    6.66    0.49
   0  -8   5    7.41    0.45
   0   8  -4    3.42    0.36
   0  -8   4    2.25    0.61
   0  -8   4    2.50    0.37
   0  -8   4    2.63    0.70
   0   8  -4    3.76    0.31
   0  -8   4    2.17    0.31
   0  -8   4    2.61    0.67
   0   8  -4    2.79    0.57
   0  -8   4    1.77    0.49
   0  -8   4    2.14    0.61
   0   8  -4    2.63    0.32
   0  -8   4    4.13    0.62
   0  -8   3  105.26    3.21
   0   8  -3  102.47    2.31
   0   8  -3  107.32    2.50
   0   8  -3  103.81    2.43
   0  -8   3  104.88    3.38
   0   8  -3  113.38    3.46
   0   8  -3  109.22    3.64
   0  -8   3   93.25    2.63
   0  -8   3  104.26    3.38
   0   8  -3  106.35    3.10
   0  -8   3  106.32    2.40
   0   8  -3  101.91    2.34
   0   8  -2    1.41    0.27
   0  -8   2    0.95    0.28
   0   8  -2    1.02    0.31
   0   8  -2    0.60    0.18
   0   8  -2    1.54    0.57
   0   8  -2    0.68    0.32
   0   8  -2    0.66    0.40
   0  -8   2    0.77    0.49
   0   8  -2    0.81    0.22
   0   8  -2    1.70    0.65
   0  -8   2    0.76    0.26
   0   8  -2    1.15    0.26
   0  -8   2    0.68    0.29
   0  -8   1   63.94    1.68
   0   8  -1   62.66    1.64
   0   8  -1   66.22    1.72
   0   8  -1   62.38    1.51
   0  -8   1   64.75    2.62
   0  -8   1   67.81    2.50
   0   8  -1   63.68    2.04
   0  -8   1   63.28    2.57
   0   8  -1   64.06    1.70
   0   8  -1   60.64    1.55
   0   8  -1   60.66    2.62
   0   8  -1   68.95    1.64
   0  -8   0  117.56    3.89
   0   8   0  116.37    2.59
   0  -8   0  119.01    2.75
   0  -8   0  120.41    3.61
   0  -8   0  115.82    3.57
   0  -8   0  122.36    3.81
   0   8   0  112.41    2.63
   0   8   0  118.79    2.72
   0  -8   0  116.91    2.76
   0   8   0  115.06    2.69
   0   8   0  124.65    2.77
   0   8   0  120.45    3.91
   0  -8   0  120.88    3.81
   0  -8  -1   55.19    1.56
   0   8   1   58.18    1.56
   0  -8  -1   55.44    2.52
   0  -8  -1   54.99    1.57
   0   8   1   58.05    1.46
   0   8   1   55.08    2.47
   0  -8  -1   54.72    2.20
   0  -8  -1   54.29    2.18
   0  -8  -1   55.49    2.38
   0  -8  -1   52.37    1.57
   0   8   1   57.18    1.56
   0   8   1   54.88    1.54
   0   8   1   54.92    1.49
   0  -8  -1   57.85    2.51
   0  -8  -1   55.85    1.56
   0   8   1   55.62    1.52
   0  -8  -2  201.79    4.41
   0   8   2  193.78    5.56
   0  -8  -2  205.42    4.42
   0   8   2  194.62    4.15
   0   8   2  203.45    4.39
   0  -8  -2  190.68    5.12
   0  -8  -2  210.24    5.55
   0   8   2  200.46    4.33
   0   8   2  197.98    4.32
   0   8   2  198.43    4.39
   0   8   2  202.69    4.36
   0  -8  -2  198.92    4.39
   0   8   2  200.09    4.33
   0  -8  -2  195.26    5.17
   0  -8  -2  204.37    5.78
   0  -8  -3  270.79    6.73
   0  -8  -3  288.04    5.98
   0   8   3  280.48    6.04
   0   8   3  293.90    5.97
   0  -8  -3  282.24    5.98
   0   8   3  283.83    7.27
   0  -8  -3  286.53    6.06
   0   8   3  279.71    5.80
   0   8   3  296.85    6.06
   0  -8  -3  280.67    7.56
   0   8   3  281.76    5.95
   0  -8  -3  285.31    7.15
   0  -8  -3  266.31    6.69
   0   8   3  288.19    6.02
   0   8   3  278.05    5.92
   0   8   4   35.35    1.17
   0   8   4   34.62    0.97
   0  -8  -4   35.43    1.20
   0   8   4   34.62    1.22
   0  -8  -4   34.27    1.18
   0  -8  -4   34.94    1.19
   0   8   4   29.80    1.80
   0   8   4   32.81    1.84
   0  -8  -4   32.37    1.80
   0   8   4   34.17    1.09
   0  -8  -4   31.13    1.51
   0   8   4   35.20    1.05
   0   8   4   33.87    1.14
   0   8   4   33.66    1.17
   0  -8  -4   31.14    1.73
   0  -8  -4   31.28    2.08
   0  -8  -5    9.88    0.63
   0   8   5    9.34    0.65
   0   8   5    8.73    0.59
   0   8   5    9.35    0.47
   0  -8  -5   10.52    1.07
   0  -8  -5    9.15    0.63
   0  -8  -5    9.36    0.56
   0   8   5    9.59    0.55
   0   8   5    9.20    0.59
   0  -8  -5   10.07    0.64
   0   8   5    9.29    0.62
   0   8   5    8.36    0.57
   0  -8  -5    8.65    0.97
   0  -8  -5    9.03    0.65
   0  -8  -6  162.56    3.78
   0   8   6  166.88    3.80
   0   8   6  168.09    3.76
   0   8   6  155.52    3.66
   0  -8  -6  163.30    3.79
   0  -8  -6  152.50    3.52
   0  -8  -6  158.57    3.64
   0  -8  -6  166.73    3.73
   0  -8  -6  164.00    3.81
   0   8   6  163.17    3.65
   0  -8  -6  149.21    4.73
   0   8   6  156.77    3.47
   0   8   6  163.46    3.69
   0  -8  -6  159.16    3.75
   0   8   7   10.89    0.67
   0  -8  -7   11.38    1.17
   0  -8  -7   10.51    0.70
   0  -8  -7    9.99    0.73
   0  -8  -7   10.84    0.68
   0   8   7   11.14    0.76
   0  -8  -7   10.92    0.74
   0  -8  -7    9.35    0.55
   0  -8  -7   10.72    0.71
   0   8   7   10.77    0.72
   0   8   7   10.88    0.67
   0   8   7   10.45    0.63
   0  -8  -7   10.10    0.64
   0  -8  -7    9.25    1.38
   0  -8  -8   63.87    1.87
   0  -8  -8   62.90    1.83
   0  -8  -8   57.18    1.86
   0   8   8   63.80    1.74
   0  -8  -8   57.40    3.10
   0   8   8   61.78    1.87
   0  -8  -8   70.16    1.93
   0  -8  -8   61.26    1.87
   0   8   8   61.95    1.78
   0   8   8   63.80    1.85
   0   8   8   59.72    1.76
   0  -8  -8   62.24    1.76
   0  -8  -8   54.39    1.59
   0  -8  -9   21.83    0.94
   0  -8  -9   21.32    1.89
   0  -8  -9   22.76    1.00
   0  -8  -9   23.13    1.07
   0   8   9   24.35    1.07
   0   8   9   22.91    0.91
   0   8   9   24.76    1.03
   0   8   9   21.74    0.94
   0  -8  -9   22.71    1.04
   0  -8  -9   22.16    1.05
   0   8   9   24.19    0.96
   0  -8  -9   21.74    0.98
   0  -8  -9   24.14    1.07
   0  -8 -10    4.57    0.55
   0  -8 -10    4.35    0.51
   0   8  10    4.47    0.48
   0   8  10    4.78    0.48
   0   8  10    4.71    0.44
   0   8  10    4.62    0.57
   0  -8 -10    4.61    0.54
   0  -8 -10    4.13    0.48
   0  -8 -10    5.35    0.52
   0  -8 -11   44.82    1.43
   0   8  11   42.41    1.33
   0  -8 -11   45.25    1.47
   0   8  11   41.52    1.29
   0  -8 -11   41.36    1.39
   0   8  11   45.39    1.46
   0  -8 -11   43.96    1.45
   0  -8 -12   19.08    0.87
   0   8  12   17.14    0.73
   0  -8 -12   17.09    0.83
   0   8  12   18.70    0.85
   0  -8 -12   17.80    0.82
   0  -8 -12   17.61    0.80
   0   8  13    3.45    0.34
   0  -8 -13    3.53    0.39
   0  -8 -13    3.58    0.44
   0  -8 -13    3.49    0.44
   0   8  13    3.91    0.44
   0  -8 -14   17.46    0.68
   0   8  14   19.31    0.72
   0  -8 -14   19.40    0.73
   0  -9  20    1.11    0.32
   0   9 -20    0.97    0.31
   0   9 -20    0.74    0.28
   0  -9  19    0.83    0.27
   0   9 -19    0.31    0.34
   0   9 -19    0.67    0.34
   0  -9  19    1.14    0.38
   0   9 -18    0.14    0.35
   0  -9  18    0.31    0.41
   0   9 -18    0.76    0.42
   0   9 -18    0.39    0.39
   0  -9  18    0.45    0.31
   0   9 -17   41.04    1.35
   0   9 -17   44.18    1.52
   0   9 -17   42.05    1.41
   0   9 -17   42.03    1.33
   0  -9  17   42.86    1.48
   0   9 -17   42.16    1.49
   0  -9  17   41.04    1.36
   0   9 -16    1.60    0.48
   0  -9  16    1.66    0.34
   0   9 -16    1.01    0.37
   0   9 -16    1.13    0.42
   0  -9  16    0.87    0.37
   0   9 -16    1.46    0.41
   0  -9  16    1.23    0.47
   0   9 -16    0.92    0.44
   0   9 -16    1.73    0.50
   0  -9  16    1.71    0.45
   0   9 -16    1.94    0.41
   0  -9  16    1.17    0.46
   0  -9  16    1.11    0.43
   0  -9  15   50.61    1.48
   0   9 -15   52.33    1.68
   0   9 -15   51.53    1.63
   0   9 -15   52.57    1.76
   0  -9  15   48.46    2.85
   0   9 -15   53.04    1.80
   0  -9  15   50.35    1.70
   0  -9  15   44.02    1.68
   0   9 -15   49.22    1.65
   0   9 -15   52.86    1.80
   0  -9  15   54.24    1.76
   0  -9  15   47.30    2.28
   0   9 -15   52.06    1.59
   0  -9  15   54.26    1.56
   0   9 -14   12.74    0.90
   0  -9  14   12.30    0.67
   0   9 -14   12.61    0.80
   0  -9  14   13.06    0.72
   0   9 -14   12.76    0.74
   0  -9  14   12.89    1.51
   0  -9  14   13.00    0.71
   0   9 -14   11.44    0.80
   0  -9  14   11.58    1.22
   0   9 -14   12.12    0.85
   0  -9  14   11.40    0.82
   0  -9  14   13.46    0.84
   0   9 -14   11.74    0.71
   0  -9  13   98.77    2.45
   0   9 -13   96.46    2.52
   0   9 -13   95.69    2.57
   0  -9  13   99.24    2.44
   0  -9  13  100.15    2.69
   0  -9  13   98.99    2.68
   0  -9  13   99.48    2.49
   0   9 -13   95.12    2.49
   0   9 -13  101.00    2.74
   0   9 -13   99.58    2.67
   0  -9  13   99.20    3.59
   0  -9  13   87.40    4.01
   0   9 -12   10.10    0.65
   0  -9  12    8.65    0.58
   0  -9  12    9.93    0.60
   0   9 -12    9.54    0.67
   0  -9  12    9.64    0.74
   0  -9  12    8.90    0.71
   0   9 -12    9.34    0.73
   0  -9  12    9.63    0.64
   0   9 -12    8.69    1.07
   0  -9  12    9.57    1.17
   0  -9  12    7.25    0.89
   0   9 -12    7.75    0.58
   0   9 -12    7.35    0.53
   0   9 -12    9.46    0.58
   0  -9  12    7.11    1.22
   0  -9  11   34.61    2.04
   0  -9  11   33.24    1.80
   0  -9  11   35.96    1.25
   0   9 -11   37.59    1.38
   0   9 -11   33.99    1.16
   0  -9  11   36.78    1.22
   0   9 -11   34.73    1.22
   0  -9  11   36.69    1.18
   0   9 -11   34.42    1.19
   0   9 -11   37.83    1.21
   0  -9  11   35.89    1.19
   0  -9  11   38.68    1.40
   0   9 -11   34.59    2.09
   0   9 -11   34.97    2.05
   0  -9  11   36.46    1.97
   0   9 -11   38.06    1.28
   0   9 -11   37.16    2.40
   0  -9  11   33.28    2.24
   0   9 -11   36.75    1.36
   0  -9  10   20.35    0.89
   0   9 -10   18.99    0.84
   0   9 -10   19.32    0.97
   0   9 -10   21.41    0.99
   0   9 -10   21.23    1.64
   0   9 -10   21.43    1.62
   0  -9  10   18.87    0.83
   0   9 -10   19.10    0.90
   0  -9  10   19.53    0.79
   0  -9  10   16.96    1.60
   0  -9  10   18.99    0.88
   0  -9  10   20.57    0.96
   0   9 -10   21.35    0.89
   0   9 -10   19.54    0.93
   0   9 -10   18.66    0.96
   0   9 -10   21.00    1.79
   0  -9  10   21.12    1.42
   0  -9  10   18.25    1.49
   0  -9   9   21.58    0.93
   0   9  -9   21.59    1.65
   0   9  -9   22.05    1.66
   0   9  -9   21.60    0.96
   0   9  -9   21.05    0.93
   0   9  -9   25.03    1.86
   0  -9   9   19.00    1.21
   0   9  -9   21.90    0.98
   0   9  -9   22.35    0.97
   0  -9   9   21.22    0.85
   0  -9   9   19.72    1.18
   0  -9   9   20.87    1.58
   0  -9   9   21.80    1.44
   0  -9   9   21.24    0.91
   0   9  -9   21.06    0.86
   0   9  -9   23.39    0.99
   0  -9   9   23.34    1.63
   0   9  -9   18.77    1.65
   0   9  -9   21.88    0.91
   0  -9   8    2.92    0.44
   0   9  -8    4.37    0.87
   0   9  -8    3.17    0.43
   0   9  -8    4.06    0.46
   0   9  -8    3.59    0.45
   0   9  -8    4.04    0.46
   0   9  -8    3.36    0.86
   0  -9   8    3.75    0.42
   0  -9   8    3.46    0.40
   0  -9   8    2.14    0.51
   0  -9   8    3.08    0.70
   0  -9   8    2.96    0.41
   0  -9   8    5.24    0.86
   0   9  -8    3.38    0.47
   0   9  -8    4.39    0.48
   0   9  -7   12.95    0.70
   0   9  -7   14.30    0.73
   0   9  -7   13.14    1.34
   0   9  -7   12.74    0.69
   0   9  -7   12.41    0.70
   0   9  -7   13.59    1.37
   0  -9   7   12.89    0.65
   0  -9   7   10.77    0.93
   0   9  -7   13.32    0.70
   0   9  -7   12.60    0.68
   0   9  -7   13.48    0.70
   0  -9   7   12.36    0.70
   0  -9   7   11.82    1.13
   0  -9   7   11.31    0.66
   0   9  -7   12.49    0.58
   0  -9   7   14.90    1.33
   0  -9   7   13.59    1.20
   0   9  -6   22.39    0.92
   0   9  -6   23.76    1.72
   0   9  -6   23.33    0.89
   0   9  -6   21.94    0.90
   0  -9   6   23.83    0.88
   0  -9   6   22.97    1.47
   0  -9   6   22.52    1.32
   0  -9   6   24.16    0.95
   0   9  -6   23.86    0.95
   0   9  -6   23.58    0.91
   0  -9   6   20.36    1.48
   0  -9   6   26.89    1.67
   0   9  -6   21.94    0.82
   0   9  -6   23.93    0.94
   0   9  -6   24.08    1.68
   0   9  -5    2.11    0.71
   0   9  -5    2.14    0.38
   0   9  -5    2.58    0.39
   0  -9   5    2.58    0.62
   0  -9   5    2.25    0.38
   0  -9   5    2.77    0.60
   0  -9   5    2.41    0.42
   0  -9   5    2.77    0.73
   0   9  -5    2.27    0.34
   0  -9   5    1.44    0.67
   0   9  -5    2.44    0.37
   0  -9   5    2.03    0.70
   0   9  -4  164.80    4.89
   0   9  -4  156.99    3.55
   0  -9   4  166.84    3.56
   0  -9   4  167.84    4.84
   0  -9   4  155.96    4.51
   0  -9   4  162.64    3.55
   0   9  -4  152.51    3.42
   0   9  -4  158.51    3.59
   0   9  -4  151.57    3.58
   0   9  -4  164.09    3.60
   0   9  -4  166.15    4.89
   0   9  -4  156.11    4.42
   0  -9   4  154.10    4.75
   0   9  -4  164.25    5.07
   0  -9   4  164.51    4.50
   0   9  -4  159.96    3.61
   0   9  -4  159.69    3.64
   0   9  -3    4.99    0.45
   0   9  -3    4.08    0.93
   0   9  -3    4.48    0.80
   0   9  -3    4.83    0.39
   0  -9   3    3.73    0.41
   0   9  -3    4.47    0.44
   0  -9   3    4.17    0.42
   0   9  -3    4.08    0.41
   0   9  -3    4.39    0.49
   0  -9   3    6.06    0.90
   0   9  -3    4.71    0.67
   0  -9   3    5.34    0.46
   0   9  -3    4.04    0.45
   0   9  -3    4.01    0.43
   0   9  -3    4.42    0.43
   0   9  -3    5.20    0.38
   0   9  -2   38.81    1.64
   0  -9   2   38.13    2.00
   0   9  -2   39.20    2.20
   0  -9   2   40.83    1.27
   0   9  -2   39.76    1.10
   0   9  -2   42.29    1.29
   0   9  -2   40.71    2.05
   0  -9   2   41.47    1.29
   0   9  -2   38.13    1.19
   0   9  -2   41.03    1.26
   0  -9   2   40.79    2.15
   0   9  -2   39.12    1.28
   0   9  -2   39.13    1.22
   0   9  -2   39.42    1.16
   0   9  -2   39.79    1.28
   0  -9   2   41.74    1.26
   0   9  -2   38.35    1.21
   0   9  -2   39.84    1.24
   0   9  -1  478.13    9.98
   0   9  -1  493.39    9.97
   0   9  -1  493.43    9.94
   0  -9   1  487.63   11.25
   0   9  -1  489.41   11.76
   0   9  -1  508.28   10.07
   0   9  -1  498.89   10.03
   0   9  -1  492.24    9.85
   0   9  -1  504.30   11.37
   0  -9   1  508.08   10.06
   0   9  -1  500.70    9.96
   0   9  -1  494.99   10.01
   0  -9   1  511.12   11.60
   0   9  -1  491.59   10.05
   0  -9   1  491.36   10.01
   0  -9   1  491.86   10.05
   0  -9   1  493.69   11.69
   0   9  -1  499.38    9.92
   0  -9   1  495.59   11.45
   0   9   0   16.86    0.75
   0   9   0   17.41    0.74
   0  -9   0   15.23    1.24
   0   9   0   16.68    1.46
   0   9   0   17.70    0.81
   0   9   0   16.42    0.71
   0   9   0   19.52    0.83
   0   9   0   16.13    1.31
   0   9   0   16.97    0.76
   0  -9   0   17.37    0.82
   0   9   0   19.20    0.82
   0  -9   0   15.49    1.37
   0  -9   0   16.69    1.40
   0  -9   0   18.14    0.83
   0   9   0   18.16    0.82
   0  -9   0   18.15    0.84
   0  -9   0   17.95    0.82
   0  -9   0   18.97    1.60
   0   9   0   18.00    0.76
   0  -9   0   18.16    0.79
   0  -9  -1  237.21    6.25
   0   9   1  242.27    6.78
   0   9   1  245.01    5.32
   0   9   1  241.01    5.27
   0   9   1  247.57    6.39
   0  -9  -1  245.53    5.32
   0   9   1  251.71    5.29
   0  -9  -1  240.42    6.63
   0   9   1  240.88    5.19
   0   9   1  241.06    5.15
   0  -9  -1  250.54    5.29
   0   9   1  249.33    5.25
   0  -9  -1  251.84    5.34
   0  -9  -1  237.77    5.31
   0   9   1  245.85    5.27
   0  -9  -1  232.78    6.68
   0  -9  -2    2.03    0.57
   0  -9  -2    1.42    0.38
   0  -9  -2    1.59    0.64
   0  -9  -2    1.58    0.35
   0   9   2    1.95    0.63
   0  -9  -2    0.91    0.39
   0  -9  -2    0.90    0.39
   0   9   2    1.75    0.68
   0   9   2    1.15    0.70
   0  -9  -2    1.27    0.36
   0   9   2    1.47    0.38
   0   9   2    1.20    0.34
   0   9   2    1.74    0.33
   0  -9  -2    1.40    0.70
   0   9   3   95.81    2.30
   0   9   3   93.17    3.58
   0   9   3   92.65    3.65
   0  -9  -3  101.90    2.54
   0  -9  -3   96.63    2.46
   0  -9  -3   91.82    3.24
   0  -9  -3  104.47    3.95
   0   9   3   92.54    3.24
   0   9   3   96.46    2.45
   0  -9  -3   99.15    2.47
   0  -9  -3  101.10    2.56
   0   9   3   98.40    2.43
   0  -9  -3   97.78    2.47
   0   9   3   96.37    2.54
   0  -9  -3   98.90    3.51
   0   9   4    7.16    0.57
   0  -9  -4    6.43    0.60
   0  -9  -4    6.62    0.49
   0   9   4    5.84    0.81
   0  -9  -4    6.57    0.56
   0   9   4    7.10    0.52
   0   9   4    6.06    0.51
   0   9   4    7.10    0.57
   0  -9  -4    5.52    0.83
   0  -9  -4    7.53    0.58
   0   9   4    6.72    0.59
   0   9   4    5.76    0.92
   0   9   4    7.12    1.01
   0  -9  -4    5.88    0.96
   0  -9  -4    6.33    0.53
   0  -9  -4    6.81    0.96
   0  -9  -5   21.26    0.92
   0  -9  -5   20.28    0.98
   0  -9  -5   17.94    0.80
   0  -9  -5   18.56    0.92
   0   9   5   20.09    0.97
   0  -9  -5   18.57    0.90
   0  -9  -5   19.18    0.87
   0  -9  -5   15.79    1.26
   0   9   5   20.39    0.88
   0   9   5   19.99    0.91
   0  -9  -6   67.68    1.94
   0   9   6   61.54    1.68
   0  -9  -6   69.37    2.00
   0   9   6   67.56    1.90
   0  -9  -6   68.97    1.96
   0  -9  -6   67.62    1.94
   0   9   6   68.56    1.98
   0   9   6   64.73    1.84
   0  -9  -6   67.59    1.93
   0  -9  -6   63.82    1.85
   0  -9  -6   62.32    1.97
   0  -9  -6   62.28    1.77
   0  -9  -7    2.95    0.45
   0  -9  -7    3.05    0.53
   0   9   7    3.41    0.50
   0  -9  -7    3.12    0.49
   0  -9  -7    2.41    0.50
   0  -9  -7    3.46    0.43
   0   9   7    2.94    0.46
   0  -9  -7    3.28    0.49
   0  -9  -7    2.36    0.44
   0   9   7    3.19    0.46
   0   9   7    3.16    0.43
   0   9   8    2.15    0.39
   0  -9  -8    2.15    0.47
   0  -9  -8    2.06    0.88
   0   9   8    2.79    0.43
   0   9   8    1.91    0.46
   0  -9  -8    1.61    0.42
   0  -9  -8    2.68    0.49
   0  -9  -8    1.91    0.42
   0  -9  -8    1.59    0.47
   0  -9  -8    2.16    0.37
   0   9   8    1.60    0.36
   0  -9  -8    2.12    0.45
   0  -9  -9    0.02    0.33
   0   9   9   -0.08    0.41
   0  -9  -9    0.05    0.37
   0  -9  -9    0.27    0.39
   0   9   9    0.20    0.30
   0   9   9    0.14    0.30
   0   9   9   -0.02    0.29
   0  -9  -9    0.27    0.37
   0  -9  -9    0.41    0.41
   0  -9 -10   15.42    0.76
   0   9  10   14.65    0.69
   0  -9 -10   14.95    0.80
   0  -9 -10   15.13    0.75
   0  -9 -10   14.05    0.78
   0   9  10   14.95    0.78
   0  -9 -10   13.69    0.77
   0   9  10   13.24    0.64
   0  -9 -11    9.43    0.59
   0  -9 -11    9.97    0.61
   0   9  11    9.92    0.61
   0  -9 -11    9.63    0.63
   0  -9 -11   10.10    0.62
   0   9  11    7.78    0.46
   0  -9 -12    1.03    0.35
   0   9  12    1.72    0.36
   0  -9 -12    1.60    0.34
   0  -9 -12    1.57    0.31
   0  -9 -12    1.46    0.33
   0   9  13   35.51    1.01
   0  -9 -13   32.45    0.98
   0 -10  20   13.19    0.53
   0  10 -20   12.15    0.54
   0 -10  20   12.85    0.55
   0  10 -20   13.42    0.52
   0  10 -19    7.17    0.50
   0 -10  19    8.08    0.50
   0 -10  19    8.36    0.53
   0 -10  18    1.59    0.33
   0  10 -18    1.91    0.30
   0 -10  18    2.47    0.43
   0  10 -18    2.23    0.44
   0 -10  18    2.58    0.40
   0  10 -18    2.68    0.43
   0 -10  17    1.34    0.39
   0  10 -17    0.83    0.41
   0 -10  17    0.50    0.36
   0  10 -17    0.82    0.30
   0 -10  17    0.81    0.41
   0  10 -17    0.79    0.43
   0  10 -17    0.55    0.34
   0 -10  16    0.64    0.42
   0 -10  16    1.02    0.41
   0  10 -16    1.36    0.45
   0  10 -16    1.06    0.37
   0 -10  16    0.96    0.38
   0  10 -16    0.60    0.45
   0  10 -16    1.03    0.37
   0  10 -16    1.21    0.38
   0  10 -16    0.69    0.46
   0 -10  16    0.97    0.32
   0  10 -15    1.97    0.50
   0 -10  15    2.22    0.49
   0 -10  15    2.34    0.51
   0  10 -15    3.04    0.50
   0  10 -15    2.59    0.45
   0  10 -15    3.11    0.56
   0 -10  15    1.96    0.37
   0 -10  14    3.31    0.43
   0  10 -14    3.78    0.55
   0 -10  14    3.25    0.55
   0 -10  14    3.42    0.56
   0  10 -14    3.42    0.48
   0 -10  14    3.27    0.96
   0 -10  14    3.75    0.81
   0 -10  13   16.49    0.92
   0 -10  13   15.08    0.90
   0  10 -13   14.89    0.80
   0 -10  13   15.06    0.75
   0 -10  13   14.87    0.68
   0  10 -13   16.44    0.93
   0 -10  13   13.79    1.59
   0  10 -13   16.53    0.95
   0 -10  13   16.11    1.41
   0 -10  12    9.02    0.64
   0  10 -12   11.09    1.23
   0 -10  12    9.85    1.37
   0 -10  12   10.08    0.63
   0 -10  12   10.74    0.77
   0 -10  12   10.67    0.78
   0  10 -12    9.54    0.63
   0  10 -12    9.66    0.61
   0  10 -12   11.35    0.76
   0  10 -12   11.69    0.82
   0  10 -12   10.01    0.79
   0  10 -12   11.12    0.77
   0 -10  12    9.10    1.02
   0 -10  12   10.47    1.21
   0  10 -12    9.39    0.64
   0  10 -11    0.13    0.94
   0  10 -11    0.69    0.36
   0 -10  11    0.15    0.57
   0 -10  11    0.85    0.83
   0  10 -11   -0.10    0.44
   0  10 -11    0.30    0.40
   0 -10  11   -0.19    0.37
   0 -10  11    0.03    0.44
   0  10 -11    0.41    0.33
   0  10 -11   -0.16    0.41
   0  10 -11    0.10    0.62
   0  10 -11    0.10    0.61
   0 -10  11   -0.09    0.61
   0  10 -11    0.10    0.33
   0  10 -11    0.25    0.36
   0 -10  11   -0.09    0.66
   0  10 -11    0.30    0.43
   0 -10  10   23.36    1.01
   0  10 -10   23.00    1.02
   0 -10  10   23.57    1.59
   0 -10  10   25.55    1.83
   0 -10  10   23.45    1.91
   0  10 -10   19.44    1.68
   0  10 -10   22.67    1.77
   0  10 -10   22.95    0.99
   0 -10  10   23.06    1.09
   0  10 -10   23.57    1.07
   0  10 -10   23.65    1.06
   0  10 -10   23.22    1.07
   0  10 -10   21.41    1.96
   0 -10  10   23.19    1.00
   0  10 -10   21.90    0.90
   0  10 -10   22.62    1.06
   0  10  -9   94.12    2.44
   0  10  -9   88.92    2.44
   0  10  -9   86.11    2.36
   0 -10   9   83.06    3.25
   0  10  -9   84.31    3.62
   0  10  -9   84.85    3.60
   0 -10   9   89.22    2.28
   0 -10   9   85.34    2.33
   0  10  -9   87.86    2.40
   0 -10   9   83.73    3.39
   0 -10   9   85.91    2.34
   0  10  -9   86.21    2.32
   0  10  -9   91.02    2.40
   0  10  -8  154.97    3.74
   0  10  -8  151.53    5.21
   0  10  -8  158.46    5.28
   0 -10   8  158.53    4.86
   0  10  -8  155.81    3.71
   0  10  -8  158.49    5.34
   0 -10   8  165.07    3.64
   0 -10   8  145.06    4.32
   0 -10   8  158.85    3.70
   0  10  -8  157.25    3.71
   0 -10   8  159.61    3.71
   0  10  -8  158.11    3.69
   0  10  -8  156.68    3.67
   0 -10   8  153.93    4.85
   0  10  -8  160.78    3.72
   0 -10   7    5.55    0.54
   0  10  -7    5.46    0.57
   0  10  -7    5.77    0.57
   0  10  -7    5.89    1.10
   0  10  -7    5.21    0.52
   0 -10   7    6.64    0.48
   0 -10   7    5.62    0.93
   0  10  -7    6.75    1.16
   0 -10   7    5.35    0.51
   0 -10   7    6.11    0.51
   0  10  -7    4.78    0.52
   0  10  -7    6.69    0.57
   0 -10   7    6.30    1.03
   0  10  -7    5.06    0.55
   0 -10   7    4.85    0.54
   0  10  -7    7.08    1.13
   0  10  -7    5.71    0.54
   0 -10   7    3.94    0.68
   0 -10   7    5.73    0.87
   0  10  -6   66.89    1.90
   0  10  -6   66.28    1.85
   0 -10   6   68.23    2.73
   0  10  -6   66.29    3.04
   0 -10   6   70.29    1.96
   0  10  -6   70.27    1.94
   0  10  -6   59.09    3.02
   0 -10   6   70.09    1.86
   0 -10   6   67.51    1.85
   0 -10   6   66.93    2.90
   0 -10   6   65.92    1.81
   0  10  -6   69.11    1.88
   0  10  -5   18.49    0.88
   0  10  -5   18.49    1.61
   0 -10   5   18.89    0.82
   0 -10   5   14.58    1.39
   0 -10   5   19.59    0.86
   0 -10   5   19.30    0.85
   0 -10   5   18.18    0.81
   0  10  -5   20.61    1.63
   0 -10   5   17.07    1.30
   0 -10   5   20.58    0.92
   0  10  -5   18.09    0.79
   0  10  -5   19.17    0.86
   0  10  -5   18.85    0.87
   0  10  -5   19.72    0.84
   0  10  -4    0.55    0.67
   0  10  -4   -0.11    0.71
   0  10  -4    0.44    0.33
   0  10  -4    1.26    0.69
   0 -10   4   -0.25    0.35
   0  10  -4    0.08    0.33
   0  10  -4    0.05    0.25
   0  10  -4    0.74    0.35
   0  10  -4    0.03    0.40
   0  10  -4    0.15    0.30
   0 -10   4    0.73    0.34
   0 -10   4   -0.30    0.33
   0 -10   4    0.38    0.67
   0 -10   4    0.07    0.49
   0  10  -4    0.22    0.35
   0  10  -4    0.85    0.36
   0  10  -3  112.02    2.67
   0 -10   3  116.22    2.79
   0  10  -3  107.53    2.63
   0 -10   3  115.86    2.81
   0  10  -3  107.68    2.72
   0  10  -3  113.26    2.78
   0  10  -3  114.64    2.77
   0  10  -3  119.85    4.03
   0  10  -3  114.30    4.29
   0  10  -3  119.09    2.84
   0  10  -3  121.53    4.12
   0 -10   3  114.10    3.89
   0 -10   3  112.08    2.75
   0  10  -3  114.69    2.81
   0  10  -3  112.26    2.79
   0  10  -3  120.82    2.88
   0 -10   3  115.30    2.78
   0  10  -3  111.80    2.59
   0 -10   3  112.79    3.53
   0 -10   3  118.38    4.18
   0  10  -2   24.32    0.96
   0  10  -2   23.94    0.97
   0  10  -2   24.57    0.98
   0 -10   2   22.08    1.60
   0  10  -2   23.99    1.64
   0  10  -2   24.46    1.85
   0 -10   2   25.08    1.70
   0  10  -2   24.82    1.00
   0  10  -2   21.86    1.63
   0  10  -2   25.05    1.02
   0 -10   2   24.23    0.99
   0  10  -2   25.21    0.92
   0 -10   2   26.14    1.04
   0  10  -2   26.05    1.04
   0  10  -2   24.40    1.01
   0  10  -2   24.05    0.87
   0 -10   2   24.37    1.00
   0 -10   2   22.41    1.34
   0 -10   2   27.25    1.83
   0  10  -1    0.35    0.32
   0  10  -1    1.06    0.34
   0 -10   1   -0.32    0.60
   0  10  -1    0.47    0.55
   0  10  -1   -0.22    0.69
   0  10  -1    1.78    0.37
   0  10  -1    0.62    0.36
   0  10  -1    0.35    0.61
   0  10  -1    0.29    0.31
   0 -10   1    0.03    0.37
   0  10  -1    0.07    0.34
   0  10  -1   -0.24    0.38
   0 -10   1    0.56    0.61
   0 -10   1    0.23    0.36
   0 -10   1    0.43    0.36
   0  10  -1    0.08    0.34
   0 -10   1    1.06    0.69
   0 -10   1    0.21    0.34
   0  10  -1    0.20    0.29
   0 -10   0    7.37    1.04
   0  10   0    5.59    0.47
   0  10   0    5.52    0.49
   0 -10   0    4.77    0.82
   0  10   0    5.48    0.80
   0  10   0    5.14    1.04
   0  10   0    5.62    1.06
   0  10   0    5.78    0.51
   0  10   0    7.02    0.56
   0  10   0    5.84    0.91
   0 -10   0    8.18    0.63
   0 -10   0    5.46    0.54
   0 -10   0    4.72    0.95
   0  10   0    5.35    0.51
   0  10   0    5.67    0.56
   0  10   0    6.40    0.54
   0 -10   0    6.26    0.58
   0 -10   0    6.17    0.57
   0 -10   0    6.21    0.54
   0  10   1    3.87    0.48
   0  10   1    4.12    0.44
   0  10   1    3.73    0.43
   0  10   1    3.02    0.64
   0 -10  -1    4.47    0.78
   0  10   1    4.37    0.49
   0 -10  -1    4.03    0.51
   0  10   1    3.76    0.78
   0  10   1    4.33    0.51
   0 -10  -1    3.00    0.83
   0 -10  -1    2.82    0.84
   0 -10  -1    3.99    0.47
   0 -10  -1    4.15    0.51
   0 -10  -1    4.47    0.53
   0  10   1    3.73    0.51
   0  10   1    5.25    1.04
   0  10   1    4.13    0.95
   0 -10  -2    1.02    0.36
   0  10   2    0.55    0.56
   0  10   2    1.21    0.34
   0  10   2    0.46    0.32
   0 -10  -2    0.99    0.27
   0 -10  -2    1.12    0.42
   0 -10  -2    1.76    0.77
   0 -10  -2    1.07    0.44
   0 -10  -2    1.04    0.36
   0  10   2    0.85    0.40
   0 -10  -2    1.66    0.44
   0 -10  -2    1.19    0.70
   0  10   2    0.90    0.38
   0  10   2    0.72    0.72
   0  10   2    1.17    0.76
   0 -10  -3   63.80    2.90
   0  10   3   62.47    2.94
   0  10   3   66.59    3.05
   0 -10  -3   68.34    1.88
   0  10   3   68.40    1.99
   0 -10  -3   68.32    1.99
   0 -10  -3   65.56    1.89
   0  10   3   64.35    2.66
   0 -10  -3   62.66    1.72
   0 -10  -3   67.44    1.87
   0  10   3   72.64    1.93
   0 -10  -3   68.53    1.98
   0  10   3   64.82    1.73
   0  10   3   69.75    1.82
   0 -10  -3   61.19    2.79
   0  10   3   65.57    1.86
   0  10   3   69.18    1.91
   0 -10  -3   70.87    2.01
   0 -10  -4   21.07    0.85
   0 -10  -4   23.18    0.97
   0 -10  -4   24.62    1.00
   0  10   4   23.58    0.97
   0  10   4   22.83    0.88
   0 -10  -4   23.06    0.96
   0 -10  -4   23.21    1.05
   0  10   4   23.16    1.05
   0 -10  -4   24.01    0.99
   0  10   4   22.57    0.99
   0  10   4   20.92    0.91
   0 -10  -4   23.64    1.07
   0 -10  -5   10.66    0.59
   0 -10  -5    9.07    1.33
   0 -10  -5   11.63    0.67
   0 -10  -5   11.39    0.69
   0  10   5   10.79    0.58
   0 -10  -5   10.01    0.67
   0  10   5   10.66    0.70
   0  10   5   10.54    0.73
   0 -10  -5   12.05    0.72
   0 -10  -5   12.32    0.80
   0  10   5   12.19    0.69
   0 -10  -6    0.31    0.31
   0  10   6    0.81    0.35
   0 -10  -6    0.75    0.36
   0  10   6    0.98    0.42
   0 -10  -6    0.53    0.39
   0 -10  -6    0.31    0.43
   0  10   6    0.31    0.35
   0 -10  -6    0.85    0.40
   0 -10  -6    0.72    0.77
   0 -10  -6    0.54    0.42
   0  10   7   32.86    1.16
   0 -10  -7   29.87    1.14
   0 -10  -7   30.07    1.16
   0  10   7   30.89    1.19
   0 -10  -7   31.69    1.19
   0 -10  -7   27.66    1.11
   0 -10  -7   30.92    1.23
   0  10   7   31.74    1.11
   0 -10  -7   30.13    1.08
   0 -10  -7   29.53    1.19
   0  10   8    2.31    0.38
   0 -10  -8    2.29    0.43
   0 -10  -8    2.80    0.40
   0 -10  -8    2.00    0.42
   0  10   8    2.67    0.48
   0 -10  -8    1.96    0.43
   0  10   8    2.13    0.42
   0  10   9    9.45    0.64
   0 -10  -9   11.01    0.64
   0 -10  -9   10.65    0.63
   0  10   9   11.71    0.60
   0 -10  -9   10.60    0.62
   0 -10 -10   15.94    0.71
   0  10  10   15.96    0.74
   0 -10 -10   16.29    0.74
   0 -10 -10   14.82    0.68
   0 -10 -10   15.93    0.74
   0  10  11   -0.13    0.29
   0 -10 -11    0.12    0.28
   0 -10 -11    0.21    0.25
   0  10  11   -0.15    0.27
   0  10  12    0.59    0.24
   0 -10 -12    0.49    0.22
   0  10  12    0.43    0.23
   0 -10 -12    0.30    0.22
   0 -11  19   11.21    0.53
   0 -11  19   11.45    0.50
   0  11 -19   11.17    0.54
   0  11 -18   10.44    0.61
   0 -11  18   10.86    0.54
   0 -11  18   10.30    0.60
   0  11 -18    9.20    0.59
   0  11 -18    9.00    0.45
   0 -11  18   10.71    0.53
   0 -11  17    1.48    0.38
   0 -11  17    0.95    0.32
   0  11 -17    0.96    0.28
   0  11 -17    0.95    0.40
   0  11 -17    1.02    0.27
   0  11 -16   28.50    1.01
   0 -11  16   29.44    1.03
   0 -11  16   28.73    1.10
   0 -11  16   26.35    1.06
   0  11 -16   29.99    1.16
   0 -11  15    4.60    0.55
   0 -11  15    5.26    0.59
   0  11 -15    4.93    0.52
   0 -11  15    5.49    0.47
   0  11 -15    4.94    0.52
   0 -11  15    5.85    0.52
   0  11 -14    8.17    0.70
   0 -11  14    7.91    0.57
   0 -11  14    8.90    0.71
   0 -11  14    8.89    0.70
   0  11 -14    7.31    0.66
   0  11 -13   30.84    1.27
   0  11 -13   29.11    1.21
   0 -11  13   31.30    1.26
   0 -11  13   28.61    1.25
   0  11 -13   30.49    1.27
   0  11 -13   30.06    1.27
   0 -11  13   31.09    1.10
   0 -11  12   50.52    1.55
   0 -11  12   49.73    1.45
   0 -11  12   51.39    2.87
   0 -11  12   52.98    1.73
   0 -11  12   52.55    1.71
   0  11 -12   51.47    1.70
   0  11 -12   49.05    1.53
   0 -11  12   47.46    1.55
   0  11 -12   49.93    1.71
   0  11 -12   51.12    1.69
   0  11 -12   52.39    1.72
   0  11 -11   19.53    0.91
   0  11 -11   21.27    1.03
   0  11 -11   19.19    1.00
   0  11 -11   19.03    0.97
   0 -11  11   17.79    0.81
   0  11 -11   17.89    1.63
   0 -11  11   19.14    1.57
   0  11 -11   19.73    1.69
   0 -11  11   16.87    0.73
   0 -11  11   18.02    1.46
   0 -11  11   20.58    1.03
   0 -11  11   19.03    1.00
   0  11 -11   18.76    0.95
   0 -11  11   18.53    0.92
   0  11 -11   18.84    0.89
   0  11 -11   18.92    0.89
   0  11 -11   17.94    1.79
   0 -11  11   20.00    1.84
   0  11 -10    1.10    0.77
   0  11 -10    1.83    0.79
   0 -11  10    1.29    0.66
   0 -11  10    1.63    0.39
   0 -11  10    1.48    0.43
   0 -11  10    1.78    0.35
   0 -11  10    2.05    0.73
   0  11 -10    1.62    0.48
   0 -11  10    1.83    0.47
   0  11 -10    1.19    0.41
   0  11 -10    1.67    0.41
   0 -11  10    1.40    0.43
   0  11 -10    2.05    0.47
   0 -11  10    1.11    0.44
   0  11 -10    1.12    0.44
   0  11 -10    1.97    0.46
   0  11 -10    1.36    0.44
   0  11  -9    3.59    0.50
   0  11  -9    2.54    0.51
   0 -11   9    3.32    0.84
   0 -11   9    3.11    0.40
   0 -11   9    3.29    0.47
   0 -11   9    3.75    0.47
   0  11  -9    2.51    0.48
   0 -11   9    3.20    0.50
   0  11  -9    3.00    0.94
   0  11  -9    2.12    0.91
   0 -11   9    2.11    0.45
   0  11  -9    2.44    0.47
   0  11  -9    3.02    0.52
   0  11  -9    2.10    0.50
   0  11  -8    2.77    0.92
   0  11  -8    3.44    0.97
   0  11  -8    4.78    1.09
   0 -11   8    2.99    0.87
   0 -11   8    3.16    0.43
   0  11  -8    3.32    0.97
   0 -11   8    3.86    0.49
   0 -11   8    3.94    0.52
   0  11  -8    3.93    0.51
   0  11  -8    4.24    0.56
   0 -11   8    2.82    0.53
   0 -11   8    2.74    0.50
   0 -11   8    4.63    0.88
   0  11  -8    3.64    0.53
   0  11  -8    3.89    0.52
   0  11  -8    3.63    0.51
   0  11  -8    3.69    0.53
   0  11  -8    4.80    0.56
   0  11  -7   42.04    2.64
   0  11  -7   50.38    2.80
   0  11  -7   45.79    1.57
   0  11  -7   48.38    1.54
   0 -11   7   47.64    1.45
   0 -11   7   50.25    2.51
   0 -11   7   48.29    1.49
   0 -11   7   47.43    1.51
   0  11  -7   49.28    1.61
   0 -11   7   46.55    1.57
   0 -11   7   48.20    1.59
   0  11  -7   49.85    1.60
   0  11  -7   47.60    2.68
   0 -11   7   45.39    2.24
   0  11  -7   45.53    1.47
   0  11  -7   46.01    1.53
   0  11  -6   -0.23    0.72
   0  11  -6    0.58    0.35
   0 -11   6    0.76    0.33
   0 -11   6    0.80    0.77
   0 -11   6    1.04    0.40
   0  11  -6    0.41    0.40
   0  11  -6    0.37    0.76
   0 -11   6    0.73    0.44
   0 -11   6    0.52    0.41
   0  11  -6    0.67    0.40
   0  11  -6    0.77    0.35
   0  11  -6    0.66    0.72
   0 -11   6    0.30    0.53
   0  11  -5    0.25    0.42
   0  11  -5    0.26    0.40
   0  11  -5    0.12    0.81
   0  11  -5   -0.10    0.67
   0  11  -5    0.31    0.32
   0 -11   5    0.33    0.54
   0 -11   5    0.17    0.34
   0 -11   5    0.18    0.39
   0  11  -5    1.11    0.85
   0 -11   5    0.25    0.36
   0 -11   5   -0.10    0.71
   0 -11   5    0.28    0.47
   0  11  -5    0.48    0.43
   0  11  -5    0.28    0.39
   0  11  -5    0.02    0.31
   0  11  -4  177.86    5.91
   0  11  -4  164.13    5.76
   0 -11   4  171.99    5.58
   0 -11   4  180.34    4.03
   0  11  -4  178.42    4.08
   0  11  -4  175.81    5.62
   0 -11   4  159.82    5.19
   0  11  -4  173.49    3.92
   0 -11   4  175.18    3.99
   0 -11   4  172.73    3.99
   0  11  -4  173.04    4.04
   0 -11   4  179.83    4.11
   0  11  -4  171.30    5.48
   0 -11   4  165.21    4.80
   0  11  -4  175.51    4.07
   0  11  -4  180.54    4.06
   0  11  -4  178.94    4.05
   0  11  -4  177.87    4.13
   0  11  -3   58.62    1.71
   0  11  -3   59.76    1.76
   0  11  -3   61.64    1.79
   0  11  -3   54.43    2.99
   0  11  -3   57.55    3.08
   0 -11   3   62.17    1.80
   0  11  -3   62.93    1.83
   0 -11   3   60.92    1.72
   0  11  -3   60.41    2.90
   0 -11   3   61.26    1.83
   0  11  -3   58.61    1.65
   0 -11   3   59.59    1.76
   0 -11   3   58.70    1.77
   0  11  -3   58.82    1.78
   0  11  -3   60.86    1.81
   0  11  -3   61.56    1.88
   0 -11   3   55.94    2.68
   0  11  -3   59.66    2.79
   0 -11   3   60.81    1.86
   0  11  -2   63.21    1.85
   0  11  -2   72.38    1.95
   0  11  -2   67.84    1.89
   0 -11   2   66.85    1.94
   0 -11   2   69.50    1.99
   0  11  -2   67.67    1.96
   0  11  -2   65.40    3.03
   0 -11   2   67.52    3.00
   0 -11   2   66.68    1.89
   0  11  -2   71.11    1.98
   0 -11   2   68.38    1.95
   0  11  -2   67.67    1.96
   0  11  -2   66.55    3.33
   0  11  -2   62.87    3.24
   0  11  -2   66.16    1.99
   0  11  -2   65.87    2.90
   0 -11   2   67.56    3.13
   0  11  -1    3.28    0.46
   0  11  -1    2.88    0.44
   0  11  -1    1.89    0.71
   0  11  -1    2.51    0.46
   0 -11   1    3.46    0.48
   0 -11   1    2.63    0.84
   0  11  -1    3.18    0.83
   0 -11   1    3.20    0.54
   0 -11   1    2.77    0.49
   0  11  -1    2.68    0.49
   0 -11   1    1.90    0.84
   0  11  -1    3.14    0.52
   0 -11   1    2.90    0.52
   0  11  -1    3.01    0.45
   0  11  -1    2.43    0.95
   0  11  -1    2.85    0.91
   0  11  -1    3.19    0.50
   0  11   0   55.85    1.67
   0  11   0   55.94    1.63
   0  11   0   54.70    1.65
   0 -11   0   57.31    1.70
   0  11   0   56.78    1.75
   0 -11   0   55.30    1.75
   0  11   0   55.40    1.73
   0 -11   0   60.34    1.78
   0  11   0   58.22    1.75
   0  11   0   56.26    2.66
   0 -11   0   55.06    2.77
   0 -11   0   57.86    1.78
   0 -11   0   49.99    2.67
   0  11   0   52.29    2.38
   0  11   0   51.48    2.88
   0  11   0   58.53    3.00
   0  11   0   54.98    1.73
   0  11   1    2.50    0.40
   0  11   1    2.51    0.41
   0 -11  -1    2.18    0.39
   0 -11  -1    2.45    0.45
   0  11   1    2.50    0.78
   0 -11  -1    1.68    0.74
   0  11   1    2.79    0.49
   0  11   1    2.79    0.48
   0  11   1    2.54    0.45
   0  11   1    3.17    0.48
   0  11   1    2.18    0.86
   0 -11  -1    2.68    0.87
   0  11   1    2.15    0.87
   0  11   1    2.21    0.45
   0 -11  -1    2.11    0.49
   0 -11  -1    2.72    0.87
   0 -11  -1    2.78    0.50
   0 -11  -2   14.53    0.82
   0  11   2   15.68    0.75
   0  11   2   15.26    0.72
   0  11   2   16.94    0.86
   0 -11  -2   16.08    0.86
   0  11   2   15.61    0.83
   0  11   2   15.61    0.81
   0  11   2   16.15    0.82
   0 -11  -2   16.45    0.87
   0 -11  -2   15.27    0.78
   0 -11  -2   15.85    1.48
   0  11   2   14.24    1.44
   0  11   2   18.05    1.62
   0  11   3    0.44    0.30
   0 -11  -3    0.32    0.41
   0  11   3   -0.11    0.40
   0  11   3    0.42    0.38
   0 -11  -3    0.36    0.44
   0 -11  -3   -0.07    0.32
   0  11   3    0.08    0.35
   0  11   3    0.63    0.35
   0  11   3    0.21    0.33
   0 -11  -3    0.14    0.40
   0 -11  -3    0.54    0.31
   0 -11  -4    7.57    0.64
   0  11   4    7.18    0.62
   0 -11  -4    7.14    0.54
   0 -11  -4    7.31    0.66
   0  11   4    7.76    0.60
   0 -11  -4    7.94    0.63
   0 -11  -4    7.47    0.53
   0 -11  -4    7.86    0.58
   0  11   4    6.77    0.56
   0 -11  -4    7.13    1.18
   0 -11  -5    0.51    0.40
   0  11   5    0.42    0.37
   0 -11  -5    0.88    0.36
   0  11   5    0.40    0.37
   0  11   5    0.81    0.39
   0 -11  -5    0.30    0.33
   0  11   5    0.71    0.40
   0 -11  -6    8.16    0.65
   0  11   6    7.78    0.58
   0 -11  -6    7.15    0.54
   0  11   6    7.83    0.59
   0  11   6    8.49    0.58
   0 -11  -6    8.37    0.58
   0  11   6    8.20    0.63
   0 -11  -7   16.35    0.82
   0  11   7   17.18    0.78
   0  11   7   14.98    0.70
   0  11   7   17.19    0.76
   0  11   7   15.81    0.80
   0 -11  -7   15.48    0.79
   0  11   8    4.19    0.44
   0  11   8    4.19    0.46
   0 -11  -8    3.53    0.44
   0 -11  -8    3.74    0.39
   0 -11  -8    3.24    0.37
   0  11   8    3.10    0.39
   0  11   9   37.22    1.09
   0 -11  -9   36.01    1.09
   0  11   9   37.34    1.11
   0 -11  -9   32.40    1.05
   0 -11  -9   32.97    0.99
   0 -11  -9   33.39    0.99
   0 -11 -10    4.28    0.38
   0  11  10    4.50    0.36
   0  11  10    4.82    0.38
   0 -11 -10    3.93    0.29
   0 -11 -10    4.12    0.30
   0 -12  18   -0.01    0.23
   0  12 -18    0.08    0.17
   0  12 -17    8.50    0.41
   0  12 -17    8.07    0.40
   0 -12  16    2.97    0.43
   0 -12  16    3.47    0.44
   0  12 -16    2.57    0.44
   0 -12  16    3.08    0.43
   0  12 -16    2.97    0.39
   0  12 -16    3.16    0.38
   0 -12  15   24.63    1.01
   0 -12  15   25.50    1.01
   0  12 -15   23.99    1.00
   0 -12  15   23.91    0.97
   0  12 -15   24.59    1.02
   0  12 -15   21.86    0.94
   0  12 -15   23.29    0.95
   0  12 -14    3.28    0.50
   0  12 -14    2.55    0.47
   0 -12  14    3.27    0.51
   0 -12  14    2.33    0.49
   0  12 -14    3.09    0.51
   0  12 -14    3.13    0.49
   0  12 -13    7.32    0.64
   0  12 -13    8.06    0.67
   0  12 -13    8.33    0.67
   0 -12  13    8.07    0.56
   0 -12  13    8.23    0.68
   0 -12  13    9.19    0.70
   0  12 -13    7.35    0.51
   0  12 -13    8.16    0.68
   0  12 -12    6.91    0.63
   0  12 -12    7.05    0.65
   0  12 -12    7.24    0.65
   0  12 -12    5.23    0.58
   0 -12  12    7.47    0.68
   0 -12  12    7.09    0.66
   0 -12  12    6.59    0.50
   0 -12  12    6.56    0.57
   0 -12  11    7.22    0.54
   0  12 -11    7.23    0.63
   0  12 -11    6.88    0.59
   0  12 -11    7.03    0.58
   0  12 -11    7.74    0.65
   0 -12  11    7.42    0.61
   0  12 -11    7.92    0.67
   0  12 -11    8.34    0.68
   0 -12  11    8.10    0.69
   0 -12  11    7.76    0.97
   0  12 -10    0.88    0.90
   0  12 -10    0.74    0.42
   0  12 -10    0.83    0.43
   0  12 -10    0.77    0.46
   0 -12  10    1.06    0.45
   0 -12  10    0.60    0.65
   0 -12  10    0.74    0.30
   0 -12  10    0.26    0.34
   0 -12  10    0.12    0.73
   0  12 -10    0.87    0.42
   0  12 -10    0.71    0.43
   0  12 -10    0.75    0.41
   0 -12  10    1.06    0.43
   0 -12  10    0.87    0.43
   0  12 -10    0.48    0.44
   0  12 -10    1.26    0.80
   0 -12   9   71.24    2.05
   0  12  -9   70.12    2.04
   0  12  -9   72.44    2.11
   0  12  -9   72.15    2.09
   0 -12   9   72.44    2.13
   0 -12   9   70.76    1.96
   0  12  -9   67.97    3.40
   0  12  -9   71.45    2.00
   0 -12   9   68.14    2.01
   0  12  -9   72.96    2.08
   0  12  -9   69.70    2.05
   0 -12   9   63.95    2.92
   0 -12   9   67.89    1.87
   0  12  -9   70.80    2.05
   0 -12   9   69.06    3.32
   0 -12   9   68.39    3.18
   0  12  -9   70.15    3.42
   0  12  -9   67.29    3.33
   0 -12   8   56.63    1.80
   0  12  -8   55.54    1.73
   0 -12   8   58.67    1.71
   0  12  -8   56.76    1.76
   0  12  -8   58.59    1.78
   0  12  -8   59.04    1.83
   0 -12   8   53.14    1.61
   0 -12   8   56.14    2.73
   0  12  -8   55.34    1.67
   0  12  -8   55.86    1.72
   0  12  -8   55.54    1.79
   0  12  -8   56.09    1.79
   0  12  -8   59.42    3.04
   0  12  -8   50.09    2.89
   0 -12   8   56.54    2.86
   0  12  -8   54.36    3.03
   0 -12   8   55.33    1.77
   0 -12   8   54.50    2.89
   0  12  -7    0.25    0.82
   0  12  -7    0.23    0.39
   0  12  -7    0.42    0.35
   0 -12   7    0.46    0.38
   0  12  -7   -0.06    0.40
   0 -12   7    0.03    0.43
   0 -12   7    0.25    0.36
   0 -12   7   -0.41    0.75
   0  12  -7    0.84    0.46
   0  12  -7    0.08    0.37
   0  12  -7   -0.23    0.76
   0 -12   7    0.24    0.42
   0  12  -7    0.62    0.80
   0  12  -7   -0.51    0.77
   0  12  -6   16.97    0.88
   0 -12   6   15.96    0.90
   0  12  -6   18.66    1.76
   0  12  -6   15.42    0.84
   0 -12   6   15.14    1.29
   0 -12   6   16.90    0.87
   0  12  -6   13.56    1.50
   0 -12   6   13.61    1.49
   0 -12   6   16.77    0.83
   0  12  -6   15.72    0.80
   0 -12   6   15.39    0.88
   0 -12   6   15.19    0.70
   0  12  -6   16.39    1.77
   0 -12   5  119.94    3.01
   0 -12   5  114.86    2.84
   0  12  -5  119.78    2.99
   0 -12   5  121.53    3.02
   0  12  -5  121.58    4.54
   0 -12   5  106.70    3.86
   0  12  -5  117.54    2.97
   0  12  -5  116.34    4.64
   0  12  -5  118.89    2.98
   0 -12   5  119.30    4.41
   0 -12   5  116.44    2.90
   0  12  -5  109.39    2.79
   0 -12   5  111.33    2.75
   0  12  -5  110.06    4.29
   0  12  -5  125.61    3.04
   0 -12   4   17.62    0.93
   0  12  -4   17.54    0.88
   0 -12   4   16.41    0.83
   0  12  -4   18.04    0.92
   0 -12   4   16.54    1.42
   0  12  -4   18.37    1.64
   0 -12   4   15.01    0.81
   0  12  -4   17.41    0.91
   0 -12   4   17.12    0.93
   0 -12   4   16.41    0.87
   0 -12   4   16.52    0.78
   0  12  -4   14.93    1.49
   0  12  -4   13.53    1.66
   0  12  -4   16.67    1.78
   0  12  -4   17.11    0.94
   0 -12   3  119.24    2.94
   0  12  -3  108.19    2.71
   0  12  -3  111.54    2.79
   0  12  -3  113.02    2.84
   0 -12   3  109.33    2.71
   0  12  -3  117.38    2.90
   0 -12   3  112.19    2.80
   0  12  -3  107.51    4.15
   0 -12   3  106.38    3.93
   0  12  -3  111.81    2.85
   0  12  -3  104.67    4.40
   0  12  -3  109.13    4.50
   0 -12   3  108.59    2.84
   0 -12   3  111.74    2.82
   0  12  -3  111.23    2.81
   0  12  -3  105.49    3.96
   0  12  -3  116.48    2.93
   0 -12   3  112.72    2.88
   0  12  -2    4.27    0.51
   0  12  -2    5.73    0.55
   0  12  -2    5.71    0.93
   0  12  -2    4.83    0.55
   0 -12   2    5.57    0.63
   0 -12   2    4.67    0.49
   0  12  -2    5.39    0.50
   0  12  -2    6.63    1.06
   0  12  -2    5.36    0.58
   0  12  -2    4.39    1.11
   0 -12   2    4.24    1.02
   0  12  -2    6.60    1.26
   0 -12   2    5.52    0.57
   0  12  -2    5.10    0.60
   0 -12   2    4.95    0.58
   0  12  -2    5.98    0.56
   0 -12   2    4.66    0.94
   0  12  -1   10.51    0.71
   0  12  -1   11.17    0.74
   0  12  -1   10.57    0.71
   0 -12   1    9.40    0.73
   0 -12   1    9.45    0.58
   0 -12   1   10.35    0.67
   0  12  -1   10.89    0.66
   0  12  -1   10.68    1.24
   0  12  -1   10.37    0.71
   0  12  -1   11.22    0.67
   0  12  -1   10.91    0.67
   0 -12   1   10.64    1.27
   0  12  -1    9.66    0.68
   0 -12   1    9.60    0.69
   0 -12   1   10.91    0.71
   0 -12   1    9.51    1.27
   0  12  -1    9.21    1.31
   0  12  -1   10.24    1.38
   0  12   0   24.30    1.03
   0 -12   0   24.37    1.06
   0  12   0   20.36    1.58
   0 -12   0   21.97    0.89
   0  12   0   22.87    0.92
   0  12   0   21.99    0.94
   0  12   0   24.36    1.02
   0 -12   0   23.65    1.04
   0  12   0   23.52    1.04
   0  12   0   23.44    1.05
   0 -12   0   22.39    0.98
   0  12   0   23.59    0.97
   0 -12   0   22.96    1.75
   0 -12   0   22.06    1.80
   0  12   0   19.77    1.77
   0  12   0   20.94    1.85
   0  12   0   23.30    1.02
   0 -12  -1   16.74    0.89
   0  12   1   17.22    0.79
   0  12   1   16.14    0.84
   0  12   1   16.38    0.85
   0  12   1   16.62    0.81
   0  12   1   17.86    0.87
   0 -12  -1   16.74    0.86
   0  12   1   16.28    0.85
   0 -12  -1   16.56    0.76
   0 -12  -1   17.65    0.85
   0 -12  -2    0.42    0.42
   0  12   2   -0.13    0.40
   0 -12  -2    0.21    0.36
   0  12   2   -0.10    0.30
   0  12   2    0.17    0.36
   0  12   2   -0.02    0.33
   0  12   2   -0.05    0.34
   0 -12  -2   -0.12    0.37
   0  12   2   -0.16    0.37
   0 -12  -2    0.39    0.42
   0 -12  -3   23.96    1.03
   0  12   3   21.77    0.95
   0 -12  -3   21.75    0.95
   0 -12  -3   20.80    0.97
   0  12   3   20.62    0.86
   0 -12  -3   22.52    1.00
   0  12   3   23.19    0.97
   0  12   3   22.10    0.93
   0 -12  -3   22.01    0.91
   0 -12  -4    9.98    0.65
   0  12   4    9.51    0.61
   0 -12  -4    9.44    0.63
   0 -12  -4    9.30    0.65
   0  12   4    9.67    0.64
   0 -12  -4    8.54    0.65
   0  12   4    9.64    0.61
   0 -12  -5    0.34    0.33
   0  12   5    0.36    0.33
   0 -12  -5    0.45    0.38
   0  12   5    0.51    0.32
   0  12   5    0.33    0.30
   0 -12  -5    0.47    0.34
   0 -12  -5    0.30    0.37
   0  12   5    0.70    0.34
   0  12   6    6.98    0.52
   0  12   6    6.95    0.48
   0 -12  -6    6.58    0.55
   0  12   6    6.40    0.49
   0  12   6    5.90    0.47
   0 -12  -7   38.58    1.19
   0  12   7   36.87    1.11
   0  12   7   39.69    1.14
   0 -12  -7   36.17    1.16
   0  12   7   38.76    1.15
   0  12   8    8.46    0.47
   0 -12  -8    8.15    0.49
   0 -12  -8    7.27    0.48
   0 -12  -8    7.93    0.47
   0  12   8    7.61    0.44
   0  12   9    8.88    0.41
   0  12   9    9.95    0.43
   0 -13  17   15.44    0.58
   0  13 -17   14.50    0.59
   0  13 -17   14.33    0.58
   0 -13  17   13.83    0.58
   0  13 -16   43.98    1.23
   0 -13  16   45.60    1.21
   0  13 -16   41.66    1.15
   0  13 -16   40.22    1.12
   0 -13  16   41.95    1.19
   0  13 -16   40.60    1.14
   0  13 -16   44.81    1.24
   0  13 -15    3.99    0.43
   0  13 -15    3.36    0.43
   0  13 -15    4.87    0.48
   0 -13  15    4.29    0.48
   0 -13  15    4.50    0.47
   0  13 -15    4.88    0.45
   0 -13  15    4.40    0.44
   0  13 -14   70.21    1.91
   0  13 -14   71.59    1.95
   0  13 -14   74.97    1.96
   0 -13  14   72.55    1.91
   0  13 -14   73.46    1.97
   0 -13  14   75.44    1.99
   0 -13  14   74.92    1.98
   0  13 -13   29.92    1.12
   0  13 -13   31.52    1.14
   0 -13  13   30.45    1.15
   0 -13  13   32.35    1.16
   0  13 -13   29.14    1.10
   0  13 -13   29.76    1.09
   0  13 -13   28.32    0.92
   0 -13  13   28.77    0.96
   0  13 -12    1.85    0.47
   0  13 -12    2.25    0.47
   0 -13  12    2.42    0.50
   0  13 -12    2.19    0.43
   0  13 -12    1.93    0.45
   0 -13  12    2.38    0.42
   0 -13  11   69.19    1.99
   0 -13  11   68.15    1.89
   0  13 -11   70.87    1.99
   0  13 -11   66.29    1.94
   0 -13  11   65.76    1.77
   0  13 -11   64.91    1.85
   0  13 -11   66.33    1.91
   0  13 -10   51.48    1.62
   0 -13  10   53.35    1.57
   0 -13  10   54.47    1.72
   0 -13  10   54.79    1.69
   0  13 -10   54.67    1.67
   0  13 -10   56.70    1.74
   0  13 -10   52.97    1.61
   0 -13  10   50.44    1.67
   0 -13  10   53.00    1.60
   0  13 -10   56.25    1.66
   0  13 -10   52.71    1.62
   0 -13   9    0.39    0.33
   0  13  -9    0.13    0.38
   0 -13   9   -0.21    0.36
   0 -13   9   -0.24    0.46
   0 -13   9    0.22    0.41
   0  13  -9    0.30    0.44
   0  13  -9   -0.05    0.39
   0 -13   9   -0.08    0.44
   0 -13   9   -0.03    0.40
   0  13  -9    0.23    0.39
   0  13  -9    0.19    0.41
   0  13  -9    0.44    0.41
   0 -13   8   19.17    0.88
   0  13  -8   18.51    0.92
   0 -13   8   17.65    0.81
   0  13  -8   16.30    0.83
   0  13  -8   16.97    1.62
   0 -13   8   19.70    0.94
   0 -13   8   19.92    0.94
   0  13  -8   19.59    0.91
   0  13  -8   21.16    0.98
   0  13  -8   19.14    0.96
   0  13  -8   18.48    0.92
   0 -13   7    3.04    0.45
   0 -13   7    3.37    0.48
   0  13  -7    3.90    0.94
   0  13  -7    3.54    0.50
   0  13  -7    3.77    0.53
   0 -13   7    3.19    0.52
   0  13  -7    3.91    0.52
   0 -13   7    2.98    0.51
   0  13  -7    3.77    0.51
   0 -13   6   14.52    0.84
   0  13  -6   13.58    0.82
   0 -13   6   13.07    0.74
   0 -13   6   13.80    0.78
   0  13  -6   14.77    0.81
   0  13  -6   11.74    1.33
   0  13  -6   12.92    0.83
   0  13  -6   14.95    0.84
   0 -13   6   14.65    0.84
   0  13  -5    4.27    0.52
   0 -13   5    3.39    0.54
   0  13  -5    4.36    0.54
   0 -13   5    3.60    0.44
   0 -13   5    3.96    0.47
   0  13  -5    2.95    0.87
   0 -13   5    3.70    0.53
   0  13  -5    3.83    0.53
   0  13  -5    3.35    0.55
   0  13  -5    3.38    0.51
   0 -13   4   13.18    0.70
   0 -13   4   14.12    0.79
   0 -13   4   14.72    0.82
   0 -13   4   15.37    0.87
   0  13  -4   14.28    0.81
   0  13  -4   13.26    0.76
   0  13  -4   14.56    0.81
   0  13  -4   12.41    1.39
   0 -13   4   14.26    0.74
   0  13  -4   14.93    0.86
   0  13  -4   13.11    0.82
   0 -13   3   -0.10    0.34
   0  13  -3    0.27    0.40
   0  13  -3    0.36    0.40
   0  13  -3    0.26    0.36
   0  13  -3    0.03    0.37
   0  13  -3   -0.22    0.37
   0 -13   3    0.17    0.40
   0 -13   3    0.25    0.34
   0 -13   3    0.43    0.31
   0  13  -2    6.34    0.55
   0 -13   2    6.18    0.50
   0 -13   2    5.76    0.53
   0 -13   2    5.99    0.61
   0  13  -2    5.54    0.46
   0 -13   2    4.60    0.55
   0  13  -2    5.82    0.58
   0  13  -2    6.01    0.57
   0 -13   2    5.78    0.56
   0  13  -2    6.23    0.62
   0  13  -2    6.00    0.60
   0  13  -1    0.27    0.35
   0 -13   1    0.18    0.36
   0  13  -1    0.28    0.35
   0 -13   1    0.36    0.31
   0  13  -1    0.71    0.32
   0 -13   1    0.81    0.41
   0  13  -1    0.48    0.40
   0  13  -1    0.81    0.41
   0 -13   1    0.82    0.45
   0  13  -1    0.25    0.39
   0  13  -1   -0.03    0.39
   0 -13   1    0.48    0.37
   0  13   0   26.78    1.01
   0 -13   0   25.79    1.05
   0 -13   0   26.38    1.04
   0  13   0   24.60    0.94
   0  13   0   25.58    0.97
   0  13   0   26.33    1.05
   0 -13   0   25.21    1.03
   0  13   0   26.20    1.03
   0  13   0   26.37    1.05
   0  13   0   26.65    1.06
   0 -13   0   24.38    0.97
   0  13   1   10.09    0.59
   0 -13  -1    9.66    0.63
   0  13   1   11.09    0.68
   0 -13  -1    9.60    0.65
   0  13   1    9.88    0.61
   0 -13  -1    9.04    0.63
   0  13   1    9.54    0.61
   0  13   1   10.22    0.63
   0 -13  -1    9.53    0.61
   0 -13  -2   19.62    0.89
   0  13   2   22.44    0.88
   0 -13  -2   17.46    0.82
   0  13   2   20.55    0.81
   0 -13  -2   20.68    0.84
   0  13   2   21.56    0.90
   0 -13  -2   19.87    0.88
   0 -13  -2   19.00    0.88
   0  13   2   20.77    0.82
   0  13   3    3.27    0.43
   0 -13  -3    2.70    0.41
   0 -13  -3    3.37    0.44
   0  13   3    2.95    0.36
   0  13   3    3.11    0.41
   0 -13  -3    3.07    0.42
   0 -13  -3    2.19    0.36
   0 -13  -4    3.95    0.46
   0 -13  -4    5.28    0.45
   0 -13  -4    5.29    0.48
   0  13   4    4.78    0.43
   0  13   4    5.14    0.41
   0  13   4    4.98    0.44
   0  13   5   -0.16    0.27
   0  13   5   -0.01    0.24
   0  13   5    0.19    0.27
   0 -13  -5   -0.21    0.33
   0 -13  -5    0.17    0.30
   0  13   5    0.14    0.27
   0  13   6    7.91    0.41
   0  13   6    7.43    0.41
   0 -13  -6    7.86    0.46
   0  13   6    7.33    0.42
   0  13   7    2.32    0.23
   0 -13  -7    2.57    0.29
   0 -13  -7    3.15    0.31
   0  13   7    2.72    0.24
   0  14 -15    7.93    0.43
   0  14 -15    8.68    0.45
   0 -14  15    8.33    0.46
   0  14 -15    8.84    0.43
   0  14 -15    8.31    0.44
   0  14 -14   15.63    0.65
   0  14 -14   15.75    0.67
   0 -14  14   16.22    0.70
   0 -14  14   15.25    0.69
   0  14 -14   15.89    0.67
   0 -14  13   11.80    0.64
   0  14 -13    9.85    0.56
   0  14 -13   10.70    0.60
   0 -14  12   15.90    0.68
   0  14 -12   16.70    0.67
   0 -14  12   17.50    0.81
   0  14 -12   17.43    0.79
   0  14 -12   17.87    0.77
   0 -14  11    6.16    0.51
   0  14 -11    5.01    0.48
   0  14 -11    5.49    0.54
   0 -14  11    6.10    0.53
   0 -14  11    6.58    0.56
   0  14 -11    5.63    0.46
   0  14 -10   46.49    1.42
   0  14 -10   49.21    1.49
   0 -14  10   47.68    1.43
   0 -14  10   46.94    1.44
   0 -14  10   47.76    1.48
   0  14 -10   46.21    1.40
   0  14 -10   45.07    1.40
   0 -14  10   45.43    1.34
   0 -14   9   20.01    0.90
   0  14  -9   18.00    0.88
   0  14  -9   20.08    0.85
   0 -14   9   17.53    0.81
   0 -14   9   19.23    0.85
   0  14  -9   19.27    0.86
   0  14  -9   19.08    0.87
   0  14  -9   18.44    0.81
   0 -14   9   18.76    0.81
   0 -14   8   10.66    0.68
   0  14  -8   10.54    0.64
   0  14  -8   11.01    0.63
   0 -14   8   10.18    0.64
   0  14  -8   10.59    0.68
   0  14  -8   10.76    0.66
   0 -14   8   10.08    0.65
   0 -14   7   10.82    0.70
   0  14  -7   11.66    0.68
   0  14  -7   10.57    0.63
   0 -14   7   10.68    0.64
   0 -14   7   10.75    0.70
   0  14  -7   11.68    0.72
   0 -14   7    9.99    0.66
   0  14  -6   -0.03    0.40
   0 -14   6    0.35    0.40
   0  14  -6    0.31    0.37
   0  14  -6    0.40    0.31
   0  14  -6    0.52    0.40
   0 -14   6    0.37    0.39
   0 -14   6    0.22    0.39
   0  14  -6    0.05    0.34
   0  14  -5    3.41    0.46
   0  14  -5    3.50    0.47
   0 -14   5    3.28    0.49
   0  14  -5    2.91    0.47
   0  14  -5    3.57    0.50
   0 -14   5    3.12    0.49
   0  14  -5    4.24    0.49
   0  14  -4   10.33    0.66
   0  14  -4   10.83    0.66
   0 -14   4    9.67    0.67
   0  14  -4    9.13    0.65
   0  14  -4    9.83    0.65
   0 -14   4    9.81    0.68
   0  14  -4    9.86    0.63
   0 -14   3    4.30    0.45
   0  14  -3    3.82    0.37
   0  14  -3    4.07    0.49
   0  14  -3    5.34    0.52
   0  14  -3    4.76    0.50
   0  14  -3    3.64    0.46
   0 -14   3    4.55    0.53
   0  14  -3    3.89    0.45
   0  14  -2    4.38    0.44
   0 -14   2    6.06    0.55
   0 -14   2    5.34    0.44
   0 -14   2    5.27    0.52
   0  14  -2    5.91    0.53
   0 -14   2    4.54    0.45
   0  14  -2    5.21    0.52
   0  14  -2    5.02    0.51
   0  14  -2    5.83    0.52
   0 -14   1    0.69    0.36
   0 -14   1    0.91    0.32
   0 -14   1    0.60    0.37
   0  14  -1    0.37    0.33
   0  14  -1    1.06    0.35
   0  14  -1    0.60    0.35
   0 -14   1    0.51    0.34
   0  14  -1    1.11    0.37
   0 -14   0    0.30    0.32
   0  14   0    0.06    0.23
   0 -14   0   -0.10    0.30
   0  14   0    0.02    0.34
   0  14   0    0.09    0.30
   0  14   0    0.38    0.29
   0  14   0    0.28    0.31
   0 -14   0   -0.25    0.35
   0  14   1   20.01    0.77
   0 -14  -1   24.28    0.84
   0  14   1   25.79    0.90
   0 -14  -1   23.29    0.88
   0 -14  -1   23.35    0.86
   0  14   1   20.46    0.71
   0  14   2   -0.10    0.30
   0  14   2    0.09    0.21
   0 -14  -2    0.08    0.31
   0 -14  -2    0.10    0.30
   0 -14  -2   -0.09    0.29
   0 -14  -3   12.60    0.59
   0 -14  -3   11.76    0.57
   0 -14  -3   11.19    0.54
   0 -14  -3   12.12    0.54
   0  14   3   12.49    0.56
   0 -14  -4    0.11    0.26
   0 -14  -4    0.21    0.27
   0  14   4    0.51    0.23
   0 -14  -4    0.20    0.25
   0  15 -13    2.03    0.29
   0 -15  13    1.60    0.30
   0 -15  13    1.55    0.31
   0 -15  13    1.64    0.27
   0  15 -13    1.51    0.26
   0  15 -13    1.21    0.27
   0  15 -12    8.33    0.35
   0 -15  12   10.40    0.50
   0 -15  12   12.38    0.55
   0  15 -12   11.37    0.52
   0 -15  11    5.22    0.39
   0  15 -11    5.51    0.44
   0  15 -11    5.44    0.35
   0  15 -11    5.43    0.36
   0 -15  11    5.54    0.42
   0 -15  11    5.56    0.45
   0  15 -10    2.17    0.32
   0 -15  10    2.24    0.35
   0  15 -10    2.34    0.38
   0  15 -10    2.11    0.34
   0 -15  10    2.28    0.35
   0  15  -9   14.71    0.65
   0  15  -9   14.52    0.65
   0  15  -9   13.78    0.65
   0 -15   9   14.36    0.67
   0  15  -8   10.22    0.58
   0  15  -8   10.34    0.57
   0 -15   8    9.68    0.59
   0  15  -8    9.78    0.52
   0 -15   8   10.13    0.58
   0 -15   7    4.92    0.45
   0 -15   7    5.04    0.47
   0  15  -7    5.46    0.47
   0  15  -7    4.69    0.42
   0 -15   7    4.99    0.46
   0 -15   6   29.50    1.00
   0 -15   6   31.09    1.03
   0 -15   6   30.37    1.04
   0  15  -6   31.02    1.03
   0  15  -6   31.09    1.01
   0  15  -6   30.12    1.05
   0  15  -6   31.23    1.05
   0 -15   5   -0.02    0.31
   0 -15   5    0.53    0.34
   0 -15   5    0.42    0.34
   0  15  -5    0.28    0.30
   0  15  -5   -0.12    0.32
   0  15  -5    0.08    0.33
   0  15  -5   -0.03    0.30
   0  15  -4   10.45    0.57
   0 -15   4    9.37    0.57
   0  15  -4    9.45    0.54
   0  15  -4   10.15    0.57
   0  15  -4   10.07    0.58
   0  15  -4   10.33    0.57
   0  15  -3   16.03    0.68
   0 -15   3   14.80    0.70
   0  15  -3   15.65    0.68
   0  15  -3   15.73    0.67
   0  15  -3   15.08    0.67
   0  15  -3   15.87    0.69
   0 -15   2   13.34    0.61
   0 -15   2   13.74    0.64
   0  15  -2   13.76    0.62
   0  15  -2   12.89    0.58
   0  15  -2   13.73    0.61
   0  15  -2   14.43    0.63
   0 -15   1    3.84    0.40
   0 -15   1    4.12    0.31
   0  15  -1    4.91    0.40
   0 -15   1    4.30    0.39
   0  15  -1    4.23    0.39
   0  15   0    1.41    0.29
   0  15   0    1.27    0.28
   0 -15   0    1.31    0.25
   0 -15  -1    0.36    0.25
   0  15   1    0.27    0.23
   0 -15  -1    0.12    0.20
   0 -16   7   -0.09    0.25
   0  16  -7   -0.03    0.23
   0  16  -7    0.06    0.22
   0  16  -7    0.21    0.22
   0 -16   6   11.64    0.50
   0  16  -6   11.38    0.48
   0  16  -5    0.26    0.19
   0 -16   5   -0.05    0.25
   0  16  -5   -0.13    0.22
   1 -16   5    0.29    0.25
  -1  16  -5    0.21    0.21
  -1  16  -5    0.16    0.21
   1 -16   5    0.11    0.20
   1 -16   6    9.74    0.45
   1 -16   6    9.21    0.41
  -1  16  -6   10.01    0.45
   1 -16   7    5.47    0.34
   1 -16   7    4.80    0.34
  -1  16  -7    4.78    0.34
  -1  16  -7    4.42    0.33
  -1  15   1    2.41    0.21
   1 -15  -1    3.37    0.28
  -1  15   0   -0.02    0.18
   1 -15   0   -0.16    0.22
   1 -15   0    0.05    0.27
  -1  15   0   -0.07    0.27
   1 -15   0   -0.04    0.25
  -1  15  -1    0.51    0.20
   1 -15   1    0.44    0.23
   1 -15   1    0.90    0.29
   1 -15   1    0.84    0.30
  -1  15  -1    0.53    0.29
  -1  15  -2    0.63    0.30
  -1  15  -2    0.46    0.27
   1 -15   2    1.00    0.22
  -1  15  -2    0.48    0.20
  -1  15  -2    0.43    0.31
   1 -15   2    0.66    0.31
  -1  15  -2    0.60    0.27
   1 -15   3    0.34    0.32
  -1  15  -3    0.35    0.29
  -1  15  -3    0.65    0.31
  -1  15  -3    0.29    0.31
  -1  15  -3    0.35    0.31
  -1  15  -4    4.29    0.45
  -1  15  -4    3.79    0.41
   1 -15   4    4.53    0.41
   1 -15   4    4.54    0.44
  -1  15  -4    4.59    0.43
  -1  15  -4    4.77    0.44
   1 -15   4    3.85    0.42
   1 -15   5   15.47    0.71
   1 -15   5   14.85    0.68
   1 -15   5   14.31    0.67
  -1  15  -5   14.18    0.69
  -1  15  -5   14.66    0.70
  -1  15  -5   15.19    0.70
  -1  15  -6    0.67    0.34
   1 -15   6    0.53    0.33
   1 -15   6    0.55    0.34
  -1  15  -6    0.44    0.31
  -1  15  -6    0.71    0.35
   1 -15   6    0.74    0.34
  -1  15  -6    0.48    0.32
  -1  15  -7    0.97    0.33
   1 -15   7    0.83    0.33
  -1  15  -7    0.77    0.34
   1 -15   7    0.83    0.31
  -1  15  -7    0.74    0.31
  -1  15  -8    0.43    0.29
  -1  15  -8    0.18    0.31
   1 -15   8    0.53    0.32
  -1  15  -8    0.22    0.31
   1 -15   8    0.30    0.28
  -1  15  -8    0.29    0.30
  -1  15  -8    0.94    0.34
  -1  15  -8    0.18    0.30
   1 -15   9    9.53    0.57
   1 -15   9    9.67    0.53
  -1  15  -9   10.92    0.56
   1 -15   9    8.51    0.52
  -1  15  -9    9.39    0.54
  -1  15  -9    9.50    0.54
  -1  15 -10    4.68    0.43
  -1  15 -10    4.72    0.39
  -1  15 -10    4.86    0.39
   1 -15  10    4.93    0.42
   1 -15  10    5.62    0.46
   1 -15  10    4.80    0.38
  -1  15 -10    4.40    0.39
  -1  15 -11    2.25    0.27
  -1  15 -11    2.10    0.26
   1 -15  11    1.82    0.35
   1 -15  11    2.09    0.34
   1 -15  11    1.90    0.25
  -1  15 -11    1.94    0.35
  -1  15 -12    1.22    0.30
  -1  15 -12    0.79    0.29
  -1  15 -12    0.43    0.16
  -1  15 -12    0.59    0.28
   1 -15  12    0.47    0.28
  -1  15 -13    3.47    0.33
   1 -15  13    3.60    0.34
  -1  15 -13    4.40    0.34
  -1  15 -13    4.61    0.35
   1 -14  -4    2.09    0.27
  -1  14   4    2.12    0.29
   1 -14  -4    1.49    0.29
  -1  14   4    1.78    0.23
   1 -14  -4    2.18    0.27
   1 -14  -3   16.74    0.65
  -1  14   3   16.42    0.65
   1 -14  -3   15.87    0.64
  -1  14   3   15.20    0.62
   1 -14  -3   15.32    0.60
  -1  14   3   15.16    0.57
   1 -14  -2   17.40    0.68
  -1  14   2   18.21    0.65
   1 -14  -2   18.21    0.73
   1 -14  -2   16.62    0.68
  -1  14   2   18.83    0.74
   1 -14  -1   14.85    0.66
  -1  14   1   15.59    0.62
   1 -14  -1   16.25    0.69
   1 -14  -1   14.94    0.69
  -1  14   1   14.59    0.63
   1 -14  -1   14.83    0.63
   1 -14   0   33.61    1.07
   1 -14   0   32.33    1.08
  -1  14   0   31.50    0.98
   1 -14   0   30.86    1.02
   1 -14   0   31.25    1.00
  -1  14   0   34.59    1.13
  -1  14   0   33.29    1.07
  -1  14   0   31.74    1.04
   1 -14   0   34.18    1.13
   1 -14   1    1.20    0.31
   1 -14   1    1.15    0.37
  -1  14  -1    0.99    0.28
   1 -14   1    0.81    0.33
  -1  14  -1    0.91    0.35
   1 -14   1    1.32    0.37
   1 -14   1    1.27    0.30
  -1  14  -1    1.00    0.37
  -1  14  -1    1.07    0.36
  -1  14  -1    0.82    0.37
  -1  14  -1    1.02    0.38
  -1  14  -2   20.03    0.89
  -1  14  -2   19.38    0.86
   1 -14   2   19.69    0.88
  -1  14  -2   21.03    0.89
   1 -14   2   19.13    0.79
  -1  14  -2   19.98    0.88
  -1  14  -2   19.97    0.88
   1 -14   3    0.21    0.36
   1 -14   3    0.23    0.28
  -1  14  -3    0.22    0.39
   1 -14   3    0.14    0.38
  -1  14  -3    0.40    0.33
  -1  14  -3    0.43    0.37
  -1  14  -3    0.09    0.28
  -1  14  -3    0.25    0.37
  -1  14  -3    0.86    0.39
   1 -14   4    1.06    0.38
   1 -14   4    0.80    0.31
  -1  14  -4    1.41    0.37
   1 -14   4    1.00    0.40
  -1  14  -4    1.32    0.42
  -1  14  -4    1.05    0.41
  -1  14  -4    1.07    0.31
  -1  14  -4    0.81    0.40
  -1  14  -4    1.30    0.41
  -1  14  -5    9.25    0.66
  -1  14  -5   10.22    0.69
  -1  14  -5    7.97    0.50
  -1  14  -5    9.56    0.66
  -1  14  -5    9.32    0.63
  -1  14  -5    9.06    0.63
   1 -14   5    8.72    0.65
   1 -14   5    8.11    0.63
   1 -14   6   88.81    2.28
   1 -14   6   92.99    2.36
  -1  14  -6   91.81    2.41
   1 -14   6   92.02    2.38
  -1  14  -6   91.63    2.39
  -1  14  -6   91.39    2.37
   1 -14   7   20.33    0.85
   1 -14   7   20.57    0.90
  -1  14  -7   19.37    0.92
   1 -14   7   21.00    0.92
  -1  14  -7   21.04    0.93
  -1  14  -7   21.49    0.94
  -1  14  -8   -0.15    0.40
  -1  14  -8   -0.05    0.38
  -1  14  -8   -0.03    0.38
   1 -14   8   -0.14    0.30
   1 -14   8    0.06    0.33
   1 -14   8    0.08    0.35
   1 -14   8    0.32    0.42
  -1  14  -8    0.28    0.37
   1 -14   8    0.07    0.36
   1 -14   9    6.21    0.51
   1 -14   9    7.30    0.52
  -1  14  -9    6.41    0.55
  -1  14  -9    7.56    0.58
   1 -14   9    8.31    0.59
   1 -14   9    7.43    0.57
   1 -14   9    8.15    0.63
  -1  14  -9    7.26    0.56
   1 -14  10   46.61    1.42
   1 -14  10   49.47    1.49
   1 -14  10   46.93    1.38
  -1  14 -10   46.73    1.41
  -1  14 -10   45.33    1.38
  -1  14 -10   47.30    1.41
   1 -14  10   43.99    1.34
   1 -14  11    3.32    0.38
   1 -14  11    2.76    0.45
  -1  14 -11    3.49    0.48
   1 -14  11    3.14    0.38
  -1  14 -11    3.67    0.41
   1 -14  12    1.17    0.37
  -1  14 -12    1.46    0.28
  -1  14 -12    1.14    0.29
   1 -14  12    1.38    0.28
  -1  14 -12    1.32    0.39
  -1  14 -13    0.23    0.31
   1 -14  13    0.35    0.32
   1 -14  13    0.18    0.33
  -1  14 -13   -0.19    0.33
   1 -14  13    0.02    0.29
  -1  14 -14    0.47    0.29
  -1  14 -14    0.38    0.30
   1 -14  14    0.48    0.30
   1 -14  14    0.11    0.32
   1 -14  14    0.03    0.26
  -1  14 -14    0.29    0.29
  -1  14 -15    1.84    0.27
   1 -14  15    1.64    0.31
   1 -14  15    1.01    0.26
   1 -14  15    1.02    0.26
  -1  14 -15    1.33    0.27
  -1  14 -15    1.46    0.28
   1 -13  -7   10.34    0.48
  -1  13   7   11.36    0.45
  -1  13   7   10.41    0.44
  -1  13   6    0.01    0.27
   1 -13  -6    0.27    0.28
  -1  13   6    0.19    0.24
   1 -13  -6    0.54    0.28
   1 -13  -5    0.82    0.32
   1 -13  -5    0.93    0.32
  -1  13   5    0.65    0.30
   1 -13  -5    0.88    0.30
  -1  13   5    0.50    0.28
  -1  13   5    0.84    0.28
   1 -13  -4    7.12    0.52
   1 -13  -4    8.01    0.52
   1 -13  -4    6.72    0.50
   1 -13  -4    7.43    0.53
  -1  13   4    7.09    0.51
  -1  13   4    7.90    0.51
  -1  13   4    7.71    0.51
  -1  13   4    7.55    0.50
   1 -13  -3    0.14    0.34
   1 -13  -3    0.02    0.34
  -1  13   3    0.08    0.33
   1 -13  -3    0.23    0.38
  -1  13   3    0.06    0.32
  -1  13   3   -0.08    0.30
   1 -13  -3    0.12    0.34
  -1  13   3    0.27    0.32
  -1  13   2   92.42    2.31
   1 -13  -2   92.25    2.30
   1 -13  -2   94.06    2.34
  -1  13   2   95.67    2.36
   1 -13  -2   88.80    2.31
  -1  13   2   89.27    2.26
   1 -13  -2   95.56    2.37
  -1  13   2   95.25    2.36
   1 -13  -1   94.36    2.36
  -1  13   1   93.38    2.33
   1 -13  -1   92.59    2.38
  -1  13   1   96.53    2.40
   1 -13  -1   92.56    2.34
  -1  13   1   90.61    2.32
  -1  13   1   87.33    2.33
   1 -13  -1   91.91    2.35
  -1  13   0    9.65    0.62
   1 -13   0    9.05    0.64
  -1  13   0    9.25    0.65
   1 -13   0    9.06    0.64
   1 -13   0    8.98    0.62
   1 -13   0    8.55    0.60
   1 -13   0    9.26    0.67
  -1  13   0    9.38    0.66
  -1  13   0    8.62    0.64
  -1  13   0    9.83    0.68
   1 -13   1   19.40    0.84
   1 -13   1   17.53    0.89
   1 -13   1   18.24    1.53
  -1  13  -1   19.44    0.85
   1 -13   1   17.50    0.83
   1 -13   1   18.24    0.86
  -1  13  -1   18.94    0.89
  -1  13  -1   19.08    0.84
  -1  13  -1   19.14    0.91
  -1  13  -1   18.78    0.91
  -1  13  -1   20.19    0.93
  -1  13  -1   19.64    0.93
   1 -13   2    2.00    0.38
  -1  13  -2    2.23    0.48
  -1  13  -2    1.98    0.40
   1 -13   2    1.63    0.69
  -1  13  -2    2.92    0.41
   1 -13   2    2.29    0.43
   1 -13   2    2.28    0.41
   1 -13   2    2.77    0.51
  -1  13  -2    1.48    0.46
  -1  13  -2    2.45    0.46
  -1  13  -2    1.80    0.45
  -1  13  -3    2.71    0.48
  -1  13  -3    1.77    0.42
   1 -13   3    2.83    0.78
   1 -13   3    2.12    0.47
  -1  13  -3    2.55    0.39
   1 -13   3    1.52    0.37
   1 -13   3    2.37    0.46
  -1  13  -3    2.65    0.50
   1 -13   3    1.43    0.46
  -1  13  -3    1.81    0.46
  -1  13  -3    2.18    0.46
   1 -13   3    2.18    0.42
   1 -13   4    3.51    0.50
  -1  13  -4    2.68    0.47
  -1  13  -4    3.03    0.51
   1 -13   4    2.84    0.40
   1 -13   4    3.43    0.80
   1 -13   4    3.20    0.48
  -1  13  -4    2.80    0.54
  -1  13  -4    2.88    0.52
   1 -13   4    2.90    0.51
  -1  13  -4    3.02    0.51
   1 -13   4    2.75    0.41
   1 -13   4    2.88    0.52
  -1  13  -5   19.70    0.96
   1 -13   5   21.78    1.00
  -1  13  -5   18.96    0.86
  -1  13  -5   21.14    0.97
   1 -13   5   19.35    0.90
  -1  13  -5   22.75    1.05
  -1  13  -5   19.87    0.99
   1 -13   5   20.48    0.97
  -1  13  -5   19.85    0.98
   1 -13   5   20.72    0.96
   1 -13   5   19.56    0.83
  -1  13  -5   19.61    0.86
   1 -13   6    1.82    0.43
  -1  13  -6    2.43    0.39
  -1  13  -6    2.96    0.51
   1 -13   6    2.05    0.47
  -1  13  -6    2.57    0.48
   1 -13   6    2.54    0.49
  -1  13  -6    2.27    0.47
  -1  13  -6    1.67    0.40
  -1  13  -7   -0.06    0.42
  -1  13  -7   -0.39    0.47
  -1  13  -7    0.37    0.36
   1 -13   7   -0.30    0.68
   1 -13   7   -0.10    0.33
   1 -13   7   -0.11    0.43
  -1  13  -7   -0.03    0.42
   1 -13   7   -0.44    0.43
   1 -13   8    8.38    0.66
  -1  13  -8    7.47    0.63
  -1  13  -8    8.64    0.69
  -1  13  -8    7.76    0.61
   1 -13   8    8.14    0.58
   1 -13   8    7.54    1.05
   1 -13   8    8.64    0.63
  -1  13  -8    8.72    0.69
   1 -13   8    6.16    0.55
   1 -13   9   -0.16    0.35
   1 -13   9    0.49    0.38
  -1  13  -9    0.08    0.37
  -1  13  -9   -0.17    0.40
  -1  13  -9    0.31    0.39
   1 -13   9   -0.08    0.33
   1 -13   9   -0.09    0.67
   1 -13   9   -0.06    0.45
  -1  13  -9   -0.06    0.41
   1 -13   9    0.03    0.41
   1 -13  10   57.84    1.66
  -1  13 -10   56.72    1.72
  -1  13 -10   60.43    1.83
   1 -13  10   62.09    1.83
  -1  13 -10   57.27    1.73
  -1  13 -10   56.90    1.74
   1 -13  10   58.86    1.71
   1 -13  10   57.90    1.58
   1 -13  10   54.32    2.56
  -1  13 -10   59.08    1.74
   1 -13  10   56.46    1.62
   1 -13  11   66.44    1.82
  -1  13 -11   67.04    1.85
  -1  13 -11   62.36    1.85
   1 -13  11   66.08    1.78
  -1  13 -11   68.72    1.91
  -1  13 -11   70.81    1.99
  -1  13 -11   65.28    1.85
   1 -13  11   68.13    1.97
  -1  13 -12   10.91    0.68
   1 -13  12    9.29    0.56
   1 -13  12    9.61    0.58
  -1  13 -12   10.46    0.67
  -1  13 -12   10.60    0.72
  -1  13 -12    9.62    0.58
   1 -13  12   11.82    0.73
   1 -13  12   12.05    0.73
  -1  13 -13    9.31    0.49
  -1  13 -13    9.97    0.63
  -1  13 -13    9.12    0.65
   1 -13  13    9.90    0.66
   1 -13  13    9.73    0.66
  -1  13 -13    9.36    0.63
  -1  13 -14   10.76    0.65
  -1  13 -14   10.22    0.64
  -1  13 -14   10.91    0.63
   1 -13  14    9.51    0.63
   1 -13  14    9.61    0.63
  -1  13 -15    4.12    0.42
   1 -13  15    3.57    0.41
  -1  13 -15    3.66    0.39
  -1  13 -15    3.21    0.38
  -1  13 -15    4.04    0.41
   1 -13  15    3.05    0.42
   1 -13  15    3.63    0.40
  -1  13 -15    2.32    0.37
  -1  13 -16    1.63    0.31
   1 -13  16    1.70    0.29
   1 -13  16    1.90    0.34
  -1  13 -16    1.89    0.28
  -1  13 -16    1.55    0.31
  -1  13 -16    1.88    0.30
   1 -13  17   -0.32    0.23
  -1  13 -17    0.02    0.20
  -1  13 -17    0.15    0.23
  -1  12   9    1.09    0.24
   1 -12  -9    0.85    0.22
   1 -12  -9    0.95    0.25
  -1  12   9    1.05    0.24
  -1  12   8    0.77    0.28
   1 -12  -8    0.72    0.29
  -1  12   8    0.48    0.26
   1 -12  -8    0.60    0.30
  -1  12   7   21.25    0.76
  -1  12   7   21.96    0.83
  -1  12   7   21.75    0.81
   1 -12  -7   21.44    0.84
   1 -12  -6   11.28    0.67
  -1  12   6   12.47    0.62
   1 -12  -6   11.18    0.61
  -1  12   6   13.09    0.67
  -1  12   6   11.42    0.62
   1 -12  -5   14.40    0.77
  -1  12   5   13.92    0.69
   1 -12  -5   13.27    0.68
  -1  12   5   14.64    0.72
   1 -12  -5   14.45    0.76
  -1  12   5   14.96    0.76
  -1  12   5   13.34    0.70
   1 -12  -4   -0.10    0.40
  -1  12   4    0.68    0.36
   1 -12  -4    0.75    0.32
  -1  12   4    0.30    0.36
  -1  12   4    0.12    0.34
  -1  12   4    0.69    0.39
   1 -12  -4    0.45    0.40
  -1  12   3   47.53    1.56
   1 -12  -3   49.75    1.55
  -1  12   3   46.32    1.43
   1 -12  -3   50.12    1.55
  -1  12   3   47.69    1.51
   1 -12  -3   45.49    1.44
  -1  12   3   49.60    1.53
   1 -12  -3   47.03    1.53
  -1  12   3   50.33    1.53
   1 -12  -2  110.87    2.81
   1 -12  -2  114.71    2.84
   1 -12  -2  107.66    2.71
  -1  12   2  118.13    2.83
  -1  12   2  105.44    2.73
  -1  12   2  112.48    2.79
  -1  12   2  113.53    2.86
   1 -12  -2  110.41    2.82
  -1  12   2  117.74    2.82
  -1  12   1    5.79    0.51
   1 -12  -1    6.64    1.09
  -1  12   1    6.45    0.61
   1 -12  -1    6.51    0.60
  -1  12   1    6.56    0.61
  -1  12   1    6.70    0.60
   1 -12  -1    6.47    0.53
   1 -12  -1    6.34    0.62
  -1  12   1    6.84    0.60
   1 -12  -1    5.88    0.59
  -1  12   0   51.41    1.63
  -1  12   0   52.06    1.65
   1 -12   0   46.81    1.57
   1 -12   0   49.49    1.58
  -1  12   0   49.38    1.62
  -1  12   0   51.16    1.51
   1 -12   0   50.80    2.68
  -1  12   0   48.54    1.56
  -1  12   0   49.04    2.78
  -1  12   0   45.72    2.73
   1 -12   0   49.66    1.58
  -1  12  -1    4.34    0.47
   1 -12   1    4.14    0.50
   1 -12   1    4.08    0.56
  -1  12  -1    3.92    0.52
  -1  12  -1    4.32    0.57
  -1  12  -1    3.26    0.53
  -1  12  -1    4.01    0.89
   1 -12   1    4.16    0.52
   1 -12   1    4.50    0.50
  -1  12  -1    3.89    0.53
   1 -12   1    4.02    0.52
  -1  12  -1    4.35    0.56
   1 -12   1    4.37    0.95
  -1  12  -1    4.91    0.52
  -1  12  -1    4.60    1.06
  -1  12  -1    3.16    1.09
   1 -12   1    3.12    0.89
  -1  12  -2   28.36    1.17
   1 -12   2   28.98    1.11
  -1  12  -2   28.16    2.20
  -1  12  -2   28.18    2.15
   1 -12   2   27.10    1.93
  -1  12  -2   29.22    1.19
  -1  12  -2   23.89    1.84
   1 -12   2   28.87    1.10
   1 -12   2   29.30    1.18
  -1  12  -2   27.76    1.15
   1 -12   2   27.31    1.15
  -1  12  -2   27.17    1.10
   1 -12   2   28.45    1.10
  -1  12  -2   27.28    1.09
  -1  12  -2   28.85    1.22
  -1  12  -2   30.09    1.21
  -1  12  -3   44.87    1.49
  -1  12  -3   43.31    1.50
   1 -12   3   46.52    1.45
   1 -12   3   46.23    1.56
  -1  12  -3   46.12    1.56
  -1  12  -3   42.38    2.72
  -1  12  -3   41.11    2.66
  -1  12  -3   44.25    2.52
  -1  12  -3   46.09    1.59
  -1  12  -3   44.84    1.59
   1 -12   3   45.88    1.43
   1 -12   3   38.58    2.30
  -1  12  -3   44.48    1.45
   1 -12   3   43.97    1.41
  -1  12  -3   37.64    2.22
  -1  12  -3   45.56    1.52
   1 -12   3   43.15    1.50
  -1  12  -4   56.12    1.71
  -1  12  -4   57.35    1.78
  -1  12  -4   55.90    1.75
   1 -12   4   52.83    1.60
  -1  12  -4   55.41    1.64
   1 -12   4   57.36    1.77
   1 -12   4   54.02    1.71
   1 -12   4   53.41    1.60
  -1  12  -4   53.52    1.79
  -1  12  -4   53.18    1.77
  -1  12  -4   52.43    2.66
   1 -12   4   52.52    1.67
  -1  12  -4   52.21    3.02
  -1  12  -4   52.97    3.03
   1 -12   4   49.00    2.57
  -1  12  -5   47.95    1.59
  -1  12  -5   46.18    1.56
  -1  12  -5   47.16    1.56
   1 -12   5   45.42    1.49
   1 -12   5   43.58    2.54
   1 -12   5   47.34    1.58
   1 -12   5   43.06    2.34
  -1  12  -5   43.98    2.54
   1 -12   5   43.65    1.51
  -1  12  -5   49.06    1.63
  -1  12  -5   44.41    2.77
  -1  12  -6   60.41    1.87
  -1  12  -6   61.71    1.87
  -1  12  -6   59.71    1.74
  -1  12  -6   60.00    1.85
  -1  12  -6   59.13    1.78
   1 -12   6   59.41    1.83
   1 -12   6   62.00    1.85
   1 -12   6   55.78    2.64
  -1  12  -6   58.64    1.71
   1 -12   6   65.86    3.03
   1 -12   6   59.42    1.76
   1 -12   6   54.39    2.53
  -1  12  -6   65.38    3.12
  -1  12  -6   56.85    3.17
  -1  12  -7   21.91    1.04
   1 -12   7   19.21    1.69
   1 -12   7   21.25    0.93
  -1  12  -7   19.95    0.89
   1 -12   7   21.00    0.96
  -1  12  -7   21.41    1.05
  -1  12  -7   23.31    1.11
   1 -12   7   20.91    1.00
   1 -12   7   21.09    1.00
  -1  12  -7   20.82    0.98
  -1  12  -7   21.88    1.02
  -1  12  -7   21.07    1.95
  -1  12  -7   18.69    1.83
  -1  12  -7   21.99    0.96
   1 -12   7   19.86    1.51
  -1  12  -7   20.94    1.83
  -1  12  -8  107.48    4.60
  -1  12  -8  115.05    4.66
  -1  12  -8  121.80    3.14
  -1  12  -8  123.16    3.13
   1 -12   8  128.83    3.08
   1 -12   8  127.51    3.02
   1 -12   8  125.49    3.01
  -1  12  -8  113.20    2.94
   1 -12   8  127.47    3.09
   1 -12   8  123.67    2.96
   1 -12   8  124.86    4.39
  -1  12  -8  125.51    3.14
  -1  12  -8  121.08    3.03
   1 -12   8  117.26    4.09
  -1  12  -8  123.36    3.07
   1 -12   9   36.02    1.26
   1 -12   9   37.11    1.26
  -1  12  -9   33.75    1.32
  -1  12  -9   36.95    1.36
  -1  12  -9   35.95    1.35
  -1  12  -9   35.79    1.33
  -1  12  -9   38.88    1.44
   1 -12   9   36.96    1.29
  -1  12  -9   35.98    1.31
   1 -12   9   36.69    1.31
  -1  12  -9   32.38    1.23
   1 -12   9   35.33    1.19
   1 -12   9   34.00    2.11
  -1  12  -9   33.30    2.32
  -1  12  -9   33.45    2.37
  -1  12 -10   17.01    0.88
  -1  12 -10   15.83    0.84
  -1  12 -10   17.26    0.88
  -1  12 -10   17.17    0.88
   1 -12  10   17.00    0.81
   1 -12  10   16.18    0.93
  -1  12 -10   14.17    0.83
   1 -12  10   16.82    0.86
   1 -12  10   14.20    0.71
   1 -12  10   15.09    1.38
   1 -12  10   15.83    0.79
   1 -12  10   16.11    0.82
  -1  12 -10   17.67    0.96
  -1  12 -10   16.67    0.88
   1 -12  11    0.29    0.36
   1 -12  11    0.64    0.34
   1 -12  11   -0.24    0.36
   1 -12  11    0.34    0.43
  -1  12 -11    0.71    0.36
  -1  12 -11    0.87    0.38
  -1  12 -11    0.57    0.40
  -1  12 -11   -0.06    0.40
  -1  12 -11    0.56    0.43
  -1  12 -11    0.60    0.42
   1 -12  11    0.65    0.66
   1 -12  11    0.96    0.31
   1 -12  12    6.88    0.54
  -1  12 -12    6.81    0.62
   1 -12  12    7.29    0.66
   1 -12  12    8.86    0.69
  -1  12 -12    6.31    0.53
  -1  12 -12    8.13    0.70
  -1  12 -12    8.71    0.68
   1 -12  12    7.77    0.53
  -1  12 -12    8.79    0.67
  -1  12 -13    6.46    0.60
  -1  12 -13    6.88    0.62
  -1  12 -13    5.61    0.59
  -1  12 -13    6.71    0.64
   1 -12  13    6.28    0.60
   1 -12  13    7.01    0.62
  -1  12 -14    5.85    0.55
  -1  12 -14    5.77    0.58
   1 -12  14    5.39    0.56
   1 -12  14    5.19    0.55
   1 -12  14    5.84    0.49
  -1  12 -14    5.67    0.57
  -1  12 -14    6.12    0.59
   1 -12  15    3.49    0.47
   1 -12  15    4.06    0.49
  -1  12 -15    3.91    0.48
  -1  12 -15    3.63    0.46
   1 -12  15    3.70    0.42
  -1  12 -15    2.91    0.44
  -1  12 -15    3.66    0.48
  -1  12 -16    1.92    0.40
  -1  12 -16    1.36    0.37
  -1  12 -16    1.70    0.39
   1 -12  16    1.55    0.34
   1 -12  16    2.04    0.40
  -1  12 -16    2.36    0.37
   1 -12  16    1.60    0.33
  -1  12 -16    1.63    0.32
  -1  12 -17    0.25    0.31
  -1  12 -17    0.40    0.20
  -1  12 -17    0.42    0.30
   1 -12  17    0.07    0.31
   1 -12  17    0.51    0.23
   1 -12  17    0.36    0.27
  -1  12 -17    0.49    0.24
  -1  12 -18    0.06    0.17
   1 -12  18    0.26    0.21
   1 -12  18    0.49    0.26
  -1  11  10    6.01    0.41
  -1  11  10    5.73    0.40
   1 -11  -9    4.64    0.38
   1 -11  -9    4.34    0.35
  -1  11   9    4.69    0.42
   1 -11  -9    5.17    0.47
  -1  11   9    3.46    0.29
   1 -11  -9    4.45    0.42
  -1  11   9    4.43    0.44
  -1  11   8   31.91    1.08
  -1  11   8   30.91    1.10
   1 -11  -8   31.10    1.07
   1 -11  -8   29.41    1.01
   1 -11  -8   31.42    1.10
  -1  11   8   30.66    1.00
   1 -11  -7   25.79    1.00
  -1  11   7   29.50    1.01
   1 -11  -7   27.04    1.06
   1 -11  -7   26.54    0.96
  -1  11   7   27.76    1.06
  -1  11   7   29.29    1.10
   1 -11  -7   26.93    0.99
   1 -11  -7   30.01    1.09
   1 -11  -6    1.99    0.47
   1 -11  -6    1.60    0.36
   1 -11  -6    1.06    0.41
  -1  11   6    1.84    0.40
  -1  11   6    1.72    0.39
  -1  11   6    1.58    0.41
  -1  11   6    2.48    0.47
   1 -11  -6    2.10    0.40
   1 -11  -6    2.30    0.41
   1 -11  -5   11.64    0.76
  -1  11   5   12.22    0.71
   1 -11  -5   12.25    0.70
  -1  11   5   12.12    0.70
  -1  11   5   12.34    0.74
   1 -11  -5   11.63    0.66
  -1  11   5   12.71    0.77
   1 -11  -5   12.42    0.75
   1 -11  -5   11.86    0.66
   1 -11  -4   48.23    1.57
  -1  11   4   48.24    1.55
  -1  11   4   47.45    1.51
   1 -11  -4   46.87    1.50
  -1  11   4   44.60    1.41
  -1  11   4   49.43    1.54
   1 -11  -4   48.31    1.43
  -1  11   4   48.81    1.59
   1 -11  -4   48.02    1.57
   1 -11  -4   45.21    1.45
  -1  11   3   11.58    0.72
   1 -11  -3   11.59    0.70
  -1  11   3   11.23    0.68
  -1  11   3   11.07    0.69
  -1  11   3   11.48    0.73
  -1  11   3   12.24    0.79
   1 -11  -3   10.91    0.74
  -1  11   3    9.08    1.21
   1 -11  -3   10.61    0.74
  -1  11   3   10.95    0.71
  -1  11   2    1.88    0.48
   1 -11  -2    2.19    0.46
  -1  11   2    2.16    0.89
  -1  11   2    2.10    0.79
   1 -11  -2    1.71    0.39
  -1  11   2    2.17    0.37
  -1  11   2    1.82    0.44
   1 -11  -2    2.19    0.45
   1 -11  -2    2.23    0.80
  -1  11   2    2.28    0.44
  -1  11   2    2.45    0.46
   1 -11  -2    1.61    0.79
   1 -11  -2    1.71    0.44
  -1  11   2    1.60    0.36
  -1  11   2    2.26    0.44
   1 -11  -1   81.18    3.21
   1 -11  -1   89.81    3.63
   1 -11  -1   89.12    2.41
  -1  11   1   83.01    3.67
  -1  11   1   83.06    3.77
   1 -11  -1   89.43    2.39
  -1  11   1   89.40    2.43
  -1  11   1   83.44    3.27
  -1  11   1   91.90    2.41
   1 -11  -1   88.29    3.76
   1 -11  -1   90.25    2.40
  -1  11   1   88.31    2.28
   1 -11  -1   92.69    2.45
  -1  11   1   89.13    2.43
  -1  11   1   90.51    2.41
  -1  11   0    8.25    0.58
   1 -11   0    6.84    0.99
   1 -11   0    8.60    0.65
  -1  11   0    7.63    0.65
   1 -11   0    7.34    0.62
  -1  11   0    7.96    1.08
   1 -11   0    8.60    0.63
  -1  11   0    5.26    1.09
  -1  11   0    6.89    1.24
   1 -11   0    6.79    0.63
   1 -11   0    7.21    1.15
   1 -11   0    7.74    0.66
   1 -11   0    9.02    1.26
  -1  11   0    7.97    0.64
  -1  11   0    7.01    0.67
  -1  11   0    7.46    0.66
   1 -11   1  102.20    4.02
  -1  11  -1  101.89    2.69
  -1  11  -1  103.49    2.62
  -1  11  -1  107.64    2.67
   1 -11   1  106.66    3.85
   1 -11   1  107.34    2.68
  -1  11  -1  110.12    2.76
   1 -11   1   97.15    3.94
  -1  11  -1  108.22    3.96
   1 -11   1  107.32    2.76
  -1  11  -1  110.53    4.42
  -1  11  -1  103.28    4.29
  -1  11  -1  107.23    2.75
   1 -11   1  105.76    2.72
  -1  11  -1   97.33    3.59
  -1  11  -1  105.58    2.77
   1 -11   1  102.93    2.69
  -1  11  -1  112.81    2.84
  -1  11  -1  106.21    2.79
   1 -11   1  107.16    2.70
  -1  11  -2   91.79    2.42
  -1  11  -2   97.84    2.44
  -1  11  -2   93.59    2.39
   1 -11   2   90.23    3.54
   1 -11   2   87.93    3.72
  -1  11  -2   96.09    2.49
  -1  11  -2   90.89    2.52
  -1  11  -2   89.87    2.50
  -1  11  -2   77.89    3.66
   1 -11   2   95.35    2.47
  -1  11  -2   86.48    3.97
  -1  11  -2   89.75    3.93
  -1  11  -2   94.55    2.49
   1 -11   2   89.75    2.44
   1 -11   2   95.48    3.87
   1 -11   2   82.15    3.06
  -1  11  -2   86.34    3.40
  -1  11  -2   90.79    2.48
   1 -11   2   93.12    2.40
   1 -11   2   94.10    3.67
   1 -11   2   92.03    2.39
  -1  11  -3    0.57    0.66
   1 -11   3    0.29    0.69
  -1  11  -3    0.68    0.41
  -1  11  -3    0.70    0.36
  -1  11  -3   -0.21    0.73
  -1  11  -3    0.25    0.87
  -1  11  -3   -0.76    0.91
  -1  11  -3    0.22    0.45
   1 -11   3    0.25    0.40
  -1  11  -3    0.09    0.42
   1 -11   3    0.33    0.36
  -1  11  -3    0.68    0.38
   1 -11   3    0.29    0.52
   1 -11   3   -0.58    0.69
   1 -11   3    0.54    0.38
  -1  11  -3    0.44    0.37
   1 -11   4  123.73    2.99
  -1  11  -4  122.46    3.12
  -1  11  -4  134.89    4.69
  -1  11  -4  124.83    4.79
  -1  11  -4  120.87    4.80
   1 -11   4  133.02    3.11
   1 -11   4  129.97    3.07
  -1  11  -4  129.08    3.14
  -1  11  -4  129.08    3.20
  -1  11  -4  121.88    2.94
  -1  11  -4  124.55    3.05
  -1  11  -4  132.87    4.52
   1 -11   4  116.10    3.95
  -1  11  -4  122.66    3.15
  -1  11  -4  125.40    3.11
  -1  11  -5   15.39    0.78
  -1  11  -5   16.10    0.86
  -1  11  -5   14.95    1.54
  -1  11  -5   15.58    0.86
   1 -11   5   15.25    0.87
   1 -11   5   15.82    0.78
  -1  11  -5   15.31    0.86
  -1  11  -5   15.89    0.91
   1 -11   5   15.45    1.32
  -1  11  -5   15.56    1.53
   1 -11   5   15.16    0.80
   1 -11   5   16.92    1.60
  -1  11  -5   15.49    0.77
   1 -11   5   13.27    1.56
  -1  11  -6   55.18    1.75
  -1  11  -6   56.89    2.97
   1 -11   6   57.40    1.67
   1 -11   6   55.05    1.65
   1 -11   6   56.88    2.78
   1 -11   6   53.72    2.53
  -1  11  -6   55.38    2.87
  -1  11  -6   52.37    2.96
  -1  11  -6   55.50    1.74
  -1  11  -6   53.01    1.60
  -1  11  -6   60.41    1.79
   1 -11   6   53.80    1.72
  -1  11  -6   56.22    1.66
  -1  11  -7    5.51    0.57
  -1  11  -7    6.20    1.12
  -1  11  -7    6.27    0.64
  -1  11  -7    6.19    0.62
  -1  11  -7    5.25    0.59
  -1  11  -7    4.91    1.11
  -1  11  -7    3.46    0.99
  -1  11  -7    6.46    0.59
   1 -11   7    7.39    0.92
   1 -11   7    5.39    0.54
   1 -11   7    6.15    0.53
   1 -11   7    6.37    0.54
   1 -11   7    5.35    1.00
   1 -11   7    4.58    0.52
  -1  11  -7    5.47    0.53
  -1  11  -7    5.19    0.58
   1 -11   7    4.00    0.90
   1 -11   7    6.05    0.57
  -1  11  -7    6.56    0.55
  -1  11  -8   16.10    0.84
  -1  11  -8   14.68    0.86
  -1  11  -8   16.58    0.90
  -1  11  -8   15.20    0.89
  -1  11  -8   12.79    1.53
  -1  11  -8   13.55    1.55
   1 -11   8   15.38    0.80
   1 -11   8   15.74    0.80
   1 -11   8   12.42    1.14
   1 -11   8   16.36    0.84
  -1  11  -8   16.22    0.88
   1 -11   8   16.47    0.88
  -1  11  -8   16.52    0.86
   1 -11   8   14.58    1.39
   1 -11   8   15.44    0.74
   1 -11   8   14.09    1.44
  -1  11  -8   14.96    1.64
   1 -11   8   14.48    1.37
  -1  11  -9    9.46    1.38
  -1  11  -9   10.03    0.74
  -1  11  -9   11.93    0.80
  -1  11  -9   11.21    0.76
   1 -11   9    9.94    0.65
  -1  11  -9    9.77    0.72
  -1  11  -9   10.28    0.70
  -1  11  -9    8.86    1.30
  -1  11  -9    9.28    1.32
  -1  11  -9    9.93    0.73
  -1  11  -9   10.00    0.69
   1 -11   9   10.72    1.22
   1 -11   9    9.84    0.68
   1 -11   9   10.88    0.73
   1 -11   9   10.55    1.20
   1 -11   9   11.02    1.32
   1 -11  10    0.22    0.35
  -1  11 -10    0.18    0.41
  -1  11 -10    0.28    0.37
  -1  11 -10   -0.03    0.40
   1 -11  10    0.30    0.38
  -1  11 -10    0.89    0.44
  -1  11 -10    0.67    0.41
   1 -11  10    0.24    0.39
  -1  11 -10    0.23    0.69
  -1  11 -10    1.03    0.75
  -1  11 -10    0.06    0.41
   1 -11  10    0.35    0.62
  -1  11 -10    0.10    0.45
   1 -11  11   19.01    0.86
   1 -11  11   17.36    1.42
   1 -11  11   18.38    1.50
  -1  11 -11   16.21    1.59
  -1  11 -11   18.00    1.64
   1 -11  11   17.67    0.86
  -1  11 -11   19.59    0.99
  -1  11 -11   17.04    0.96
  -1  11 -11   19.17    1.00
   1 -11  11   18.19    0.98
  -1  11 -11   17.54    0.95
  -1  11 -11   17.73    0.88
  -1  11 -11   17.81    0.87
   1 -11  11   16.92    1.71
   1 -11  12   27.06    1.16
   1 -11  12   26.53    1.15
   1 -11  12   28.00    1.87
   1 -11  12   24.66    1.62
  -1  11 -12   23.70    0.99
  -1  11 -12   26.95    1.15
  -1  11 -12   28.02    1.21
  -1  11 -12   27.40    1.19
  -1  11 -12   25.62    1.16
   1 -11  12   25.05    2.03
  -1  11 -13    6.26    0.64
  -1  11 -13    6.42    0.63
   1 -11  13    5.36    0.94
   1 -11  13    5.05    0.45
   1 -11  13    5.28    0.52
   1 -11  13    6.05    0.61
   1 -11  13    6.14    0.64
  -1  11 -13    6.14    0.64
  -1  11 -13    6.69    0.67
  -1  11 -14    5.40    0.60
  -1  11 -14    6.35    0.64
   1 -11  14    6.76    0.51
   1 -11  14    5.58    0.60
   1 -11  14    6.30    0.62
   1 -11  14    5.81    0.95
  -1  11 -14    5.52    0.61
  -1  11 -14    5.90    0.65
   1 -11  15    5.40    0.46
  -1  11 -15    5.91    0.58
  -1  11 -15    5.12    0.58
   1 -11  15    5.04    0.53
   1 -11  15    5.28    0.56
  -1  11 -15    5.23    0.58
  -1  11 -15    5.87    0.57
  -1  11 -16   15.67    0.84
   1 -11  16   16.00    0.82
  -1  11 -16   14.84    0.77
  -1  11 -16   14.40    0.70
   1 -11  16   16.26    0.81
   1 -11  16   15.82    0.76
   1 -11  16   15.87    0.68
  -1  11 -16   15.29    0.75
   1 -11  16   16.32    0.76
   1 -11  17    7.40    0.47
  -1  11 -17    8.33    0.49
   1 -11  17    8.70    0.54
   1 -11  17    7.55    0.57
  -1  11 -17    8.27    0.58
  -1  11 -18    2.97    0.32
  -1  11 -18    3.13    0.41
   1 -11  18    3.09    0.40
   1 -11  18    2.40    0.34
  -1  11 -19    1.16    0.31
   1 -11  19    1.46    0.29
   1 -11  19    1.31    0.27
   1 -10 -12    6.48    0.38
  -1  10  12    6.67    0.40
  -1  10  11    0.65    0.29
  -1  10  11    0.49    0.31
   1 -10 -11    0.65    0.29
   1 -10 -11    0.32    0.30
   1 -10 -11    0.40    0.26
   1 -10 -10    6.11    0.45
   1 -10 -10    5.88    0.47
  -1  10  10    6.89    0.53
   1 -10 -10    6.32    0.48
  -1  10  10    5.36    0.37
  -1  10  10    6.47    0.50
  -1  10  10    5.81    0.37
   1 -10 -10    6.26    0.47
  -1  10   9   -0.04    0.28
  -1  10   9   -0.07    0.35
   1 -10  -9    0.26    0.35
   1 -10  -9    0.09    0.32
  -1  10   9   -0.18    0.37
  -1  10   9    0.05    0.27
   1 -10  -9    0.06    0.30
   1 -10  -9    0.08    0.30
   1 -10  -8   15.38    0.75
  -1  10   8   14.67    0.69
   1 -10  -8   14.50    0.78
  -1  10   8   15.17    0.81
   1 -10  -8   15.43    0.78
   1 -10  -8   16.83    0.87
  -1  10   8   16.03    0.75
   1 -10  -8   14.09    0.75
   1 -10  -8   15.33    0.82
   1 -10  -8   17.39    0.83
   1 -10  -7   17.86    0.79
   1 -10  -7   19.98    0.88
   1 -10  -7   18.09    0.94
   1 -10  -7   20.61    0.89
  -1  10   7   17.65    0.81
  -1  10   7   19.07    0.84
  -1  10   7   20.58    0.97
   1 -10  -7   19.96    0.94
   1 -10  -7   19.33    0.91
  -1  10   7   20.53    0.87
   1 -10  -7   20.01    0.97
   1 -10  -7   18.87    0.90
   1 -10  -6   24.60    0.95
   1 -10  -6   25.61    1.10
   1 -10  -6   23.73    0.99
   1 -10  -6   25.54    1.01
  -1  10   6   24.58    0.97
  -1  10   6   24.97    1.00
   1 -10  -6   24.68    1.02
  -1  10   6   25.33    1.10
  -1  10   6   25.15    1.03
   1 -10  -6   25.38    1.09
   1 -10  -6   25.65    1.06
   1 -10  -5    9.81    0.61
   1 -10  -5   11.92    0.76
   1 -10  -5   10.22    0.66
   1 -10  -5    9.94    0.69
  -1  10   5   11.77    0.79
   1 -10  -5   11.26    0.69
   1 -10  -5   10.81    0.66
  -1  10   5   10.94    0.70
  -1  10   5   10.86    0.65
  -1  10   5   12.04    0.70
   1 -10  -5   11.70    0.79
  -1  10   4    0.49    0.32
  -1  10   4    1.23    0.64
  -1  10   4    0.77    0.29
  -1  10   4    0.64    0.35
   1 -10  -4    0.81    0.39
   1 -10  -4    0.85    0.31
   1 -10  -4    0.56    0.54
   1 -10  -4    1.14    0.69
   1 -10  -4    0.33    0.41
   1 -10  -4    0.70    0.33
  -1  10   4    0.88    0.38
   1 -10  -4    0.91    0.36
  -1  10   4    0.89    0.44
  -1  10   4    0.66    0.35
  -1  10   4    0.33    0.32
  -1  10   3    7.87    0.62
  -1  10   3    7.74    1.14
  -1  10   3    6.46    1.07
  -1  10   3    8.92    0.61
  -1  10   3    7.68    0.53
  -1  10   3    7.56    0.64
   1 -10  -3    8.01    0.57
   1 -10  -3    6.68    1.08
   1 -10  -3    9.96    1.35
   1 -10  -3    6.13    0.93
  -1  10   3    8.64    0.64
   1 -10  -3    7.16    0.88
   1 -10  -3    8.58    0.65
  -1  10   3    8.29    0.59
  -1  10   3    7.10    0.59
  -1  10   2    1.29    0.40
  -1  10   2    0.84    0.32
  -1  10   2    1.69    0.35
   1 -10  -2    0.76    0.60
  -1  10   2    0.22    0.70
  -1  10   2    0.75    0.69
  -1  10   2    0.65    0.37
  -1  10   2    0.90    0.58
   1 -10  -2    0.67    0.75
  -1  10   2    1.22    0.43
   1 -10  -2    0.58    0.66
   1 -10  -2    0.90    0.38
  -1  10   2    1.54    0.38
  -1  10   2    1.14    0.41
  -1  10   2    0.81    0.38
   1 -10  -2    0.82    0.40
   1 -10  -2    0.52    0.40
   1 -10  -1    4.07    0.81
   1 -10  -1    4.77    0.50
  -1  10   1    4.26    0.99
  -1  10   1    4.99    1.00
   1 -10  -1    3.89    0.50
  -1  10   1    4.45    0.82
  -1  10   1    4.94    0.52
  -1  10   1    4.65    0.55
   1 -10  -1    4.55    0.50
   1 -10  -1    3.90    0.89
   1 -10  -1    4.62    0.51
  -1  10   1    4.85    0.52
  -1  10   1    4.49    0.54
  -1  10   1    4.52    0.43
  -1  10   1    4.79    0.46
   1 -10  -1    2.89    0.85
  -1  10   0   24.56    1.01
  -1  10   0   24.24    0.94
  -1  10   0   26.84    0.99
   1 -10   0   21.96    1.59
   1 -10   0   25.65    1.93
   1 -10   0   25.46    1.04
  -1  10   0   19.91    1.78
  -1  10   0   26.55    2.00
  -1  10   0   25.82    1.70
   1 -10   0   25.34    1.04
  -1  10   0   26.08    1.08
   1 -10   0   24.01    1.77
  -1  10   0   24.25    1.52
   1 -10   0   25.98    1.04
   1 -10   0   26.72    1.88
  -1  10   0   26.92    1.08
   1 -10   0   25.03    1.01
  -1  10  -1   83.85    2.17
  -1  10  -1   79.75    2.11
  -1  10  -1   77.99    2.09
   1 -10   1   80.56    3.20
  -1  10  -1   78.15    3.51
  -1  10  -1   75.06    3.51
   1 -10   1   77.57    3.38
   1 -10   1   81.91    2.19
  -1  10  -1   78.62    2.17
  -1  10  -1   81.60    3.24
   1 -10   1   80.49    2.18
  -1  10  -1   81.38    2.19
  -1  10  -1   82.89    2.22
   1 -10   1   79.49    2.14
  -1  10  -1   81.69    2.23
  -1  10  -1   76.06    3.00
   1 -10   1   79.74    3.32
   1 -10   1   82.87    2.16
   1 -10   1   81.40    3.38
  -1  10  -2  172.20    3.95
  -1  10  -2  171.44    3.91
  -1  10  -2  176.90    3.95
   1 -10   2  174.74    5.28
  -1  10  -2  167.65    5.62
  -1  10  -2  169.57    5.69
   1 -10   2  179.45    5.53
   1 -10   2  167.93    3.95
  -1  10  -2  177.33    4.02
  -1  10  -2  167.69    5.27
   1 -10   2  179.28    4.00
  -1  10  -2  175.38    4.00
   1 -10   2  174.17    3.93
  -1  10  -2  174.04    4.02
  -1  10  -2  178.43    4.06
   1 -10   2  177.45    5.48
  -1  10  -2  164.71    5.10
   1 -10   2  176.15    5.36
   1 -10   2  175.55    3.94
  -1  10  -3    0.83    0.39
  -1  10  -3    2.38    0.91
  -1  10  -3    0.46    0.79
  -1  10  -3    0.67    0.69
  -1  10  -3    1.04    0.41
   1 -10   3    0.53    0.37
   1 -10   3    0.42    0.31
  -1  10  -3    0.66    0.38
   1 -10   3    0.82    0.34
  -1  10  -3    1.30    0.42
  -1  10  -3    1.23    0.37
  -1  10  -3    0.53    0.37
  -1  10  -3    0.75    0.34
   1 -10   3    1.27    0.73
  -1  10  -3   -0.09    0.60
   1 -10   3    0.86    0.35
  -1  10  -4   19.09    0.88
  -1  10  -4   19.45    0.88
   1 -10   4   22.64    1.66
  -1  10  -4   19.15    1.74
  -1  10  -4   21.44    1.85
  -1  10  -4   20.13    0.91
   1 -10   4   20.09    0.86
  -1  10  -4   21.02    1.67
  -1  10  -4   19.22    0.91
   1 -10   4   20.04    0.84
   1 -10   4   21.43    0.89
   1 -10   4   20.76    0.85
  -1  10  -4   20.28    0.93
  -1  10  -4   21.44    0.90
  -1  10  -4   20.13    0.96
  -1  10  -4   18.63    1.53
   1 -10   4   16.91    1.34
   1 -10   4   17.32    1.40
   1 -10   4   18.95    1.60
  -1  10  -4   18.72    0.80
  -1  10  -5  128.80    3.15
   1 -10   5  132.55    4.41
   1 -10   5  132.68    4.35
  -1  10  -5  133.94    4.60
   1 -10   5  129.26    3.01
  -1  10  -5  130.49    3.13
   1 -10   5  134.50    4.48
  -1  10  -5  124.99    3.03
   1 -10   5  128.89    4.11
   1 -10   5  131.76    4.50
  -1  10  -5  123.51    3.01
  -1  10  -5  129.65    3.12
   1 -10   5  131.27    4.17
  -1  10  -5  123.41    4.42
  -1  10  -6   44.85    1.47
   1 -10   6   44.98    2.33
   1 -10   6   45.09    2.33
  -1  10  -6   46.72    2.58
   1 -10   6   44.31    1.35
   1 -10   6   40.13    2.04
   1 -10   6   46.62    2.46
   1 -10   6   42.23    1.41
  -1  10  -6   43.62    1.43
  -1  10  -6   41.75    1.35
  -1  10  -6   42.29    1.47
  -1  10  -6   43.15    1.36
  -1  10  -6   42.98    1.38
  -1  10  -6   43.35    2.55
  -1  10  -6   42.73    2.53
  -1  10  -6   44.38    2.47
   1 -10   6   42.73    2.19
  -1  10  -7   22.42    1.03
  -1  10  -7   22.72    0.99
  -1  10  -7   21.40    1.83
  -1  10  -7   22.84    1.86
   1 -10   7   22.43    0.97
   1 -10   7   24.74    1.68
   1 -10   7   22.85    1.70
  -1  10  -7   23.56    1.01
  -1  10  -7   24.00    0.98
  -1  10  -7   23.29    1.02
   1 -10   7   25.61    1.70
  -1  10  -7   23.82    1.85
  -1  10  -7   21.24    0.91
   1 -10   7   22.36    1.45
   1 -10   7   25.48    0.94
  -1  10  -8    8.97    0.66
  -1  10  -8    8.55    0.67
  -1  10  -8    7.82    1.24
  -1  10  -8    9.20    0.65
   1 -10   8    8.56    0.58
  -1  10  -8    8.06    0.66
  -1  10  -8   10.38    1.32
  -1  10  -8    9.18    1.24
   1 -10   8    9.12    0.63
   1 -10   8    6.68    1.03
   1 -10   8    8.55    1.05
   1 -10   8    9.95    1.16
  -1  10  -8    8.89    0.64
  -1  10  -8    9.23    0.65
  -1  10  -8    9.30    0.67
   1 -10   8    6.92    0.86
   1 -10   8    8.09    0.61
  -1  10  -9    1.36    0.45
   1 -10   9    1.80    0.38
   1 -10   9    1.53    0.36
  -1  10  -9    1.24    0.46
  -1  10  -9    1.32    0.77
  -1  10  -9    2.49    0.93
   1 -10   9    0.71    0.37
  -1  10  -9    1.39    0.42
  -1  10  -9    1.27    0.43
   1 -10   9    1.45    0.67
  -1  10  -9    2.21    0.48
  -1  10  -9    1.54    0.42
  -1  10  -9    1.17    0.42
   1 -10   9    1.43    0.39
   1 -10   9    0.77    0.68
   1 -10   9    1.69    0.54
  -1  10 -10   -0.66    0.76
  -1  10 -10    1.07    0.76
  -1  10 -10    0.22    0.36
  -1  10 -10    0.30    0.37
   1 -10  10    0.09    0.34
  -1  10 -10    0.03    0.41
  -1  10 -10    0.60    0.42
  -1  10 -10    0.03    0.41
   1 -10  10    0.67    0.56
  -1  10 -10   -0.21    0.39
  -1  10 -10   -0.06    0.41
   1 -10  10    0.29    0.33
   1 -10  10    0.10    0.36
   1 -10  10    0.20    0.65
   1 -10  11    7.20    0.58
  -1  10 -11    7.99    0.69
  -1  10 -11    8.33    0.70
   1 -10  11    9.11    0.58
   1 -10  11    8.59    0.72
   1 -10  11    7.96    1.24
  -1  10 -11    7.33    1.13
  -1  10 -11    8.00    1.16
  -1  10 -11    9.08    0.74
   1 -10  11    8.13    1.13
  -1  10 -11    7.59    0.55
  -1  10 -11    7.78    0.69
  -1  10 -11    7.80    0.59
  -1  10 -11    7.29    0.59
   1 -10  11    8.78    1.03
  -1  10 -12    0.31    0.47
  -1  10 -12    1.21    0.37
   1 -10  12    1.32    0.35
   1 -10  12    0.75    0.39
   1 -10  12    0.78    0.37
   1 -10  12    0.24    0.77
  -1  10 -12    1.55    0.49
  -1  10 -12    1.11    0.46
   1 -10  12    0.84    0.72
  -1  10 -12    1.03    0.36
   1 -10  12    0.61    0.66
  -1  10 -12    0.74    0.45
   1 -10  12    1.27    0.47
   1 -10  13   19.05    0.85
   1 -10  13   20.16    0.87
   1 -10  13   19.09    1.37
   1 -10  13   18.16    1.51
  -1  10 -13   20.69    1.07
   1 -10  13   20.91    1.02
   1 -10  13   19.52    1.00
   1 -10  13   17.85    1.72
  -1  10 -13   18.05    0.86
  -1  10 -13   18.66    1.03
   1 -10  13   18.33    0.80
  -1  10 -13   18.79    1.03
  -1  10 -13   19.22    1.02
  -1  10 -14    0.03    0.42
  -1  10 -14   -0.10    0.44
  -1  10 -14    0.28    0.35
   1 -10  14    0.23    0.36
   1 -10  14   -0.17    0.59
   1 -10  14   -0.03    0.41
   1 -10  14   -0.09    0.45
   1 -10  14   -0.02    0.34
   1 -10  14   -0.84    0.84
   1 -10  14    0.02    0.32
   1 -10  15    0.80    0.34
   1 -10  15    0.39    0.59
   1 -10  15    0.63    0.43
   1 -10  15    0.55    0.41
  -1  10 -15    0.98    0.42
   1 -10  15    0.51    0.37
  -1  10 -15    1.25    0.46
  -1  10 -15    1.03    0.48
  -1  10 -16   15.18    0.81
   1 -10  16   15.91    0.85
   1 -10  16   14.86    0.68
  -1  10 -16   15.01    0.73
  -1  10 -16   15.19    0.77
  -1  10 -16   16.98    0.92
   1 -10  16   14.98    0.77
   1 -10  16   15.86    0.82
   1 -10  16   13.69    1.18
   1 -10  17    0.36    0.30
  -1  10 -17    0.54    0.31
   1 -10  17   -0.03    0.39
  -1  10 -17   -0.19    0.41
  -1  10 -18    0.15    0.26
  -1  10 -18    0.05    0.35
   1 -10  18    0.06    0.34
  -1  10 -19    4.31    0.43
  -1  10 -19    4.42    0.40
   1 -10  19    4.44    0.43
  -1  10 -20    2.11    0.29
   1 -10  20    2.44    0.30
  -1  10 -20    2.60    0.29
  -1   9  13    9.90    0.50
  -1   9  13    9.26    0.40
   1  -9 -13   10.71    0.50
   1  -9 -13    9.86    0.51
   1  -9 -13   10.56    0.49
   1  -9 -12   20.69    0.80
  -1   9  12   20.64    0.81
   1  -9 -12   18.83    0.76
   1  -9 -12   19.52    0.77
   1  -9 -12   19.09    0.76
   1  -9 -11    0.48    0.35
  -1   9  11    0.11    0.34
  -1   9  11    0.36    0.28
   1  -9 -11   -0.13    0.32
   1  -9 -11    0.35    0.36
   1  -9 -11   -0.10    0.32
   1  -9 -10    4.19    0.49
   1  -9 -10    4.12    0.46
  -1   9  10    3.82    0.50
  -1   9  10    3.99    0.43
   1  -9 -10    4.18    0.47
   1  -9 -10    4.05    0.45
   1  -9 -10    4.07    0.51
  -1   9   9    4.92    0.48
   1  -9  -9    5.23    0.48
   1  -9  -9    5.67    0.56
   1  -9  -9    5.47    0.53
  -1   9   9    5.25    0.58
  -1   9   9    5.74    0.49
   1  -9  -9    4.56    0.51
   1  -9  -9    4.52    0.51
   1  -9  -9    4.85    0.52
   1  -9  -8   14.36    0.79
   1  -9  -8   13.95    0.81
   1  -9  -8   14.92    0.82
   1  -9  -8   13.92    0.78
   1  -9  -8   13.70    0.73
  -1   9   8   14.27    0.74
  -1   9   8   13.47    0.74
   1  -9  -8   13.41    0.81
  -1   9   8   14.23    0.83
   1  -9  -8   13.67    1.55
  -1   9   8   13.31    0.68
   1  -9  -7   15.28    0.86
   1  -9  -7   17.83    0.87
   1  -9  -7   16.86    0.90
   1  -9  -7   18.80    0.89
   1  -9  -7   16.52    0.81
  -1   9   7   16.74    0.83
   1  -9  -7   17.41    1.43
  -1   9   7   16.31    0.82
   1  -9  -7   17.03    0.88
  -1   9   7   17.13    0.93
   1  -9  -7   15.71    1.65
  -1   9   7   17.56    0.80
  -1   9   6   81.05    2.19
   1  -9  -6   85.26    2.25
   1  -9  -6   80.71    2.30
   1  -9  -6   84.52    2.23
   1  -9  -6   78.43    2.06
   1  -9  -6   76.53    3.18
  -1   9   6   82.98    2.16
  -1   9   6   82.00    2.29
   1  -9  -6   82.13    2.24
   1  -9  -6   86.43    2.29
  -1   9   6   84.41    2.21
   1  -9  -6   77.62    2.15
  -1   9   5    4.69    0.51
   1  -9  -5    3.82    0.51
   1  -9  -5    3.42    0.51
   1  -9  -5    3.37    0.80
   1  -9  -5    2.22    0.73
   1  -9  -5    3.73    0.43
   1  -9  -5    4.28    0.50
  -1   9   5    3.67    0.55
   1  -9  -5    3.13    0.44
  -1   9   5    3.49    0.46
  -1   9   5    3.62    0.45
   1  -9  -4    1.92    0.61
  -1   9   4    3.02    0.81
  -1   9   4    1.36    0.64
  -1   9   4    2.74    0.43
   1  -9  -4    2.68    0.40
  -1   9   4    3.51    0.49
   1  -9  -4    4.46    0.81
   1  -9  -4    3.79    0.96
   1  -9  -4    2.51    0.46
   1  -9  -4    2.42    0.39
  -1   9   4    2.88    0.43
  -1   9   4    2.46    0.33
  -1   9   4    2.58    0.40
  -1   9   4    3.15    0.42
  -1   9   4    2.73    0.40
   1  -9  -4    2.84    0.76
  -1   9   3   83.42    2.17
  -1   9   3   77.14    3.27
  -1   9   3   76.96    3.30
   1  -9  -3   79.89    2.95
  -1   9   3   76.42    2.81
  -1   9   3   83.11    2.16
   1  -9  -3   84.74    2.13
  -1   9   3   82.83    2.25
   1  -9  -3   84.67    3.27
   1  -9  -3   73.52    2.84
   1  -9  -3   83.59    2.24
  -1   9   3   78.80    2.11
   1  -9  -3   80.54    3.47
  -1   9   3   80.76    2.03
  -1   9   3   83.34    2.17
  -1   9   3   79.79    2.13
  -1   9   2  122.76    2.87
  -1   9   2  120.40    2.83
   1  -9  -2  115.92    3.89
  -1   9   2  123.69    4.36
  -1   9   2  115.17    4.25
  -1   9   2  126.96    3.00
  -1   9   2  125.78    3.91
   1  -9  -2  125.24    4.43
  -1   9   2  127.42    3.06
   1  -9  -2  126.11    2.92
   1  -9  -2  127.42    3.03
   1  -9  -2  117.34    3.88
   1  -9  -2  134.59    4.30
  -1   9   2  124.45    2.98
  -1   9   2  125.38    2.95
   1  -9  -2  126.99    3.03
  -1   9   2  126.17    3.00
   1  -9  -1  155.31    4.62
  -1   9   1  153.16    3.51
  -1   9   1  155.23    5.01
  -1   9   1  153.36    5.03
   1  -9  -1  159.42    4.88
   1  -9  -1  150.18    4.56
  -1   9   1  158.38    4.55
  -1   9   1  153.89    3.60
   1  -9  -1  151.05    3.54
  -1   9   1  139.56    4.18
   1  -9  -1  156.24    3.55
  -1   9   1  155.67    3.56
  -1   9   1  150.14    3.39
  -1   9   1  150.20    3.41
   1  -9  -1  153.56    4.92
   1  -9  -1  149.43    4.92
   1  -9  -1  154.70    3.55
  -1   9   0  867.81   17.08
  -1   9   0  846.24   17.05
   1  -9   0  869.29   18.56
   1  -9   0  865.29   18.54
   1  -9   0  842.70   18.80
  -1   9   0  879.15   19.04
  -1   9   0  858.46   19.10
  -1   9   0  873.28   18.51
  -1   9   0  873.23   17.23
   1  -9   0  874.33   17.16
  -1   9   0  833.37   18.18
   1  -9   0  868.50   17.15
  -1   9   0  863.34   17.16
   1  -9   0  856.84   18.86
   1  -9   0  895.63   18.96
   1  -9   0  893.85   17.17
  -1   9   0  895.24   17.20
  -1   9  -1    0.30    0.33
  -1   9  -1    0.53    0.34
   1  -9   1    0.86    0.61
  -1   9  -1    0.34    0.55
  -1   9  -1    0.29    0.73
  -1   9  -1    1.30    0.80
   1  -9   1    0.07    0.33
   1  -9   1    1.31    0.73
  -1   9  -1    0.60    0.35
  -1   9  -1    0.15    0.57
   1  -9   1    0.54    0.33
  -1   9  -1    0.27    0.35
  -1   9  -1    0.42    0.36
   1  -9   1    0.61    0.66
   1  -9   1    2.37    0.39
  -1   9  -1    0.31    0.33
   1  -9   1    1.48    0.63
  -1   9  -1    0.69    0.40
  -1   9  -2   84.33    2.22
  -1   9  -2   87.97    2.21
  -1   9  -2   87.64    2.20
   1  -9   2   89.07    3.25
  -1   9  -2   88.28    3.54
  -1   9  -2   91.84    3.54
   1  -9   2   88.06    3.33
   1  -9   2   88.87    2.21
  -1   9  -2   88.21    2.28
  -1   9  -2   88.23    3.27
   1  -9   2   94.27    2.25
   1  -9   2   89.60    2.15
  -1   9  -2   88.96    2.25
  -1   9  -2   86.96    2.28
   1  -9   2   87.54    2.67
  -1   9  -2   88.24    3.18
   1  -9   2   88.83    2.20
   1  -9   2   84.86    3.23
   1  -9   2   88.38    3.22
  -1   9  -2   93.13    2.32
  -1   9  -3    9.02    0.56
   1  -9   3   10.00    1.09
  -1   9  -3    9.74    1.18
  -1   9  -3   10.64    0.59
  -1   9  -3    8.73    0.56
  -1   9  -3    8.04    0.59
  -1   9  -3    9.04    1.08
  -1   9  -3    9.62    0.61
  -1   9  -3    9.11    0.62
   1  -9   3   10.63    0.80
   1  -9   3    9.36    1.04
  -1   9  -3    9.83    1.08
  -1   9  -3    9.28    0.48
   1  -9   3    8.41    0.52
   1  -9   3    9.43    0.56
   1  -9   3    9.52    0.98
  -1   9  -3    9.07    0.62
  -1   9  -4  258.40    5.58
  -1   9  -4  261.04    5.62
  -1   9  -4  263.44    5.61
   1  -9   4  261.98    6.97
  -1   9  -4  269.96    7.29
  -1   9  -4  263.07    5.64
   1  -9   4  266.69    5.51
  -1   9  -4  276.47    7.12
  -1   9  -4  269.13    5.64
   1  -9   4  274.98    6.96
  -1   9  -4  277.96    7.03
  -1   9  -4  261.74    5.66
  -1   9  -4  267.07    5.67
   1  -9   4  279.09    7.14
   1  -9   4  264.68    6.67
   1  -9   5   25.84    1.71
  -1   9  -5   24.95    0.98
  -1   9  -5   23.92    0.91
  -1   9  -5   26.84    1.77
   1  -9   5   24.91    0.90
  -1   9  -5   26.72    0.99
  -1   9  -5   26.59    0.99
  -1   9  -5   24.62    0.98
   1  -9   5   23.78    1.45
   1  -9   5   24.04    1.69
  -1   9  -5   25.17    1.00
  -1   9  -5   27.01    1.75
   1  -9   5   23.39    1.54
   1  -9   5   24.98    1.61
   1  -9   5   26.21    1.65
   1  -9   5   23.09    1.23
  -1   9  -6  287.89    7.49
   1  -9   6  272.35    7.06
  -1   9  -6  279.63    7.55
  -1   9  -6  270.87    7.48
  -1   9  -6  275.86    5.88
  -1   9  -6  271.25    5.86
  -1   9  -6  265.30    5.78
   1  -9   6  282.40    5.74
   1  -9   6  278.13    6.79
   1  -9   6  275.72    7.33
  -1   9  -6  277.77    5.89
   1  -9   6  268.44    5.80
   1  -9   6  283.44    7.11
   1  -9   6  252.96    6.41
   1  -9   6  278.80    5.67
  -1   9  -6  272.49    5.81
   1  -9   7   10.86    0.56
   1  -9   7   12.75    1.20
  -1   9  -7   10.09    1.21
  -1   9  -7   11.10    0.71
  -1   9  -7   11.54    0.62
  -1   9  -7   10.38    1.27
   1  -9   7   13.17    0.64
  -1   9  -7   10.91    0.65
   1  -9   7   11.28    0.64
  -1   9  -7   11.83    0.68
   1  -9   7    9.48    0.95
  -1   9  -7   11.13    1.29
  -1   9  -7   10.42    1.20
   1  -9   7   10.95    1.13
  -1   9  -7    9.78    0.64
  -1   9  -7   11.35    0.67
   1  -9   8   12.93    0.70
  -1   9  -8   12.74    1.36
  -1   9  -8   14.72    1.39
   1  -9   8   12.88    1.05
  -1   9  -8   13.97    0.78
   1  -9   8   14.06    0.65
   1  -9   8   13.83    0.60
   1  -9   8   13.79    0.68
  -1   9  -8   14.58    0.78
   1  -9   8   12.93    0.69
  -1   9  -8   14.55    0.74
  -1   9  -8   14.26    0.81
  -1   9  -8   15.14    0.79
   1  -9   8   14.63    1.34
   1  -9   8   14.98    1.29
  -1   9  -8   14.78    0.76
  -1   9  -8   13.86    0.75
  -1   9  -9   54.41    2.71
  -1   9  -9   60.30    2.83
   1  -9   9   54.88    2.26
  -1   9  -9   56.61    1.74
   1  -9   9   57.06    1.52
  -1   9  -9   56.69    1.77
   1  -9   9   61.03    1.63
   1  -9   9   58.65    1.67
   1  -9   9   58.13    2.69
   1  -9   9   59.34    1.59
  -1   9  -9   57.24    1.77
  -1   9  -9   60.82    1.81
  -1   9  -9   57.06    1.69
  -1   9  -9   59.53    1.72
  -1   9  -9   58.17    1.77
  -1   9 -10   18.65    0.92
  -1   9 -10   17.61    0.92
  -1   9 -10   14.55    1.42
  -1   9 -10   15.53    1.45
   1  -9  10   16.31    1.16
  -1   9 -10   16.39    0.88
   1  -9  10   18.43    0.78
   1  -9  10   19.29    0.76
   1  -9  10   16.76    1.30
  -1   9 -10   19.52    0.97
   1  -9  10   18.22    0.82
  -1   9 -10   16.72    0.81
  -1   9 -10   17.65    0.83
  -1   9 -10   17.02    0.79
   1  -9  10   18.84    1.48
  -1   9 -10   19.08    0.95
   1  -9  10   17.19    1.54
  -1   9 -10   19.87    1.84
  -1   9 -11   46.63    1.63
   1  -9  11   47.04    2.17
  -1   9 -11   41.68    2.31
  -1   9 -11   45.05    2.40
   1  -9  11   47.51    1.40
   1  -9  11   45.27    2.32
   1  -9  11   45.88    1.36
  -1   9 -11   47.84    1.62
   1  -9  11   49.00    2.70
  -1   9 -11   43.33    1.44
   1  -9  11   45.78    1.56
   1  -9  11   49.39    1.43
  -1   9 -11   48.46    1.64
  -1   9 -11   45.56    1.61
  -1   9 -11   44.63    1.41
  -1   9 -11   44.91    1.43
  -1   9 -12  142.44    3.58
  -1   9 -12  148.05    3.59
   1  -9  12  143.93    3.28
   1  -9  12  145.35    4.63
  -1   9 -12  143.54    3.42
   1  -9  12  140.63    3.25
   1  -9  12  130.22    4.24
   1  -9  12  142.60    3.29
  -1   9 -12  137.66    3.26
   1  -9  12  142.71    5.08
  -1   9 -12  139.59    3.60
  -1   9 -12  146.98    3.60
  -1   9 -12  141.15    3.39
   1  -9  12  143.89    3.31
   1  -9  12  142.94    3.51
  -1   9 -13  112.74    2.89
   1  -9  13  116.21    2.76
   1  -9  13  115.36    2.80
   1  -9  13  117.13    2.77
  -1   9 -13  114.02    3.08
  -1   9 -13  118.79    3.07
   1  -9  13  114.42    2.98
   1  -9  13  115.31    2.97
   1  -9  13  109.30    3.95
  -1   9 -13  109.57    2.88
   1  -9  13  117.12    2.78
   1  -9  13  107.58    4.42
  -1   9 -14  119.44    3.03
   1  -9  14  121.93    2.91
   1  -9  14  122.54    2.88
  -1   9 -14  118.03    2.99
   1  -9  14  121.17    2.88
   1  -9  14  112.24    3.99
   1  -9  14  118.91    4.64
  -1   9 -14  121.61    3.13
  -1   9 -14  121.94    3.20
   1  -9  14  120.74    3.08
   1  -9  14  122.09    3.09
  -1   9 -15    5.50    0.56
   1  -9  15    5.04    0.49
  -1   9 -15    6.00    0.58
   1  -9  15    6.71    0.55
   1  -9  15    6.51    0.50
  -1   9 -15    5.15    0.64
  -1   9 -15    5.48    0.67
   1  -9  15    6.55    1.15
   1  -9  15    5.99    0.94
  -1   9 -15    5.31    0.61
   1  -9  15    5.19    0.57
   1  -9  15    4.64    0.57
  -1   9 -15    4.91    0.51
  -1   9 -15    6.06    0.62
  -1   9 -16    1.32    0.39
   1  -9  16    0.52    0.31
   1  -9  16    1.16    0.37
   1  -9  16    1.41    0.61
   1  -9  16    1.16    0.42
   1  -9  16    1.15    0.42
  -1   9 -16    1.01    0.46
  -1   9 -16    0.64    0.38
  -1   9 -16    0.65    0.36
   1  -9  16    0.59    0.46
  -1   9 -16    0.88    0.42
  -1   9 -16    0.69    0.40
   1  -9  17    5.46    0.58
  -1   9 -17    4.11    0.51
   1  -9  17    4.95    0.45
  -1   9 -17    5.17    0.59
  -1   9 -17    4.28    0.45
  -1   9 -18    3.12    0.36
   1  -9  18    3.73    0.49
  -1   9 -18    4.41    0.47
  -1   9 -18    3.62    0.51
   1  -9  18    4.36    0.47
   1  -9  19    4.87    0.47
   1  -9  19    4.46    0.41
   1  -9  19    5.62    0.47
  -1   9 -19    4.81    0.48
   1  -9  20    2.07    0.32
  -1   9 -20    1.97    0.32
   1  -9  20    1.81    0.31
  -1   8  15   -0.19    0.17
   1  -8 -15   -0.03    0.23
  -1   8  15    0.01    0.22
   1  -8 -15    0.03    0.22
   1  -8 -14   18.29    0.72
   1  -8 -14   19.75    0.72
  -1   8  14   17.22    0.67
  -1   8  14   18.45    0.62
   1  -8 -13   23.76    0.90
   1  -8 -13   22.33    0.88
  -1   8  13   21.75    0.80
   1  -8 -13   21.34    0.83
   1  -8 -12    1.40    0.40
   1  -8 -12    1.61    0.41
  -1   8  12    1.27    0.35
   1  -8 -12    1.98    0.42
   1  -8 -11    0.03    0.37
   1  -8 -11    0.30    0.33
   1  -8 -11    0.18    0.35
   1  -8 -11    0.03    0.36
   1  -8 -11   -0.35    0.36
  -1   8  11    0.16    0.40
  -1   8  11    0.09    0.34
  -1   8  10    8.62    0.61
   1  -8 -10    7.34    0.58
   1  -8 -10    7.84    0.62
   1  -8 -10    8.30    0.65
  -1   8  10    8.69    0.55
   1  -8 -10    7.81    0.66
   1  -8 -10    7.94    0.60
  -1   8  10    8.05    0.66
  -1   8   9   13.44    0.67
   1  -8  -9   14.35    1.55
   1  -8  -9   13.01    0.79
  -1   8   9   13.70    0.83
  -1   8   9   13.55    0.77
   1  -8  -9   13.43    0.75
   1  -8  -9   13.87    0.80
   1  -8  -9   12.83    0.66
   1  -8  -9   14.44    0.81
   1  -8  -9   13.97    0.80
  -1   8   9   13.99    0.72
   1  -8  -8   10.94    0.71
   1  -8  -8   11.87    0.75
  -1   8   8    9.84    0.59
   1  -8  -8    9.54    1.34
   1  -8  -8    9.43    1.19
   1  -8  -8    9.40    0.65
  -1   8   8    9.83    0.67
   1  -8  -8   10.67    0.72
   1  -8  -8    9.37    0.58
   1  -8  -8    8.74    0.68
   1  -8  -8    9.14    0.55
  -1   8   8   10.14    0.63
   1  -8  -8    9.60    0.70
  -1   8   8   11.22    0.75
   1  -8  -7    1.66    0.44
   1  -8  -7    1.58    0.43
   1  -8  -7    4.49    0.53
  -1   8   7    0.81    0.36
   1  -8  -7    0.47    0.36
  -1   8   7    0.22    0.32
   1  -8  -7    4.14    1.00
   1  -8  -7    0.55    0.69
   1  -8  -7    0.33    0.33
  -1   8   7    0.37    0.38
   1  -8  -7    0.55    0.31
  -1   8   7    0.53    0.40
   1  -8  -7    0.28    0.40
   1  -8  -6   92.67    2.42
  -1   8   6   88.71    2.34
   1  -8  -6   97.41    2.47
  -1   8   6   93.63    2.32
   1  -8  -6   86.61    3.45
   1  -8  -6   86.07    3.22
   1  -8  -6   90.93    2.35
  -1   8   6   92.26    2.40
   1  -8  -6   86.93    3.44
   1  -8  -6   94.77    2.44
  -1   8   6   94.37    2.49
   1  -8  -6   96.07    2.49
   1  -8  -5   80.16    2.88
  -1   8   5   86.24    3.25
  -1   8   5   85.70    2.27
  -1   8   5   87.66    2.24
   1  -8  -5   86.12    2.30
   1  -8  -5   87.38    2.26
   1  -8  -5   84.99    3.19
   1  -8  -5   90.97    3.47
   1  -8  -5   87.18    2.33
   1  -8  -5   89.00    2.28
  -1   8   5   88.96    2.36
   1  -8  -5   86.79    3.53
  -1   8   5   90.44    2.22
   1  -8  -5   89.92    3.34
   1  -8  -4    7.93    1.13
   1  -8  -4    7.06    0.84
  -1   8   4    7.05    0.97
  -1   8   4    8.12    1.02
  -1   8   4    6.81    0.53
  -1   8   4    8.02    0.53
   1  -8  -4    8.49    0.56
  -1   8   4    8.01    0.53
  -1   8   4    7.13    0.50
   1  -8  -4    6.86    0.81
   1  -8  -4    7.13    0.56
  -1   8   4    7.92    0.60
   1  -8  -4    6.88    0.52
  -1   8   4    7.65    0.55
   1  -8  -4    5.74    0.99
  -1   8   4    6.77    0.74
   1  -8  -4    6.44    0.96
   1  -8  -3    7.74    1.07
   1  -8  -3    5.23    0.74
  -1   8   3    5.66    0.93
  -1   8   3    4.68    0.86
   1  -8  -3    6.05    0.51
  -1   8   3    6.31    0.50
  -1   8   3    5.99    0.47
   1  -8  -3    5.24    0.45
   1  -8  -3    5.80    0.93
  -1   8   3    6.07    0.72
  -1   8   3    5.67    0.48
   1  -8  -3    5.47    0.46
  -1   8   3    5.79    0.54
   1  -8  -3    5.84    0.78
  -1   8   3    5.85    0.50
   1  -8  -3    5.78    0.51
   1  -8  -3    6.35    0.95
  -1   8   2  463.14    9.50
  -1   8   2  475.19   11.04
  -1   8   2  466.25   11.09
  -1   8   2  472.27    9.58
   1  -8  -2  476.45    9.53
   1  -8  -2  485.51   11.12
  -1   8   2  466.23   10.44
   1  -8  -2  474.95   11.08
   1  -8  -2  458.04   10.59
   1  -8  -2  480.07    9.53
  -1   8   2  474.91    9.48
  -1   8   2  479.23    9.51
  -1   8   2  455.93   10.13
   1  -8  -2  467.90   10.63
   1  -8  -2  470.24   10.89
   1  -8  -2  435.37   10.05
   1  -8  -2  473.30   11.11
  -1   8   1  967.04   19.22
   1  -8  -1  985.29   19.23
   1  -8  -1 1013.26   20.84
  -1   8   1  990.29   20.30
   1  -8  -1  957.82   20.78
   1  -8  -1 1012.99   20.85
   1  -8  -1  991.06   19.23
  -1   8   1  997.16   20.86
  -1   8   1  984.95   20.91
  -1   8   1  973.07   19.29
   1  -8  -1  958.94   20.43
  -1   8   1  957.47   20.03
   1  -8  -1  980.02   20.46
  -1   8   1  985.44   19.21
   1  -8  -1  929.71   19.92
   1  -8  -1 1024.81   20.74
  -1   8   1 1008.11   19.26
  -1   8   0   88.98    2.14
   1  -8   0   88.15    2.16
  -1   8   0   88.23    2.97
  -1   8   0   88.99    2.21
   1  -8   0   90.06    3.29
   1  -8   0   88.72    2.17
   1  -8   0   87.65    3.18
  -1   8   0   92.91    3.36
   1  -8   0   85.37    2.79
   1  -8   0   87.47    3.06
   1  -8   0   87.33    3.17
  -1   8   0   87.30    2.86
   1  -8   0   86.47    3.08
  -1   8  -1  790.73   15.31
   1  -8   1  796.00   16.55
  -1   8  -1  777.18   16.29
   1  -8   1  783.77   15.23
   1  -8   1  806.55   16.67
  -1   8  -1  775.30   16.87
  -1   8  -1  759.78   15.13
   1  -8   1  765.69   16.64
   1  -8   1  800.99   16.54
   1  -8   1  773.79   16.52
   1  -8   1  763.84   15.13
   1  -8   1  791.01   15.23
  -1   8  -1  756.15   15.16
   1  -8   1  763.70   16.71
  -1   8  -1  774.98   16.43
   1  -8   2    1.04    0.26
  -1   8  -2    1.07    0.26
  -1   8  -2    1.48    0.55
   1  -8   2    1.87    0.66
  -1   8  -2    1.52    0.36
   1  -8   2    1.38    0.57
  -1   8  -2    1.00    0.50
   1  -8   2    1.03    0.55
  -1   8  -2    1.47    0.62
  -1   8  -2    1.06    0.23
   1  -8   2    0.95    0.52
   1  -8   2    0.63    0.51
   1  -8   2    0.82    0.55
   1  -8   3   62.54    2.38
   1  -8   3   70.03    2.68
   1  -8   3   64.61    2.55
  -1   8  -3   65.77    1.76
   1  -8   3   70.83    2.56
   1  -8   3   68.55    2.21
   1  -8   3   68.09    2.59
  -1   8  -3   69.46    2.57
  -1   8  -3   68.82    2.63
  -1   8  -3   60.28    1.55
   1  -8   3   65.50    1.63
  -1   8  -3   67.77    2.79
   1  -8   4    6.63    0.86
   1  -8   4    8.78    0.74
   1  -8   4    7.57    0.93
  -1   8  -4    8.56    0.93
   1  -8   4    7.25    0.44
  -1   8  -4    7.21    0.91
   1  -8   4    8.75    1.00
   1  -8   4    7.82    0.82
  -1   8  -5   51.39    1.47
   1  -8   5   49.87    1.31
  -1   8  -5   52.33    2.36
   1  -8   5   51.80    2.18
   1  -8   5   50.06    2.26
   1  -8   5   51.85    2.06
   1  -8   5   51.56    1.37
   1  -8   5   52.34    1.92
   1  -8   6   23.73    1.28
  -1   8  -6   25.42    1.67
   1  -8   6   27.40    1.55
   1  -8   6   26.22    1.61
   1  -8   6   25.39    1.41
  -1   8  -6   23.72    0.93
  -1   8  -6   27.48    1.71
   1  -8   6   23.69    1.51
   1  -8   6   24.66    0.87
   1  -8   7   27.30    0.86
   1  -8   7   29.27    0.89
  -1   8  -7   31.01    1.07
  -1   8  -7   28.41    1.78
  -1   8  -7   29.39    1.80
   1  -8   7   28.34    0.91
   1  -8   7   29.20    1.63
  -1   8  -7   29.15    1.89
  -1   8  -7   29.08    1.03
   1  -8   7   31.78    1.74
   1  -8   7   30.18    1.74
   1  -8   8    3.55    0.37
  -1   8  -8    4.23    0.42
  -1   8  -8    3.64    0.80
  -1   8  -8    4.86    0.83
  -1   8  -8    2.95    0.42
   1  -8   8    2.52    0.30
   1  -8   8    3.52    0.76
   1  -8   8    3.05    0.33
  -1   8  -8    3.82    0.46
  -1   8  -8    3.07    0.41
  -1   8  -8    2.58    0.39
  -1   8  -8    2.79    0.42
  -1   8  -8    2.83    0.40
  -1   8  -9    9.26    1.20
  -1   8  -9   10.75    0.67
   1  -8   9   10.47    0.54
  -1   8  -9   11.20    0.62
   1  -8   9   10.22    0.52
  -1   8  -9   10.93    0.62
  -1   8  -9   10.02    0.67
   1  -8   9   10.06    0.55
   1  -8   9    9.99    0.57
   1  -8   9   12.20    1.18
  -1   8  -9   10.27    1.13
  -1   8  -9    8.65    1.08
  -1   8  -9   10.01    0.67
  -1   8  -9    9.93    0.65
  -1   8  -9   12.26    0.72
  -1   8 -10   78.95    2.08
  -1   8 -10   83.09    3.22
  -1   8 -10   78.76    3.16
  -1   8 -10   82.21    3.60
   1  -8  10   84.31    3.33
  -1   8 -10   81.85    2.23
   1  -8  10   86.64    2.08
  -1   8 -10   87.24    2.20
   1  -8  10   81.90    2.04
   1  -8  10   84.48    3.04
  -1   8 -10   85.07    2.31
  -1   8 -10   85.92    2.29
   1  -8  10   79.18    3.05
  -1   8 -10   82.46    2.16
   1  -8  10   85.27    2.09
  -1   8 -10   82.25    2.12
  -1   8 -10   87.36    2.15
  -1   8 -10   84.87    2.30
  -1   8 -10   81.84    2.28
  -1   8 -11    6.65    0.49
  -1   8 -11    6.63    0.50
  -1   8 -11    7.01    0.63
  -1   8 -11    6.94    0.63
   1  -8  11    6.80    0.49
  -1   8 -11    5.62    0.54
  -1   8 -11    6.13    0.51
  -1   8 -11    7.00    0.95
  -1   8 -11    7.22    1.00
   1  -8  11    6.62    0.58
   1  -8  11    6.73    0.48
  -1   8 -11    6.95    0.56
   1  -8  11    6.94    1.16
   1  -8  11    7.91    0.54
  -1   8 -11    6.84    0.63
   1  -8  11    5.93    0.85
   1  -8  11    5.90    0.95
   1  -8  12   56.15    1.58
   1  -8  12   57.56    2.47
   1  -8  12   54.80    1.55
  -1   8 -12   55.56    1.67
   1  -8  12   54.80    1.72
  -1   8 -12   51.59    1.67
   1  -8  12   57.57    2.54
   1  -8  12   57.61    1.59
  -1   8 -12   53.02    1.79
  -1   8 -12   53.90    1.78
  -1   8 -12   51.72    1.60
   1  -8  12   55.00    2.83
  -1   8 -13   28.80    1.14
  -1   8 -13   31.67    1.31
   1  -8  13   28.47    1.03
   1  -8  13   27.21    1.71
   1  -8  13   29.83    1.06
  -1   8 -13   27.46    1.14
  -1   8 -13   30.33    1.20
   1  -8  13   30.17    1.20
   1  -8  13   29.60    1.19
   1  -8  13   29.29    1.79
   1  -8  13   28.43    1.05
  -1   8 -13   29.33    1.23
   1  -8  13   30.39    1.06
   1  -8  13   28.25    2.06
  -1   8 -13   31.91    1.31
   1  -8  14   80.13    2.09
  -1   8 -14   79.66    2.39
   1  -8  14   81.13    2.06
  -1   8 -14   76.63    2.22
   1  -8  14   81.21    2.09
  -1   8 -14   79.82    2.26
   1  -8  14   75.83    2.22
   1  -8  14   76.08    2.22
   1  -8  14   77.49    3.07
   1  -8  14   70.92    3.46
  -1   8 -14   79.96    2.29
  -1   8 -14   85.84    2.43
   1  -8  14   82.27    2.11
  -1   8 -14   78.17    2.29
   1  -8  15    9.92    0.63
  -1   8 -15    9.96    0.71
   1  -8  15   10.08    0.71
   1  -8  15    9.23    0.70
  -1   8 -15    9.61    0.72
   1  -8  15    9.58    0.59
  -1   8 -15    9.05    0.78
   1  -8  15    7.97    1.20
  -1   8 -15   10.38    0.75
   1  -8  15   10.57    0.78
   1  -8  15   10.08    0.65
  -1   8 -15   10.96    0.84
  -1   8 -15    9.71    0.72
   1  -8  15    8.87    1.01
  -1   8 -16    4.43    0.51
  -1   8 -16    3.58    0.48
   1  -8  16    4.51    0.41
  -1   8 -16    4.02    0.49
   1  -8  16    4.82    0.57
   1  -8  16    4.35    0.77
   1  -8  16    4.41    0.48
   1  -8  16    4.51    0.49
   1  -8  16    3.87    0.52
  -1   8 -16    3.62    0.59
  -1   8 -16    4.05    0.56
   1  -8  16    5.18    0.50
   1  -8  17    3.02    0.41
  -1   8 -17    2.86    0.47
   1  -8  17    4.23    0.51
  -1   8 -17    4.25    0.55
  -1   8 -17    2.95    0.44
  -1   8 -17    3.04    0.54
   1  -8  17    3.09    0.53
  -1   8 -17    3.48    0.56
   1  -8  17    3.09    0.42
  -1   8 -18   18.89    0.93
   1  -8  18   20.69    0.94
   1  -8  18   20.02    0.90
  -1   8 -18   18.22    0.83
  -1   8 -18   18.36    0.84
   1  -8  18   19.31    0.79
  -1   8 -18   19.56    0.90
  -1   8 -18   16.60    0.72
   1  -8  18   19.27    0.78
  -1   8 -19    4.93    0.46
   1  -8  19    5.40    0.50
   1  -8  19    5.41    0.50
  -1   8 -19    4.90    0.44
   1  -8  19    5.60    0.44
  -1   8 -19    5.66    0.52
   1  -8  19    5.88    0.48
  -1   8 -19    7.25    0.54
   1  -8  20    3.82    0.38
   1  -8  20    3.98    0.38
   1  -8  20    3.42    0.39
  -1   8 -20    3.50    0.39
   1  -8  21    0.77    0.24
   1  -8  21    0.63    0.21
   1  -8  21    0.49    0.22
  -1   8 -21    0.91    0.27
  -1   8 -21    0.53    0.17
   1  -7 -16    0.57    0.24
  -1   7  16    0.83    0.23
  -1   7  16    0.75    0.16
  -1   7  15   12.00    0.55
   1  -7 -15   11.80    0.59
   1  -7 -15   13.07    0.59
  -1   7  15   13.62    0.60
   1  -7 -14    6.75    0.41
  -1   7  14    7.62    0.51
   1  -7 -14    6.72    0.51
   1  -7 -14    7.25    0.53
   1  -7 -13    4.23    0.52
   1  -7 -13    3.95    0.39
   1  -7 -13    4.26    0.48
  -1   7  13    4.41    0.48
   1  -7 -13    3.33    0.47
   1  -7 -13    4.01    0.49
   1  -7 -12   29.48    1.14
   1  -7 -12   27.51    0.99
  -1   7  12   26.75    1.08
   1  -7 -12   26.23    0.95
   1  -7 -12   27.70    1.10
   1  -7 -12   28.76    1.14
   1  -7 -11    6.17    0.55
  -1   7  11    5.33    0.46
   1  -7 -11    5.19    0.56
   1  -7 -11    4.94    1.01
   1  -7 -11    6.61    0.61
  -1   7  11    6.75    0.60
   1  -7 -11    5.24    0.56
   1  -7 -11    6.49    0.51
   1  -7 -11    5.84    0.48
  -1   7  10   59.05    1.55
   1  -7 -10   56.08    1.60
  -1   7  10   55.35    1.60
   1  -7 -10   59.74    1.81
   1  -7 -10   56.15    1.72
   1  -7 -10   56.78    3.03
   1  -7 -10   59.16    1.81
  -1   7  10   56.77    1.75
   1  -7 -10   59.44    1.78
   1  -7 -10   54.46    1.62
   1  -7 -10   54.22    1.61
  -1   7   9   65.32    1.81
  -1   7   9   68.74    2.01
   1  -7  -9   70.49    1.99
   1  -7  -9   63.19    1.78
   1  -7  -9   70.22    2.00
   1  -7  -9   66.95    1.99
   1  -7  -9   70.08    1.98
  -1   7   9   67.87    1.96
  -1   7   9   64.95    1.75
   1  -7  -9   64.75    3.24
   1  -7  -9   65.81    1.90
   1  -7  -9   71.03    3.07
   1  -7  -9   64.12    1.82
   1  -7  -8   23.70    1.06
   1  -7  -8   23.61    1.04
   1  -7  -8   23.45    1.58
   1  -7  -8   24.51    1.06
   1  -7  -8   20.71    1.82
  -1   7   8   23.06    0.90
  -1   7   8   24.51    1.06
   1  -7  -8   25.31    1.06
   1  -7  -8   21.85    1.69
  -1   7   8   23.87    0.95
   1  -7  -8   24.81    1.00
  -1   7   8   22.56    1.01
   1  -7  -8   23.78    0.95
  -1   7   7   79.99    2.09
   1  -7  -7   76.89    3.21
   1  -7  -7   81.97    2.22
   1  -7  -7   82.64    2.20
   1  -7  -7   81.71    2.19
   1  -7  -7   74.12    3.03
   1  -7  -7   78.42    2.08
  -1   7   7   83.07    2.19
  -1   7   7   84.63    2.18
   1  -7  -7   78.39    3.24
   1  -7  -7   82.79    2.20
  -1   7   7   81.95    2.23
   1  -7  -7   76.36    2.84
  -1   7   7   84.11    2.07
   1  -7  -7   80.73    2.15
   1  -7  -6    0.28    0.35
   1  -7  -6    0.90    0.34
  -1   7   6    0.53    0.32
  -1   7   6    0.16    0.35
  -1   7   6    0.50    0.30
   1  -7  -6   -0.11    0.75
   1  -7  -6   -0.09    0.52
  -1   7   6    0.56    0.47
   1  -7  -6    0.93    0.44
   1  -7  -6    0.35    0.65
   1  -7  -6    0.16    0.59
  -1   7   6    1.51    0.34
   1  -7  -6    0.58    0.35
  -1   7   6    0.54    0.38
   1  -7  -5  212.74    4.53
   1  -7  -5  202.89    4.48
  -1   7   5  208.80    4.54
   1  -7  -5  200.91    4.48
   1  -7  -5  209.64    5.86
  -1   7   5  197.69    5.43
  -1   7   5  202.13    5.52
  -1   7   5  205.49    4.43
  -1   7   5  203.80    4.48
  -1   7   5  205.59    4.48
   1  -7  -5  203.59    5.27
   1  -7  -5  201.44    5.69
   1  -7  -5  199.97    6.03
  -1   7   5  203.38    4.40
   1  -7  -5  210.42    5.78
   1  -7  -4  100.97    3.56
  -1   7   4  101.22    2.96
  -1   7   4  102.88    2.44
  -1   7   4  104.20    2.43
  -1   7   4   99.78    2.47
  -1   7   4  102.66    2.41
  -1   7   4  105.62    2.44
  -1   7   4   99.55    3.41
  -1   7   4  100.87    3.39
   1  -7  -4  105.52    2.51
   1  -7  -4  100.68    3.20
   1  -7  -4  103.89    2.49
   1  -7  -4   96.90    2.80
   1  -7  -4  104.92    3.64
  -1   7   4  103.69    2.52
   1  -7  -3   17.26    0.97
   1  -7  -3   19.09    1.33
   1  -7  -3   17.19    0.73
  -1   7   3   16.34    0.69
  -1   7   3   16.51    0.61
   1  -7  -3   18.01    0.72
   1  -7  -3   16.38    1.31
  -1   7   3   16.62    1.02
   1  -7  -3   16.03    0.70
   1  -7  -3   15.54    1.31
  -1   7   3   17.14    1.25
  -1   7   3   16.83    1.25
   1  -7  -3   17.56    1.17
  -1   7   2   14.20    0.63
  -1   7   2   13.02    0.50
   1  -7  -2   13.31    0.62
  -1   7   2   12.98    1.13
  -1   7   2   13.12    1.13
   1  -7  -2   14.20    0.63
   1  -7  -2   13.77    1.17
   1  -7  -2   12.66    0.77
   1  -7  -2   13.94    0.91
   1  -7  -2   13.43    1.05
  -1   7   1   20.93    0.76
  -1   7   1   20.97    0.79
  -1   7   1   21.04    0.77
   1  -7  -1   21.54    0.77
  -1   7   1   19.16    1.14
  -1   7   1   21.09    1.39
   1  -7  -1   23.14    1.39
   1  -7  -1   21.13    0.76
   1  -7  -1   20.90    1.13
   1  -7  -1   21.55    0.99
   1  -7  -1   21.95    1.29
   1  -7   0  199.36    4.66
   1  -7   0  198.17    4.96
  -1   7   0  215.07    5.51
  -1   7   0  198.36    4.22
   1  -7   0  208.83    5.25
   1  -7   0  211.51    5.29
   1  -7   0  202.26    4.25
   1  -7   0  198.05    4.17
  -1   7   0  198.60    4.24
  -1   7   0  205.20    5.09
   1  -7   0  208.52    4.27
   1  -7   0  204.55    5.31
  -1   7   0  204.61    4.32
   1  -7   0  209.79    5.45
   1  -7   1   11.25    0.87
  -1   7  -1   11.28    1.05
  -1   7  -1   10.09    0.47
   1  -7   1   10.36    1.01
  -1   7  -1   10.40    0.92
   1  -7   1   11.90    0.99
   1  -7   1   11.05    0.47
  -1   7  -1   10.54    0.49
   1  -7   1    9.50    0.91
   1  -7   1   12.06    0.96
   1  -7   1   14.73    1.12
  -1   7  -1   10.89    0.57
   1  -7   1   12.27    0.97
   1  -7   1   11.86    0.99
   1  -7   2 1448.86   28.23
  -1   7  -2 1440.58   28.08
   1  -7   2 1416.26   28.14
   1  -7   2 1428.20   28.07
   1  -7   2 1427.50   27.96
   1  -7   2 1422.69   28.22
  -1   7  -2 1410.97   28.37
   1  -7   2 1374.13   28.14
   1  -7   2 1401.29   27.89
  -1   7  -2 1347.49   26.85
   1  -7   2 1400.15   26.87
  -1   7  -2 1400.65   27.01
   1  -7   2 1422.29   28.14
   1  -7   2 1389.60   27.93
  -1   7  -3   36.73    1.82
   1  -7   3   32.25    0.90
   1  -7   3   37.07    1.76
  -1   7  -3   37.65    1.72
   1  -7   3   33.01    0.95
   1  -7   3   35.86    1.69
  -1   7  -3   33.95    1.64
   1  -7   3   31.30    1.18
   1  -7   3   36.14    1.61
  -1   7  -3   35.83    1.00
  -1   7  -3   36.44    1.08
   1  -7   3   35.90    1.70
   1  -7   3   32.81    1.54
   1  -7   3   35.01    1.72
   1  -7   4  116.64    2.50
   1  -7   4  131.20    3.29
   1  -7   4  122.14    3.36
   1  -7   4  110.83    3.55
  -1   7  -4  121.64    3.62
   1  -7   4  122.91    3.44
  -1   7  -4  116.38    2.55
   1  -7   4  103.37    2.63
   1  -7   4  119.08    2.56
  -1   7  -5  326.26    6.60
  -1   7  -5  334.20    7.84
   1  -7   5  320.83    6.44
   1  -7   5  341.28    7.74
  -1   7  -5  338.81    7.82
  -1   7  -5  318.48    6.44
   1  -7   5  329.63    7.51
   1  -7   5  315.64    6.40
   1  -7   5  325.69    7.28
   1  -7   6   20.20    0.67
  -1   7  -6   21.08    1.43
  -1   7  -6   20.41    0.80
   1  -7   6   22.03    1.42
   1  -7   6   21.84    0.71
   1  -7   6   20.65    1.30
  -1   7  -6   20.69    0.65
   1  -7   6   23.58    1.34
   1  -7   6   21.11    1.17
  -1   7  -6   21.82    1.44
   1  -7   6   22.52    0.67
   1  -7   6   19.79    1.32
  -1   7  -7 1333.72   25.51
   1  -7   7 1301.10   25.34
   1  -7   7 1347.65   26.92
   1  -7   7 1304.63   25.40
   1  -7   7 1359.95   26.85
  -1   7  -7 1366.73   27.16
   1  -7   7 1327.49   26.42
   1  -7   7 1316.90   25.37
   1  -7   7 1309.23   26.75
  -1   7  -7 1312.28   25.52
  -1   7  -7 1300.32   26.91
  -1   7  -7 1300.20   26.92
  -1   7  -8   68.27    2.85
   1  -7   8   65.29    2.60
  -1   7  -8   61.83    1.67
   1  -7   8   64.33    1.56
  -1   7  -8   61.65    1.69
   1  -7   8   65.25    1.60
   1  -7   8   65.30    1.58
  -1   7  -8   63.72    2.59
  -1   7  -8   62.80    2.58
   1  -7   9   23.66    0.79
   1  -7   9   22.57    0.72
  -1   7  -9   22.94    0.89
   1  -7   9   23.51    0.78
  -1   7  -9   21.77    0.93
  -1   7  -9   22.81    0.94
  -1   7  -9   24.40    0.98
  -1   7  -9   24.41    0.95
  -1   7  -9   21.41    0.82
  -1   7  -9   23.83    0.86
  -1   7  -9   20.94    1.61
  -1   7  -9   20.92    1.43
  -1   7  -9   22.91    1.48
   1  -7   9   22.98    0.82
  -1   7 -10    2.62    0.41
   1  -7  10    2.97    0.36
  -1   7 -10    1.55    0.78
   1  -7  10    3.17    0.69
  -1   7 -10    2.56    0.38
   1  -7  10    2.75    0.41
  -1   7 -10    2.53    0.34
  -1   7 -10    3.53    0.69
  -1   7 -10    2.58    0.40
   1  -7  10    2.19    0.30
   1  -7  10    2.37    0.29
  -1   7 -10    2.42    0.42
  -1   7 -10    2.50    0.46
   1  -7  10    3.48    0.37
   1  -7  11   54.48    1.48
  -1   7 -11   51.06    2.20
  -1   7 -11   52.09    2.27
   1  -7  11   54.84    1.46
  -1   7 -11   53.48    1.59
   1  -7  11   54.67    1.40
  -1   7 -11   52.04    1.56
   1  -7  11   55.11    1.48
  -1   7 -11   52.93    1.67
  -1   7 -11   53.43    1.69
   1  -7  11   53.18    2.60
  -1   7 -11   52.06    1.61
  -1   7 -11   50.49    1.43
   1  -7  11   51.91    2.30
   1  -7  11   53.20    1.61
  -1   7 -12  127.30    3.05
  -1   7 -12  126.07    3.21
   1  -7  12  125.20    4.05
   1  -7  12  124.57    2.83
   1  -7  12  124.32    2.90
  -1   7 -12  124.06    3.07
   1  -7  12  127.32    2.93
   1  -7  12  125.84    3.07
   1  -7  12  124.14    3.08
   1  -7  12  125.78    4.01
  -1   7 -12  127.75    3.12
   1  -7  12  126.37    2.92
  -1   7 -12  122.85    3.19
   1  -7  12  119.95    4.42
  -1   7 -12  128.94    3.18
   1  -7  13   23.61    0.95
  -1   7 -13   25.38    1.19
   1  -7  13   23.12    1.61
  -1   7 -13   24.42    1.07
   1  -7  13   22.33    1.79
  -1   7 -13   27.47    1.19
  -1   7 -13   24.40    1.11
   1  -7  13   24.21    1.04
   1  -7  13   22.73    1.02
   1  -7  13   22.88    1.57
  -1   7 -13   22.89    1.02
   1  -7  13   25.86    0.95
   1  -7  13   23.89    0.88
  -1   7 -13   25.05    1.04
   1  -7  14   82.93    2.10
  -1   7 -14   83.78    2.32
   1  -7  14   84.76    2.15
   1  -7  14   79.59    3.06
   1  -7  14   84.63    2.31
   1  -7  14   82.51    2.29
  -1   7 -14   86.41    2.47
  -1   7 -14   84.88    2.37
  -1   7 -14   83.62    2.36
  -1   7 -14   81.01    2.31
  -1   7 -14   82.69    2.32
  -1   7 -14   85.51    2.47
   1  -7  14   84.55    2.18
   1  -7  14   83.75    3.61
   1  -7  15   -0.02    0.35
   1  -7  15   -0.11    0.73
   1  -7  15    0.11    0.38
   1  -7  15   -0.17    0.39
  -1   7 -15    0.41    0.43
  -1   7 -15   -0.53    0.53
   1  -7  15   -0.10    0.44
   1  -7  15   -0.29    0.58
   1  -7  15    0.31    0.36
   1  -7  15    0.34    0.37
   1  -7  15    0.51    0.31
  -1   7 -15    0.33    0.38
  -1   7 -15    0.64    0.48
  -1   7 -15   -0.18    0.51
  -1   7 -15    0.14    0.38
  -1   7 -16    0.96    0.47
   1  -7  16    0.31    0.35
   1  -7  16    0.41    0.36
  -1   7 -16    0.67    0.43
   1  -7  16    0.88    0.38
  -1   7 -16    0.59    0.47
   1  -7  16    0.30    0.43
   1  -7  16    0.58    0.44
  -1   7 -16    0.65    0.41
  -1   7 -16    0.81    0.37
   1  -7  16    0.58    0.40
   1  -7  16    0.35    0.29
  -1   7 -16    0.45    0.39
  -1   7 -17   33.82    1.40
  -1   7 -17   33.27    1.19
  -1   7 -17   33.54    1.28
   1  -7  17   35.35    1.19
   1  -7  17   38.17    1.38
   1  -7  17   36.13    1.33
  -1   7 -17   36.05    1.33
  -1   7 -17   37.81    1.38
   1  -7  17   35.56    1.16
  -1   7 -17   36.01    1.40
  -1   7 -18   25.89    1.05
   1  -7  18   26.81    0.98
   1  -7  18   26.08    1.10
  -1   7 -18   27.76    1.10
   1  -7  18   28.43    1.10
  -1   7 -18   26.67    1.13
   1  -7  18   26.43    0.94
  -1   7 -18   26.76    1.12
  -1   7 -19   16.11    0.76
   1  -7  19   16.94    0.71
  -1   7 -19   16.26    0.80
   1  -7  19   16.75    0.80
   1  -7  19   16.75    0.81
   1  -7  19   17.55    0.81
  -1   7 -19   17.79    0.85
   1  -7  19   17.31    0.68
  -1   7 -19   16.54    0.81
   1  -7  20   13.20    0.64
  -1   7 -20   12.23    0.61
  -1   7 -20   14.27    0.66
   1  -7  20   14.54    0.66
  -1   7 -20   13.00    0.61
   1  -7  20   13.47    0.63
   1  -7  21    2.48    0.31
  -1   7 -21    2.39    0.30
   1  -7  21    2.04    0.25
  -1   7 -21    2.65    0.34
   1  -7  21    2.52    0.30
   1  -6 -17    2.26    0.27
  -1   6  17    2.10    0.23
   1  -6 -16    5.46    0.44
   1  -6 -16    4.32    0.29
  -1   6  16    5.60    0.42
   1  -6 -16    6.12    0.43
   1  -6 -16    6.05    0.42
   1  -6 -16    5.70    0.35
  -1   6  16    5.12    0.41
   1  -6 -15    3.27    0.41
   1  -6 -15    3.68    0.45
   1  -6 -15    3.46    0.36
  -1   6  15    3.25    0.42
   1  -6 -15    3.69    0.46
   1  -6 -15    2.93    0.36
  -1   6  15    3.04    0.31
  -1   6  15    3.53    0.41
   1  -6 -14   16.21    0.79
   1  -6 -14   15.78    0.82
   1  -6 -14   14.46    0.71
   1  -6 -14   15.67    0.72
  -1   6  14   15.69    0.79
   1  -6 -14   13.92    0.71
  -1   6  14   14.23    0.64
  -1   6  14   16.34    0.78
   1  -6 -13   30.50    1.19
  -1   6  13   29.28    1.04
  -1   6  13   31.09    1.13
  -1   6  13   30.15    1.17
  -1   6  13   31.54    1.19
   1  -6 -13   30.54    1.11
   1  -6 -13   32.38    1.22
  -1   6  13   31.20    1.21
   1  -6 -13   30.57    1.11
  -1   6  12    7.61    0.51
   1  -6 -12    9.10    0.57
   1  -6 -12    7.73    0.67
  -1   6  12    8.48    0.67
  -1   6  12    8.23    0.63
  -1   6  12    8.80    0.66
   1  -6 -12    7.39    1.21
   1  -6 -12    8.82    0.61
   1  -6 -12    9.05    0.64
   1  -6 -11   20.41    0.94
   1  -6 -11   19.97    0.88
   1  -6 -11   20.39    0.86
   1  -6 -11   19.50    0.99
  -1   6  11   20.49    1.00
  -1   6  11   19.56    0.82
   1  -6 -11   21.27    0.99
  -1   6  11   19.36    0.97
  -1   6  11   20.97    0.93
   1  -6 -11   21.18    0.92
   1  -6 -11   18.59    1.72
   1  -6 -11   19.95    0.90
  -1   6  10    0.39    0.40
   1  -6 -10    1.22    0.60
   1  -6 -10    1.88    0.45
   1  -6 -10    0.29    0.39
  -1   6  10    1.02    0.35
   1  -6 -10    0.53    0.43
   1  -6 -10    0.44    0.33
   1  -6 -10    0.72    0.41
  -1   6  10    1.01    0.31
   1  -6 -10    0.71    0.35
   1  -6 -10    0.92    0.77
   1  -6 -10    1.22    0.40
  -1   6  10    0.64    0.45
   1  -6 -10    0.90    0.39
   1  -6 -10    0.48    0.40
   1  -6 -10    0.61    0.33
  -1   6   9  407.71    8.22
   1  -6  -9  383.33    9.49
   1  -6  -9  415.75    8.30
   1  -6  -9  406.76    8.29
  -1   6   9  387.91    8.09
   1  -6  -9  394.02    8.28
   1  -6  -9  401.53    8.13
   1  -6  -9  402.74    8.30
   1  -6  -9  399.85    8.24
   1  -6  -9  388.75    8.17
   1  -6  -9  396.40    8.30
  -1   6   9  403.49    8.33
   1  -6  -9  389.50    8.15
   1  -6  -9  392.61    8.17
  -1   6   9  387.49    8.02
   1  -6  -9  387.27    9.87
   1  -6  -9  367.56    9.16
   1  -6  -9  387.88   10.18
   1  -6  -8   77.55    2.13
   1  -6  -8   81.67    2.14
   1  -6  -8   76.52    2.90
   1  -6  -8   80.06    3.38
   1  -6  -8   77.78    2.08
   1  -6  -8   70.41    3.06
   1  -6  -8   79.59    2.04
  -1   6   8   79.06    1.95
  -1   6   8   77.29    2.15
   1  -6  -8   75.31    2.12
   1  -6  -8   73.89    3.00
  -1   6   8   79.94    2.01
   1  -6  -8   77.25    2.03
   1  -6  -7  103.03    3.51
  -1   6   7  103.91    2.45
   1  -6  -7  109.43    2.62
   1  -6  -7   98.39    3.29
   1  -6  -7  105.03    3.72
  -1   6   7  102.89    2.49
  -1   6   7  108.52    2.44
   1  -6  -7  105.34    2.56
   1  -6  -7  107.75    3.68
  -1   6   7  105.44    2.62
  -1   6   7  103.27    2.63
   1  -6  -7  102.84    2.60
  -1   6   6    0.18    0.26
  -1   6   6    0.75    0.26
   1  -6  -6    0.55    0.52
   1  -6  -6    1.01    0.66
  -1   6   6   -0.18    0.33
  -1   6   6    0.68    0.35
  -1   6   6    0.32    0.36
  -1   6   6    0.17    0.43
   1  -6  -6    0.19    0.48
  -1   6   6    0.43    0.32
   1  -6  -6    0.02    0.28
   1  -6  -6    0.18    0.30
   1  -6  -6    0.31    0.55
   1  -6  -6    0.07    0.59
   1  -6  -5   21.33    1.38
   1  -6  -5   25.75    1.59
   1  -6  -5   24.76    0.89
  -1   6   5   23.90    0.75
   1  -6  -5   22.98    1.44
  -1   6   5   21.27    1.29
  -1   6   5   22.89    1.30
   1  -6  -5   26.24    1.67
  -1   6   5   22.65    0.79
   1  -6  -4   37.49    1.91
   1  -6  -4   34.09    1.75
  -1   6   4   37.34    1.69
  -1   6   4   35.12    1.66
   1  -6  -4   34.32    1.05
   1  -6  -4   35.07    1.82
  -1   6   4   32.49    0.92
  -1   6   4   34.07    1.00
  -1   6   4   34.05    0.98
   1  -6  -4   35.11    1.08
   1  -6  -4   34.85    1.69
   1  -6  -3   91.57    3.08
   1  -6  -3   89.43    2.09
  -1   6   3   89.12    2.01
   1  -6  -3   91.49    3.03
  -1   6   3   89.41    2.07
   1  -6  -3   94.63    3.02
   1  -6  -3   86.57    2.10
   1  -6  -3   93.58    3.00
  -1   6   3   93.58    2.95
  -1   6   3   87.77    2.87
   1  -6  -2  156.20    3.35
  -1   6   2  158.11    3.39
   1  -6  -2  159.98    4.40
  -1   6   2  156.88    3.34
  -1   6   2  160.97    3.38
  -1   6   2  154.72    3.36
  -1   6   2  159.29    4.29
   1  -6  -2  152.17    3.92
   1  -6  -2  156.49    4.31
   1  -6  -2  155.81    4.27
   1  -6  -2  154.77    3.36
  -1   6   1  484.60    9.51
  -1   6   1  478.60    9.57
   1  -6  -1  485.32   10.22
   1  -6  -1  489.19   10.62
   1  -6  -1  483.11   10.54
   1  -6  -1  485.88    9.54
   1  -6  -1  474.03   10.66
  -1   6   1  483.22    9.54
   1  -6  -1  484.68   10.07
   1  -6  -1  487.44   10.47
  -1   6   1  495.02   10.65
  -1   6   1  482.25    9.56
   1  -6  -1  479.04    9.53
   1  -6   0  114.11    3.18
   1  -6   0  112.85    3.05
   1  -6   0  108.92    3.16
  -1   6   0  106.60    2.58
  -1   6   0  106.33    3.36
   1  -6   0  102.93    2.50
   1  -6   0  106.45    2.96
   1  -6   0  108.58    2.81
  -1   6   0  107.77    2.42
  -1   6   0  113.75    3.30
   1  -6   0  112.04    3.31
  -1   6  -1   32.94    1.56
   1  -6   1   30.78    1.20
   1  -6   1   29.97    1.33
   1  -6   1   31.55    1.35
   1  -6   1   29.87    1.49
  -1   6  -1   31.18    1.37
  -1   6  -1   30.68    0.93
  -1   6  -1   32.49    1.16
  -1   6  -1   30.89    1.57
   1  -6   1   35.96    1.53
   1  -6   1   31.34    1.39
   1  -6   1   30.99    1.51
   1  -6   2  310.17    6.93
  -1   6  -2  316.78    6.82
  -1   6  -2  312.66    7.04
  -1   6  -2  297.34    5.93
   1  -6   2  313.57    6.71
   1  -6   2  303.11    6.89
   1  -6   2  306.31    6.72
  -1   6  -2  300.77    5.99
  -1   6  -2  305.43    6.46
   1  -6   2  302.46    5.87
   1  -6   2  313.42    6.72
   1  -6   2  314.77    6.90
  -1   6  -3    1.30    0.50
   1  -6   3    2.00    0.54
  -1   6  -3    0.86    0.48
   1  -6   3    0.89    0.39
   1  -6   3    2.69    0.53
  -1   6  -3    0.80    0.22
   1  -6   3    1.04    0.41
   1  -6   3    2.91    0.57
  -1   6  -3    0.47    0.41
  -1   6  -3    3.92    0.53
   1  -6   4  556.84   11.27
  -1   6  -4  522.50   10.49
   1  -6   4  557.91   11.40
  -1   6  -4  562.75   11.62
   1  -6   4  519.33   10.72
  -1   6  -4  531.43   11.68
  -1   6  -4  550.14   10.62
  -1   6  -4  546.84   11.55
   1  -6   4  556.77   11.57
  -1   6  -5  261.16    5.34
   1  -6   5  270.68    6.32
  -1   6  -5  255.73    6.32
   1  -6   5  253.00    5.20
  -1   6  -5  265.67    6.16
  -1   6  -5  275.73    6.43
   1  -6   5  274.53    6.28
  -1   6  -5  272.37    6.41
   1  -6   5  264.11    5.23
   1  -6   5  260.78    5.98
  -1   6  -5  256.67    5.35
  -1   6  -6 2118.13   40.82
   1  -6   6 2065.27   39.50
  -1   6  -6 2036.40   39.65
   1  -6   6 2124.28   40.84
  -1   6  -6 2023.99   40.74
   1  -6   6 2112.03   40.74
   1  -6   6 2052.71   39.55
  -1   6  -6 2042.34   40.46
   1  -6   6 2089.32   40.35
   1  -6   6 2056.36   39.52
   1  -6   6 2115.01   40.46
  -1   6  -6 2122.12   40.95
  -1   6  -6 2056.60   39.64
   1  -6   6 2074.96   40.67
   1  -6   7  102.48    2.26
  -1   6  -7  103.87    3.22
  -1   6  -7   99.50    3.20
  -1   6  -7  103.38    3.41
   1  -6   7  106.23    3.01
  -1   6  -7  103.40    2.97
  -1   6  -7  103.10    2.34
   1  -6   7  107.54    3.10
   1  -6   7   99.91    2.51
  -1   6  -7  109.18    3.46
  -1   6  -7   98.48    3.15
   1  -6   7  103.14    2.25
  -1   6  -7  101.14    2.37
   1  -6   7  108.89    3.19
   1  -6   8  121.44    3.41
  -1   6  -8  113.98    3.18
  -1   6  -8  123.75    3.91
   1  -6   8  115.54    2.51
   1  -6   8  119.28    2.57
  -1   6  -8  122.51    2.72
  -1   6  -8  117.13    2.64
  -1   6  -8  125.25    3.61
  -1   6  -8  111.03    3.49
  -1   6  -8  115.50    3.46
   1  -6   8  120.52    2.60
   1  -6   8  114.44    2.93
   1  -6   9   26.77    1.46
   1  -6   9   25.37    0.77
   1  -6   9   25.50    0.83
  -1   6  -9   26.04    0.90
  -1   6  -9   24.14    0.82
  -1   6  -9   24.99    0.84
  -1   6  -9   24.99    1.43
  -1   6  -9   25.01    1.39
   1  -6   9   24.98    1.12
   1  -6   9   25.69    1.40
  -1   6  -9   25.70    0.91
   1  -6   9   26.87    0.83
  -1   6  -9   26.97    1.72
   1  -6  10   87.30    2.00
   1  -6  10   83.73    1.93
  -1   6 -10   79.01    2.76
  -1   6 -10   78.99    2.72
  -1   6 -10   86.66    2.13
   1  -6  10   83.56    1.98
   1  -6  10   86.59    2.95
  -1   6 -10   81.73    2.20
  -1   6 -10   80.89    1.96
   1  -6  10   81.55    2.50
   1  -6  10   81.42    1.91
   1  -6  10   86.05    2.88
   1  -6  10   84.02    3.18
  -1   6 -10   81.33    2.18
   1  -6  11   96.17    3.24
  -1   6 -11   96.31    2.38
  -1   6 -11   97.47    2.50
   1  -6  11   90.62    3.23
   1  -6  11   91.67    2.17
   1  -6  11   94.99    2.24
  -1   6 -11   91.04    2.35
   1  -6  11   93.68    2.22
  -1   6 -11   93.11    2.43
   1  -6  11   87.70    2.81
   1  -6  11   93.67    2.36
   1  -6  11   89.73    3.47
  -1   6 -11   94.47    2.47
  -1   6 -11   95.20    2.41
  -1   6 -11   89.55    2.91
   1  -6  11   92.76    2.15
  -1   6 -12   64.95    1.89
   1  -6  12   65.49    1.70
  -1   6 -12   65.26    1.96
   1  -6  12   61.21    2.61
  -1   6 -12   62.96    1.81
   1  -6  12   62.14    1.64
   1  -6  12   63.46    1.68
  -1   6 -12   62.49    1.84
  -1   6 -12   65.71    1.93
  -1   6 -12   66.34    1.89
   1  -6  12   61.17    2.84
   1  -6  12   69.52    2.70
   1  -6  12   63.04    1.81
   1  -6  12   62.51    1.80
   1  -6  12   60.18    2.30
  -1   6 -13    0.17    0.38
  -1   6 -13    1.20    0.40
  -1   6 -13   -0.15    0.31
  -1   6 -13    0.17    0.44
  -1   6 -13    0.52    0.36
   1  -6  13    1.00    0.61
  -1   6 -13    0.13    0.44
   1  -6  13   -0.06    0.30
   1  -6  13    0.22    0.29
  -1   6 -13   -0.06    0.39
   1  -6  13   -0.26    0.39
   1  -6  13    0.13    0.38
   1  -6  13    0.31    0.32
  -1   6 -13    0.30    0.41
   1  -6  13    0.25    0.63
   1  -6  13    0.30    0.65
   1  -6  14    5.94    0.52
   1  -6  14    6.56    0.52
  -1   6 -14    6.08    0.60
   1  -6  14    5.95    0.49
  -1   6 -14    5.44    0.66
   1  -6  14    5.59    0.49
  -1   6 -14    6.01    0.67
  -1   6 -14    6.86    0.65
   1  -6  14    5.58    0.56
  -1   6 -14    5.64    0.60
   1  -6  14    6.95    0.64
  -1   6 -14    7.56    0.55
  -1   6 -14    5.63    0.64
  -1   6 -14    6.07    0.57
  -1   6 -14    5.59    0.60
   1  -6  14    5.92    0.99
   1  -6  14    4.82    0.94
   1  -6  15    1.45    0.35
  -1   6 -15    0.93    0.48
   1  -6  15    1.22    0.57
  -1   6 -15    0.79    0.50
   1  -6  15    0.96    0.45
  -1   6 -15    0.58    0.37
  -1   6 -15    0.80    0.36
   1  -6  15    1.11    0.38
   1  -6  15    0.88    0.34
  -1   6 -15    1.39    0.49
  -1   6 -15    0.82    0.41
   1  -6  15    0.81    0.39
  -1   6 -16    0.98    0.45
  -1   6 -16    0.52    0.48
  -1   6 -16    1.10    0.36
   1  -6  16    0.83    0.43
   1  -6  16    1.74    0.49
   1  -6  16    0.69    0.33
   1  -6  16    0.75    0.35
  -1   6 -16    0.53    0.45
   1  -6  16    1.11    0.34
  -1   6 -16    0.64    0.42
   1  -6  16    0.75    0.28
   1  -6  17   37.80    1.40
  -1   6 -17   41.18    1.47
  -1   6 -17   37.90    1.47
   1  -6  17   38.78    1.22
  -1   6 -17   39.19    1.46
   1  -6  17   40.22    1.28
  -1   6 -17   36.99    1.38
   1  -6  17   40.34    1.45
   1  -6  17   38.30    1.26
   1  -6  18   78.97    2.01
  -1   6 -18   75.49    2.15
  -1   6 -18   79.62    2.22
   1  -6  18   78.37    2.20
   1  -6  18   83.36    2.21
  -1   6 -18   81.80    2.24
   1  -6  18   78.97    1.98
  -1   6 -19    4.80    0.49
  -1   6 -19    5.30    0.50
  -1   6 -19    4.38    0.51
   1  -6  19    4.70    0.50
   1  -6  19    3.81    0.43
   1  -6  19    4.82    0.50
  -1   6 -20   15.14    0.64
   1  -6  20   14.56    0.68
   1  -6  20   16.83    0.66
  -1   6 -20   15.63    0.70
   1  -6  20   16.97    0.72
   1  -6  21    3.14    0.27
  -1   6 -21    3.89    0.33
  -1   6 -21    4.14    0.36
   1  -6  21    3.99    0.34
  -1   5  17    9.36    0.50
   1  -5 -17    9.82    0.49
  -1   5  17    7.27    0.37
   1  -5 -17    7.75    0.41
   1  -5 -17    8.76    0.45
  -1   5  17    8.18    0.47
  -1   5  16   30.42    1.04
   1  -5 -16   28.63    1.01
  -1   5  16   28.70    0.93
   1  -5 -16   29.16    0.98
   1  -5 -16   31.31    1.02
  -1   5  16   29.80    1.01
   1  -5 -16   29.85    1.03
  -1   5  15   45.30    1.43
   1  -5 -15   42.12    1.38
  -1   5  15   43.83    1.38
   1  -5 -15   43.11    1.39
  -1   5  15   41.62    1.39
   1  -5 -15   43.61    1.36
   1  -5 -15   44.47    1.38
   1  -5 -14    9.60    0.70
  -1   5  14    8.62    0.67
   1  -5 -14    8.49    0.65
  -1   5  14    9.29    0.65
   1  -5 -14    9.54    0.65
  -1   5  14    8.77    0.59
  -1   5  14    9.19    0.66
   1  -5 -14   10.27    0.66
   1  -5 -14    8.78    0.62
   1  -5 -14    8.88    0.57
   1  -5 -13    8.07    0.69
  -1   5  13    9.60    0.71
   1  -5 -13    8.50    0.65
  -1   5  13    9.83    0.65
   1  -5 -13    7.92    0.66
   1  -5 -13    8.39    0.59
   1  -5 -13    8.27    0.67
  -1   5  13    9.01    0.69
   1  -5 -13    8.44    0.65
  -1   5  12   32.44    1.08
   1  -5 -12   33.70    1.19
   1  -5 -12   32.15    1.10
  -1   5  12   36.23    1.23
  -1   5  12   32.41    1.91
   1  -5 -12   34.13    1.31
  -1   5  12   34.68    1.31
   1  -5 -12   31.72    2.16
   1  -5 -12   33.27    1.20
  -1   5  12   34.90    1.21
  -1   5  12   33.91    1.29
   1  -5 -12   34.31    1.26
   1  -5 -12   34.06    1.28
   1  -5 -11    3.79    0.47
  -1   5  11    3.79    0.49
  -1   5  11    4.85    0.56
   1  -5 -11    3.57    0.97
   1  -5 -11    3.74    0.77
   1  -5 -11    5.03    0.53
   1  -5 -11    3.54    0.51
   1  -5 -11    4.73    0.50
  -1   5  11    4.50    0.50
  -1   5  11    4.74    0.58
   1  -5 -11    4.69    0.58
  -1   5  10    0.57    0.39
   1  -5 -10    0.56    0.36
   1  -5 -10    0.48    0.35
  -1   5  10    0.47    0.24
   1  -5 -10    0.62    0.40
   1  -5 -10    0.51    0.32
  -1   5  10    0.69    0.39
  -1   5  10    0.49    0.40
   1  -5 -10    0.91    0.62
   1  -5 -10    0.95    0.62
   1  -5 -10    0.60    0.37
   1  -5 -10    0.77    0.41
   1  -5 -10    0.32    0.74
   1  -5 -10    1.00    0.38
  -1   5  10    0.91    0.46
   1  -5 -10    1.59    0.75
  -1   5   9  116.61    2.82
  -1   5   9  119.92    2.89
   1  -5  -9  123.08    4.30
   1  -5  -9  119.63    2.92
   1  -5  -9  118.76    2.81
   1  -5  -9  121.85    2.93
   1  -5  -9  121.41    2.83
  -1   5   9  112.96    2.55
   1  -5  -9  110.31    3.56
   1  -5  -9  120.56    2.88
   1  -5  -9  117.79    2.83
   1  -5  -9  113.82    4.09
  -1   5   9  115.29    2.66
   1  -5  -9  120.72    3.85
   1  -5  -9  121.78    2.89
  -1   5   9  122.80    2.95
  -1   5   8   74.75    1.98
  -1   5   8   74.34    2.03
  -1   5   8   75.22    1.86
   1  -5  -8   70.02    2.78
   1  -5  -8   73.04    2.00
  -1   5   8   74.43    1.94
   1  -5  -8   71.34    2.69
   1  -5  -8   68.54    3.01
   1  -5  -8   73.29    3.01
   1  -5  -8   77.08    1.95
   1  -5  -8   66.50    2.46
   1  -5  -8   77.88    1.97
   1  -5  -8   74.97    1.94
   1  -5  -8   73.77    1.98
   1  -5  -7  154.55    4.71
   1  -5  -7  146.38    4.24
  -1   5   7  155.81    3.52
   1  -5  -7  156.82    4.59
   1  -5  -7  161.51    3.54
   1  -5  -7  154.24    4.45
   1  -5  -7  159.39    3.58
   1  -5  -7  159.76    3.58
  -1   5   7  164.96    3.44
   1  -5  -6   16.83    1.20
   1  -5  -6   17.28    0.73
  -1   5   6   18.03    0.66
   1  -5  -6   18.88    1.42
   1  -5  -6   16.03    1.22
   1  -5  -6   18.32    1.27
  -1   5   6   16.18    0.98
  -1   5   6   16.25    0.99
  -1   5   6   17.85    1.01
  -1   5   6   18.19    0.69
   1  -5  -6   18.03    1.15
  -1   5   5    1.16    0.44
   1  -5  -5    0.40    0.56
   1  -5  -5    0.81    0.56
   1  -5  -5    1.37    0.29
   1  -5  -5    0.76    0.57
   1  -5  -5    0.62    0.27
   1  -5  -5    0.68    0.51
   1  -5  -5    0.48    0.49
  -1   5   5    0.35    0.23
  -1   5   5    1.02    0.41
  -1   5   5    0.64    0.40
  -1   5   5    1.00    0.25
   1  -5  -4    4.08    0.70
  -1   5   4    5.45    0.70
   1  -5  -4    5.55    0.40
   1  -5  -4    5.62    0.79
   1  -5  -4    5.14    0.75
   1  -5  -4    5.16    0.37
  -1   5   4    5.02    0.34
   1  -5  -4    5.76    0.78
  -1   5   4    6.36    0.35
   1  -5  -4    5.73    0.73
  -1   5   4    6.46    0.68
  -1   5   4    5.93    0.67
   1  -5  -4    4.63    0.72
  -1   5   3  200.18    5.12
   1  -5  -3  202.10    5.21
  -1   5   3  206.65    4.24
   1  -5  -3  203.76    5.19
   1  -5  -3  206.38    5.12
   1  -5  -3  200.40    5.07
  -1   5   3  201.06    4.25
   1  -5  -3  199.07    4.18
   1  -5  -3  199.53    5.15
   1  -5  -3  204.03    4.19
   1  -5  -3  207.87    5.06
   1  -5  -3  199.55    5.14
  -1   5   3  205.28    4.21
   1  -5  -3  202.91    5.04
  -1   5   3  206.93    4.97
   1  -5  -2 2394.08   45.63
   1  -5  -2 2365.98   46.54
  -1   5   2 2419.41   46.54
   1  -5  -2 2419.22   46.51
   1  -5  -2 2413.14   46.67
   1  -5  -2 2425.05   46.69
  -1   5   2 2349.37   45.66
   1  -5  -2 2385.23   46.76
  -1   5   2 2348.90   46.71
   1  -5  -2 2405.26   46.60
  -1   5   2 2384.20   45.67
   1  -5  -1   97.96    2.80
  -1   5   1   89.94    2.80
   1  -5  -1   89.80    2.64
  -1   5   1   94.27    1.98
  -1   5   1   90.31    2.06
   1  -5  -1   92.34    2.79
   1  -5  -1   92.86    2.76
   1  -5  -1   87.47    1.98
   1  -5  -1   92.90    2.81
  -1   5   1   97.72    2.78
   1  -5   0  132.12    3.25
   1  -5   0  129.13    3.14
  -1   5   0  135.52    3.37
   1  -5   0  132.99    2.89
  -1   5   0  130.36    3.21
  -1   5   0  127.87    2.59
   1  -5   0  127.90    2.99
   1  -5   0  125.42    3.21
   1  -5   0  124.75    2.95
  -1   5  -1 2023.52   39.09
   1  -5   1 2033.04   39.69
   1  -5   1 2082.92   39.78
   1  -5   1 2018.53   39.95
   1  -5   1 2058.43   39.57
  -1   5  -1 2029.30   40.04
  -1   5  -1 2047.37   39.43
   1  -5   1 2073.74   39.91
  -1   5  -1 2005.83   40.09
   1  -5   1 2043.17   39.95
  -1   5  -1 2082.20   39.76
   1  -5   1 2041.82   39.97
   1  -5   2  260.33    6.06
  -1   5  -2  266.03    5.97
  -1   5  -2  261.68    6.12
  -1   5  -2  263.62    5.73
   1  -5   2  263.29    6.03
   1  -5   2  261.80    5.86
   1  -5   2  268.34    5.78
   1  -5   2  261.41    6.09
   1  -5   2  273.54    5.97
   1  -5   3  554.83   11.43
  -1   5  -3  547.38   11.28
  -1   5  -3  565.49   11.47
   1  -5   3  545.71   11.40
   1  -5   3  548.07   11.45
  -1   5  -3  538.82   11.56
   1  -5   3  548.16   11.00
  -1   5  -3  537.46   11.45
   1  -5   4  318.41    6.55
  -1   5  -4  322.24    6.87
   1  -5   4  340.38    6.79
   1  -5   4  334.04    7.02
   1  -5   4  337.41    7.01
   1  -5   4  340.12    6.95
  -1   5  -4  338.32    7.05
   1  -5   4  336.10    6.88
  -1   5  -4  328.01    7.03
   1  -5   4  322.83    6.33
   1  -5   5 2875.59   55.15
  -1   5  -5 2814.25   55.26
   1  -5   5 2872.51   55.13
  -1   5  -5 2912.80   55.55
   1  -5   5 2921.89   55.43
  -1   5  -5 2777.95   55.44
  -1   5  -5 2820.98   55.48
   1  -5   5 2920.47   55.52
  -1   5  -5 2888.21   55.62
   1  -5   5 2821.23   54.67
   1  -5   5 2879.70   55.29
  -1   5  -6  274.25    6.51
   1  -5   6  275.51    6.07
  -1   5  -6  260.70    6.01
   1  -5   6  274.90    6.09
  -1   5  -6  283.16    6.54
  -1   5  -6  270.07    5.52
  -1   5  -6  265.44    6.25
  -1   5  -6  270.76    6.30
  -1   5  -6  268.68    5.51
   1  -5   6  276.02    6.38
   1  -5   6  281.71    6.27
   1  -5   6  270.55    5.68
  -1   5  -6  263.08    6.37
   1  -5   6  280.08    6.23
  -1   5  -7   47.76    1.26
  -1   5  -7   49.13    1.77
   1  -5   7   45.62    1.77
   1  -5   7   45.01    1.45
  -1   5  -7   51.27    1.88
  -1   5  -7   52.55    1.89
   1  -5   7   48.02    1.75
  -1   5  -7   45.08    1.57
   1  -5   7   46.39    1.72
  -1   5  -7   48.83    2.05
   1  -5   7   47.00    1.11
  -1   5  -7   45.66    1.26
   1  -5   7   49.06    1.17
  -1   5  -8  975.10   18.78
   1  -5   8  946.04   18.63
  -1   5  -8  950.11   19.46
   1  -5   8 1006.86   20.00
  -1   5  -8  965.29   20.22
   1  -5   8  967.88   19.21
  -1   5  -8  963.49   18.81
   1  -5   8  972.26   18.68
  -1   5  -8  964.69   19.60
  -1   5  -8  975.68   19.65
   1  -5   8  998.08   19.62
   1  -5   8 1010.86   19.65
   1  -5   8  957.66   18.62
   1  -5   9   73.84    1.71
  -1   5  -9   72.00    1.83
  -1   5  -9   70.84    1.78
   1  -5   9   74.21    1.68
  -1   5  -9   64.75    2.15
  -1   5  -9   71.66    1.81
  -1   5  -9   71.91    2.38
  -1   5  -9   72.59    2.35
   1  -5   9   72.58    2.48
   1  -5   9   78.64    2.52
   1  -5   9   74.20    2.57
   1  -5   9   70.02    2.64
   1  -5   9   71.05    1.66
   1  -5   9   73.30    2.21
  -1   5 -10  370.37    7.55
   1  -5  10  376.79    8.70
   1  -5  10  368.04    7.44
  -1   5 -10  385.05    7.63
   1  -5  10  368.68    7.48
  -1   5 -10  373.54    7.58
  -1   5 -10  378.64    7.61
  -1   5 -10  357.41    8.15
  -1   5 -10  358.48    8.21
   1  -5  10  362.14    8.89
   1  -5  10  376.35    8.58
   1  -5  10  390.88    8.64
   1  -5  10  372.35    8.23
   1  -5  10  364.71    8.81
   1  -5  10  377.17    7.44
  -1   5 -11  231.38    5.19
  -1   5 -11  231.04    5.17
  -1   5 -11  236.88    5.27
  -1   5 -11  238.31    5.04
   1  -5  11  245.52    6.29
   1  -5  11  235.40    4.96
   1  -5  11  243.45    5.01
  -1   5 -11  241.81    5.14
   1  -5  11  244.82    5.00
  -1   5 -11  237.84    5.24
   1  -5  11  242.76    4.96
   1  -5  11  239.67    5.84
   1  -5  11  248.75    6.17
   1  -5  11  241.52    6.17
  -1   5 -11  241.92    5.13
  -1   5 -11  239.70    5.09
   1  -5  11  242.73    6.41
   1  -5  12  196.07    5.15
  -1   5 -12  190.03    4.48
  -1   5 -12  191.43    4.26
  -1   5 -12  191.59    4.40
  -1   5 -12  193.29    4.40
  -1   5 -12  190.77    4.36
  -1   5 -12  188.61    4.48
  -1   5 -12  193.38    4.21
   1  -5  12  201.48    4.21
   1  -5  12  200.65    4.17
   1  -5  12  198.64    4.21
  -1   5 -12  202.72    4.37
   1  -5  12  196.69    5.42
   1  -5  12  199.51    5.41
   1  -5  12  191.99    4.31
  -1   5 -12  189.00    4.46
   1  -5  12  197.39    4.17
   1  -5  12  198.76    5.55
  -1   5 -12  190.70    4.43
  -1   5 -12  198.50    4.31
  -1   5 -12  197.22    4.33
   1  -5  12  196.03    5.67
  -1   5 -13  395.74    8.47
  -1   5 -13  397.44    8.34
  -1   5 -13  381.35    8.18
  -1   5 -13  402.69    8.35
  -1   5 -13  395.30    8.28
  -1   5 -13  395.43    8.44
   1  -5  13  398.24    8.08
  -1   5 -13  411.44    8.31
   1  -5  13  412.57    8.12
  -1   5 -13  398.08    8.40
   1  -5  13  386.27    9.23
   1  -5  13  391.93    8.23
  -1   5 -13  391.83    8.42
   1  -5  13  404.27    8.07
   1  -5  13  379.51    9.13
   1  -5  13  402.50    9.55
  -1   5 -13  408.94    8.25
  -1   5 -13  397.17    8.22
   1  -5  13  380.54    9.81
  -1   5 -14    0.13    0.44
   1  -5  14    0.19    0.44
  -1   5 -14    0.32    0.46
  -1   5 -14   -0.08    0.29
  -1   5 -14    0.23    0.42
  -1   5 -14    0.27    0.33
   1  -5  14    0.10    0.32
   1  -5  14    0.24    0.31
  -1   5 -14    0.37    0.39
   1  -5  14    0.36    0.34
  -1   5 -14    0.20    0.37
  -1   5 -14    0.22    0.43
   1  -5  14    0.06    0.31
   1  -5  14    0.60    0.51
  -1   5 -15   28.20    1.03
   1  -5  15   26.69    1.73
  -1   5 -15   30.25    1.30
   1  -5  15   28.68    1.01
  -1   5 -15   29.24    1.12
   1  -5  15   31.18    1.25
   1  -5  15   30.47    1.08
  -1   5 -15   27.88    1.25
   1  -5  15   30.84    1.22
   1  -5  15   29.82    1.06
  -1   5 -15   29.19    1.18
   1  -5  15   29.83    1.06
   1  -5  16    8.02    0.55
   1  -5  16    8.96    0.73
  -1   5 -16    7.77    0.61
   1  -5  16    8.66    0.59
  -1   5 -16    7.71    0.55
   1  -5  16    9.35    0.69
  -1   5 -16    8.76    0.66
   1  -5  16    8.67    0.59
  -1   5 -16    9.46    0.75
   1  -5  17   11.30    0.76
  -1   5 -17   10.32    0.66
  -1   5 -17   10.11    0.72
   1  -5  17   10.86    0.64
   1  -5  17   11.66    0.64
   1  -5  17    9.63    0.72
   1  -5  17   10.35    0.59
  -1   5 -17    9.92    0.75
  -1   5 -18    9.84    0.69
  -1   5 -18   11.24    0.71
   1  -5  18   10.18    0.61
   1  -5  18   10.71    0.67
   1  -5  18   10.77    0.73
   1  -5  18   10.79    0.70
  -1   5 -18    9.99    0.74
   1  -5  18   10.53    0.60
   1  -5  18   11.58    0.58
   1  -5  19   11.24    0.67
   1  -5  19   11.09    0.67
   1  -5  19   11.64    0.60
  -1   5 -19   11.05    0.66
  -1   5 -19   11.41    0.74
   1  -5  19   12.00    0.64
  -1   5 -19   10.25    0.61
  -1   5 -20    0.13    0.33
   1  -5  20    0.07    0.30
  -1   5 -20    0.14    0.23
   1  -5  20    0.03    0.28
   1  -5  20    0.25    0.27
   1  -5  20   -0.04    0.26
  -1   5 -20   -0.12    0.28
   1  -5  21    0.49    0.24
  -1   5 -21    0.42    0.28
   1  -5  21   -0.03    0.17
  -1   5 -21    0.16    0.28
  -1   5 -21    0.08    0.24
  -1   4  18    1.32    0.29
   1  -4 -18    0.98    0.26
   1  -4 -18    0.99    0.27
  -1   4  18    1.12    0.23
   1  -4 -18    1.20    0.28
   1  -4 -18    0.87    0.26
   1  -4 -17    0.04    0.29
  -1   4  17    0.25    0.29
   1  -4 -17   -0.44    0.32
   1  -4 -17   -0.02    0.31
   1  -4 -17    0.20    0.31
  -1   4  17    0.19    0.33
  -1   4  17    0.07    0.28
  -1   4  17    0.10    0.32
   1  -4 -16   17.22    0.81
   1  -4 -16   17.12    0.83
   1  -4 -16   19.45    0.86
  -1   4  16   17.29    0.80
   1  -4 -16   18.30    0.82
  -1   4  16   18.01    0.85
   1  -4 -16   18.25    0.85
   1  -4 -16   16.71    0.73
  -1   4  16   17.40    0.84
   1  -4 -15    9.11    0.66
  -1   4  15    9.15    0.68
   1  -4 -15    9.03    0.67
  -1   4  15    9.78    0.60
   1  -4 -15   11.18    0.69
   1  -4 -15   10.08    0.61
  -1   4  15    9.53    0.66
   1  -4 -15    9.93    0.68
   1  -4 -14    2.58    0.49
  -1   4  14    2.26    0.46
  -1   4  14    2.01    0.41
  -1   4  14    2.11    0.39
  -1   4  14    2.65    0.49
   1  -4 -14    2.35    0.47
   1  -4 -14    2.76    0.47
   1  -4 -14    2.72    0.40
   1  -4 -13   13.54    0.75
   1  -4 -13   13.92    0.69
   1  -4 -13   14.81    0.84
  -1   4  13   15.00    0.87
   1  -4 -13   14.45    0.84
  -1   4  13   14.65    0.81
  -1   4  13   13.96    0.76
  -1   4  13   13.73    0.78
  -1   4  13   12.17    1.23
   1  -4 -13   14.02    0.82
   1  -4 -12   55.25    1.69
   1  -4 -12   51.60    1.63
  -1   4  12   51.19    1.42
   1  -4 -12   58.37    2.86
  -1   4  12   56.08    1.69
   1  -4 -12   54.61    1.71
  -1   4  12   54.73    1.77
  -1   4  12   57.11    1.64
  -1   4  12   55.91    1.72
  -1   4  12   54.41    1.70
   1  -4 -12   53.73    1.61
   1  -4 -12   53.02    1.54
  -1   4  12   52.34    1.38
   1  -4 -12   51.72    1.71
   1  -4 -12   54.30    1.70
   1  -4 -12   51.79    2.41
   1  -4 -11   20.17    0.93
  -1   4  11   19.05    0.70
   1  -4 -11   20.72    0.88
   1  -4 -11   19.48    0.94
   1  -4 -11   20.97    0.91
  -1   4  11   19.73    0.73
   1  -4 -11   21.34    0.96
   1  -4 -11   20.88    1.67
  -1   4  11   18.50    0.93
  -1   4  11   19.91    0.87
   1  -4 -11   20.29    1.47
  -1   4  11   19.00    0.91
   1  -4 -11   21.39    0.95
  -1   4  11   20.60    0.99
  -1   4  11   19.44    0.94
  -1   4  10    3.65    0.33
  -1   4  10    3.75    0.47
  -1   4  10    4.12    0.47
   1  -4 -10    3.04    0.42
   1  -4 -10    3.29    0.47
  -1   4  10    3.97    0.51
   1  -4 -10    3.67    0.42
  -1   4  10    4.47    0.35
   1  -4 -10    4.49    0.51
   1  -4 -10    4.62    0.46
   1  -4 -10    3.88    0.91
   1  -4 -10    3.91    0.48
  -1   4  10    3.60    0.47
   1  -4 -10    3.82    0.46
   1  -4 -10    3.55    0.86
   1  -4 -10    3.33    0.69
   1  -4 -10    4.01    0.79
  -1   4  10    4.03    0.47
   1  -4  -9    5.51    0.47
  -1   4   9    4.82    0.48
  -1   4   9    4.82    0.45
   1  -4  -9    5.40    0.48
   1  -4  -9    3.54    0.76
   1  -4  -9    4.96    0.46
   1  -4  -9    5.70    0.46
  -1   4   9    5.94    0.36
  -1   4   9    4.75    0.50
  -1   4   9    5.76    0.44
  -1   4   9    4.56    0.32
   1  -4  -9    4.66    0.85
   1  -4  -9    4.67    0.47
  -1   4   9    4.72    0.48
   1  -4  -9    4.20    0.67
   1  -4  -9    4.88    0.75
   1  -4  -9    5.26    0.63
   1  -4  -8  388.03    7.82
  -1   4   8  396.92    7.69
  -1   4   8  362.75    7.51
   1  -4  -8  387.41    8.83
   1  -4  -8  399.04    9.24
   1  -4  -8  371.11    8.63
   1  -4  -8  388.43    9.29
   1  -4  -8  370.19    8.48
   1  -4  -8  394.23    7.77
  -1   4   8  374.50    7.54
   1  -4  -8  396.68    9.26
   1  -4  -8  385.61    9.20
   1  -4  -8  388.94    7.80
   1  -4  -7   23.37    1.53
   1  -4  -7   25.41    1.53
   1  -4  -7   24.04    1.33
  -1   4   7   26.46    1.10
   1  -4  -7   24.03    1.47
   1  -4  -7   23.27    1.35
   1  -4  -7   23.56    1.26
  -1   4   7   23.91    0.81
   1  -4  -7   23.81    0.84
  -1   4   7   23.07    0.68
  -1   4   7   24.10    0.79
   1  -4  -7   25.40    1.51
  -1   4   7   22.27    1.03
   1  -4  -7   23.74    0.87
   1  -4  -7   24.90    0.85
  -1   4   6   75.17    1.73
   1  -4  -6   78.16    2.58
   1  -4  -6   73.77    1.82
   1  -4  -6   73.08    2.69
   1  -4  -6   74.12    2.48
   1  -4  -6   71.92    2.66
  -1   4   6   72.06    2.04
   1  -4  -6   75.36    2.67
   1  -4  -6   75.23    2.42
  -1   4   6   67.03    1.79
  -1   4   6   76.75    1.76
  -1   4   6   70.18    2.10
  -1   4   6   71.55    2.11
  -1   4   6   70.47    2.15
   1  -4  -6   74.62    2.65
  -1   4   6   75.39    2.05
   1  -4  -6   74.49    2.72
  -1   4   6   73.15    1.61
   1  -4  -6   76.31    1.82
   1  -4  -5   55.54    2.04
   1  -4  -5   57.51    2.21
  -1   4   5   55.72    1.59
   1  -4  -5   58.06    2.20
   1  -4  -5   55.77    1.38
  -1   4   5   52.38    1.35
   1  -4  -5   55.55    1.96
  -1   4   5   51.83    1.98
  -1   4   5   59.17    1.36
  -1   4   5   57.09    1.81
  -1   4   5   57.85    1.85
   1  -4  -5   57.78    2.22
  -1   4   5   55.60    1.58
   1  -4  -5   56.87    1.42
  -1   4   5   57.10    1.39
   1  -4  -4   18.32    1.09
   1  -4  -4   16.36    1.02
   1  -4  -4   14.25    1.04
  -1   4   4   15.12    0.96
   1  -4  -4   14.78    0.56
   1  -4  -4   13.74    1.03
   1  -4  -4   14.48    0.53
   1  -4  -4   17.07    1.00
  -1   4   4   14.18    0.83
  -1   4   4   14.80    0.87
  -1   4   4   14.18    0.62
   1  -4  -3 1659.97   32.64
   1  -4  -3 1686.58   32.69
   1  -4  -3 1676.88   32.76
   1  -4  -3 1644.39   32.70
   1  -4  -3 1655.12   32.55
   1  -4  -3 1683.74   32.62
   1  -4  -3 1636.06   31.95
  -1   4   3 1634.39   32.65
  -1   4   3 1685.57   32.47
   1  -4  -2 3494.02   67.72
   1  -4  -2 3490.14   67.58
   1  -4  -2 3497.59   67.71
  -1   4   2 3540.44   67.71
   1  -4  -2 3546.43   67.74
   1  -4  -2 3454.64   67.54
   1  -4  -2 3485.68   67.66
   1  -4  -2 3505.45   67.62
  -1   4   2 3544.99   67.57
  -1   4   1  823.88   16.55
   1  -4  -1  812.22   16.51
   1  -4  -1  811.83   16.36
   1  -4  -1  808.27   16.32
   1  -4  -1  839.21   16.50
   1  -4  -1  810.29   16.40
  -1   4   1  823.69   16.46
  -1   4   0  125.77    3.11
   1  -4   0  122.32    3.09
  -1   4   0  114.20    2.40
   1  -4   0  113.55    3.04
  -1   4   0  117.96    2.60
   1  -4   0  120.67    3.08
   1  -4   0  123.85    2.85
   1  -4   0  118.61    2.98
  -1   4   0  119.15    3.11
  -1   4  -1   32.64    1.28
   1  -4   1   31.66    1.26
   1  -4   1   32.21    1.12
   1  -4   1   32.54    1.21
  -1   4  -1   31.43    1.01
   1  -4   1   31.51    1.20
   1  -4   1   32.87    1.17
   1  -4   1   30.42    1.24
  -1   4  -1   35.05    1.20
  -1   4  -1   32.47    1.30
  -1   4  -2  585.66   11.82
   1  -4   2  567.36   11.71
   1  -4   2  581.60   11.59
   1  -4   2  574.96   11.79
   1  -4   2  573.65   11.69
  -1   4  -2  566.75   11.53
   1  -4   2  570.16   11.74
   1  -4   3  384.75    8.00
  -1   4  -3  385.58    8.09
   1  -4   3  399.71    7.70
   1  -4   3  390.02    7.94
   1  -4   3  366.66    7.31
  -1   4  -3  378.37    7.95
  -1   4  -3  376.97    8.04
   1  -4   3  388.43    8.07
   1  -4   3  392.06    8.07
  -1   4  -4  833.91   16.38
   1  -4   4  809.79   16.15
  -1   4  -4  795.33   16.26
   1  -4   4  804.08   16.00
   1  -4   4  781.18   16.00
   1  -4   4  825.72   16.30
   1  -4   4  803.61   16.22
   1  -4   4  804.91   15.66
   1  -4   4  823.45   16.18
   1  -4   4  817.73   16.29
  -1   4  -4  813.15   16.30
  -1   4  -5  173.61    4.15
  -1   4  -5  179.66    4.32
   1  -4   5  173.92    4.01
   1  -4   5  171.44    3.88
   1  -4   5  165.27    3.99
  -1   4  -5  184.17    4.36
   1  -4   5  175.18    4.09
   1  -4   5  170.98    4.18
  -1   4  -5  169.97    4.09
   1  -4   5  173.54    4.11
  -1   4  -5  167.58    4.22
  -1   4  -6   43.24    1.73
   1  -4   6   49.33    1.71
   1  -4   6   47.11    1.61
   1  -4   6   45.93    1.52
   1  -4   6   47.85    1.63
   1  -4   6   45.90    1.59
  -1   4  -6   48.38    1.58
   1  -4   6   45.19    1.69
  -1   4  -6   46.86    1.84
   1  -4   6   50.45    1.78
  -1   4  -6   47.26    1.64
  -1   4  -6   47.19    1.64
  -1   4  -7  760.78   14.97
  -1   4  -7  758.73   15.45
   1  -4   7  758.10   14.83
  -1   4  -7  779.84   16.11
   1  -4   7  784.20   15.90
  -1   4  -7  789.20   15.61
  -1   4  -7  760.57   15.57
  -1   4  -7  805.57   16.04
   1  -4   7  794.04   15.69
   1  -4   7  774.08   15.66
   1  -4   7  786.64   15.57
  -1   4  -7  771.38   14.95
  -1   4  -7  761.31   14.97
   1  -4   8  900.62   18.45
  -1   4  -8  890.77   17.45
  -1   4  -8  910.05   17.51
   1  -4   8  941.72   18.60
  -1   4  -8  927.68   18.79
  -1   4  -8  898.88   17.48
  -1   4  -8  881.88   17.50
   1  -4   8  912.52   17.37
   1  -4   8  929.65   18.22
   1  -4   8  933.44   18.32
   1  -4   8  927.11   18.33
   1  -4   8  882.84   17.37
  -1   4  -8  888.55   18.04
  -1   4  -8  904.00   18.10
  -1   4  -8  866.91   17.85
   1  -4   9 1082.84   21.61
  -1   4  -9 1062.17   20.45
  -1   4  -9 1058.70   20.53
   1  -4   9 1081.12   21.76
  -1   4  -9 1052.71   20.51
  -1   4  -9 1065.20   20.51
  -1   4  -9  992.29   20.69
  -1   4  -9 1060.55   21.18
   1  -4   9 1093.67   21.45
   1  -4   9 1080.50   21.47
   1  -4   9 1098.67   21.37
   1  -4   9 1051.45   20.39
   1  -4   9 1075.70   20.39
  -1   4  -9 1004.81   20.91
  -1   4  -9 1039.94   20.96
  -1   4  -9 1048.11   21.02
   1  -4  10   38.95    1.84
  -1   4 -10   38.48    1.16
  -1   4 -10   40.14    1.17
  -1   4 -10   36.27    1.08
   1  -4  10   37.10    1.80
   1  -4  10   40.39    1.08
   1  -4  10   41.01    1.81
   1  -4  10   43.57    1.81
   1  -4  10   39.50    1.77
  -1   4 -10   37.23    1.17
   1  -4  10   42.25    1.10
   1  -4  11 1453.43   29.49
  -1   4 -11 1463.82   28.12
  -1   4 -11 1451.11   28.12
   1  -4  11 1449.66   27.97
   1  -4  11 1491.19   29.31
   1  -4  11 1465.06   27.99
  -1   4 -11 1405.28   27.99
  -1   4 -11 1473.03   28.16
   1  -4  11 1431.27   29.51
   1  -4  12  614.82   12.16
  -1   4 -12  612.88   12.47
  -1   4 -12  603.46   12.12
  -1   4 -12  629.48   12.28
  -1   4 -12  617.70   12.30
  -1   4 -12  611.57   12.45
  -1   4 -12  614.80   12.50
   1  -4  12  610.58   13.71
   1  -4  12  632.55   13.73
   1  -4  12  614.67   13.31
  -1   4 -12  622.45   12.41
   1  -4  12  616.47   12.17
  -1   4 -12  627.51   12.34
   1  -4  12  614.58   12.14
  -1   4 -12  600.29   12.28
  -1   4 -12  607.64   12.37
  -1   4 -13  148.83    3.49
  -1   4 -13  157.21    3.78
   1  -4  13  159.19    3.45
   1  -4  13  157.91    3.45
   1  -4  13  154.06    3.67
  -1   4 -13  152.94    3.58
   1  -4  13  145.37    4.31
  -1   4 -13  152.34    3.54
  -1   4 -13  155.22    3.56
  -1   4 -13  150.49    3.71
  -1   4 -13  159.18    3.62
   1  -4  13  153.44    3.43
  -1   4 -14   20.28    0.93
  -1   4 -14   19.22    0.98
   1  -4  14   19.48    1.46
  -1   4 -14   19.49    0.87
  -1   4 -14   18.52    0.85
  -1   4 -14   17.53    0.99
  -1   4 -14   18.42    0.83
   1  -4  14   18.19    0.78
   1  -4  14   19.66    0.82
   1  -4  14   20.28    0.82
   1  -4  14   17.02    1.34
   1  -4  14   19.64    0.95
  -1   4 -14   20.31    0.91
   1  -4  15    1.11    0.38
  -1   4 -15    1.07    0.40
  -1   4 -15    0.33    0.44
  -1   4 -15    0.76    0.41
   1  -4  15    0.45    0.43
  -1   4 -15    0.64    0.46
  -1   4 -15    0.82    0.37
   1  -4  15    0.74    0.31
   1  -4  15    0.17    0.57
  -1   4 -15    0.52    0.37
   1  -4  15    0.62    0.35
   1  -4  15    0.80    0.36
   1  -4  15    0.54    0.41
   1  -4  15    1.11    0.70
   1  -4  16    1.74    0.40
   1  -4  16    2.38    0.41
  -1   4 -16    1.42    0.42
  -1   4 -16    2.52    0.53
   1  -4  16    1.74    0.48
  -1   4 -16    2.26    0.51
  -1   4 -16    1.87    0.55
  -1   4 -16    1.67    0.42
   1  -4  16    1.62    0.34
   1  -4  16    2.45    0.75
   1  -4  16    3.09    0.85
  -1   4 -16    1.82    0.41
   1  -4  16    2.04    0.40
   1  -4  16    2.06    0.40
   1  -4  16    2.66    0.54
  -1   4 -16    1.87    0.43
  -1   4 -17    2.47    0.52
   1  -4  17    2.86    0.49
  -1   4 -17    2.22    0.41
   1  -4  17    2.77    0.37
   1  -4  17    3.23    0.41
  -1   4 -17    2.63    0.48
   1  -4  17    2.61    0.53
  -1   4 -17    2.20    0.54
   1  -4  17    3.09    0.52
  -1   4 -17    2.77    0.47
  -1   4 -17    3.45    0.45
   1  -4  17    3.41    0.46
   1  -4  17    2.59    0.43
  -1   4 -17    2.85    0.47
   1  -4  18   34.25    1.11
   1  -4  18   35.18    1.22
  -1   4 -18   35.16    1.23
   1  -4  18   35.82    1.31
  -1   4 -18   36.20    1.38
   1  -4  18   33.11    1.25
  -1   4 -18   35.27    1.35
  -1   4 -18   33.32    1.26
   1  -4  18   35.38    1.16
   1  -4  18   34.70    1.16
   1  -4  18   37.04    1.30
   1  -4  19    0.29    0.27
   1  -4  19    0.02    0.34
   1  -4  19    0.43    0.35
   1  -4  19    0.55    0.30
   1  -4  19    0.56    0.40
   1  -4  19    0.05    0.32
  -1   4 -19    0.21    0.39
  -1   4 -19    0.74    0.32
   1  -4  20   -0.12    0.29
   1  -4  20    0.30    0.25
   1  -4  20    0.15    0.29
  -1   4 -20   -0.08    0.33
   1  -4  20   -0.12    0.27
   1  -4  20    0.16    0.33
   1  -4  21    1.45    0.30
   1  -4  21    0.86    0.22
  -1   4 -21    1.03    0.30
   1  -4  21    1.43    0.27
  -1   4 -21    0.80    0.23
  -1   3  19    2.42    0.26
  -1   3  19    2.17    0.29
   1  -3 -19    2.37    0.28
   1  -3 -19    2.13    0.30
   1  -3 -18   14.03    0.64
  -1   3  18   14.64    0.68
   1  -3 -18   15.81    0.70
   1  -3 -18   14.82    0.65
  -1   3  18   15.32    0.70
   1  -3 -18   14.46    0.67
   1  -3 -17    8.22    0.59
   1  -3 -17    8.89    0.60
  -1   3  17    8.61    0.62
  -1   3  17    7.90    0.54
   1  -3 -17    8.62    0.53
   1  -3 -17    8.33    0.57
   1  -3 -17    9.46    0.63
  -1   3  16    9.54    0.68
   1  -3 -16    9.80    0.65
   1  -3 -16    9.47    0.67
   1  -3 -16   10.52    0.71
  -1   3  16    9.39    0.56
   1  -3 -16    9.68    0.61
   1  -3 -16    9.78    0.64
  -1   3  16    9.88    0.64
   1  -3 -16    9.61    0.66
  -1   3  16    9.64    0.57
  -1   3  15    0.06    0.42
  -1   3  15   -0.09    0.33
  -1   3  15    0.40    0.32
  -1   3  15    0.20    0.34
   1  -3 -15    0.06    0.40
   1  -3 -15    0.18    0.31
   1  -3 -15    0.47    0.39
   1  -3 -15    0.34    0.39
  -1   3  15   -0.13    0.36
   1  -3 -15   -0.03    0.35
  -1   3  15    0.18    0.43
  -1   3  14   11.67    0.77
  -1   3  14   11.40    0.66
  -1   3  14   11.40    0.69
   1  -3 -14    9.63    0.73
  -1   3  14   10.59    0.70
   1  -3 -14   10.59    0.73
  -1   3  14   11.34    0.73
   1  -3 -14   11.79    0.75
   1  -3 -14   10.37    0.66
   1  -3 -14   11.59    0.63
  -1   3  14   10.62    0.55
   1  -3 -14   11.53    0.76
   1  -3 -14   12.08    0.75
  -1   3  14   10.42    0.77
   1  -3 -13    0.09    0.32
  -1   3  13    0.10    0.28
   1  -3 -13    0.55    0.38
   1  -3 -13    0.18    0.42
   1  -3 -13   -0.23    0.38
   1  -3 -13    0.13    0.26
   1  -3 -13   -0.09    0.42
  -1   3  13    0.28    0.35
  -1   3  13    0.09    0.40
   1  -3 -13    0.15    0.40
  -1   3  13    0.41    0.38
   1  -3 -13    0.75    0.58
  -1   3  13    0.03    0.42
  -1   3  13    0.22    0.30
  -1   3  13   -0.19    0.34
  -1   3  13    0.85    0.42
   1  -3 -12   44.82    1.51
  -1   3  12   43.95    1.49
   1  -3 -12   41.79    1.41
  -1   3  12   44.92    1.27
  -1   3  12   44.05    1.24
   1  -3 -12   43.61    1.36
   1  -3 -12   46.40    1.43
  -1   3  12   43.16    1.37
  -1   3  12   46.36    1.50
  -1   3  12   42.50    1.44
   1  -3 -12   42.99    1.48
   1  -3 -12   42.49    2.38
   1  -3 -12   45.63    1.46
   1  -3 -12   43.17    2.21
  -1   3  12   44.95    1.53
   1  -3 -12   46.31    1.50
  -1   3  11  200.10    4.56
   1  -3 -11  201.87    4.55
  -1   3  11  200.46    4.50
  -1   3  11  200.52    4.25
  -1   3  11  201.55    4.57
   1  -3 -11  210.98    4.48
   1  -3 -11  206.41    5.73
   1  -3 -11  199.98    5.90
   1  -3 -11  201.58    4.53
   1  -3 -11  208.70    4.49
  -1   3  11  200.75    4.28
  -1   3  11  202.92    4.51
  -1   3  11  203.28    4.52
  -1   3  11  198.98    4.41
   1  -3 -11  196.51    4.53
   1  -3 -11  209.23    4.52
  -1   3  10   20.77    0.86
  -1   3  10   21.18    0.82
  -1   3  10   21.61    0.89
   1  -3 -10   19.58    0.86
  -1   3  10   20.19    0.85
  -1   3  10   18.67    0.68
   1  -3 -10   20.82    0.85
   1  -3 -10   20.33    0.86
   1  -3 -10   19.18    0.81
   1  -3 -10   17.15    1.16
   1  -3 -10   18.05    1.36
  -1   3  10   20.44    0.71
   1  -3 -10   18.49    0.81
   1  -3 -10   19.73    0.85
   1  -3 -10   17.51    1.42
  -1   3  10   21.42    0.91
   1  -3 -10   17.49    1.08
   1  -3 -10   18.80    0.84
   1  -3 -10   19.70    1.53
   1  -3  -9  218.31    4.58
   1  -3  -9  216.72    4.64
   1  -3  -9  221.50    4.60
  -1   3   9  210.58    4.42
   1  -3  -9  210.45    5.76
   1  -3  -9  213.54    5.28
   1  -3  -9  216.69    4.65
   1  -3  -9  218.03    4.60
   1  -3  -9  208.26    5.37
  -1   3   9  215.56    4.53
  -1   3   9  208.92    4.39
   1  -3  -9  213.14    4.60
   1  -3  -9  210.94    5.16
   1  -3  -9  213.70    5.67
   1  -3  -9  222.68    5.88
   1  -3  -9  220.99    5.93
   1  -3  -8  527.06   11.57
   1  -3  -8  514.59   10.27
   1  -3  -8  513.07   10.32
  -1   3   8  507.56   10.09
  -1   3   8  518.45   10.22
   1  -3  -8  509.99   11.06
   1  -3  -8  524.60   11.55
   1  -3  -8  519.51   11.61
  -1   3   8  524.74   10.88
   1  -3  -8  519.63   10.27
  -1   3   8  512.96   10.11
   1  -3  -8  514.42   11.41
  -1   3   8  520.74   10.90
   1  -3  -8  523.94   10.31
   1  -3  -7   36.11    1.07
   1  -3  -7   34.78    1.08
   1  -3  -7   34.69    1.74
  -1   3   7   37.03    1.39
  -1   3   7   36.55    1.03
   1  -3  -7   34.59    1.73
   1  -3  -7   32.22    1.73
   1  -3  -7   35.30    1.09
   1  -3  -7   42.84    1.80
  -1   3   7   37.21    1.39
   1  -3  -6   15.19    1.08
  -1   3   6   18.68    0.86
  -1   3   6   16.31    0.77
  -1   3   6   17.44    0.77
   1  -3  -6   16.24    1.14
   1  -3  -6   16.47    1.11
  -1   3   6   19.60    0.88
   1  -3  -6   15.79    0.62
  -1   3   6   18.93    0.62
   1  -3  -6   16.10    0.61
  -1   3   6   15.70    0.58
   1  -3  -6   14.52    1.05
   1  -3  -6   16.47    1.15
   1  -3  -5  169.94    4.27
  -1   3   5  169.21    3.77
  -1   3   5  162.81    3.82
  -1   3   5  165.73    3.80
   1  -3  -5  164.86    4.05
   1  -3  -5  167.17    4.28
   1  -3  -5  173.61    4.34
  -1   3   5  163.29    3.75
  -1   3   4   29.52    0.97
   1  -3  -4   26.61    1.29
  -1   3   4   29.83    1.20
  -1   3   4   31.58    1.11
  -1   3   4   30.49    1.12
  -1   3   4   29.70    0.87
   1  -3  -4   34.10    1.28
   1  -3  -4   29.04    1.31
   1  -3  -4   29.85    1.31
   1  -3  -3  759.05   14.84
  -1   3   3  764.95   14.82
   1  -3  -3  766.25   15.44
  -1   3   3  767.51   15.45
  -1   3   3  775.46   15.27
  -1   3   3  766.03   15.30
   1  -3  -3  774.03   15.44
   1  -3  -3  789.40   15.55
   1  -3  -3  758.56   15.47
   1  -3  -3  772.38   15.51
   1  -3  -2 1488.21   29.65
   1  -3  -2 1504.61   29.16
   1  -3  -2 1479.57   29.73
  -1   3   2 1550.65   29.69
  -1   3   2 1556.29   29.58
   1  -3  -2 1496.75   29.56
   1  -3  -2 1517.46   29.62
   1  -3  -2 1545.74   29.72
   1  -3  -2 1555.26   29.63
   1  -3  -1 1148.55   22.60
  -1   3   1 1144.42   22.60
  -1   3   1 1151.14   22.53
   1  -3  -1 1147.34   22.38
   1  -3  -1 1167.47   22.49
   1  -3  -1 1152.82   22.55
   1  -3  -1 1132.76   22.44
  -1   3   0 8537.94  165.32
   1  -3   0 8726.93  165.20
   1  -3   0 8710.18  165.04
  -1   3   0 8886.24  165.28
   1  -3   0 8651.62  165.23
  -1   3   0 8608.80  164.71
  -1   3  -1 1960.88   37.63
   1  -3   1 1950.85   37.80
   1  -3   1 1954.00   37.86
  -1   3  -1 1999.62   37.93
   1  -3   1 1940.55   37.73
   1  -3   1 1942.29   37.56
  -1   3  -1 1961.36   37.78
   1  -3   1 1962.22   37.89
   1  -3   1 1947.89   37.89
   1  -3   1 1989.52   37.79
  -1   3  -2 7166.36  138.11
  -1   3  -2 7234.48  138.22
   1  -3   2 7272.73  138.06
   1  -3   2 7193.07  138.16
   1  -3   2 7214.24  138.20
   1  -3   2 7196.67  137.97
   1  -3   2 7247.05  138.24
   1  -3   2 7414.31  138.18
  -1   3  -3 2030.46   39.76
   1  -3   3 2053.53   39.76
   1  -3   3 2120.45   39.51
  -1   3  -3 2047.31   39.73
  -1   3  -3 2093.96   39.77
   1  -3   3 2051.41   39.58
   1  -3   3 2053.82   39.64
   1  -3   3 2032.77   39.75
   1  -3   3 2013.22   39.46
   1  -3   4  783.58   15.58
   1  -3   4  776.26   15.77
   1  -3   4  761.66   15.64
   1  -3   4  787.64   15.66
   1  -3   4  809.29   15.79
  -1   3  -4  791.56   15.69
  -1   3  -4  810.50   15.76
  -1   3  -4  792.65   15.91
   1  -3   4  844.07   15.81
  -1   3  -4  768.71   15.84
  -1   3  -4  791.98   15.90
   1  -3   5  156.04    3.72
   1  -3   5  156.89    3.62
   1  -3   5  149.93    3.57
  -1   3  -5  158.65    3.65
  -1   3  -5  157.50    3.64
  -1   3  -5  160.11    3.56
  -1   3  -5  153.80    3.55
  -1   3  -5  154.61    3.88
   1  -3   5  156.51    3.78
  -1   3  -5  153.22    3.84
   1  -3   5  158.70    3.69
   1  -3   5  159.55    3.61
   1  -3   6  972.19   19.48
   1  -3   6  962.33   19.39
  -1   3  -6  967.81   19.32
  -1   3  -6  962.86   19.17
   1  -3   6  987.24   19.41
   1  -3   6 1011.61   19.64
  -1   3  -6  995.13   19.78
  -1   3  -6  971.00   19.69
  -1   3  -6  977.19   19.29
  -1   3  -6  987.79   19.33
  -1   3  -7  836.95   16.87
  -1   3  -7  820.71   16.50
   1  -3   7  838.42   16.21
   1  -3   7  841.25   16.98
   1  -3   7  893.59   17.21
   1  -3   7  844.91   17.02
   1  -3   7  852.55   16.96
  -1   3  -7  836.12   17.30
  -1   3  -7  837.44   16.68
  -1   3  -7  835.75   16.72
   1  -3   7  855.00   17.14
  -1   3  -8  135.04    2.90
   1  -3   8  132.10    2.80
  -1   3  -8  133.73    3.14
  -1   3  -8  130.25    3.12
  -1   3  -8  130.27    3.16
  -1   3  -8  125.90    2.89
  -1   3  -8  132.84    3.46
   1  -3   8  139.39    3.56
   1  -3   8  135.90    3.72
   1  -3   8  133.68    2.80
   1  -3   8  134.59    3.56
   1  -3   8  136.60    3.55
  -1   3  -8  134.07    2.89
  -1   3  -8  135.47    2.87
   1  -3   8  138.39    3.67
   1  -3   9    0.40    0.24
  -1   3  -9    1.54    0.29
  -1   3  -9    0.69    0.41
   1  -3   9    0.64    0.51
   1  -3   9    1.53    0.50
   1  -3   9    0.27    0.43
  -1   3  -9    0.17    0.23
  -1   3  -9    0.56    0.26
  -1   3  -9    1.10    0.24
  -1   3  -9    0.18    0.19
   1  -3   9    0.29    0.18
   1  -3   9    0.87    0.25
   1  -3   9    0.40    0.40
   1  -3   9    1.94    0.54
   1  -3  10    8.48    0.89
  -1   3 -10    7.46    0.78
  -1   3 -10    8.84    0.43
  -1   3 -10    8.66    0.45
   1  -3  10   11.08    0.94
   1  -3  10    9.41    0.47
  -1   3 -10    8.02    0.50
  -1   3 -10    8.60    0.48
   1  -3  10    8.22    0.45
   1  -3  10    9.84    0.91
  -1   3 -10    9.59    0.52
   1  -3  11    0.32    0.27
  -1   3 -11    0.10    0.28
   1  -3  11    1.76    0.30
  -1   3 -11    0.53    0.27
  -1   3 -11    0.52    0.22
  -1   3 -11    0.14    0.28
   1  -3  11    1.06    0.61
   1  -3  11    0.06    0.46
   1  -3  11    0.50    0.49
   1  -3  11    0.39    0.51
   1  -3  12   67.44    1.69
   1  -3  12   64.41    2.42
  -1   3 -12   68.15    1.81
   1  -3  12   63.76    1.83
  -1   3 -12   66.41    1.82
  -1   3 -12   63.52    1.91
   1  -3  12   65.15    1.67
  -1   3 -12   64.86    1.90
  -1   3 -12   63.02    1.74
  -1   3 -12   66.27    1.89
   1  -3  12   66.87    2.56
   1  -3  12   66.68    2.61
  -1   3 -12   64.34    1.72
  -1   3 -12   64.27    1.78
   1  -3  13   16.90    0.72
   1  -3  13   16.70    1.20
  -1   3 -13   17.20    0.91
  -1   3 -13   17.65    0.83
   1  -3  13   18.08    0.75
   1  -3  13   17.89    0.89
  -1   3 -13   18.38    0.85
  -1   3 -13   16.52    0.92
   1  -3  13   17.96    0.75
  -1   3 -13   18.53    0.94
  -1   3 -13   17.36    0.88
  -1   3 -13   18.02    0.81
   1  -3  13   16.48    1.29
   1  -3  13   16.42    1.30
  -1   3 -13   17.38    0.75
  -1   3 -13   16.94    0.83
   1  -3  14   45.32    1.36
   1  -3  14   45.45    1.54
  -1   3 -14   44.13    1.49
  -1   3 -14   46.96    1.47
   1  -3  14   46.25    1.37
  -1   3 -14   44.76    1.60
  -1   3 -14   45.51    1.54
   1  -3  14   45.20    1.50
   1  -3  14   43.27    1.93
   1  -3  14   44.45    1.33
   1  -3  14   47.20    1.37
  -1   3 -14   47.58    1.49
  -1   3 -14   44.98    1.40
   1  -3  14   42.71    2.20
   1  -3  14   47.02    2.26
   1  -3  15   33.66    1.13
  -1   3 -15   32.37    1.27
   1  -3  15   33.64    1.29
  -1   3 -15   32.96    1.30
  -1   3 -15   32.82    1.35
  -1   3 -15   34.40    1.22
   1  -3  15   33.61    1.15
   1  -3  15   33.02    1.12
   1  -3  15   35.98    1.17
   1  -3  15   33.44    1.29
   1  -3  15   31.81    1.95
  -1   3 -15   33.73    1.16
  -1   3 -15   33.52    1.23
   1  -3  15   33.93    1.95
   1  -3  16    3.43    0.45
   1  -3  16    3.83    0.47
  -1   3 -16    4.45    0.55
   1  -3  16    4.14    0.55
  -1   3 -16    3.66    0.52
   1  -3  16    4.03    0.59
  -1   3 -16    4.98    0.64
  -1   3 -16    4.34    0.51
   1  -3  16    3.73    0.87
   1  -3  16    3.60    0.45
  -1   3 -16    3.56    0.55
   1  -3  16    3.83    0.54
   1  -3  16    3.71    0.45
  -1   3 -16    3.58    0.50
   1  -3  16    4.26    0.41
   1  -3  16    4.45    0.87
   1  -3  17    0.33    0.33
  -1   3 -17    0.26    0.36
  -1   3 -17    0.92    0.39
   1  -3  17    0.19    0.39
   1  -3  17   -0.02    0.27
  -1   3 -17    0.58    0.38
  -1   3 -17    0.24    0.43
   1  -3  17    0.65    0.45
  -1   3 -17    0.23    0.43
   1  -3  17    0.52    0.40
   1  -3  17    0.23    0.32
   1  -3  17    0.73    0.37
  -1   3 -17    0.44    0.40
   1  -3  17    0.56    0.39
   1  -3  18   11.64    0.63
   1  -3  18   11.48    0.60
  -1   3 -18   10.88    0.75
   1  -3  18    9.79    0.73
   1  -3  18   11.42    0.72
  -1   3 -18   10.27    0.74
   1  -3  18   11.13    0.69
  -1   3 -18   11.23    0.66
   1  -3  18   11.67    0.70
   1  -3  18   10.02    0.56
  -1   3 -18    9.30    0.60
  -1   3 -18   10.51    0.64
  -1   3 -19    5.54    0.56
   1  -3  19    5.06    0.47
   1  -3  19    5.06    0.53
   1  -3  19    4.73    0.40
   1  -3  19    4.66    0.45
  -1   3 -19    5.55    0.52
   1  -3  19    5.65    0.51
   1  -3  20    1.15    0.30
  -1   3 -20    1.02    0.34
   1  -3  20    1.16    0.37
  -1   3 -20    0.93    0.31
  -1   3 -20    0.97    0.30
  -1   3 -20    1.28    0.30
   1  -3  20    1.11    0.34
  -1   3 -21   12.89    0.56
   1  -3  21   13.01    0.55
   1  -3  21   14.23    0.58
  -1   2  20    2.81    0.27
  -1   2  20    2.36    0.25
   1  -2 -20    2.52    0.26
   1  -2 -20    2.52    0.27
  -1   2  19    0.41    0.29
   1  -2 -19    0.52    0.24
   1  -2 -19    0.41    0.29
  -1   2  19    0.22    0.29
   1  -2 -19    0.47    0.30
   1  -2 -18   12.17    0.61
   1  -2 -18   13.82    0.70
   1  -2 -18   12.07    0.62
  -1   2  18   13.13    0.70
   1  -2 -18   12.10    0.63
   1  -2 -18   13.49    0.71
  -1   2  17    1.17    0.42
   1  -2 -17    1.95    0.44
  -1   2  17    0.86    0.30
   1  -2 -17    0.83    0.35
   1  -2 -17    1.40    0.39
  -1   2  17    1.23    0.36
   1  -2 -17    0.95    0.34
  -1   2  17    1.47    0.36
   1  -2 -16   12.64    0.73
  -1   2  16   13.35    0.65
  -1   2  16   12.18    0.77
  -1   2  16   12.91    0.73
   1  -2 -16   11.04    0.68
  -1   2  16   12.60    0.80
   1  -2 -16   13.57    0.81
  -1   2  16   12.98    0.71
   1  -2 -16   12.87    0.77
   1  -2 -16   12.28    0.74
  -1   2  16   12.78    0.72
   1  -2 -15   15.71    0.84
   1  -2 -15   14.79    0.88
  -1   2  15   14.50    0.72
  -1   2  15   15.11    0.84
   1  -2 -15   14.65    0.80
  -1   2  15   14.65    0.80
  -1   2  15   15.30    0.90
   1  -2 -15   15.18    0.79
   1  -2 -15   14.46    0.73
  -1   2  15   15.06    0.68
   1  -2 -15   14.75    0.77
   1  -2 -15   14.44    0.83
   1  -2 -15   16.43    0.89
  -1   2  15   16.05    0.85
  -1   2  14   42.69    1.45
  -1   2  14   41.64    1.31
   1  -2 -14   38.40    1.21
   1  -2 -14   39.86    1.41
  -1   2  14   40.83    1.27
   1  -2 -14   38.37    1.30
  -1   2  14   39.27    1.22
   1  -2 -14   38.50    1.36
  -1   2  14   39.92    1.40
   1  -2 -14   42.48    1.48
   1  -2 -14   38.02    2.13
  -1   2  14   44.64    1.53
   1  -2 -14   40.15    1.48
  -1   2  14   44.08    1.49
   1  -2 -14   43.66    1.39
  -1   2  14   43.54    1.43
  -1   2  14   43.68    2.31
   1  -2 -13    4.54    0.47
   1  -2 -13    5.53    0.52
  -1   2  13    5.63    0.46
  -1   2  13    5.89    0.47
   1  -2 -13    4.71    0.42
   1  -2 -13    5.51    0.56
  -1   2  13    5.01    0.55
  -1   2  13    5.60    0.56
   1  -2 -13    5.36    0.52
   1  -2 -13    5.80    0.60
  -1   2  13    6.31    0.59
   1  -2 -13    4.65    0.58
  -1   2  13    5.72    0.61
  -1   2  13    5.48    0.50
  -1   2  13    6.06    0.62
   1  -2 -13    4.81    0.51
   1  -2 -13    5.27    0.94
   1  -2 -12   32.07    1.11
   1  -2 -12   31.33    1.14
   1  -2 -12   30.06    1.13
  -1   2  12   32.75    1.24
  -1   2  12   32.45    1.02
   1  -2 -12   31.36    1.18
   1  -2 -12   31.54    1.22
  -1   2  12   31.15    1.21
   1  -2 -12   33.70    1.18
  -1   2  12   32.16    1.03
   1  -2 -12   30.76    0.96
   1  -2 -12   33.35    1.17
   1  -2 -12   33.74    1.22
  -1   2  12   31.13    1.07
  -1   2  12   32.93    1.19
  -1   2  12   33.80    1.20
   1  -2 -12   33.64    1.14
   1  -2 -12   30.98    1.86
  -1   2  11   -0.17    0.32
   1  -2 -11    0.20    0.35
   1  -2 -11   -0.02    0.31
   1  -2 -11    0.22    0.33
   1  -2 -11    0.21    0.33
   1  -2 -11    0.32    0.30
  -1   2  11    0.41    0.27
   1  -2 -11   -0.09    0.63
  -1   2  11    0.16    0.34
  -1   2  11    0.52    0.35
  -1   2  11    0.30    0.25
  -1   2  11    0.21    0.20
   1  -2 -11   -0.02    0.29
   1  -2 -11    0.55    0.54
  -1   2  11    0.16    0.33
   1  -2 -10    0.83    0.32
   1  -2 -10    0.29    0.42
   1  -2 -10    0.29    0.49
  -1   2  10    0.57    0.24
   1  -2 -10    1.71    0.32
  -1   2  10    0.47    0.20
   1  -2 -10    0.81    0.31
   1  -2 -10    0.69    0.56
   1  -2 -10    0.38    0.36
  -1   2  10    0.73    0.32
  -1   2  10    0.75    0.36
   1  -2 -10    1.18    0.59
   1  -2 -10    0.16    0.59
   1  -2 -10    0.43    0.50
  -1   2  10    0.75    0.36
   1  -2 -10    0.65    0.30
   1  -2 -10    2.23    0.35
  -1   2  10    0.58    0.26
  -1   2   9 1087.13   21.73
  -1   2   9 1032.76   21.29
  -1   2   9 1071.59   21.38
   1  -2  -9 1093.49   22.23
   1  -2  -9 1100.73   22.38
   1  -2  -9 1070.97   22.11
   1  -2  -9 1070.59   22.00
   1  -2  -9 1075.01   20.91
   1  -2  -9 1114.43   20.98
  -1   2   9 1078.62   20.79
   1  -2  -9 1098.85   20.97
   1  -2  -9 1085.54   20.95
  -1   2   9 1084.86   20.80
  -1   2   9 1015.26   20.70
   1  -2  -9 1107.56   20.94
   1  -2  -9 1114.53   20.98
   1  -2  -8  441.03    9.55
   1  -2  -8  419.99    9.65
  -1   2   8  455.40    9.20
   1  -2  -8  435.19    9.42
   1  -2  -8  444.18    8.53
   1  -2  -8  430.25    8.47
  -1   2   8  432.09    8.36
   1  -2  -8  444.02    9.59
  -1   2   8  440.58    8.38
   1  -2  -8  454.75    8.52
  -1   2   8  440.40    9.17
  -1   2   8  428.41    8.87
  -1   2   8  427.23    8.81
   1  -2  -8  438.12    8.53
   1  -2  -8  439.06    8.51
   1  -2  -7 1103.89   21.60
   1  -2  -7 1087.62   21.11
  -1   2   7 1133.88   21.07
  -1   2   7 1096.74   20.99
  -1   2   7 1136.05   21.68
   1  -2  -7 1126.20   22.02
   1  -2  -7 1111.82   21.07
   1  -2  -7 1118.30   21.12
  -1   2   7 1105.02   21.05
  -1   2   7 1064.14   21.40
  -1   2   7 1131.88   21.70
   1  -2  -7 1122.12   21.12
   1  -2  -7 1150.42   22.11
  -1   2   6  526.73   10.55
  -1   2   6  536.21   10.78
  -1   2   6  533.23   10.41
  -1   2   6  531.74   10.38
  -1   2   6  526.87   10.28
   1  -2  -6  540.82   11.18
   1  -2  -6  547.04   10.83
  -1   2   6  503.00   10.16
   1  -2  -6  538.55   11.12
  -1   2   6  544.12   10.78
   1  -2  -6  542.91   11.26
  -1   2   5  549.03   11.19
   1  -2  -5  547.23   11.60
  -1   2   5  562.18   11.04
  -1   2   5  554.38   11.07
   1  -2  -5  558.47   11.60
   1  -2  -5  553.76   11.56
   1  -2  -5  567.50   11.33
  -1   2   5  551.25   11.20
   1  -2  -5  554.23   11.53
   1  -2  -5  557.93   11.61
   1  -2  -4  444.09    9.39
   1  -2  -4  456.52    9.41
  -1   2   4  444.25    9.01
  -1   2   4  441.42    9.03
   1  -2  -4  455.65    9.22
  -1   2   4  448.76    9.01
   1  -2  -4  456.64    9.39
   1  -2  -4  449.03    9.38
   1  -2  -3  279.88    6.06
  -1   2   3  290.01    5.86
  -1   2   3  275.14    5.85
   1  -2  -3  277.39    6.06
   1  -2  -3  281.17    6.00
  -1   2   3  281.28    5.98
   1  -2  -3  287.35    5.99
   1  -2  -3  284.96    6.06
   1  -2  -2 7873.54  150.19
  -1   2   2 7818.24  150.13
  -1   2   2 7807.35  150.15
   1  -2  -2 7913.03  150.23
   1  -2  -2 7860.54  149.79
  -1   2   2 7925.98  149.87
  -1   2   2 7874.14  150.24
   1  -2  -2 7887.87  150.20
   1  -2  -2 7874.96  150.13
  -1   2   1  100.81    2.41
  -1   2   1   98.96    2.35
   1  -2  -1   98.17    2.31
   1  -2  -1  100.43    2.39
   1  -2  -1  100.87    2.32
  -1   2   0  119.05    2.55
   1  -2   0  116.29    2.62
  -1   2   0  117.97    2.69
  -1   2   0  117.10    2.32
  -1   2   0  117.07    2.70
   1  -2   0  117.47    2.54
  -1   2  -1  294.56    5.90
   1  -2   1  284.96    5.84
   1  -2   1  289.56    5.88
   1  -2   1  282.99    5.76
   1  -2   1  283.62    5.60
   1  -2   1  281.63    5.71
   1  -2   2    3.40    0.34
   1  -2   2    3.66    0.23
  -1   2  -2    3.27    0.35
   1  -2   2    2.93    0.28
   1  -2   2    2.80    0.32
   1  -2   2    2.76    0.30
   1  -2   2    3.03    0.26
   1  -2   3 4355.43   83.16
  -1   2  -3 4405.15   83.30
  -1   2  -3 4394.40   83.30
   1  -2   3 4369.47   83.32
  -1   2  -3 4328.20   83.42
   1  -2   3 4346.13   83.32
   1  -2   3 4266.29   83.22
  -1   2  -3 4398.81   83.24
  -1   2  -3 4353.15   83.25
  -1   2  -4  197.81    4.21
  -1   2  -4  192.97    4.07
  -1   2  -4  191.76    4.17
  -1   2  -4  191.53    4.15
   1  -2   4  195.90    4.32
  -1   2  -4  197.41    4.42
  -1   2  -4  196.40    4.39
   1  -2   4  195.88    4.24
   1  -2   4  191.15    4.23
   1  -2   4  191.13    4.10
   1  -2   5 2614.55   50.55
  -1   2  -5 2630.46   50.36
  -1   2  -5 2622.26   50.36
  -1   2  -5 2615.72   50.21
  -1   2  -5 2654.10   50.52
   1  -2   5 2633.68   50.57
   1  -2   5 2593.63   50.66
  -1   2  -5 2615.27   50.65
   1  -2   6   52.77    1.71
  -1   2  -6   53.32    1.44
  -1   2  -6   51.67    1.43
  -1   2  -6   52.99    1.45
  -1   2  -6   56.92    1.70
  -1   2  -6   51.06    1.27
  -1   2  -6   55.83    1.76
   1  -2   6   53.56    1.74
   1  -2   6   55.93    1.72
   1  -2   7 1435.70   28.22
   1  -2   7 1444.68   28.14
  -1   2  -7 1407.36   27.62
  -1   2  -7 1411.25   27.63
   1  -2   7 1446.36   28.24
  -1   2  -7 1467.43   28.32
   1  -2   7 1483.36   28.34
   1  -2   8  141.03    3.62
   1  -2   8  141.66    3.68
   1  -2   8  138.83    2.95
  -1   2  -8  137.94    2.93
  -1   2  -8  140.87    3.01
   1  -2   8  150.57    3.75
  -1   2  -8  137.33    2.98
  -1   2  -8  141.77    3.74
   1  -2   8  139.81    3.78
   1  -2   9  389.86    7.70
   1  -2   9  392.89    8.62
   1  -2   9  400.17    8.86
  -1   2  -9  387.79    7.79
   1  -2   9  412.44    8.75
  -1   2  -9  388.93    7.72
   1  -2   9  390.40    7.74
  -1   2  -9  397.08    7.84
  -1   2  -9  380.38    7.76
   1  -2   9  409.23    8.72
  -1   2  -9  396.12    8.76
  -1   2  -9  382.04    7.72
   1  -2  10  297.29    6.02
   1  -2  10  298.17    5.98
   1  -2  10  298.33    6.98
  -1   2 -10  295.25    6.07
   1  -2  10  299.61    7.21
   1  -2  10  294.08    6.97
   1  -2  10  297.74    6.03
  -1   2 -10  297.69    6.04
  -1   2 -10  292.01    6.11
  -1   2 -10  298.80    7.18
   1  -2  10  301.35    7.11
  -1   2 -10  308.87    7.20
   1  -2  10  293.38    6.97
   1  -2  10  299.81    7.05
   1  -2  10  305.28    7.10
  -1   2 -10  291.31    5.99
   1  -2  11   76.04    2.61
  -1   2 -11   79.12    2.79
   1  -2  11   77.31    1.84
   1  -2  11   73.75    1.77
   1  -2  11   72.25    1.80
   1  -2  11   76.66    2.72
  -1   2 -11   71.58    1.76
   1  -2  11   72.14    2.62
   1  -2  11   77.69    2.73
   1  -2  11   73.54    2.65
  -1   2 -11   74.69    1.90
  -1   2 -11   72.00    1.82
   1  -2  12   69.62    1.77
   1  -2  12   67.53    2.51
  -1   2 -12   68.38    1.93
  -1   2 -12   70.88    1.92
   1  -2  12   70.84    1.94
   1  -2  12   69.66    1.78
  -1   2 -12   66.41    1.97
  -1   2 -12   69.98    1.79
  -1   2 -12   71.70    1.89
  -1   2 -12   70.88    1.87
  -1   2 -12   68.64    2.00
  -1   2 -12   69.51    1.95
   1  -2  12   69.02    2.61
   1  -2  12   74.56    2.75
   1  -2  12   71.40    2.67
   1  -2  13    3.49    0.48
  -1   2 -13    3.83    0.47
   1  -2  13    4.49    0.42
  -1   2 -13    3.01    0.48
  -1   2 -13    3.62    0.46
   1  -2  13    3.75    0.46
  -1   2 -13    3.92    0.48
   1  -2  13    3.40    0.69
   1  -2  13    3.53    0.42
   1  -2  13    2.72    0.73
   1  -2  13    3.58    0.80
  -1   2 -13    4.52    0.49
  -1   2 -13    3.26    0.37
   1  -2  14   42.31    1.27
  -1   2 -14   39.74    1.27
  -1   2 -14   44.46    1.46
   1  -2  14   42.67    1.30
  -1   2 -14   43.23    1.42
  -1   2 -14   43.04    1.32
  -1   2 -14   42.37    1.41
   1  -2  14   42.61    1.26
   1  -2  14   41.36    1.29
   1  -2  14   43.39    1.44
  -1   2 -14   43.76    1.48
   1  -2  14   42.95    1.45
  -1   2 -14   40.72    1.51
   1  -2  14   39.30    2.06
   1  -2  14   44.60    2.16
   1  -2  15   14.28    0.69
  -1   2 -15   12.17    0.65
  -1   2 -15   13.56    0.79
   1  -2  15   13.26    0.71
  -1   2 -15   15.36    0.82
  -1   2 -15   13.21    0.67
  -1   2 -15   13.53    0.80
  -1   2 -15   14.46    0.91
   1  -2  15   15.01    0.88
   1  -2  15   13.88    0.79
  -1   2 -15   14.24    0.89
   1  -2  15   14.82    0.69
  -1   2 -15   13.09    0.83
   1  -2  15   14.75    0.83
   1  -2  15   13.72    1.27
   1  -2  15   16.27    1.34
  -1   2 -16    7.09    0.67
   1  -2  16    5.94    0.58
  -1   2 -16    5.77    0.55
   1  -2  16    5.90    0.47
  -1   2 -16    7.10    0.63
   1  -2  16    5.42    0.58
   1  -2  16    5.92    0.95
   1  -2  16    6.69    0.99
   1  -2  16    5.78    0.51
  -1   2 -16    6.63    0.59
   1  -2  16    6.22    0.50
  -1   2 -16    6.34    0.60
   1  -2  16    6.55    0.44
  -1   2 -16    5.57    0.59
   1  -2  16    5.38    0.61
  -1   2 -16    5.82    0.65
  -1   2 -17   77.89    2.18
  -1   2 -17   81.65    2.26
   1  -2  17   77.81    2.17
   1  -2  17   78.20    2.06
  -1   2 -17   77.32    2.16
   1  -2  17   77.94    1.96
  -1   2 -17   79.46    2.32
   1  -2  17   82.81    2.28
  -1   2 -17   78.94    2.20
   1  -2  17   77.63    1.99
   1  -2  17   75.52    2.16
  -1   2 -17   82.71    2.29
   1  -2  18    5.38    0.50
  -1   2 -18    5.58    0.54
  -1   2 -18    4.55    0.50
   1  -2  18    5.26    0.58
  -1   2 -18    5.75    0.55
   1  -2  18    5.73    0.45
   1  -2  18    4.82    0.50
  -1   2 -18    4.95    0.56
  -1   2 -19   27.20    1.03
   1  -2  19   24.71    0.87
  -1   2 -19   26.69    0.98
  -1   2 -19   25.17    0.94
  -1   2 -19   26.43    0.99
   1  -2  19   27.23    1.04
   1  -2  19   26.56    0.93
  -1   2 -19   27.37    1.05
  -1   2 -20    1.53    0.32
  -1   2 -20    1.12    0.34
   1  -2  20    1.59    0.37
  -1   2 -20    1.54    0.35
   1  -2  21    4.91    0.36
  -1   2 -21    4.79    0.34
  -1   1  20    1.03    0.28
  -1   1  20    1.46    0.29
   1  -1 -20    0.95    0.28
   1  -1 -20    1.51    0.30
   1  -1 -19    3.24    0.36
   1  -1 -19    3.46    0.40
  -1   1  19    3.52    0.42
   1  -1 -19    3.55    0.36
   1  -1 -19    3.61    0.44
   1  -1 -18    0.32    0.31
  -1   1  18    0.58    0.29
   1  -1 -18    1.06    0.39
   1  -1 -18    0.37    0.28
   1  -1 -18    0.43    0.29
  -1   1  18    0.66    0.40
   1  -1 -18    0.66    0.32
  -1   1  18    0.75    0.31
   1  -1 -17    0.49    0.39
  -1   1  17    0.28    0.32
   1  -1 -17    0.35    0.39
  -1   1  17    0.57    0.36
  -1   1  17    0.51    0.35
   1  -1 -17    0.20    0.32
  -1   1  17    0.16    0.38
   1  -1 -17    0.42    0.41
   1  -1 -17    0.31    0.34
  -1   1  17    0.14    0.41
   1  -1 -17    0.15    0.34
  -1   1  16   99.22    2.57
   1  -1 -16   97.17    2.52
   1  -1 -16  105.23    2.63
   1  -1 -16   97.81    2.52
  -1   1  16  102.37    2.46
   1  -1 -16  105.29    2.63
  -1   1  16  101.81    2.66
  -1   1  16   98.04    2.42
  -1   1  16  107.79    2.76
   1  -1 -16  106.87    2.73
   1  -1 -16  101.81    2.60
  -1   1  16  104.44    2.65
   1  -1 -16  103.87    2.65
   1  -1 -16  105.68    2.77
  -1   1  16  102.18    2.66
   1  -1 -15   15.11    0.83
  -1   1  15   15.70    0.91
   1  -1 -15   14.51    0.81
   1  -1 -15   14.93    0.69
  -1   1  15   15.32    0.80
   1  -1 -15   14.31    0.77
  -1   1  15   15.77    1.49
  -1   1  15   15.21    0.88
  -1   1  15   14.09    0.69
   1  -1 -15   15.71    1.37
  -1   1  15   13.68    0.83
   1  -1 -15   16.67    0.84
   1  -1 -15   14.81    0.88
  -1   1  15   15.33    0.72
   1  -1 -15   13.99    0.75
   1  -1 -15   14.24    0.80
   1  -1 -15   15.68    0.92
  -1   1  15   13.80    0.84
  -1   1  14   91.73    2.23
   1  -1 -14   93.30    2.34
  -1   1  14   88.80    2.11
   1  -1 -14   90.05    2.40
   1  -1 -14   92.60    2.49
   1  -1 -14   89.35    2.24
   1  -1 -14   89.93    2.40
  -1   1  14   88.12    3.51
  -1   1  14   90.73    2.25
  -1   1  14   89.00    2.24
   1  -1 -14   87.20    2.41
  -1   1  14   91.65    2.50
   1  -1 -14   94.86    2.51
  -1   1  14   90.81    2.48
   1  -1 -14   90.74    3.52
  -1   1  14   89.65    2.43
   1  -1 -14   88.17    2.39
   1  -1 -13    9.24    0.64
   1  -1 -13    9.33    0.57
   1  -1 -13    9.04    0.69
   1  -1 -13    9.25    0.50
  -1   1  13    9.62    0.58
  -1   1  13    8.47    0.56
   1  -1 -13   10.72    1.16
  -1   1  13    9.79    0.50
   1  -1 -13   10.37    0.67
   1  -1 -13   10.82    0.64
  -1   1  13    9.19    0.66
  -1   1  13    9.62    0.57
  -1   1  13   10.00    0.73
   1  -1 -13   10.72    0.70
   1  -1 -13   10.31    0.72
  -1   1  13   10.04    0.70
  -1   1  12  333.37    6.98
   1  -1 -12  321.22    6.92
  -1   1  12  338.34    6.76
   1  -1 -12  342.20    6.93
  -1   1  12  323.54    6.65
   1  -1 -12  334.74    6.87
  -1   1  12  329.18    7.04
   1  -1 -12  333.69    7.02
  -1   1  12  333.24    7.03
   1  -1 -12  327.52    6.95
   1  -1 -12  336.76    6.98
   1  -1 -12  330.81    8.43
  -1   1  12  321.04    7.51
   1  -1 -12  322.64    6.72
  -1   1  12  337.68    6.78
   1  -1 -12  324.05    8.25
   1  -1 -12  327.93    6.93
   1  -1 -11   50.93    1.47
  -1   1  11   52.02    1.30
   1  -1 -11   50.74    1.45
  -1   1  11   50.87    1.87
   1  -1 -11   50.51    2.15
   1  -1 -11   52.88    2.40
   1  -1 -11   52.30    1.50
   1  -1 -11   53.07    2.36
  -1   1  11   50.51    1.54
  -1   1  11   52.27    1.36
  -1   1  11   49.44    1.25
   1  -1 -11   51.24    1.50
   1  -1 -11   49.70    2.00
   1  -1 -11   51.81    1.56
  -1   1  11   53.10    1.38
   1  -1 -10   10.68    0.96
   1  -1 -10   12.72    1.12
   1  -1 -10   11.86    0.60
   1  -1 -10   12.24    1.05
   1  -1 -10   11.67    1.08
  -1   1  10   11.39    0.52
  -1   1  10   10.52    0.43
  -1   1  10   10.63    0.51
   1  -1 -10   11.24    0.58
  -1   1  10   11.14    0.47
   1  -1 -10   11.77    0.61
  -1   1  10   10.72    0.79
  -1   1  10   10.95    0.82
   1  -1 -10   11.38    0.91
   1  -1  -9    0.53    0.48
   1  -1  -9    0.70    0.27
   1  -1  -9    0.73    0.48
   1  -1  -9    0.50    0.55
   1  -1  -9    0.79    0.51
  -1   1   9    0.67    0.23
   1  -1  -9    0.43    0.42
   1  -1  -9    1.47    0.29
  -1   1   9    0.92    0.43
  -1   1   9    0.59    0.37
  -1   1   9    0.74    0.39
  -1   1   9    1.69    0.26
   1  -1  -9    0.73    0.28
  -1   1   9    0.74    0.27
   1  -1  -8  899.57   17.46
   1  -1  -8  885.14   17.76
   1  -1  -8  922.23   18.40
   1  -1  -8  915.64   17.46
  -1   1   8  912.80   17.37
   1  -1  -8  917.15   18.24
  -1   1   8  917.40   18.19
  -1   1   8  889.67   17.71
   1  -1  -8  882.14   17.40
   1  -1  -8  879.95   17.47
  -1   1   8  902.21   17.95
  -1   1   8  925.28   18.18
  -1   1   8  902.17   17.91
   1  -1  -8  894.59   18.56
  -1   1   8  906.48   17.35
  -1   1   8  927.84   17.41
   1  -1  -8  898.11   18.52
   1  -1  -8  911.08   18.34
  -1   1   8  844.27   17.38
   1  -1  -7  129.11    2.82
   1  -1  -7  135.79    3.61
   1  -1  -7  132.55    3.49
  -1   1   7  131.54    3.04
  -1   1   7  133.34    3.33
   1  -1  -7  132.72    3.43
   1  -1  -7  129.11    2.83
  -1   1   7  130.94    2.74
   1  -1  -7  136.47    3.67
  -1   1   7  136.91    3.21
  -1   1   7  136.83    3.18
[truncated: 2,880,818 more chars]
